# Supplementary material for: SpatialFinder: a human-in-the-loop vision-language framework for prioritizing high-value regions in spatial transcriptomics
Source: Front Bioinform. 2026 Apr 15;6:1746714. doi: 10.3389/fbinf.2026.1746714 (PMC13124733; doi:10.3389/fbinf.2026.1746714)
Supplement: Supplementary file 1 [file DataSheet3.zip]

Archive with 9 entries (9 files):
- README.txt
- cell_annotations.csv
- class_metadata.json
- contours_sample.csv
- gene_config.json
- pathologist_annotations.csv
- pathologist_annotations_summary.json
- scalefactors.json
- summary_statistics.json
