# Supplementary material for: SpatialFinder: a human-in-the-loop vision-language framework for prioritizing high-value regions in spatial transcriptomics
Source: Front Bioinform. 2026 Apr 15;6:1746714. doi: 10.3389/fbinf.2026.1746714 (PMC13124733; doi:10.3389/fbinf.2026.1746714)
Supplement: Supplementary file 1 [file DataSheet3.zip › cell_annotations.csv]

nucleus_id	centroid_x	centroid_y	class_id	class_name	segmentation_probability
0	14532	1156	0	Negative control	0.8790062069892883
1	14206	806	3	Tumor	0.878268301486969
2	13992	690	0	Negative control	0.8739892840385437
3	13960	1214	4	Eosinophils	0.869439423084259
4	14226	1496	1	Epithelial Cells	0.8664012551307678
5	14464	756	0	Negative control	0.8642518520355225
6	13686	844	0	Negative control	0.862958550453186
7	13994	852	0	Negative control	0.8598141074180603
8	14160	1464	3	Tumor	0.8569997549057007
9	14566	804	0	Negative control	0.8561946749687195
10	13934	1140	0	Negative control	0.84901362657547
11	14174	588	4	Eosinophils	0.8472077250480652
12	14460	1236	3	Tumor	0.8471211791038513
13	14006	1074	3	Tumor	0.8440200686454773
14	14218	830	3	Tumor	0.8416033387184143
15	14454	954	0	Negative control	0.8375771641731262
16	13854	1254	0	Negative control	0.8370068669319153
17	14238	1198	3	Tumor	0.8368762731552124
18	14532	952	4	Eosinophils	0.8333381414413452
19	13724	1296	3	Tumor	0.8324902057647705
20	14054	648	3	Tumor	0.825571596622467
21	14320	1044	3	Tumor	0.8244037628173828
22	14140	730	0	Negative control	0.8220005035400391
23	13888	1980	1	Epithelial Cells	0.821739137172699
24	14060	690	0	Negative control	0.8206519484519958
25	14096	1418	3	Tumor	0.8204489350318909
26	13896	1224	0	Negative control	0.8201454281806946
27	14508	878	0	Negative control	0.8198733329772949
28	13816	1268	0	Negative control	0.8184953331947327
29	14532	936	0	Negative control	0.817110538482666
30	14174	1306	3	Tumor	0.8165993094444275
31	13834	878	0	Negative control	0.8164991736412048
32	13720	1270	3	Tumor	0.8162661194801331
33	14004	1240	3	Tumor	0.8146792054176331
34	13934	1108	0	Negative control	0.8134370446205139
35	14304	1012	3	Tumor	0.813231885433197
36	14408	850	0	Negative control	0.8111419081687927
37	14428	1134	0	Negative control	0.8102946877479553
38	14544	1244	1	Epithelial Cells	0.8052312135696411
39	14398	974	0	Negative control	0.8025922179222107
40	14434	874	4	Eosinophils	0.8006630539894104
41	13934	646	0	Negative control	0.7985163331031799
42	14366	860	0	Negative control	0.798133909702301
43	13734	960	1	Epithelial Cells	0.7975353598594666
44	14394	1000	0	Negative control	0.7970434427261353
45	13978	1302	3	Tumor	0.7964152097702026
46	14114	864	1	Epithelial Cells	0.7911954522132874
47	14228	588	3	Tumor	0.7902933359146118
48	14266	600	3	Tumor	0.7898803353309631
49	14016	1108	3	Tumor	0.7891340255737305
50	13970	1176	0	Negative control	0.7880741357803345
51	14238	852	3	Tumor	0.7879332304000854
52	13690	1306	3	Tumor	0.787615180015564
53	14150	1366	1	Epithelial Cells	0.7871623635292053
54	13944	1426	3	Tumor	0.7871202826499939
55	13972	870	0	Negative control	0.7852071523666382
56	14504	530	3	Tumor	0.7847079038619995
57	14482	520	3	Tumor	0.7831652760505676
58	13788	1124	0	Negative control	0.7817261219024658
59	13824	816	0	Negative control	0.7815589308738708
60	14330	1096	3	Tumor	0.7815132737159729
61	14434	910	0	Negative control	0.7812361121177673
62	14024	808	0	Negative control	0.7811965346336365
63	14484	1096	0	Negative control	0.7810705900192261
64	13728	1326	3	Tumor	0.7805815935134888
65	13712	896	1	Epithelial Cells	0.7803401350975037
66	13958	1300	3	Tumor	0.7789930105209351
67	14214	874	3	Tumor	0.7777590751647949
68	13714	1202	3	Tumor	0.7775160074234009
69	14274	1250	3	Tumor	0.7774316072463989
70	13898	2004	3	Tumor	0.7752909064292908
71	14186	1272	0	Negative control	0.7752305865287781
72	14448	1120	0	Negative control	0.7750459909439087
73	14308	926	3	Tumor	0.7738632559776306
74	14516	836	0	Negative control	0.7735966444015503
75	14330	1176	3	Tumor	0.7735797166824341
76	14088	1922	3	Tumor	0.7697280049324036
77	14420	1248	3	Tumor	0.7683991193771362
78	14154	848	3	Tumor	0.7672193050384521
79	14360	892	4	Eosinophils	0.7665600776672363
80	14326	838	0	Negative control	0.7656919956207275
81	14498	778	0	Negative control	0.7649328112602234
82	13842	1972	3	Tumor	0.763831615447998
83	14280	1170	3	Tumor	0.762350857257843
84	14152	1330	3	Tumor	0.7622522711753845
85	14538	532	3	Tumor	0.7619906067848206
86	14528	1098	0	Negative control	0.7607757449150085
87	14386	928	0	Negative control	0.7596553564071655
88	13690	1258	3	Tumor	0.7564033269882202
89	14558	848	0	Negative control	0.7560622096061707
90	13940	1322	3	Tumor	0.755856454372406
91	13746	970	0	Negative control	0.7552764415740967
92	14568	1034	0	Negative control	0.7549645900726318
93	14310	680	0	Negative control	0.7549607157707214
94	13754	1342	3	Tumor	0.7546805739402771
95	14026	1028	3	Tumor	0.7534128427505493
96	13848	676	3	Tumor	0.7533336281776428
97	14470	1052	0	Negative control	0.7530458569526672
98	13976	900	0	Negative control	0.7528819441795349
99	14194	1494	1	Epithelial Cells	0.7526231408119202
100	14084	914	3	Tumor	0.7492251396179199
101	13692	1288	3	Tumor	0.749133288860321
102	14350	980	3	Tumor	0.747714102268219
103	14366	1050	3	Tumor	0.7474953532218933
104	13734	798	0	Negative control	0.7471383810043335
105	14106	936	3	Tumor	0.7465309500694275
106	14314	1308	3	Tumor	0.7462614178657532
107	13860	1140	4	Eosinophils	0.745039165019989
108	13976	968	3	Tumor	0.7444545030593872
109	13818	1064	0	Negative control	0.7442202568054199
110	14130	912	3	Tumor	0.7441719174385071
111	14350	804	0	Negative control	0.7438687086105347
112	14306	1216	1	Epithelial Cells	0.7430641651153564
113	13672	1998	3	Tumor	0.7424246072769165
114	14208	758	0	Negative control	0.7422154545783997
115	13786	1282	0	Negative control	0.7420507669448853
116	14576	1254	3	Tumor	0.7419971823692322
117	13952	874	0	Negative control	0.7411164045333862
118	13696	912	0	Negative control	0.7410665154457092
119	13720	874	0	Negative control	0.7381714582443237
120	14346	532	3	Tumor	0.7375615835189819
121	13800	746	3	Tumor	0.7370918989181519
122	14370	1168	3	Tumor	0.7368104457855225
123	14290	650	3	Tumor	0.7356231212615967
124	13806	982	0	Negative control	0.7345859408378601
125	13738	930	0	Negative control	0.7340440154075623
126	13778	1186	3	Tumor	0.7324884533882141
127	13994	644	3	Tumor	0.7262603640556335
128	14136	862	3	Tumor	0.7260969877243042
129	14202	1438	3	Tumor	0.7244489192962646
130	13674	1138	3	Tumor	0.7196544408798218
131	14232	1258	3	Tumor	0.7190102934837341
132	13832	938	0	Negative control	0.7189679741859436
133	13838	1394	3	Tumor	0.7182690501213074
134	14336	942	3	Tumor	0.718142569065094
135	13774	1076	0	Negative control	0.7177639603614807
136	14058	908	3	Tumor	0.7176336646080017
137	14398	814	0	Negative control	0.7172735929489136
138	14178	808	0	Negative control	0.7171536087989807
139	13874	1128	0	Negative control	0.7170209884643555
140	13718	1138	3	Tumor	0.7153927087783813
141	14410	1060	0	Negative control	0.7150952816009521
142	14482	1144	0	Negative control	0.7147020101547241
143	13986	1032	3	Tumor	0.7145689129829407
144	14286	624	3	Tumor	0.7128785252571106
145	13794	1256	0	Negative control	0.711815357208252
146	13764	1194	0	Negative control	0.7109310030937195
147	13778	1354	3	Tumor	0.7089611291885376
148	14380	678	0	Negative control	0.7086812853813171
149	14016	1136	1	Epithelial Cells	0.7080130577087402
150	14062	610	0	Negative control	0.7048536539077759
151	13978	1062	3	Tumor	0.7043567895889282
152	13924	1126	0	Negative control	0.7029584646224976
153	13920	776	0	Negative control	0.7025091052055359
154	14296	1318	3	Tumor	0.7024986743927002
155	14254	890	3	Tumor	0.7022753357887268
156	14138	886	3	Tumor	0.7017390727996826
157	13690	1198	3	Tumor	0.700984537601471
158	13780	758	0	Negative control	0.7009074687957764
159	13988	868	0	Negative control	0.7008408308029175
160	13860	938	0	Negative control	0.7007448077201843
161	14280	732	0	Negative control	0.7003220915794373
162	13648	1144	3	Tumor	0.7001821398735046
163	13796	928	0	Negative control	0.6999855041503906
164	14202	1364	3	Tumor	0.6995312571525574
165	13952	890	0	Negative control	0.6983997225761414
166	13852	1112	0	Negative control	0.6982927918434143
167	14550	1194	0	Negative control	0.6982638239860535
168	13696	834	0	Negative control	0.6978899240493774
169	13924	1350	1	Epithelial Cells	0.6977169513702393
170	13736	1108	3	Tumor	0.6965724229812622
171	13698	1218	3	Tumor	0.6965591311454773
172	14014	1270	3	Tumor	0.6960285305976868
173	14388	594	3	Tumor	0.6955171227455139
174	13832	696	1	Epithelial Cells	0.6944460272789001
175	13900	1132	0	Negative control	0.6935857534408569
176	13788	898	0	Negative control	0.6925300359725952
177	14020	1174	3	Tumor	0.6924765706062317
178	14250	1162	3	Tumor	0.6922627091407776
179	13942	1088	4	Eosinophils	0.6920097470283508
180	14560	1242	1	Epithelial Cells	0.6916125416755676
181	14450	894	0	Negative control	0.6913661956787109
182	14078	1016	3	Tumor	0.6912778615951538
183	14308	1182	1	Epithelial Cells	0.690869152545929
184	13984	1412	3	Tumor	0.6897836923599243
185	14098	660	0	Negative control	0.6894925236701965
186	13994	822	0	Negative control	0.6892958283424377
187	14048	716	0	Negative control	0.6890900731086731
188	13680	1240	1	Epithelial Cells	0.6889514923095703
189	13932	1018	0	Negative control	0.6877851486206055
190	14548	916	0	Negative control	0.6873548626899719
191	13822	680	0	Negative control	0.6871492266654968
192	13878	1266	0	Negative control	0.6870356202125549
193	13762	964	0	Negative control	0.6852694153785706
194	13872	846	0	Negative control	0.685080349445343
195	13976	1138	0	Negative control	0.6849506497383118
196	14426	672	0	Negative control	0.684785008430481
197	14108	1384	3	Tumor	0.6847038269042969
198	14176	1440	3	Tumor	0.6846442222595215
199	13824	2016	3	Tumor	0.6842069029808044
200	14058	1146	1	Epithelial Cells	0.6831476092338562
201	14302	568	3	Tumor	0.6824355721473694
202	14456	1194	4	Eosinophils	0.6815496683120728
203	14048	1312	3	Tumor	0.6815399527549744
204	13820	1448	3	Tumor	0.6815392971038818
205	14112	1460	3	Tumor	0.6807609796524048
206	13792	2036	3	Tumor	0.6787264943122864
207	13876	1384	3	Tumor	0.6785822510719299
208	14402	1194	4	Eosinophils	0.6784342527389526
209	13676	1220	3	Tumor	0.6762650609016418
210	13804	900	0	Negative control	0.6748246550559998
211	14458	974	0	Negative control	0.6742556095123291
212	13796	1380	3	Tumor	0.6742354035377502
213	14366	1096	3	Tumor	0.6720261573791504
214	13736	912	0	Negative control	0.6699499487876892
215	13764	1090	1	Epithelial Cells	0.6696668863296509
216	14554	1086	0	Negative control	0.6692702770233154
217	13726	1006	0	Negative control	0.6691605448722839
218	14148	936	3	Tumor	0.6681585907936096
219	14036	666	1	Epithelial Cells	0.6661375164985657
220	13756	1368	3	Tumor	0.6655047535896301
221	14354	1258	3	Tumor	0.665441632270813
222	13796	774	0	Negative control	0.6646625995635986
223	14576	1232	3	Tumor	0.663533627986908
224	14358	702	0	Negative control	0.6619600653648376
225	14478	986	0	Negative control	0.661933958530426
226	14404	528	3	Tumor	0.6613596081733704
227	13814	1184	0	Negative control	0.6607977747917175
228	13890	1042	0	Negative control	0.6602436304092407
229	13938	750	1	Epithelial Cells	0.6601119041442871
230	14396	1106	3	Tumor	0.6595453023910522
231	14456	1050	0	Negative control	0.6578593850135803
232	13784	726	3	Tumor	0.6576693654060364
233	14440	1148	0	Negative control	0.6564038991928101
234	13702	1240	3	Tumor	0.6561283469200134
235	14442	1214	0	Negative control	0.6547836065292358
236	14388	514	3	Tumor	0.6547821164131165
237	14012	1408	3	Tumor	0.6545206308364868
238	14392	686	0	Negative control	0.6520276665687561
239	13732	1134	1	Epithelial Cells	0.6513259410858154
240	13790	1194	0	Negative control	0.6506556272506714
241	14554	1272	3	Tumor	0.6495251655578613
242	14352	1186	3	Tumor	0.6491808891296387
243	13886	1208	0	Negative control	0.6491245031356812
244	14182	1382	1	Epithelial Cells	0.6479358673095703
245	13906	972	0	Negative control	0.6474606394767761
246	13822	860	0	Negative control	0.6467387080192566
247	13878	1174	4	Eosinophils	0.644832968711853
248	13690	1172	3	Tumor	0.6446247100830078
249	13712	832	0	Negative control	0.6437298059463501
250	14476	682	3	Tumor	0.6425338983535767
251	13672	990	3	Tumor	0.6425017714500427
252	14096	1978	3	Tumor	0.642218828201294
253	13940	972	0	Negative control	0.6415966749191284
254	13688	922	0	Negative control	0.6415214538574219
255	13668	1102	3	Tumor	0.641406774520874
256	14352	686	4	Eosinophils	0.6412858366966248
257	13852	1096	0	Negative control	0.6412286162376404
258	13772	1012	0	Negative control	0.6400424242019653
259	14570	1218	1	Epithelial Cells	0.639075517654419
260	14404	1156	3	Tumor	0.63785719871521
261	14258	1212	3	Tumor	0.6356212496757507
262	14040	1384	1	Epithelial Cells	0.6346637606620789
263	14324	1236	3	Tumor	0.6338779330253601
264	14438	1104	0	Negative control	0.6331104040145874
265	14276	1326	3	Tumor	0.6321776509284973
266	14372	544	3	Tumor	0.6314452886581421
267	13774	732	3	Tumor	0.6312488913536072
268	14110	1056	3	Tumor	0.6304733157157898
269	13802	1064	0	Negative control	0.6294299364089966
270	14256	1440	3	Tumor	0.6292402744293213
271	14444	810	0	Negative control	0.626521646976471
272	14236	1350	3	Tumor	0.6254181265830994
273	14060	938	3	Tumor	0.6245539784431458
274	13770	772	3	Tumor	0.6242014765739441
275	13820	1298	0	Negative control	0.6193159222602844
276	13790	850	0	Negative control	0.6192283034324646
277	13918	1100	4	Eosinophils	0.6191800236701965
278	13964	1452	3	Tumor	0.6190271973609924
279	14398	1148	1	Epithelial Cells	0.6189525723457336
280	13798	1976	3	Tumor	0.616994321346283
281	14282	1336	3	Tumor	0.6169454455375671
282	14368	1002	3	Tumor	0.616504967212677
283	13670	1164	3	Tumor	0.6137884259223938
284	14246	814	0	Negative control	0.6136802434921265
285	14038	942	3	Tumor	0.6115667223930359
286	14150	628	0	Negative control	0.6109774708747864
287	13912	796	0	Negative control	0.6106009483337402
288	14050	1090	3	Tumor	0.6104947924613953
289	13932	1162	0	Negative control	0.6101123094558716
290	13946	802	0	Negative control	0.6084954142570496
291	14182	860	3	Tumor	0.6082673072814941
292	14352	1224	3	Tumor	0.608260989189148
293	13938	1218	4	Eosinophils	0.607804536819458
294	14282	902	3	Tumor	0.6074594855308533
295	14014	902	3	Tumor	0.606603741645813
296	14398	838	0	Negative control	0.6066030859947205
297	14206	1294	0	Negative control	0.6057351231575012
298	14252	642	3	Tumor	0.6050474047660828
299	14252	1236	3	Tumor	0.6033527851104736
300	14584	1208	3	Tumor	0.6030963063240051
301	13726	764	0	Negative control	0.6002739667892456
302	14246	690	0	Negative control	0.5998620986938477
303	14386	1118	3	Tumor	0.598627507686615
304	14186	1402	3	Tumor	0.5979294180870056
305	14316	1284	3	Tumor	0.5977756977081299
306	13936	1174	4	Eosinophils	0.5976161956787109
307	14022	1902	3	Tumor	0.5972923636436462
308	13900	776	0	Negative control	0.5950578451156616
309	14252	578	3	Tumor	0.5947740077972412
310	13952	660	3	Tumor	0.5945497155189514
311	13896	1382	3	Tumor	0.5943514108657837
312	13860	1376	3	Tumor	0.593712568283081
313	13972	1990	3	Tumor	0.5931470394134521
314	14154	682	0	Negative control	0.5928161144256592
315	13778	1162	0	Negative control	0.5923050045967102
316	13816	1108	0	Negative control	0.5908300876617432
317	14564	716	0	Negative control	0.5907852053642273
318	13806	1092	0	Negative control	0.5900900363922119
319	13960	1036	4	Eosinophils	0.5895453691482544
320	13920	1322	0	Negative control	0.5890899300575256
321	13902	1354	3	Tumor	0.5876643657684326
322	14040	1162	3	Tumor	0.5858944058418274
323	14170	900	3	Tumor	0.5858367681503296
324	14240	1428	3	Tumor	0.5857568979263306
325	14208	1466	3	Tumor	0.5848582983016968
326	13850	840	0	Negative control	0.5847450494766235
327	13914	1238	0	Negative control	0.5834499001502991
328	14044	856	0	Negative control	0.5830057263374329
329	13772	922	0	Negative control	0.5824372172355652
330	14344	558	3	Tumor	0.5811547040939331
331	14330	962	3	Tumor	0.5810766220092773
332	13924	1390	3	Tumor	0.5809387564659119
333	14516	1284	3	Tumor	0.5802236795425415
334	14126	666	0	Negative control	0.57868492603302
335	13872	2032	3	Tumor	0.5753135681152344
336	13922	1070	0	Negative control	0.574329137802124
337	14360	1136	1	Epithelial Cells	0.5728493332862854
338	14224	1412	3	Tumor	0.569904625415802
339	13772	1030	0	Negative control	0.5697312355041504
340	13752	878	0	Negative control	0.569616973400116
341	13880	1066	0	Negative control	0.5680496692657471
342	13722	1094	3	Tumor	0.5672953128814697
343	14224	750	0	Negative control	0.5664917230606079
344	14346	900	4	Eosinophils	0.5652256011962891
345	13798	804	0	Negative control	0.5646580457687378
346	13890	1356	3	Tumor	0.564523458480835
347	14292	1294	3	Tumor	0.562818706035614
348	13948	724	0	Negative control	0.5604376196861267
349	14438	1242	3	Tumor	0.5590526461601257
350	13780	936	0	Negative control	0.558506429195404
351	13760	892	0	Negative control	0.5554479360580444
352	14004	992	3	Tumor	0.5551974177360535
353	13840	1446	3	Tumor	0.5542430281639099
354	14024	716	0	Negative control	0.5539540648460388
355	14140	1400	3	Tumor	0.5532058477401733
356	14240	676	0	Negative control	0.5524720549583435
357	13776	1202	0	Negative control	0.551276445388794
358	13832	834	0	Negative control	0.5499528050422668
359	14022	1960	3	Tumor	0.5488699078559875
360	14028	922	3	Tumor	0.5473315119743347
361	13756	1002	0	Negative control	0.5459325313568115
362	13782	824	0	Negative control	0.5452771186828613
363	13732	1086	3	Tumor	0.544188916683197
364	14364	1114	3	Tumor	0.5436281561851501
365	14252	790	0	Negative control	0.5409157276153564
366	13718	1078	3	Tumor	0.5386754870414734
367	14382	1150	3	Tumor	0.5382274389266968
368	13744	1254	0	Negative control	0.5348138213157654
369	13776	804	0	Negative control	0.5344215631484985
370	14368	1228	3	Tumor	0.5342117547988892
371	14366	690	0	Negative control	0.5313730239868164
372	14384	1204	3	Tumor	0.5304165482521057
373	13742	952	0	Negative control	0.5192908048629761
374	13810	776	0	Negative control	0.5190469026565552
375	14232	1292	3	Tumor	0.5182790756225586
376	14154	806	0	Negative control	0.5152408480644226
377	14336	700	0	Negative control	0.5100463032722473
378	13658	1020	1	Epithelial Cells	0.5095096230506897
379	13734	1350	3	Tumor	0.5083484053611755
380	13670	2032	3	Tumor	0.5073765516281128
381	13780	1326	1	Epithelial Cells	0.5043591260910034
382	14264	1330	3	Tumor	0.5042974948883057
383	13764	730	0	Negative control	0.5029294490814209
384	13794	1082	0	Negative control	0.5009324550628662
385	14058	1200	3	Tumor	0.4979415833950043
386	14022	640	3	Tumor	0.49681270122528076
387	13958	646	0	Negative control	0.49680712819099426
388	14074	1108	3	Tumor	0.49525007605552673
389	13872	776	0	Negative control	0.4923960268497467
390	14474	624	3	Tumor	0.4918510317802429
391	14082	1074	3	Tumor	0.4910961985588074
392	13888	634	0	Negative control	0.48965969681739807
393	13784	1406	3	Tumor	0.4892885088920593
394	13788	1048	0	Negative control	0.488491028547287
395	14232	1218	3	Tumor	0.4829972982406616
396	14400	1214	1	Epithelial Cells	0.4824873208999634
397	14244	1398	3	Tumor	0.4817976653575897
398	13764	1256	0	Negative control	0.4811597764492035
399	14504	906	0	Negative control	0.4794173240661621
400	14040	790	0	Negative control	0.47746527194976807
401	13794	1216	0	Negative control	0.474090576171875
402	14360	584	3	Tumor	0.4737989604473114
403	13666	1196	3	Tumor	0.47317326068878174
404	13786	744	3	Tumor	0.47153592109680176
405	13760	1222	0	Negative control	0.47134360671043396
406	13798	760	0	Negative control	0.46945539116859436
407	14562	1208	3	Tumor	0.4683791995048523
408	13824	1240	0	Negative control	0.4642411172389984
409	14262	1310	3	Tumor	0.46229302883148193
410	13782	906	0	Negative control	0.46140623092651367
411	14524	694	3	Tumor	0.45838114619255066
412	13930	732	0	Negative control	0.45686089992523193
413	14164	648	0	Negative control	0.45661887526512146
414	14084	636	3	Tumor	0.4556221663951874
415	14278	1286	3	Tumor	0.4554175138473511
416	13978	1254	0	Negative control	0.4554010033607483
417	14078	716	0	Negative control	0.45401179790496826
418	14012	1212	3	Tumor	0.45311808586120605
419	14090	878	3	Tumor	0.4511517584323883
420	13820	730	0	Negative control	0.4511324167251587
421	14236	1310	3	Tumor	0.45029520988464355
422	14288	856	0	Negative control	0.4487423598766327
423	13818	1088	0	Negative control	0.44701114296913147
424	14562	1184	0	Negative control	0.44671928882598877
425	14416	1152	0	Negative control	0.44343996047973633
426	14204	1384	3	Tumor	0.43617767095565796
427	14354	952	0	Negative control	0.4347130358219147
428	13750	1392	3	Tumor	0.43364205956459045
429	14442	1070	0	Negative control	0.4323808550834656
430	14428	1012	0	Negative control	0.43069711327552795
431	14390	1224	3	Tumor	0.43045786023139954
432	13776	2040	3	Tumor	0.4302694499492645
433	13818	968	0	Negative control	0.42656657099723816
434	14418	1198	0	Negative control	0.4262326955795288
435	14338	1280	3	Tumor	0.4241068363189697
436	13786	1172	3	Tumor	0.4237184226512909
437	13884	1076	0	Negative control	0.4223095774650574
438	13696	870	0	Negative control	0.42151737213134766
439	14318	550	3	Tumor	0.4210127890110016
440	14568	916	0	Negative control	0.41825392842292786
441	13894	1318	0	Negative control	0.4179636538028717
442	13846	1460	3	Tumor	0.4175238311290741
443	14196	1334	3	Tumor	0.41734814643859863
444	13994	1972	3	Tumor	0.41707947850227356
445	14030	1296	3	Tumor	0.41657423973083496
446	13896	1264	0	Negative control	0.4159602224826813
447	14234	1476	0	Negative control	0.4148576259613037
448	14302	1274	1	Epithelial Cells	0.4142310917377472
449	14096	1002	3	Tumor	0.41399651765823364
450	13928	2028	3	Tumor	0.4139937162399292
451	13972	2018	3	Tumor	0.4135361611843109
452	13696	1272	3	Tumor	0.4134868383407593
453	14444	656	3	Tumor	0.4118335545063019
454	14444	780	0	Negative control	0.4113878309726715
455	13834	798	0	Negative control	0.4082494378089905
456	13740	1194	0	Negative control	0.40392374992370605
457	14560	1226	1	Epithelial Cells	0.40074586868286133
458	13998	1942	3	Tumor	0.4003625512123108
459	13984	1922	3	Tumor	0.39845985174179077
460	13970	1288	1	Epithelial Cells	0.3969578146934509
461	13976	1936	3	Tumor	0.39681562781333923
462	13782	956	0	Negative control	0.3966602683067322
463	14582	1298	3	Tumor	0.3941340744495392
464	14290	682	0	Negative control	0.39079269766807556
465	14500	948	0	Negative control	0.3904320001602173
466	14184	1290	0	Negative control	0.38889485597610474
467	14540	1036	0	Negative control	0.3887520730495453
468	13906	812	0	Negative control	0.3885650932788849
469	13916	1206	4	Eosinophils	0.38834574818611145
470	13894	1448	3	Tumor	0.38716432452201843
471	14300	1130	3	Tumor	0.38588833808898926
472	13756	1128	0	Negative control	0.3851296305656433
473	13902	788	0	Negative control	0.3829265534877777
474	13946	790	0	Negative control	0.37797558307647705
475	14190	1462	3	Tumor	0.3771660029888153
476	14134	1434	3	Tumor	0.37688231468200684
477	14182	828	3	Tumor	0.3756919801235199
478	14360	774	4	Eosinophils	0.3721306324005127
479	14384	1174	3	Tumor	0.37093818187713623
480	13888	666	0	Negative control	0.3707083463668823
481	13856	1240	0	Negative control	0.36871662735939026
482	13764	988	0	Negative control	0.367941290140152
483	14386	856	0	Negative control	0.36784082651138306
484	14084	1048	3	Tumor	0.36550816893577576
485	13804	2022	3	Tumor	0.3650365471839905
486	13794	722	1	Epithelial Cells	0.36369818449020386
487	14366	942	4	Eosinophils	0.3635520040988922
488	14540	996	0	Negative control	0.36345770955085754
489	13848	1084	0	Negative control	0.3585343062877655
490	13710	1008	3	Tumor	0.35811659693717957
491	14354	1070	3	Tumor	0.3550688922405243
492	14406	1012	0	Negative control	0.3540337085723877
493	13680	1024	3	Tumor	0.3538301885128021
494	14044	2006	3	Tumor	0.3537052571773529
495	14492	654	3	Tumor	0.35331442952156067
496	14106	824	0	Negative control	0.35280752182006836
497	14554	1288	3	Tumor	0.35193926095962524
498	13892	928	0	Negative control	0.35157108306884766
499	13774	1132	0	Negative control	0.35088545083999634
500	13824	780	0	Negative control	0.34906676411628723
501	13786	920	0	Negative control	0.3469807207584381
502	13880	918	0	Negative control	0.3452087938785553
503	13918	818	0	Negative control	0.34472164511680603
504	13952	1336	3	Tumor	0.34176841378211975
505	14004	1046	3	Tumor	0.339124858379364
506	14428	996	0	Negative control	0.33729949593544006
507	14264	1290	3	Tumor	0.336959570646286
508	13778	884	0	Negative control	0.33619052171707153
509	14086	648	0	Negative control	0.334072083234787
510	14196	838	1	Epithelial Cells	0.3292349576950073
511	14036	654	3	Tumor	0.3284730315208435
512	14290	1266	3	Tumor	0.3277260363101959
513	13684	826	0	Negative control	0.32601362466812134
514	14302	1236	3	Tumor	0.32433080673217773
515	13950	1232	0	Negative control	0.3222946226596832
516	14080	694	0	Negative control	0.31769847869873047
517	14392	650	3	Tumor	0.314689040184021
518	13924	882	0	Negative control	0.31091517210006714
519	14086	1036	3	Tumor	0.310558557510376
520	13716	976	3	Tumor	0.3101421296596527
521	13944	942	0	Negative control	0.3082085847854614
522	13786	1096	0	Negative control	0.3045588433742523
523	14362	532	3	Tumor	0.3042236268520355
524	13824	1430	3	Tumor	0.3041967749595642
525	13896	836	0	Negative control	0.30300959944725037
526	14582	654	3	Tumor	0.3021678924560547
527	14492	722	0	Negative control	0.3021005094051361
528	14464	1030	0	Negative control	0.30061545968055725
529	14252	1280	3	Tumor	0.300510972738266
530	15476	1188	3	Tumor	0.8939831256866455
531	14922	944	0	Negative control	0.879949152469635
532	14686	1028	4	Eosinophils	0.870624840259552
533	15434	924	1	Epithelial Cells	0.8646401762962341
534	14840	1234	0	Negative control	0.8607627153396606
535	14710	1454	0	Negative control	0.8593829870223999
536	15200	596	0	Negative control	0.8591681718826294
537	14626	1340	3	Tumor	0.850162923336029
538	14762	994	0	Negative control	0.8486738801002502
539	15138	1216	1	Epithelial Cells	0.8471727967262268
540	14746	840	4	Eosinophils	0.8447039127349854
541	14816	1208	1	Epithelial Cells	0.8427219986915588
542	14746	882	4	Eosinophils	0.8398324847221375
543	14650	1116	0	Negative control	0.8396981954574585
544	14726	908	4	Eosinophils	0.836876392364502
545	14660	928	4	Eosinophils	0.836725115776062
546	14740	506	3	Tumor	0.8363710045814514
547	14656	1432	0	Negative control	0.8362686038017273
548	14530	1204	0	Negative control	0.8357765674591064
549	15132	1164	0	Negative control	0.835403561592102
550	15432	1216	3	Tumor	0.8344298005104065
551	14746	1422	3	Tumor	0.8341590762138367
552	14748	1304	1	Epithelial Cells	0.8329157829284668
553	14712	1142	5	Plasma Cells	0.8327529430389404
554	14866	1090	4	Eosinophils	0.8326784372329712
555	15526	1228	0	Negative control	0.8323611617088318
556	14374	890	0	Negative control	0.8314616084098816
557	14886	652	2	Lymphocytes	0.8301577568054199
558	14710	878	4	Eosinophils	0.8300237059593201
559	14954	686	4	Eosinophils	0.8288508653640747
560	15628	1210	3	Tumor	0.8282200694084167
561	14830	1082	5	Plasma Cells	0.8264299631118774
562	15038	996	5	Plasma Cells	0.8248435854911804
563	14718	1116	5	Plasma Cells	0.8243837356567383
564	14782	858	5	Plasma Cells	0.8232412934303284
565	14796	1486	1	Epithelial Cells	0.8229779601097107
566	14978	792	4	Eosinophils	0.8226295709609985
567	15024	1408	1	Epithelial Cells	0.822176456451416
568	14692	814	5	Plasma Cells	0.8215462565422058
569	14982	912	0	Negative control	0.8206154108047485
570	14846	1056	5	Plasma Cells	0.8200886845588684
571	15188	1508	4	Eosinophils	0.8194658160209656
572	15060	750	0	Negative control	0.8192844390869141
573	14794	40	1	Epithelial Cells	0.8190349340438843
574	14932	1266	3	Tumor	0.8176034688949585
575	15076	1186	0	Negative control	0.817467212677002
576	14684	790	4	Eosinophils	0.8166877031326294
577	14738	1030	4	Eosinophils	0.8157804012298584
578	14996	236	0	Negative control	0.8152825832366943
579	14998	978	4	Eosinophils	0.8149772882461548
580	15102	1526	0	Negative control	0.8141864538192749
581	14810	1750	3	Tumor	0.8137519955635071
582	15636	1190	0	Negative control	0.8116484880447388
583	14674	1014	0	Negative control	0.8108510971069336
584	15196	528	0	Negative control	0.8103579878807068
585	14802	796	4	Eosinophils	0.8097006678581238
586	15060	1202	1	Epithelial Cells	0.8087258338928223
587	14916	1738	3	Tumor	0.8083690404891968
588	15068	860	0	Negative control	0.8072690367698669
589	15162	786	0	Negative control	0.8065942525863647
590	15338	1516	3	Tumor	0.8062688708305359
591	14678	1106	0	Negative control	0.8056862950325012
592	14520	1134	0	Negative control	0.8052493333816528
593	15648	930	3	Tumor	0.8048322796821594
594	14824	1048	4	Eosinophils	0.8048101663589478
595	14840	1122	0	Negative control	0.8045293092727661
596	15112	1258	1	Epithelial Cells	0.8038381934165955
597	14562	1158	1	Epithelial Cells	0.8035549521446228
598	15046	1384	1	Epithelial Cells	0.8028150200843811
599	15164	512	1	Epithelial Cells	0.8022911548614502
600	14996	866	0	Negative control	0.8020355701446533
601	14830	1608	0	Negative control	0.8014073967933655
602	14812	1026	4	Eosinophils	0.8012209534645081
603	15268	534	3	Tumor	0.8010396361351013
604	14784	884	4	Eosinophils	0.799734890460968
605	14848	656	0	Negative control	0.7995586395263672
606	14982	1982	3	Tumor	0.7994632720947266
607	14772	1412	3	Tumor	0.7987186312675476
608	14698	1004	0	Negative control	0.7986994981765747
609	14612	826	0	Negative control	0.7985422611236572
610	15194	1462	3	Tumor	0.7985034584999084
611	14948	946	0	Negative control	0.7981053590774536
612	14688	890	5	Plasma Cells	0.7979974150657654
613	14412	940	4	Eosinophils	0.7974639534950256
614	15258	1236	3	Tumor	0.7965236306190491
615	15178	1364	3	Tumor	0.7950255870819092
616	15018	892	5	Plasma Cells	0.7949179410934448
617	14828	928	4	Eosinophils	0.7942727208137512
618	15370	590	3	Tumor	0.7935466766357422
619	14838	856	4	Eosinophils	0.7928586006164551
620	15630	954	3	Tumor	0.7912906408309937
621	15100	1152	0	Negative control	0.7909478545188904
622	14950	1288	3	Tumor	0.7909117937088013
623	15244	578	0	Negative control	0.7901183366775513
624	15050	360	0	Negative control	0.7892703413963318
625	14818	900	4	Eosinophils	0.7887913584709167
626	15268	1560	3	Tumor	0.7884870171546936
627	14750	1124	3	Tumor	0.7870698571205139
628	14888	1104	0	Negative control	0.7855628728866577
629	14748	1152	0	Negative control	0.7851908802986145
630	14752	636	3	Tumor	0.7838752269744873
631	15104	852	4	Eosinophils	0.7838189601898193
632	15014	958	0	Negative control	0.7830893993377686
633	15258	1536	4	Eosinophils	0.7824115753173828
634	15184	1620	3	Tumor	0.7818946838378906
635	14922	1662	0	Negative control	0.7808881402015686
636	14874	1676	3	Tumor	0.780573844909668
637	14970	1096	4	Eosinophils	0.7800427079200745
638	15496	1128	3	Tumor	0.779792845249176
639	15028	1512	1	Epithelial Cells	0.7797519564628601
640	15250	444	3	Tumor	0.7790287733078003
641	15348	1220	3	Tumor	0.7786939740180969
642	14786	914	4	Eosinophils	0.778578519821167
643	14870	742	0	Negative control	0.7774761915206909
644	15272	434	3	Tumor	0.7769352197647095
645	15064	518	0	Negative control	0.7760809063911438
646	15056	100	0	Negative control	0.7755758762359619
647	14814	1000	4	Eosinophils	0.775107204914093
648	15086	246	0	Negative control	0.7743701338768005
649	14956	760	4	Eosinophils	0.7735235691070557
650	14646	804	0	Negative control	0.7733550071716309
651	15162	606	1	Epithelial Cells	0.7724039554595947
652	14744	1104	3	Tumor	0.7713720798492432
653	14740	1506	0	Negative control	0.7710766792297363
654	14894	998	0	Negative control	0.77093106508255
655	15142	1130	0	Negative control	0.7705897688865662
656	15200	1194	0	Negative control	0.7700285315513611
657	15206	1508	3	Tumor	0.7699822783470154
658	14936	1050	4	Eosinophils	0.7699072957038879
659	14986	200	0	Negative control	0.7687696218490601
660	14952	1072	4	Eosinophils	0.7687186598777771
661	15018	1452	1	Epithelial Cells	0.7685366272926331
662	15270	2008	3	Tumor	0.7682758569717407
663	15542	1246	0	Negative control	0.7672539353370667
664	15220	652	1	Epithelial Cells	0.7670419216156006
665	15022	784	0	Negative control	0.7665751576423645
666	14662	1184	0	Negative control	0.7664303779602051
667	15076	1134	3	Tumor	0.7661051750183105
668	14960	1410	3	Tumor	0.7652785181999207
669	14710	852	4	Eosinophils	0.7638012766838074
670	14802	1182	1	Epithelial Cells	0.7637472152709961
671	15072	1624	1	Epithelial Cells	0.7631773948669434
672	14986	832	0	Negative control	0.7630510330200195
673	15028	1220	0	Negative control	0.7626416683197021
674	14834	1026	0	Negative control	0.7620132565498352
675	15232	1558	0	Negative control	0.7615622878074646
676	15154	1494	0	Negative control	0.7611052393913269
677	14636	1046	0	Negative control	0.7610397338867188
678	15050	1578	3	Tumor	0.7607171535491943
679	14998	1162	1	Epithelial Cells	0.7598198056221008
680	15240	1440	3	Tumor	0.7596887350082397
681	14864	1656	1	Epithelial Cells	0.7594795227050781
682	15094	1360	0	Negative control	0.7580782175064087
683	15028	1106	4	Eosinophils	0.757878839969635
684	15170	1234	0	Negative control	0.7572615146636963
685	15148	812	0	Negative control	0.757121205329895
686	14932	1152	0	Negative control	0.7562440633773804
687	15078	272	0	Negative control	0.7560381293296814
688	15172	1438	3	Tumor	0.7556753754615784
689	14942	348	0	Negative control	0.7556589841842651
690	14762	550	3	Tumor	0.7555777430534363
691	15186	1258	3	Tumor	0.755192756652832
692	15048	40	0	Negative control	0.7537891268730164
693	15086	348	0	Negative control	0.7534000277519226
694	14742	1006	4	Eosinophils	0.7533745765686035
695	15208	992	3	Tumor	0.7532007694244385
696	15258	790	3	Tumor	0.7517135739326477
697	15376	1444	0	Negative control	0.7515861988067627
698	14808	852	4	Eosinophils	0.7512578368186951
699	15202	978	3	Tumor	0.751166820526123
700	14688	1200	0	Negative control	0.7511341571807861
701	14578	1060	0	Negative control	0.7509810924530029
702	14844	912	0	Negative control	0.7507534027099609
703	15216	1414	3	Tumor	0.750510573387146
704	15096	1630	3	Tumor	0.748024046421051
705	15576	874	0	Negative control	0.7471782565116882
706	14982	1494	3	Tumor	0.7468488216400146
707	14732	940	4	Eosinophils	0.7466656565666199
708	15364	928	3	Tumor	0.7458717823028564
709	15060	1556	1	Epithelial Cells	0.7450464367866516
710	14840	694	0	Negative control	0.7440856695175171
711	15492	806	0	Negative control	0.7439890503883362
712	14926	160	0	Negative control	0.7433207035064697
713	14908	852	0	Negative control	0.7423831224441528
714	14904	1126	4	Eosinophils	0.74229496717453
715	15106	402	1	Epithelial Cells	0.7421386241912842
716	15392	928	3	Tumor	0.7419473528862
717	14970	1464	3	Tumor	0.7417349815368652
718	15330	1470	3	Tumor	0.740412712097168
719	15034	924	4	Eosinophils	0.7403084635734558
720	15192	1442	3	Tumor	0.7400534152984619
721	14758	20	1	Epithelial Cells	0.7394028902053833
722	15118	1556	1	Epithelial Cells	0.7383342385292053
723	15498	1058	3	Tumor	0.738295316696167
724	14708	1472	3	Tumor	0.7382358312606812
725	14588	1046	3	Tumor	0.7381065487861633
726	15038	192	0	Negative control	0.7377052307128906
727	15244	824	0	Negative control	0.7353436350822449
728	14672	1170	1	Epithelial Cells	0.7351370453834534
729	14828	876	0	Negative control	0.7349151372909546
730	14978	416	0	Negative control	0.7348264455795288
731	14976	366	0	Negative control	0.734309196472168
732	14512	918	0	Negative control	0.7338254451751709
733	14774	32	3	Tumor	0.7337191700935364
734	14682	1526	0	Negative control	0.7332500219345093
735	15196	756	0	Negative control	0.7331629991531372
736	15230	1478	3	Tumor	0.7329181432723999
737	14838	982	2	Lymphocytes	0.7328563928604126
738	14832	620	0	Negative control	0.7327559590339661
739	15564	1122	0	Negative control	0.732661247253418
740	15038	1274	0	Negative control	0.7324987649917603
741	14890	1656	3	Tumor	0.7320509552955627
742	14642	1176	1	Epithelial Cells	0.7318757176399231
743	15060	836	2	Lymphocytes	0.7314780950546265
744	15106	1436	0	Negative control	0.7313616871833801
745	15310	1430	3	Tumor	0.7311528921127319
746	14714	1386	1	Epithelial Cells	0.7310990691184998
747	14614	1376	3	Tumor	0.7308133244514465
748	15004	934	4	Eosinophils	0.7299320101737976
749	14628	1290	3	Tumor	0.7290985584259033
750	14934	1200	0	Negative control	0.7290803790092468
751	15190	1320	3	Tumor	0.7280099987983704
752	15060	1086	0	Negative control	0.7278023362159729
753	15514	932	3	Tumor	0.7274466156959534
754	14696	546	3	Tumor	0.7263940572738647
755	15180	640	2	Lymphocytes	0.7249704003334045
756	15056	1182	0	Negative control	0.7243376970291138
757	14748	960	4	Eosinophils	0.7238194942474365
758	14942	1018	4	Eosinophils	0.7215842604637146
759	14742	732	4	Eosinophils	0.7215098142623901
760	14778	1184	0	Negative control	0.7211198210716248
761	14916	1078	4	Eosinophils	0.7211171984672546
762	15538	1114	0	Negative control	0.7206406593322754
763	14622	764	0	Negative control	0.7197710871696472
764	14782	1102	4	Eosinophils	0.7188259363174438
765	14796	18	1	Epithelial Cells	0.7186455130577087
766	14740	454	1	Epithelial Cells	0.7167739272117615
767	15122	1112	1	Epithelial Cells	0.7158629894256592
768	15052	702	3	Tumor	0.7157363295555115
769	15056	990	4	Eosinophils	0.7157107591629028
770	14950	998	0	Negative control	0.7152985334396362
771	14620	1100	0	Negative control	0.7141274213790894
772	15006	1146	0	Negative control	0.7138805389404297
773	15386	776	0	Negative control	0.7136090397834778
774	14654	962	0	Negative control	0.7135329842567444
775	14770	848	2	Lymphocytes	0.7101604342460632
776	14654	518	3	Tumor	0.7096928954124451
777	15022	414	0	Negative control	0.7091992497444153
778	14980	814	0	Negative control	0.708655595779419
779	15080	742	0	Negative control	0.7081603407859802
780	14832	1678	3	Tumor	0.7080147862434387
781	15004	190	0	Negative control	0.707948625087738
782	14998	1192	4	Eosinophils	0.7078387141227722
783	15012	646	0	Negative control	0.7076824903488159
784	14970	1120	0	Negative control	0.7076084613800049
785	14608	860	0	Negative control	0.7071534395217896
786	16322	2030	0	Negative control	0.7067041397094727
787	15008	1064	4	Eosinophils	0.7060991525650024
788	14734	1258	0	Negative control	0.7060676217079163
789	15658	970	3	Tumor	0.7057738900184631
790	15042	1258	1	Epithelial Cells	0.7057278752326965
791	15178	1116	3	Tumor	0.7053541541099548
792	14810	1534	0	Negative control	0.705233633518219
793	15024	1008	2	Lymphocytes	0.7052309513092041
794	15100	1318	0	Negative control	0.7051401138305664
795	14640	1198	3	Tumor	0.7047445178031921
796	15068	1342	3	Tumor	0.7046595811843872
797	14750	602	3	Tumor	0.7046078443527222
798	14670	808	4	Eosinophils	0.7043625712394714
799	15030	274	0	Negative control	0.704315185546875
800	15324	788	3	Tumor	0.704096794128418
801	15118	1064	3	Tumor	0.7039834260940552
802	15110	742	0	Negative control	0.7037515640258789
803	14888	970	0	Negative control	0.7027561664581299
804	14902	550	0	Negative control	0.7020955681800842
805	15082	1170	5	Plasma Cells	0.7013710141181946
806	14720	1088	4	Eosinophils	0.6998850703239441
807	15384	848	0	Negative control	0.6998093724250793
808	15524	1156	1	Epithelial Cells	0.6996105313301086
809	15228	422	3	Tumor	0.6991133689880371
810	15020	1130	0	Negative control	0.6988131999969482
811	15084	172	0	Negative control	0.6987794637680054
812	14868	1482	1	Epithelial Cells	0.6987513303756714
813	14962	852	0	Negative control	0.6986448764801025
814	15346	856	3	Tumor	0.6984904408454895
815	14956	782	4	Eosinophils	0.6977511644363403
816	15236	1578	1	Epithelial Cells	0.6974671483039856
817	14828	1746	1	Epithelial Cells	0.6968244910240173
818	14880	1156	0	Negative control	0.6964554786682129
819	14670	852	4	Eosinophils	0.6957815289497375
820	14832	1192	0	Negative control	0.695231020450592
821	14888	1490	3	Tumor	0.6947762370109558
822	15174	1012	3	Tumor	0.6942319273948669
823	15050	172	0	Negative control	0.6927183866500854
824	15314	1090	3	Tumor	0.6921634078025818
825	14936	612	0	Negative control	0.6919783353805542
826	14926	364	0	Negative control	0.691403865814209
827	15304	1512	3	Tumor	0.6912911534309387
828	14692	1244	0	Negative control	0.6906902194023132
829	14794	1452	1	Epithelial Cells	0.6895895600318909
830	14990	762	4	Eosinophils	0.6895355582237244
831	14716	1070	0	Negative control	0.6894093751907349
832	14636	24	0	Negative control	0.6893842816352844
833	14738	1586	0	Negative control	0.6889092326164246
834	14794	658	0	Negative control	0.6888937950134277
835	15584	1018	3	Tumor	0.688655436038971
836	15058	256	0	Negative control	0.6882795691490173
837	14722	688	0	Negative control	0.6868327856063843
838	15130	828	0	Negative control	0.6861343383789062
839	15292	712	3	Tumor	0.6858072876930237
840	15208	1546	0	Negative control	0.6858071684837341
841	14608	1316	3	Tumor	0.684084415435791
842	15004	460	0	Negative control	0.6828837394714355
843	14950	1232	5	Plasma Cells	0.6825925707817078
844	15286	954	3	Tumor	0.6820023059844971
845	14956	736	0	Negative control	0.6819362640380859
846	15280	1224	3	Tumor	0.6814584136009216
847	15054	1612	3	Tumor	0.6811606884002686
848	14852	1010	4	Eosinophils	0.6810213923454285
849	14732	1314	0	Negative control	0.6804116368293762
850	15090	730	0	Negative control	0.6803436279296875
851	15006	1336	0	Negative control	0.6789061427116394
852	14786	1036	0	Negative control	0.6785765290260315
853	15158	1632	3	Tumor	0.678105354309082
854	15040	318	0	Negative control	0.6779893040657043
855	14722	814	4	Eosinophils	0.676427960395813
856	14810	1692	3	Tumor	0.6761993169784546
857	15050	924	0	Negative control	0.6755838990211487
858	15424	2006	3	Tumor	0.6755784749984741
859	15172	770	0	Negative control	0.6745684146881104
860	14872	642	0	Negative control	0.6743854284286499
861	15170	1280	1	Epithelial Cells	0.674045205116272
862	14596	552	3	Tumor	0.6739810705184937
863	14802	774	0	Negative control	0.673679769039154
864	15674	1128	3	Tumor	0.6732177734375
865	14900	916	0	Negative control	0.6730829477310181
866	14780	1622	3	Tumor	0.6724553108215332
867	15690	1026	3	Tumor	0.6717254519462585
868	15054	1302	0	Negative control	0.6716020703315735
869	15050	734	0	Negative control	0.6715758442878723
870	15042	886	4	Eosinophils	0.6715686321258545
871	15172	456	0	Negative control	0.6713280081748962
872	15502	854	3	Tumor	0.6708201766014099
873	14926	742	4	Eosinophils	0.6707839965820312
874	15242	770	3	Tumor	0.6692561507225037
875	15384	1152	1	Epithelial Cells	0.668764054775238
876	15290	794	3	Tumor	0.6678714156150818
877	15054	300	0	Negative control	0.6670915484428406
878	15062	398	0	Negative control	0.665673017501831
879	15282	1404	3	Tumor	0.665306031703949
880	14964	618	0	Negative control	0.6651768088340759
881	15038	1244	0	Negative control	0.6650397777557373
882	15302	924	3	Tumor	0.6645877361297607
883	15014	76	0	Negative control	0.6645164489746094
884	15084	1108	0	Negative control	0.6642980575561523
885	15618	1798	0	Negative control	0.6640703082084656
886	15474	916	3	Tumor	0.6636433601379395
887	15208	776	0	Negative control	0.6621392369270325
888	15078	1898	3	Tumor	0.6615314483642578
889	15318	564	3	Tumor	0.6614059209823608
890	15058	954	4	Eosinophils	0.6598485708236694
891	14978	1010	4	Eosinophils	0.6595733761787415
892	15000	896	0	Negative control	0.6593649983406067
893	14960	254	0	Negative control	0.6592217683792114
894	15282	2030	3	Tumor	0.6588149666786194
895	15176	2006	0	Negative control	0.6588107943534851
896	15384	1248	3	Tumor	0.6582258343696594
897	14750	1268	0	Negative control	0.6581777334213257
898	14702	916	0	Negative control	0.6572190523147583
899	14666	770	0	Negative control	0.6571018695831299
900	14788	812	4	Eosinophils	0.6564486622810364
901	14372	1078	1	Epithelial Cells	0.6563315391540527
902	14940	414	4	Eosinophils	0.655530571937561
903	15248	1144	0	Negative control	0.6552910208702087
904	15044	1170	0	Negative control	0.654886782169342
905	15322	1398	3	Tumor	0.65451979637146
906	15234	1186	0	Negative control	0.6529092192649841
907	14792	130	1	Epithelial Cells	0.6526626944541931
908	15576	1140	3	Tumor	0.6494552493095398
909	14738	1526	1	Epithelial Cells	0.6483558416366577
910	14982	530	0	Negative control	0.6482757925987244
911	14712	8	3	Tumor	0.6474228501319885
912	14892	408	0	Negative control	0.6473339200019836
913	14514	948	0	Negative control	0.6468433141708374
914	15026	454	0	Negative control	0.6451208591461182
915	14612	564	3	Tumor	0.6445298194885254
916	15080	1212	1	Epithelial Cells	0.6442298889160156
917	15204	1586	0	Negative control	0.6428802609443665
918	14898	1964	3	Tumor	0.6427590250968933
919	15028	1064	4	Eosinophils	0.6424923539161682
920	14864	1774	1	Epithelial Cells	0.6416877508163452
921	14976	880	0	Negative control	0.6412521004676819
922	15184	376	1	Epithelial Cells	0.6408687233924866
923	15174	950	3	Tumor	0.6391817927360535
924	14906	1700	3	Tumor	0.6387670040130615
925	15166	1032	3	Tumor	0.6386715173721313
926	15448	852	3	Tumor	0.638297975063324
927	15072	384	0	Negative control	0.6370006799697876
928	14870	1040	4	Eosinophils	0.6367390155792236
929	15062	1264	1	Epithelial Cells	0.6365958452224731
930	14898	1388	3	Tumor	0.6360798478126526
931	15182	988	3	Tumor	0.6360386610031128
932	15332	1110	3	Tumor	0.6355505585670471
933	15168	1590	0	Negative control	0.6352967619895935
934	14902	18	1	Epithelial Cells	0.6348723769187927
935	14866	1394	3	Tumor	0.6345254778862
936	15200	1144	1	Epithelial Cells	0.6328007578849792
937	14654	1224	3	Tumor	0.6325575709342957
938	14914	662	0	Negative control	0.6320313811302185
939	14964	1010	4	Eosinophils	0.6314907073974609
940	15330	1426	3	Tumor	0.6310901641845703
941	15348	1446	3	Tumor	0.6308550834655762
942	15020	180	0	Negative control	0.6295484304428101
943	14954	400	0	Negative control	0.6293432116508484
944	14806	946	5	Plasma Cells	0.6291487812995911
945	15022	256	0	Negative control	0.6284704804420471
946	14968	1030	4	Eosinophils	0.6281922459602356
947	15254	728	3	Tumor	0.6278095841407776
948	15150	2002	3	Tumor	0.6265395283699036
949	14998	1132	4	Eosinophils	0.6261346340179443
950	15346	1252	3	Tumor	0.6255427002906799
951	14938	656	0	Negative control	0.6253975033760071
952	15474	1062	3	Tumor	0.6253039836883545
953	15504	878	0	Negative control	0.6248684525489807
954	15196	1384	3	Tumor	0.623992383480072
955	15428	1058	0	Negative control	0.6219002604484558
956	14956	1248	0	Negative control	0.6213768720626831
957	15144	490	1	Epithelial Cells	0.6200396418571472
958	14918	1104	0	Negative control	0.6197559237480164
959	14978	1352	3	Tumor	0.6184625029563904
960	15178	1002	3	Tumor	0.617702305316925
961	15258	470	3	Tumor	0.6176347732543945
962	15048	1360	1	Epithelial Cells	0.6174333095550537
963	14890	262	1	Epithelial Cells	0.6161313056945801
964	14938	1380	3	Tumor	0.6157163381576538
965	14972	174	0	Negative control	0.6156788468360901
966	15264	1078	3	Tumor	0.6149306297302246
967	15132	1188	0	Negative control	0.6134201288223267
968	15112	990	3	Tumor	0.6133238673210144
969	14998	1204	0	Negative control	0.6125587224960327
970	14620	916	0	Negative control	0.6122668385505676
971	15000	842	0	Negative control	0.6106307506561279
972	14998	372	0	Negative control	0.6088553071022034
973	15360	1492	3	Tumor	0.6088453531265259
974	15330	1276	3	Tumor	0.6087976694107056
975	14706	576	3	Tumor	0.6063112616539001
976	14814	1266	1	Epithelial Cells	0.6061127781867981
977	15044	294	0	Negative control	0.6058321595191956
978	15170	1500	1	Epithelial Cells	0.605262815952301
979	14810	1624	0	Negative control	0.6051681637763977
980	15128	2000	0	Negative control	0.605163037776947
981	14992	2028	0	Negative control	0.6040713787078857
982	15172	1484	0	Negative control	0.6039687991142273
983	15044	1150	4	Eosinophils	0.6038996577262878
984	14662	1054	0	Negative control	0.6027173399925232
985	14618	1216	3	Tumor	0.6012307405471802
986	15442	900	3	Tumor	0.6009281873703003
987	15556	1158	0	Negative control	0.6001170873641968
988	14738	1616	0	Negative control	0.6000461578369141
989	15074	984	4	Eosinophils	0.5996695160865784
990	15036	1160	4	Eosinophils	0.5972597002983093
991	14920	1628	3	Tumor	0.5971126556396484
992	15146	1278	1	Epithelial Cells	0.596768319606781
993	15040	1090	0	Negative control	0.5960281491279602
994	14720	1670	0	Negative control	0.5960103869438171
995	15056	1042	4	Eosinophils	0.5942274332046509
996	15198	636	0	Negative control	0.5936899781227112
997	15122	796	0	Negative control	0.5932462811470032
998	15064	468	0	Negative control	0.592957615852356
999	15164	1070	3	Tumor	0.5926137566566467
1000	15014	1118	0	Negative control	0.5924018025398254
1001	14868	990	0	Negative control	0.5922989845275879
1002	14948	1186	4	Eosinophils	0.5919991731643677
1003	14774	1344	0	Negative control	0.5918258428573608
1004	15020	302	0	Negative control	0.5913287997245789
1005	14858	1550	3	Tumor	0.5909247994422913
1006	14964	1198	4	Eosinophils	0.5908142924308777
1007	15362	1322	4	Eosinophils	0.5901437997817993
1008	14994	640	0	Negative control	0.5894317626953125
1009	15228	1542	0	Negative control	0.5891169309616089
1010	14628	1202	3	Tumor	0.588828980922699
1011	15060	1072	5	Plasma Cells	0.587817370891571
1012	14726	1366	0	Negative control	0.5876775979995728
1013	15108	1380	0	Negative control	0.5873262286186218
1014	14848	188	3	Tumor	0.5873188376426697
1015	15082	1076	4	Eosinophils	0.586001455783844
1016	15204	794	0	Negative control	0.5851815342903137
1017	14706	972	0	Negative control	0.5842154026031494
1018	15260	1956	3	Tumor	0.5824763774871826
1019	14768	1220	0	Negative control	0.5816848874092102
1020	14760	930	4	Eosinophils	0.5800607800483704
1021	15106	756	0	Negative control	0.5800334215164185
1022	14956	1304	3	Tumor	0.5772854685783386
1023	15038	1288	0	Negative control	0.5766236186027527
1024	15700	842	0	Negative control	0.5754274129867554
1025	15542	926	0	Negative control	0.5745235681533813
1026	15242	786	3	Tumor	0.5735538005828857
1027	15086	374	0	Negative control	0.573415994644165
1028	15290	476	3	Tumor	0.572001576423645
1029	14650	946	4	Eosinophils	0.571459174156189
1030	15186	1034	3	Tumor	0.5711215138435364
1031	14740	1388	0	Negative control	0.5708116888999939
1032	14766	970	4	Eosinophils	0.5703741908073425
1033	15422	1038	3	Tumor	0.5701435804367065
1034	15404	1066	3	Tumor	0.5697660446166992
1035	15078	1972	3	Tumor	0.5690608620643616
1036	15178	1598	3	Tumor	0.5689572095870972
1037	14772	1292	0	Negative control	0.5670633912086487
1038	15112	1232	0	Negative control	0.5652050375938416
1039	14692	1610	0	Negative control	0.5651484131813049
1040	14778	994	4	Eosinophils	0.5651045441627502
1041	14818	1446	3	Tumor	0.5649920701980591
1042	14922	794	0	Negative control	0.5649869441986084
1043	14728	1284	0	Negative control	0.5647436380386353
1044	15638	1018	3	Tumor	0.5644490122795105
1045	14864	1324	3	Tumor	0.5632609724998474
1046	14898	1024	0	Negative control	0.5627298355102539
1047	14866	1258	0	Negative control	0.5627140402793884
1048	14860	1456	3	Tumor	0.5621492266654968
1049	15402	1154	3	Tumor	0.5604453086853027
1050	14732	1698	3	Tumor	0.5603431463241577
1051	15054	328	0	Negative control	0.5602952837944031
1052	14806	324	3	Tumor	0.5590237975120544
1053	15228	1520	0	Negative control	0.5589960217475891
1054	15040	460	0	Negative control	0.5583868622779846
1055	15642	1128	1	Epithelial Cells	0.5574467778205872
1056	15020	978	5	Plasma Cells	0.5567259788513184
1057	14994	704	0	Negative control	0.5566880106925964
1058	15210	1222	3	Tumor	0.5564901828765869
1059	14842	1446	1	Epithelial Cells	0.5558966994285583
1060	15648	872	0	Negative control	0.5548796057701111
1061	15004	1280	0	Negative control	0.5541408658027649
1062	14786	696	0	Negative control	0.5539886951446533
1063	14690	1376	0	Negative control	0.5536264777183533
1064	15300	1060	3	Tumor	0.551922082901001
1065	15154	1608	0	Negative control	0.5517985820770264
1066	15250	1574	1	Epithelial Cells	0.551009476184845
1067	14660	1270	3	Tumor	0.5509688854217529
1068	14926	1254	1	Epithelial Cells	0.550891637802124
1069	14374	1096	3	Tumor	0.550740659236908
1070	14708	1240	0	Negative control	0.5499656796455383
1071	14606	1192	3	Tumor	0.5498716831207275
1072	14724	1506	0	Negative control	0.5498361587524414
1073	15128	334	0	Negative control	0.5487985014915466
1074	14610	1296	3	Tumor	0.5487497448921204
1075	15240	1408	3	Tumor	0.5482102632522583
1076	15100	806	0	Negative control	0.5474119782447815
1077	15304	680	3	Tumor	0.547000527381897
1078	15222	1620	0	Negative control	0.546726405620575
1079	15030	374	0	Negative control	0.5464624166488647
1080	14770	1746	1	Epithelial Cells	0.5463216304779053
1081	15376	1080	3	Tumor	0.546046257019043
1082	14822	1426	3	Tumor	0.5441046953201294
1083	15220	1364	3	Tumor	0.5435152053833008
1084	15246	522	3	Tumor	0.5422009825706482
1085	14636	792	0	Negative control	0.5412300229072571
1086	15586	902	3	Tumor	0.5397338271141052
1087	15000	102	0	Negative control	0.537791907787323
1088	14956	1038	0	Negative control	0.5376636385917664
1089	15466	778	1	Epithelial Cells	0.5370908379554749
1090	15658	1052	3	Tumor	0.536047637462616
1091	15572	1150	1	Epithelial Cells	0.5341606736183167
1092	14966	1020	4	Eosinophils	0.5322867631912231
1093	15140	954	3	Tumor	0.5320101976394653
1094	14618	1124	1	Epithelial Cells	0.531857967376709
1095	14722	1442	0	Negative control	0.531772255897522
1096	14682	920	0	Negative control	0.5293465852737427
1097	15062	1452	0	Negative control	0.5292688012123108
1098	14836	1770	1	Epithelial Cells	0.5287604331970215
1099	14860	1576	1	Epithelial Cells	0.527930736541748
1100	14942	224	0	Negative control	0.5270761847496033
1101	14790	478	3	Tumor	0.5268521904945374
1102	14666	1532	0	Negative control	0.5267669558525085
1103	15668	1082	3	Tumor	0.5260149836540222
1104	14876	196	1	Epithelial Cells	0.5247035026550293
1105	14724	742	4	Eosinophils	0.5245954394340515
1106	15060	1234	0	Negative control	0.5244574546813965
1107	16122	1966	3	Tumor	0.5217909216880798
1108	14986	626	0	Negative control	0.5215337872505188
1109	15248	1182	1	Epithelial Cells	0.5209807753562927
1110	15186	970	3	Tumor	0.5206476449966431
1111	15334	2042	3	Tumor	0.5201643705368042
1112	15018	400	0	Negative control	0.5174985527992249
1113	15480	1024	3	Tumor	0.5171720385551453
1114	14848	1492	3	Tumor	0.5168552398681641
1115	15256	1450	3	Tumor	0.5163988471031189
1116	14666	1462	0	Negative control	0.5123181343078613
1117	14814	1680	3	Tumor	0.5108962059020996
1118	15272	906	3	Tumor	0.510364294052124
1119	14888	524	0	Negative control	0.5101081728935242
1120	14772	294	3	Tumor	0.5095953345298767
1121	16372	1994	0	Negative control	0.5087666511535645
1122	15058	716	3	Tumor	0.5086092948913574
1123	14964	304	0	Negative control	0.5079221129417419
1124	14924	1404	3	Tumor	0.50776606798172
1125	15178	666	0	Negative control	0.5073705315589905
1126	15112	1274	1	Epithelial Cells	0.5070120096206665
1127	15046	658	0	Negative control	0.5065426826477051
1128	14624	1226	1	Epithelial Cells	0.5062956213951111
1129	14752	332	3	Tumor	0.5051277875900269
1130	15166	1392	0	Negative control	0.5044993758201599
1131	14378	1124	3	Tumor	0.5038886070251465
1132	15042	140	0	Negative control	0.5034198760986328
1133	14688	1266	3	Tumor	0.503243088722229
1134	15588	1072	0	Negative control	0.5031393766403198
1135	15586	1152	1	Epithelial Cells	0.501366913318634
1136	15038	486	0	Negative control	0.5008692741394043
1137	15138	746	0	Negative control	0.49865734577178955
1138	14884	910	1	Epithelial Cells	0.49795687198638916
1139	14920	1268	3	Tumor	0.4964521527290344
1140	15674	1046	3	Tumor	0.49582162499427795
1141	14512	1114	4	Eosinophils	0.4945560395717621
1142	15056	1402	1	Epithelial Cells	0.4933648407459259
1143	15070	202	0	Negative control	0.4897894561290741
1144	14748	1364	0	Negative control	0.48950570821762085
1145	15342	542	3	Tumor	0.489461213350296
1146	14666	1144	0	Negative control	0.4887542128562927
1147	15062	160	0	Negative control	0.4880285859107971
1148	14962	1140	0	Negative control	0.4874858558177948
1149	15038	1202	1	Epithelial Cells	0.4842459559440613
1150	15184	400	0	Negative control	0.48411381244659424
1151	15050	376	0	Negative control	0.48391661047935486
1152	14958	824	0	Negative control	0.4838922619819641
1153	15156	1212	0	Negative control	0.4828016459941864
1154	14988	1074	0	Negative control	0.4817538857460022
1155	14626	832	0	Negative control	0.48143690824508667
1156	15358	1162	5	Plasma Cells	0.47990697622299194
1157	15192	956	3	Tumor	0.47963547706604004
1158	15010	504	0	Negative control	0.4793136417865753
1159	14764	1016	0	Negative control	0.4749348759651184
1160	14844	968	0	Negative control	0.4742925465106964
1161	15004	1310	1	Epithelial Cells	0.4730012118816376
1162	15500	1146	1	Epithelial Cells	0.47261396050453186
1163	14948	492	0	Negative control	0.4724123775959015
1164	14876	1122	0	Negative control	0.4700263440608978
1165	14702	34	1	Epithelial Cells	0.4687417447566986
1166	14968	1436	1	Epithelial Cells	0.468154639005661
1167	14916	1222	0	Negative control	0.4653675854206085
1168	14872	548	0	Negative control	0.46488723158836365
1169	14876	1568	1	Epithelial Cells	0.46470218896865845
1170	15052	76	0	Negative control	0.4645119309425354
1171	15570	1036	3	Tumor	0.46257853507995605
1172	15428	1098	3	Tumor	0.4621572494506836
1173	14792	1324	0	Negative control	0.4597523808479309
1174	14682	1134	1	Epithelial Cells	0.4589082598686218
1175	15152	908	3	Tumor	0.4588509798049927
1176	15130	270	1	Epithelial Cells	0.4586789011955261
1177	15208	1460	3	Tumor	0.4566913843154907
1178	15244	986	3	Tumor	0.4566679298877716
1179	14692	624	3	Tumor	0.4552576541900635
1180	14890	490	0	Negative control	0.4550745487213135
1181	15060	686	0	Negative control	0.4550414979457855
1182	14690	1152	0	Negative control	0.45471465587615967
1183	14650	1258	0	Negative control	0.4537557363510132
1184	14974	834	0	Negative control	0.4531744122505188
1185	15052	316	0	Negative control	0.45250338315963745
1186	15276	616	3	Tumor	0.4506557583808899
1187	15018	278	0	Negative control	0.4504431188106537
1188	15394	1124	3	Tumor	0.45005717873573303
1189	15212	1340	3	Tumor	0.44983628392219543
1190	14950	614	0	Negative control	0.4483945965766907
1191	15392	1038	3	Tumor	0.4483351707458496
1192	15216	786	0	Negative control	0.44800978899002075
1193	15252	676	1	Epithelial Cells	0.4470164179801941
1194	15078	218	0	Negative control	0.44671162962913513
1195	15414	1226	3	Tumor	0.445995956659317
1196	15180	1066	1	Epithelial Cells	0.445571631193161
1197	14700	1208	0	Negative control	0.44543734192848206
1198	14658	1394	0	Negative control	0.4441221058368683
1199	14910	1276	0	Negative control	0.4438958466053009
1200	14980	670	0	Negative control	0.44370904564857483
1201	14654	1304	3	Tumor	0.4424895644187927
1202	14774	1648	0	Negative control	0.44092342257499695
1203	15496	1088	0	Negative control	0.4387088418006897
1204	15248	1210	3	Tumor	0.4365013837814331
1205	14792	1626	3	Tumor	0.43568164110183716
1206	14614	1256	3	Tumor	0.43524661660194397
1207	15048	1066	0	Negative control	0.43391793966293335
1208	15456	808	0	Negative control	0.4330175817012787
1209	15264	1118	3	Tumor	0.43212026357650757
1210	14980	380	0	Negative control	0.430451363325119
1211	15104	1348	0	Negative control	0.4294603765010834
1212	15072	948	4	Eosinophils	0.4291023910045624
1213	15124	852	0	Negative control	0.42824485898017883
1214	15110	1594	0	Negative control	0.4275309145450592
1215	15072	1362	0	Negative control	0.42750582098960876
1216	15038	1426	0	Negative control	0.42623576521873474
1217	14704	936	0	Negative control	0.4260759949684143
1218	14910	1426	3	Tumor	0.4260479807853699
1219	15276	1446	3	Tumor	0.4258791208267212
1220	15080	482	0	Negative control	0.42408594489097595
1221	15234	908	3	Tumor	0.4228765368461609
1222	14920	1276	3	Tumor	0.4218670427799225
1223	15618	1126	3	Tumor	0.421298623085022
1224	15028	1088	0	Negative control	0.42106837034225464
1225	15140	394	1	Epithelial Cells	0.4206380248069763
1226	15076	1526	3	Tumor	0.4202180504798889
1227	14340	1092	3	Tumor	0.42018136382102966
1228	15490	1234	0	Negative control	0.4200476109981537
1229	15130	1640	0	Negative control	0.41856464743614197
1230	14994	1090	0	Negative control	0.4182751476764679
1231	15062	1434	0	Negative control	0.417816698551178
1232	14928	412	0	Negative control	0.4172680974006653
1233	15172	1548	3	Tumor	0.41679295897483826
1234	14720	2042	3	Tumor	0.41677728295326233
1235	15148	546	0	Negative control	0.41453471779823303
1236	15232	504	3	Tumor	0.41275158524513245
1237	15534	1032	3	Tumor	0.41188907623291016
1238	15000	1486	0	Negative control	0.41188758611679077
1239	15504	1160	3	Tumor	0.411799818277359
1240	15174	1646	3	Tumor	0.41161614656448364
1241	14686	600	3	Tumor	0.4112510085105896
1242	15004	300	0	Negative control	0.4098183214664459
1243	15032	112	0	Negative control	0.409792423248291
1244	15066	1050	5	Plasma Cells	0.4094882607460022
1245	14648	1188	1	Epithelial Cells	0.40925946831703186
1246	14764	814	0	Negative control	0.4087096154689789
1247	15500	1104	0	Negative control	0.40793728828430176
1248	14808	198	1	Epithelial Cells	0.4076865017414093
1249	15176	1458	3	Tumor	0.40682098269462585
1250	15034	642	0	Negative control	0.40631094574928284
1251	14666	1420	0	Negative control	0.40263307094573975
1252	15146	2042	0	Negative control	0.40190526843070984
1253	15488	934	3	Tumor	0.4014001786708832
1254	14940	1226	0	Negative control	0.40137773752212524
1255	15212	688	3	Tumor	0.4011368453502655
1256	15106	430	0	Negative control	0.4003625810146332
1257	15278	1298	3	Tumor	0.3998366892337799
1258	15156	1658	0	Negative control	0.39917635917663574
1259	14720	960	4	Eosinophils	0.39909887313842773
1260	14928	1280	3	Tumor	0.3990820348262787
1261	15304	536	3	Tumor	0.39891067147254944
1262	15120	2040	0	Negative control	0.3983292579650879
1263	15098	1034	3	Tumor	0.39828920364379883
1264	15276	692	3	Tumor	0.3982051610946655
1265	15072	370	0	Negative control	0.39371129870414734
1266	15262	496	3	Tumor	0.3932511508464813
1267	14898	100	1	Epithelial Cells	0.39278939366340637
1268	14912	684	0	Negative control	0.39236193895339966
1269	15384	1180	0	Negative control	0.39123356342315674
1270	14984	1234	0	Negative control	0.39006713032722473
1271	15202	1110	1	Epithelial Cells	0.39006033539772034
1272	15468	882	3	Tumor	0.3896949589252472
1273	15188	904	3	Tumor	0.38952475786209106
1274	14612	1206	3	Tumor	0.38919296860694885
1275	14776	250	3	Tumor	0.3891359269618988
1276	15010	114	0	Negative control	0.3889944553375244
1277	15546	976	3	Tumor	0.38887953758239746
1278	15622	1758	0	Negative control	0.3870810568332672
1279	15188	980	3	Tumor	0.38671231269836426
1280	15292	494	3	Tumor	0.38635531067848206
1281	14712	1028	4	Eosinophils	0.3860311508178711
1282	14718	1616	0	Negative control	0.38598665595054626
1283	15004	998	0	Negative control	0.3856582045555115
1284	15252	884	3	Tumor	0.384246289730072
1285	14984	468	0	Negative control	0.3825874328613281
1286	15012	438	0	Negative control	0.38182833790779114
1287	14840	1268	0	Negative control	0.3814258277416229
1288	14936	1644	3	Tumor	0.3797338902950287
1289	15630	1108	3	Tumor	0.37930232286453247
1290	14976	1410	3	Tumor	0.3784083127975464
1291	15012	1384	0	Negative control	0.3783365786075592
1292	15592	960	3	Tumor	0.3780238628387451
1293	15274	1574	3	Tumor	0.37532496452331543
1294	15470	1220	3	Tumor	0.3752554655075073
1295	15140	996	3	Tumor	0.37513819336891174
1296	14860	1240	0	Negative control	0.3740159869194031
1297	15324	944	3	Tumor	0.3739977180957794
1298	14960	672	0	Negative control	0.3739335536956787
1299	15402	1214	3	Tumor	0.37338799238204956
1300	15186	1012	3	Tumor	0.37276899814605713
1301	15520	1108	1	Epithelial Cells	0.3701840937137604
1302	14936	1698	0	Negative control	0.3698101043701172
1303	15062	978	0	Negative control	0.3694746792316437
1304	15298	646	3	Tumor	0.36919304728507996
1305	15116	550	0	Negative control	0.36887219548225403
1306	14830	1508	3	Tumor	0.36639586091041565
1307	15134	294	3	Tumor	0.3635956346988678
1308	14786	1306	0	Negative control	0.36334097385406494
1309	14732	1080	2	Lymphocytes	0.36330485343933105
1310	15304	944	3	Tumor	0.3600834608078003
1311	15296	1468	3	Tumor	0.3599453568458557
1312	14874	1280	1	Epithelial Cells	0.3582276701927185
1313	15158	848	0	Negative control	0.35805243253707886
1314	14872	1178	0	Negative control	0.3578878343105316
1315	15286	898	3	Tumor	0.3577466309070587
1316	14986	1134	0	Negative control	0.3576158881187439
1317	14932	834	0	Negative control	0.35717013478279114
1318	15408	886	1	Epithelial Cells	0.35631951689720154
1319	15526	1080	1	Epithelial Cells	0.35621094703674316
1320	15554	998	3	Tumor	0.3559383451938629
1321	14848	1400	3	Tumor	0.3559027910232544
1322	15054	238	0	Negative control	0.35566413402557373
1323	15260	920	3	Tumor	0.35527658462524414
1324	14682	1088	4	Eosinophils	0.35413050651550293
1325	14746	412	3	Tumor	0.35403770208358765
1326	15056	1020	4	Eosinophils	0.35350605845451355
1327	14656	980	0	Negative control	0.35176876187324524
1328	14906	1088	4	Eosinophils	0.3516392707824707
1329	15192	990	3	Tumor	0.35108640789985657
1330	14972	636	0	Negative control	0.35098353028297424
1331	14844	1366	3	Tumor	0.34934258460998535
1332	15302	1246	3	Tumor	0.34900203347206116
1333	14764	1688	0	Negative control	0.34871575236320496
1334	15220	984	3	Tumor	0.3457680940628052
1335	14936	386	0	Negative control	0.343738317489624
1336	14696	774	0	Negative control	0.3434041738510132
1337	15210	1620	0	Negative control	0.3407890796661377
1338	15108	594	0	Negative control	0.3405255377292633
1339	14784	574	3	Tumor	0.3403136432170868
1340	14758	306	3	Tumor	0.33976224064826965
1341	14800	1524	1	Epithelial Cells	0.33905819058418274
1342	15412	1258	1	Epithelial Cells	0.3386678099632263
1343	14906	1150	0	Negative control	0.3385070860385895
1344	15102	1184	0	Negative control	0.3382895886898041
1345	14598	1208	3	Tumor	0.3369348645210266
1346	15322	1206	3	Tumor	0.33646267652511597
1347	14762	910	0	Negative control	0.33532121777534485
1348	15244	710	3	Tumor	0.33526596426963806
1349	14868	2042	3	Tumor	0.3333856165409088
1350	15240	2040	0	Negative control	0.332637220621109
1351	14792	62	1	Epithelial Cells	0.331714928150177
1352	15216	878	3	Tumor	0.33004358410835266
1353	14640	1186	3	Tumor	0.3277370035648346
1354	15440	1012	3	Tumor	0.32767754793167114
1355	15266	876	3	Tumor	0.3275865316390991
1356	14640	524	3	Tumor	0.32740843296051025
1357	14726	2012	3	Tumor	0.32673946022987366
1358	15012	834	0	Negative control	0.3266627788543701
1359	14842	1574	1	Epithelial Cells	0.3265112042427063
1360	14754	1436	1	Epithelial Cells	0.3258213996887207
1361	14412	1142	0	Negative control	0.3250218331813812
1362	15350	1420	3	Tumor	0.32321518659591675
1363	14668	586	3	Tumor	0.32243067026138306
1364	15090	788	0	Negative control	0.322407990694046
1365	14754	1406	3	Tumor	0.32211869955062866
1366	14948	1034	4	Eosinophils	0.3219156265258789
1367	14768	734	0	Negative control	0.32039064168930054
1368	14868	112	3	Tumor	0.319661408662796
1369	15602	1028	3	Tumor	0.3189319670200348
1370	15552	1108	0	Negative control	0.3177792727947235
1371	15204	1448	3	Tumor	0.3169763386249542
1372	14340	840	0	Negative control	0.31555965542793274
1373	14946	398	0	Negative control	0.31442540884017944
1374	15178	1394	3	Tumor	0.31130799651145935
1375	15434	760	0	Negative control	0.3096557557582855
1376	15504	1202	3	Tumor	0.30869030952453613
1377	15564	1138	3	Tumor	0.3082539737224579
1378	15560	900	1	Epithelial Cells	0.3067134916782379
1379	15240	662	0	Negative control	0.3062114715576172
1380	15466	1208	3	Tumor	0.30615684390068054
1381	14886	82	1	Epithelial Cells	0.30437710881233215
1382	18076	1556	0	Negative control	0.8821853995323181
1383	17594	1986	1	Epithelial Cells	0.875399649143219
1384	17388	1134	0	Negative control	0.8747302293777466
1385	17708	1496	4	Eosinophils	0.8655656576156616
1386	16426	1934	0	Negative control	0.8629335761070251
1387	17644	1582	4	Eosinophils	0.8612627983093262
1388	17784	1270	0	Negative control	0.8574649095535278
1389	17724	1520	4	Eosinophils	0.856712281703949
1390	16572	1980	4	Eosinophils	0.8565129041671753
1391	17792	1482	4	Eosinophils	0.8559216856956482
1392	16658	1986	0	Negative control	0.8553247451782227
1393	17786	1360	4	Eosinophils	0.8524149656295776
1394	16320	1892	3	Tumor	0.850856602191925
1395	17778	1184	4	Eosinophils	0.8499917984008789
1396	17972	1206	3	Tumor	0.8494030237197876
1397	16646	2022	0	Negative control	0.8477031588554382
1398	16762	1878	4	Eosinophils	0.8472636938095093
1399	16948	1540	3	Tumor	0.8469128608703613
1400	16588	1952	2	Lymphocytes	0.8463001847267151
1401	17646	1996	3	Tumor	0.8456857800483704
1402	16958	1854	0	Negative control	0.8447087407112122
1403	17682	1586	4	Eosinophils	0.8436679840087891
1404	16486	2040	4	Eosinophils	0.8426645398139954
1405	17650	1026	4	Eosinophils	0.8424013257026672
1406	16484	1924	0	Negative control	0.8408012390136719
1407	17622	1204	3	Tumor	0.8403041362762451
1408	16166	1934	3	Tumor	0.8399268388748169
1409	17106	1498	3	Tumor	0.8382538557052612
1410	17788	1134	4	Eosinophils	0.8334912657737732
1411	17544	1162	3	Tumor	0.8331992626190186
1412	17886	1654	3	Tumor	0.8324411511421204
1413	16556	1990	4	Eosinophils	0.8304179906845093
1414	17830	1116	4	Eosinophils	0.827237606048584
1415	17062	1608	3	Tumor	0.826238751411438
1416	16968	1958	0	Negative control	0.8251363039016724
1417	17766	892	3	Tumor	0.8245853185653687
1418	17784	1740	3	Tumor	0.8244512677192688
1419	16648	1922	2	Lymphocytes	0.8239650726318359
1420	16900	1550	3	Tumor	0.8234091997146606
1421	17720	1474	3	Tumor	0.8222323656082153
1422	16806	1866	0	Negative control	0.8185129165649414
1423	16518	1988	0	Negative control	0.817314088344574
1424	16698	2032	0	Negative control	0.816825807094574
1425	17802	974	3	Tumor	0.8163101673126221
1426	16778	1920	0	Negative control	0.8157918453216553
1427	17674	1566	0	Negative control	0.8156014084815979
1428	16204	1906	3	Tumor	0.8133900761604309
1429	16442	2008	4	Eosinophils	0.812008798122406
1430	16580	1850	0	Negative control	0.8079339265823364
1431	16744	1994	0	Negative control	0.8075265288352966
1432	17808	1424	4	Eosinophils	0.8066919445991516
1433	16706	1942	4	Eosinophils	0.806180477142334
1434	18108	1578	0	Negative control	0.8050026297569275
1435	17460	1006	0	Negative control	0.8046713471412659
1436	17160	1808	3	Tumor	0.8043116927146912
1437	16262	1994	0	Negative control	0.8032092452049255
1438	17462	1032	3	Tumor	0.8011618256568909
1439	16672	1854	0	Negative control	0.8002269864082336
1440	17764	1326	4	Eosinophils	0.7994195818901062
1441	16564	1956	0	Negative control	0.7977195382118225
1442	16634	1880	0	Negative control	0.7955319881439209
1443	18126	1338	1	Epithelial Cells	0.7952442765235901
1444	16546	1796	3	Tumor	0.7947652339935303
1445	17644	1186	3	Tumor	0.7942324876785278
1446	17832	1370	0	Negative control	0.7941123247146606
1447	17168	1738	3	Tumor	0.7938787937164307
1448	17604	1268	3	Tumor	0.7935189008712769
1449	17670	1202	3	Tumor	0.7932812571525574
1450	17662	1454	0	Negative control	0.7931548357009888
1451	16856	2016	0	Negative control	0.7922183871269226
1452	17056	1970	3	Tumor	0.7914812564849854
1453	17186	1568	3	Tumor	0.789876401424408
1454	17668	1552	0	Negative control	0.7891076803207397
1455	17636	1218	3	Tumor	0.7873072028160095
1456	16948	1960	0	Negative control	0.785205066204071
1457	16632	1568	3	Tumor	0.7845232486724854
1458	16660	1826	3	Tumor	0.7843674421310425
1459	17046	1998	3	Tumor	0.7823556065559387
1460	17734	1624	3	Tumor	0.7813559770584106
1461	17030	1476	3	Tumor	0.7810960412025452
1462	16990	1576	3	Tumor	0.7800377607345581
1463	17120	1624	3	Tumor	0.779985249042511
1464	17744	1290	0	Negative control	0.7777159214019775
1465	17612	1032	0	Negative control	0.7768970727920532
1466	16898	1518	3	Tumor	0.776607871055603
1467	16992	1446	3	Tumor	0.7765548825263977
1468	17674	1044	0	Negative control	0.7761763334274292
1469	17196	1594	3	Tumor	0.7750821113586426
1470	17696	1832	0	Negative control	0.7748552560806274
1471	17472	1060	0	Negative control	0.7744166851043701
1472	17884	1316	0	Negative control	0.7743693590164185
1473	16790	1688	3	Tumor	0.7702357172966003
1474	17702	1404	0	Negative control	0.7697291374206543
1475	16618	1908	0	Negative control	0.7693979740142822
1476	16666	1934	4	Eosinophils	0.769372284412384
1477	18050	1296	3	Tumor	0.7683274149894714
1478	17706	1576	4	Eosinophils	0.7660778164863586
1479	17876	1210	1	Epithelial Cells	0.7640267610549927
1480	17690	864	3	Tumor	0.7638503909111023
1481	17892	1558	1	Epithelial Cells	0.763769805431366
1482	16848	1664	3	Tumor	0.7637463212013245
1483	16732	1976	0	Negative control	0.7620058059692383
1484	17472	1190	3	Tumor	0.7616438865661621
1485	16674	1828	3	Tumor	0.761289656162262
1486	17664	1108	3	Tumor	0.7611889839172363
1487	16434	1906	0	Negative control	0.7604557275772095
1488	16800	1980	4	Eosinophils	0.7595136165618896
1489	17554	1002	1	Epithelial Cells	0.7589455246925354
1490	17644	1852	0	Negative control	0.7583436965942383
1491	17654	1478	0	Negative control	0.7577721476554871
1492	17728	1834	3	Tumor	0.7570319771766663
1493	17678	1016	0	Negative control	0.7566106915473938
1494	17722	890	0	Negative control	0.7554550170898438
1495	17634	1974	1	Epithelial Cells	0.755017876625061
1496	16466	1768	3	Tumor	0.7548267245292664
1497	17648	1076	3	Tumor	0.7544941306114197
1498	17048	1566	3	Tumor	0.7537134885787964
1499	16708	1564	3	Tumor	0.7533637881278992
1500	17648	1526	0	Negative control	0.7524747848510742
1501	16636	1760	3	Tumor	0.7522760629653931
1502	17862	1540	0	Negative control	0.7506316304206848
1503	17798	1772	3	Tumor	0.7502077221870422
1504	17610	1154	3	Tumor	0.7496844530105591
1505	17672	1286	0	Negative control	0.7486708760261536
1506	16674	1874	0	Negative control	0.7483435869216919
1507	16870	1744	0	Negative control	0.7482805252075195
1508	16330	2004	1	Epithelial Cells	0.7481600642204285
1509	17070	1588	3	Tumor	0.7481294870376587
1510	16568	1658	3	Tumor	0.7474550008773804
1511	17790	1036	0	Negative control	0.7473292946815491
1512	16892	1576	3	Tumor	0.747096598148346
1513	16982	1618	3	Tumor	0.7470295429229736
1514	17568	1508	3	Tumor	0.7466022968292236
1515	17786	1674	0	Negative control	0.7457422614097595
1516	16848	1610	3	Tumor	0.7456468939781189
1517	17838	948	4	Eosinophils	0.7444165349006653
1518	16762	1816	0	Negative control	0.7431013584136963
1519	16510	1692	3	Tumor	0.7428101301193237
1520	17144	1708	3	Tumor	0.7427188754081726
1521	16520	1924	0	Negative control	0.7426103353500366
1522	17882	1504	3	Tumor	0.7424771189689636
1523	17828	1712	3	Tumor	0.7423726320266724
1524	17412	1028	0	Negative control	0.7421733140945435
1525	16934	1638	0	Negative control	0.7420346736907959
1526	17670	930	0	Negative control	0.7409488558769226
1527	16614	1952	0	Negative control	0.7408236265182495
1528	17956	1630	0	Negative control	0.7406301498413086
1529	17614	1236	3	Tumor	0.7400748133659363
1530	17886	1220	0	Negative control	0.7398734092712402
1531	17926	1088	3	Tumor	0.7388386130332947
1532	17062	1540	3	Tumor	0.7380706667900085
1533	17876	1712	1	Epithelial Cells	0.7379061579704285
1534	17836	832	3	Tumor	0.7375957369804382
1535	16508	2018	4	Eosinophils	0.7368951439857483
1536	16968	1916	0	Negative control	0.7365849018096924
1537	17898	1120	3	Tumor	0.7357567548751831
1538	17794	804	0	Negative control	0.7356469631195068
1539	17020	1884	3	Tumor	0.734404981136322
1540	16570	1630	3	Tumor	0.7343695759773254
1541	16918	1504	3	Tumor	0.7342624664306641
1542	16610	1650	3	Tumor	0.7333651185035706
1543	16882	1532	3	Tumor	0.7330019474029541
1544	17076	1910	3	Tumor	0.7321971654891968
1545	17684	1556	0	Negative control	0.7314582467079163
1546	17700	1238	0	Negative control	0.730189859867096
1547	17130	1492	0	Negative control	0.7295081615447998
1548	17784	1020	0	Negative control	0.7284390926361084
1549	17040	2016	3	Tumor	0.727578341960907
1550	17068	1516	3	Tumor	0.726276695728302
1551	17634	1564	0	Negative control	0.725951611995697
1552	17548	1216	3	Tumor	0.7259116172790527
1553	17518	1132	3	Tumor	0.7255056500434875
1554	16844	1630	3	Tumor	0.7250058054924011
1555	17628	1958	3	Tumor	0.7248732447624207
1556	17614	1984	3	Tumor	0.7247451543807983
1557	16606	1722	3	Tumor	0.7246214747428894
1558	17026	1682	3	Tumor	0.7244214415550232
1559	16802	2028	0	Negative control	0.724168062210083
1560	17746	1250	0	Negative control	0.7227785587310791
1561	17536	1134	3	Tumor	0.7225475907325745
1562	16352	1870	3	Tumor	0.7225043177604675
1563	17876	1008	3	Tumor	0.7216287851333618
1564	17494	1122	0	Negative control	0.7216178774833679
1565	16292	1980	3	Tumor	0.7214917540550232
1566	17212	1682	3	Tumor	0.7209699749946594
1567	16738	1866	0	Negative control	0.7207778692245483
1568	16800	1644	3	Tumor	0.7206854820251465
1569	16928	1970	4	Eosinophils	0.7203184366226196
1570	17638	1714	1	Epithelial Cells	0.7202877402305603
1571	16912	1866	0	Negative control	0.7196829915046692
1572	17716	768	0	Negative control	0.7186250686645508
1573	17504	1088	3	Tumor	0.7182565331459045
1574	17792	1562	1	Epithelial Cells	0.7172025442123413
1575	16972	1882	1	Epithelial Cells	0.7170141339302063
1576	17850	858	3	Tumor	0.7164162397384644
1577	17628	1294	3	Tumor	0.7160739302635193
1578	16526	1702	3	Tumor	0.7160684466362
1579	17658	1872	0	Negative control	0.7159851789474487
1580	16582	1776	3	Tumor	0.715603768825531
1581	17946	1658	3	Tumor	0.7153827548027039
1582	17814	996	0	Negative control	0.7152899503707886
1583	16518	1756	3	Tumor	0.7151678800582886
1584	16830	1544	3	Tumor	0.7146492004394531
1585	16986	1470	3	Tumor	0.7145994305610657
1586	16862	1626	1	Epithelial Cells	0.7135775089263916
1587	17712	1418	0	Negative control	0.7134580612182617
1588	17746	790	0	Negative control	0.7133787870407104
1589	17654	1228	3	Tumor	0.7130059599876404
1590	16926	1608	1	Epithelial Cells	0.7122380137443542
1591	17536	1080	3	Tumor	0.7120503187179565
1592	16986	1758	3	Tumor	0.7118659019470215
1593	17836	1482	0	Negative control	0.7112164497375488
1594	17590	1166	3	Tumor	0.7095472812652588
1595	17514	1162	3	Tumor	0.7095423936843872
1596	17234	1642	3	Tumor	0.7092345952987671
1597	18050	1266	3	Tumor	0.7083229422569275
1598	16526	2010	0	Negative control	0.7080817222595215
1599	17760	1022	3	Tumor	0.7079687714576721
1600	17844	1466	0	Negative control	0.707923412322998
1601	17442	994	3	Tumor	0.7077372074127197
1602	16990	1512	3	Tumor	0.7072249054908752
1603	17024	1750	3	Tumor	0.7063215374946594
1604	17778	852	3	Tumor	0.7059901356697083
1605	16394	1826	3	Tumor	0.7059677243232727
1606	16806	1960	0	Negative control	0.70570969581604
1607	16586	2000	0	Negative control	0.7053492665290833
1608	17850	1720	3	Tumor	0.7038336992263794
1609	16898	2028	0	Negative control	0.7033424377441406
1610	17232	1612	3	Tumor	0.7023643851280212
1611	17424	1004	0	Negative control	0.7005317807197571
1612	16876	1594	3	Tumor	0.7002756595611572
1613	17804	1716	1	Epithelial Cells	0.7001584768295288
1614	16352	1974	1	Epithelial Cells	0.6998271942138672
1615	16482	1742	3	Tumor	0.6998258829116821
1616	17816	1080	0	Negative control	0.6996487975120544
1617	18018	1232	3	Tumor	0.6994902491569519
1618	17920	1620	0	Negative control	0.6990169286727905
1619	16930	1672	3	Tumor	0.6976963877677917
1620	16670	1720	3	Tumor	0.6969740986824036
1621	17918	1520	0	Negative control	0.6963829398155212
1622	16878	1826	0	Negative control	0.6952822208404541
1623	16560	1920	0	Negative control	0.6946537494659424
1624	17300	1974	3	Tumor	0.6936976313591003
1625	17884	1044	3	Tumor	0.693688690662384
1626	17492	1108	3	Tumor	0.6925082206726074
1627	16160	1914	3	Tumor	0.6916381120681763
1628	16932	1536	3	Tumor	0.6912040710449219
1629	16730	1926	4	Eosinophils	0.6895380616188049
1630	16616	1618	3	Tumor	0.6893590688705444
1631	16826	1444	3	Tumor	0.6887199878692627
1632	16714	1978	0	Negative control	0.6882688999176025
1633	17850	1430	3	Tumor	0.6882264018058777
1634	17632	930	1	Epithelial Cells	0.6880955696105957
1635	17566	1060	3	Tumor	0.6859303712844849
1636	16592	1576	0	Negative control	0.684391975402832
1637	17638	1618	0	Negative control	0.6843652129173279
1638	16946	1746	3	Tumor	0.6831873655319214
1639	17604	1634	3	Tumor	0.6824288368225098
1640	17796	1086	0	Negative control	0.6812256574630737
1641	17662	1526	0	Negative control	0.6794033646583557
1642	17726	1570	0	Negative control	0.6793396472930908
1643	16580	1732	3	Tumor	0.6792791485786438
1644	17818	1034	0	Negative control	0.6788773536682129
1645	17918	1220	3	Tumor	0.6781755685806274
1646	16948	1892	0	Negative control	0.6778735518455505
1647	16874	1478	3	Tumor	0.6773291230201721
1648	16818	1596	3	Tumor	0.677234947681427
1649	16760	1936	0	Negative control	0.6764635443687439
1650	16856	1884	0	Negative control	0.676311194896698
1651	16882	1610	3	Tumor	0.6762293577194214
1652	17848	1746	3	Tumor	0.6756287813186646
1653	16750	1826	3	Tumor	0.6752668023109436
1654	17082	1680	3	Tumor	0.6750597953796387
1655	17736	1118	0	Negative control	0.6741830110549927
1656	17582	1062	0	Negative control	0.6716596484184265
1657	17490	1072	3	Tumor	0.6709639430046082
1658	16608	1536	3	Tumor	0.6707486510276794
1659	17084	1434	1	Epithelial Cells	0.6707482933998108
1660	17906	1144	3	Tumor	0.6705305576324463
1661	17568	1076	3	Tumor	0.6701761484146118
1662	16822	1658	3	Tumor	0.6696603894233704
1663	16998	1662	3	Tumor	0.6693478226661682
1664	17736	1790	3	Tumor	0.6693372130393982
1665	16418	1874	3	Tumor	0.6692764163017273
1666	17830	1212	0	Negative control	0.6665465235710144
1667	17848	904	1	Epithelial Cells	0.6647106409072876
1668	16972	1986	0	Negative control	0.6614747643470764
1669	17122	1852	3	Tumor	0.661460280418396
1670	17536	1028	0	Negative control	0.6586847305297852
1671	17824	908	3	Tumor	0.6566560864448547
1672	17008	2034	3	Tumor	0.6560832858085632
1673	16864	1850	0	Negative control	0.6554867029190063
1674	17780	1634	1	Epithelial Cells	0.6554000377655029
1675	17614	1530	1	Epithelial Cells	0.6553128957748413
1676	17182	1714	3	Tumor	0.654883623123169
1677	17916	1588	0	Negative control	0.6548748016357422
1678	16490	1894	0	Negative control	0.6547353863716125
1679	16720	1886	0	Negative control	0.654694676399231
1680	16634	1584	3	Tumor	0.653767466545105
1681	17812	1458	0	Negative control	0.6536819338798523
1682	17478	964	0	Negative control	0.6529126763343811
1683	17594	892	1	Epithelial Cells	0.6526528000831604
1684	16852	1748	3	Tumor	0.6522986888885498
1685	17616	1640	1	Epithelial Cells	0.65129554271698
1686	16688	1894	0	Negative control	0.6508841514587402
1687	17598	1188	1	Epithelial Cells	0.6507194638252258
1688	17642	954	0	Negative control	0.65040123462677
1689	17710	1350	0	Negative control	0.650272786617279
1690	16920	1548	3	Tumor	0.6493873000144958
1691	17714	1652	3	Tumor	0.648819088935852
1692	17758	1466	0	Negative control	0.6487708687782288
1693	17808	1322	0	Negative control	0.64862459897995
1694	17688	1944	3	Tumor	0.648396372795105
1695	16890	1592	3	Tumor	0.6483296155929565
1696	17864	1368	1	Epithelial Cells	0.6473390460014343
1697	16644	1540	3	Tumor	0.6465189456939697
1698	17602	1520	3	Tumor	0.6465081572532654
1699	16984	1496	3	Tumor	0.6458083391189575
1700	17824	1162	0	Negative control	0.6443790197372437
1701	17816	872	0	Negative control	0.6440682411193848
1702	16638	1738	3	Tumor	0.6427937150001526
1703	17594	1594	3	Tumor	0.6424042582511902
1704	17804	926	3	Tumor	0.6419497132301331
1705	16338	1908	3	Tumor	0.6412577033042908
1706	16826	1676	3	Tumor	0.6411600112915039
1707	16948	1592	3	Tumor	0.6407281756401062
1708	17130	1640	1	Epithelial Cells	0.6403331756591797
1709	17886	1488	1	Epithelial Cells	0.640080988407135
1710	17900	1728	1	Epithelial Cells	0.6393826007843018
1711	16912	1952	0	Negative control	0.6393600702285767
1712	17722	1630	3	Tumor	0.6392578482627869
1713	17154	1598	3	Tumor	0.6391249299049377
1714	17556	1062	3	Tumor	0.6388152241706848
1715	17746	830	3	Tumor	0.638559877872467
1716	17808	1048	0	Negative control	0.638470470905304
1717	17956	1454	3	Tumor	0.6379293203353882
1718	17206	1924	3	Tumor	0.6373526453971863
1719	16972	2026	3	Tumor	0.6370142102241516
1720	16328	1950	0	Negative control	0.6367369294166565
1721	16816	1930	0	Negative control	0.6355544328689575
1722	17092	1724	3	Tumor	0.6319354176521301
1723	16958	1646	3	Tumor	0.6303833723068237
1724	16892	1504	3	Tumor	0.6295400857925415
1725	16640	1712	3	Tumor	0.6285866498947144
1726	17924	1164	3	Tumor	0.6267444491386414
1727	17844	1420	0	Negative control	0.6256142258644104
1728	16906	1592	3	Tumor	0.6253477931022644
1729	16436	1750	3	Tumor	0.6251681447029114
1730	16148	1948	3	Tumor	0.623484194278717
1731	17792	1512	0	Negative control	0.619493305683136
1732	17810	1246	1	Epithelial Cells	0.6192593574523926
1733	16516	1730	3	Tumor	0.6181816458702087
1734	17582	1004	3	Tumor	0.6176396608352661
1735	17498	932	0	Negative control	0.617463231086731
1736	17616	1744	1	Epithelial Cells	0.6167243123054504
1737	16892	1750	3	Tumor	0.6154066920280457
1738	17662	1642	0	Negative control	0.6150277853012085
1739	17720	1016	0	Negative control	0.6142013072967529
1740	16884	1626	1	Epithelial Cells	0.6135249137878418
1741	17832	964	3	Tumor	0.6133856773376465
1742	17674	1362	0	Negative control	0.6133835911750793
1743	17554	1140	3	Tumor	0.6127092242240906
1744	17602	1124	3	Tumor	0.6122297048568726
1745	17620	1508	3	Tumor	0.6119132041931152
1746	17264	1970	3	Tumor	0.6104806065559387
1747	16782	1974	0	Negative control	0.6103121042251587
1748	17760	1922	1	Epithelial Cells	0.6088441610336304
1749	18032	1180	3	Tumor	0.6074568033218384
1750	17696	1858	0	Negative control	0.6071643233299255
1751	16338	1990	0	Negative control	0.606258749961853
1752	16850	1970	0	Negative control	0.6059948801994324
1753	17044	1410	3	Tumor	0.6038432121276855
1754	17836	1432	1	Epithelial Cells	0.6034116744995117
1755	17628	1542	3	Tumor	0.6013863682746887
1756	17650	1766	1	Epithelial Cells	0.6013152599334717
1757	17896	1102	3	Tumor	0.5991251468658447
1758	16848	2032	0	Negative control	0.5991164445877075
1759	16174	1960	3	Tumor	0.5969700813293457
1760	16824	1636	3	Tumor	0.5967161059379578
1761	17926	1184	3	Tumor	0.5959546566009521
1762	17708	1700	3	Tumor	0.5959478616714478
1763	16700	1734	3	Tumor	0.5929149389266968
1764	17680	1684	3	Tumor	0.5924737453460693
1765	17824	1474	0	Negative control	0.592449426651001
1766	16972	1554	1	Epithelial Cells	0.591902494430542
1767	17404	1172	0	Negative control	0.5913285613059998
1768	17616	1544	3	Tumor	0.5885636210441589
1769	17784	1462	0	Negative control	0.5881456732749939
1770	16882	2032	0	Negative control	0.5879880785942078
1771	17218	1658	3	Tumor	0.5873762369155884
1772	16474	1728	3	Tumor	0.5839337706565857
1773	17640	1276	3	Tumor	0.5821983814239502
1774	17164	1580	3	Tumor	0.5819000601768494
1775	17654	992	0	Negative control	0.5815960764884949
1776	17034	1608	3	Tumor	0.5805662274360657
1777	16716	2034	0	Negative control	0.5802756547927856
1778	17592	1014	3	Tumor	0.5798339247703552
1779	16900	1880	0	Negative control	0.5797213912010193
1780	16596	1658	0	Negative control	0.579498827457428
1781	17818	1252	0	Negative control	0.5774955153465271
1782	16982	1982	0	Negative control	0.5768010020256042
1783	16620	1730	3	Tumor	0.5755348205566406
1784	18166	1290	1	Epithelial Cells	0.5720710754394531
1785	17916	1014	3	Tumor	0.5720131397247314
1786	16670	2000	4	Eosinophils	0.5718364119529724
1787	16546	1692	3	Tumor	0.571675717830658
1788	16864	1508	3	Tumor	0.5713320970535278
1789	16868	1580	1	Epithelial Cells	0.5708532929420471
1790	17842	1554	0	Negative control	0.5706960558891296
1791	17572	1434	0	Negative control	0.5680643916130066
1792	16870	1604	3	Tumor	0.5674239993095398
1793	17024	1436	3	Tumor	0.5673324465751648
1794	17832	982	3	Tumor	0.565633237361908
1795	17696	1368	0	Negative control	0.5633987784385681
1796	16736	1836	0	Negative control	0.5622527599334717
1797	17736	1686	3	Tumor	0.5618269443511963
1798	17104	1616	1	Epithelial Cells	0.5591830611228943
1799	17932	1538	3	Tumor	0.5588968396186829
1800	17094	1874	3	Tumor	0.558779776096344
1801	17674	1268	0	Negative control	0.5563808083534241
1802	17718	1454	3	Tumor	0.5558195114135742
1803	16304	1998	0	Negative control	0.5548639893531799
1804	16648	1664	3	Tumor	0.5548521280288696
1805	16672	1674	3	Tumor	0.554225742816925
1806	17438	1070	3	Tumor	0.5531747937202454
1807	16648	1576	3	Tumor	0.5527957081794739
1808	17950	1128	3	Tumor	0.5517671704292297
1809	16760	1912	0	Negative control	0.5507218241691589
1810	17780	1102	0	Negative control	0.5479299426078796
1811	17622	872	0	Negative control	0.5469448566436768
1812	17696	1284	0	Negative control	0.5454888939857483
1813	17438	1016	3	Tumor	0.5427238345146179
1814	17606	1502	3	Tumor	0.54240483045578
1815	17928	1698	3	Tumor	0.5416399836540222
1816	17188	1736	3	Tumor	0.5415980219841003
1817	17614	1970	1	Epithelial Cells	0.5411978960037231
1818	17042	1706	3	Tumor	0.5410391092300415
1819	16620	1602	3	Tumor	0.5405645966529846
1820	17710	1754	3	Tumor	0.5392390489578247
1821	16934	1698	3	Tumor	0.5384035706520081
1822	17802	1076	0	Negative control	0.5379611849784851
1823	16312	1966	3	Tumor	0.5357526540756226
1824	17788	1204	4	Eosinophils	0.5351844429969788
1825	17054	1436	3	Tumor	0.5325400829315186
1826	17832	1312	4	Eosinophils	0.532335102558136
1827	16944	2042	0	Negative control	0.5296808481216431
1828	17658	1570	0	Negative control	0.525916337966919
1829	17694	1650	0	Negative control	0.523404061794281
1830	17772	1710	3	Tumor	0.5214922428131104
1831	17732	1462	3	Tumor	0.5207811594009399
1832	16658	1534	3	Tumor	0.5204606652259827
1833	17094	1656	3	Tumor	0.5199457406997681
1834	16706	1714	3	Tumor	0.5182427763938904
1835	17500	1034	4	Eosinophils	0.5165476202964783
1836	17652	1708	1	Epithelial Cells	0.5155916810035706
1837	16396	1882	3	Tumor	0.5148934125900269
1838	17978	1712	3	Tumor	0.5141839385032654
1839	16652	1714	3	Tumor	0.5136759877204895
1840	17600	1044	3	Tumor	0.5134538412094116
1841	17050	1500	3	Tumor	0.5123968720436096
1842	17778	788	1	Epithelial Cells	0.5103923678398132
1843	17732	920	0	Negative control	0.5099074840545654
1844	17848	1290	0	Negative control	0.5080615282058716
1845	16920	1572	3	Tumor	0.507453978061676
1846	17722	1246	0	Negative control	0.5067576169967651
1847	16790	1744	3	Tumor	0.5060102939605713
1848	17732	1100	0	Negative control	0.5053218603134155
1849	17884	1336	3	Tumor	0.5046177506446838
1850	17654	1250	0	Negative control	0.5043818354606628
1851	16818	1612	3	Tumor	0.5041732788085938
1852	16612	2038	0	Negative control	0.5018504858016968
1853	17486	1146	3	Tumor	0.49819761514663696
1854	17696	1798	1	Epithelial Cells	0.49810341000556946
1855	17812	1216	0	Negative control	0.4947796165943146
1856	17024	1402	3	Tumor	0.49303072690963745
1857	17984	1614	3	Tumor	0.4928130507469177
1858	16840	1964	4	Eosinophils	0.4926375448703766
1859	17736	1942	3	Tumor	0.490593284368515
1860	16934	1578	1	Epithelial Cells	0.4897574782371521
1861	16770	1944	0	Negative control	0.4852510988712311
1862	17228	1920	3	Tumor	0.4849880337715149
1863	16636	2042	0	Negative control	0.48296770453453064
1864	17604	1344	0	Negative control	0.4810091257095337
1865	16680	1744	3	Tumor	0.4806155264377594
1866	16984	1708	3	Tumor	0.4803060293197632
1867	17886	1474	1	Epithelial Cells	0.4768887758255005
1868	16662	1544	3	Tumor	0.4757879078388214
1869	17812	1262	0	Negative control	0.475490927696228
1870	17526	1094	3	Tumor	0.473960280418396
1871	17866	1202	1	Epithelial Cells	0.4728156626224518
1872	16812	1734	3	Tumor	0.47192543745040894
1873	16686	1562	3	Tumor	0.4681338965892792
1874	17754	1776	3	Tumor	0.464849591255188
1875	16694	1704	3	Tumor	0.4646948575973511
1876	16562	1722	3	Tumor	0.4639011025428772
1877	17854	1248	0	Negative control	0.4601316452026367
1878	17234	1970	1	Epithelial Cells	0.4597319960594177
1879	17726	1058	1	Epithelial Cells	0.4590115547180176
1880	17858	1342	0	Negative control	0.45684319734573364
1881	16504	1788	3	Tumor	0.4563469886779785
1882	16622	1672	3	Tumor	0.4547903537750244
1883	17474	1116	3	Tumor	0.453376442193985
1884	17946	1196	3	Tumor	0.4523102045059204
1885	17826	1230	0	Negative control	0.4521843194961548
1886	17706	1624	3	Tumor	0.4517062306404114
1887	17734	1728	3	Tumor	0.45162519812583923
1888	17084	1956	3	Tumor	0.44998717308044434
1889	16878	1758	3	Tumor	0.4486987590789795
1890	17700	1296	0	Negative control	0.4484426975250244
1891	17260	1938	3	Tumor	0.44818463921546936
1892	17562	1020	3	Tumor	0.4476172924041748
1893	16718	1710	3	Tumor	0.4472641050815582
1894	16586	1980	0	Negative control	0.4444788992404938
1895	16484	1812	3	Tumor	0.44385090470314026
1896	16722	1750	3	Tumor	0.44303932785987854
1897	17866	1108	0	Negative control	0.4425126910209656
1898	16650	1676	3	Tumor	0.44223201274871826
1899	16620	1548	0	Negative control	0.44072476029396057
1900	17532	1000	3	Tumor	0.4396264851093292
1901	17422	1066	0	Negative control	0.43949344754219055
1902	17450	1050	3	Tumor	0.43922799825668335
1903	17634	1252	3	Tumor	0.43826547265052795
1904	17010	1618	3	Tumor	0.4381987750530243
1905	17660	1410	0	Negative control	0.4365362226963043
1906	17540	1188	3	Tumor	0.43427127599716187
1907	17728	1070	1	Epithelial Cells	0.4331483542919159
1908	17596	1252	3	Tumor	0.43185362219810486
1909	17860	1238	1	Epithelial Cells	0.42862728238105774
1910	17010	1498	3	Tumor	0.42557066679000854
1911	17622	1450	3	Tumor	0.42378658056259155
1912	16960	1516	3	Tumor	0.42345374822616577
1913	16906	1854	0	Negative control	0.4226587116718292
1914	17430	940	0	Negative control	0.42075103521347046
1915	16848	1888	0	Negative control	0.4186132550239563
1916	16676	1732	3	Tumor	0.4170112609863281
1917	17820	1016	3	Tumor	0.4165497422218323
1918	17114	1692	3	Tumor	0.4153679609298706
1919	17206	1624	3	Tumor	0.41526341438293457
1920	17628	1510	3	Tumor	0.4145011305809021
1921	16844	1596	1	Epithelial Cells	0.41414183378219604
1922	17730	1810	3	Tumor	0.4121275246143341
1923	18082	1602	0	Negative control	0.41037023067474365
1924	17696	1388	0	Negative control	0.40890079736709595
1925	16682	1734	3	Tumor	0.40774664282798767
1926	16512	1888	0	Negative control	0.4065868556499481
1927	16640	1958	0	Negative control	0.4048384726047516
1928	17060	1488	3	Tumor	0.4047901928424835
1929	17688	976	0	Negative control	0.4042912423610687
1930	16692	1722	3	Tumor	0.4031699001789093
1931	16562	1642	3	Tumor	0.4028526842594147
1932	16632	2016	0	Negative control	0.4012119472026825
1933	16766	1780	1	Epithelial Cells	0.4003315269947052
1934	16812	1704	3	Tumor	0.39969247579574585
1935	16634	1684	1	Epithelial Cells	0.395998477935791
1936	16982	2014	0	Negative control	0.3931993246078491
1937	17062	1924	3	Tumor	0.39292165637016296
1938	17990	1662	1	Epithelial Cells	0.39075547456741333
1939	17520	1188	3	Tumor	0.38973331451416016
1940	16902	1708	3	Tumor	0.3895978331565857
1941	16412	1930	0	Negative control	0.3868911862373352
1942	16874	1564	3	Tumor	0.38569673895835876
1943	17646	1602	0	Negative control	0.384937584400177
1944	17682	1282	0	Negative control	0.3848836123943329
1945	17000	1476	3	Tumor	0.3828050196170807
1946	17590	1510	3	Tumor	0.38211551308631897
1947	17660	1668	3	Tumor	0.38208553194999695
1948	17180	1616	3	Tumor	0.38109737634658813
1949	17852	1230	0	Negative control	0.3793385922908783
1950	17644	1440	0	Negative control	0.37914136052131653
1951	16620	1660	3	Tumor	0.3788888454437256
1952	17106	1796	3	Tumor	0.3753527104854584
1953	16848	1692	3	Tumor	0.37426498532295227
1954	16954	1504	3	Tumor	0.3728010654449463
1955	17850	1480	0	Negative control	0.3722376823425293
1956	17906	990	3	Tumor	0.3719988763332367
1957	16540	1730	3	Tumor	0.3674590587615967
1958	17822	818	3	Tumor	0.3618311285972595
1959	17778	1066	0	Negative control	0.36080625653266907
1960	17808	1032	0	Negative control	0.35881540179252625
1961	17886	1678	1	Epithelial Cells	0.35613930225372314
1962	17722	1442	3	Tumor	0.3560490906238556
1963	17656	1128	1	Epithelial Cells	0.3542599678039551
1964	16662	2012	0	Negative control	0.35196971893310547
1965	17964	1660	1	Epithelial Cells	0.35094982385635376
1966	17730	1402	3	Tumor	0.3472501337528229
1967	17764	820	0	Negative control	0.3469943404197693
1968	16880	1650	1	Epithelial Cells	0.3411790728569031
1969	17592	1078	1	Epithelial Cells	0.3408500552177429
1970	16872	1682	3	Tumor	0.34047818183898926
1971	16714	1732	3	Tumor	0.339826762676239
1972	16938	1722	3	Tumor	0.3375742435455322
1973	17148	1842	3	Tumor	0.3342108726501465
1974	16904	1584	3	Tumor	0.33403030037879944
1975	18040	1236	3	Tumor	0.3284653425216675
1976	17858	1080	1	Epithelial Cells	0.3275739848613739
1977	17826	1680	3	Tumor	0.3267551362514496
1978	16654	1560	3	Tumor	0.3259240388870239
1979	17826	1276	0	Negative control	0.32503628730773926
1980	17560	1172	3	Tumor	0.32324662804603577
1981	16826	1978	0	Negative control	0.31975677609443665
1982	16824	1578	3	Tumor	0.3194321095943451
1983	17612	1514	3	Tumor	0.3180542588233948
1984	16956	1578	3	Tumor	0.3180173635482788
1985	17654	1196	3	Tumor	0.317711740732193
1986	18014	1178	3	Tumor	0.31741026043891907
1987	17200	2002	3	Tumor	0.3164059519767761
1988	17028	1630	3	Tumor	0.31533899903297424
1989	17010	1438	3	Tumor	0.3151542544364929
1990	17762	1272	0	Negative control	0.3147867023944855
1991	16464	1748	3	Tumor	0.31018728017807007
1992	17752	1722	3	Tumor	0.3097502291202545
1993	17786	1092	0	Negative control	0.30705001950263977
1994	17942	1568	3	Tumor	0.3061620891094208
1995	16790	1720	3	Tumor	0.30488839745521545
1996	17068	1406	0	Negative control	0.30444663763046265
1997	16884	1790	0	Negative control	0.30385249853134155
1998	17006	1708	3	Tumor	0.3027172088623047
[truncated: 206,937 more rows]
