# Supplementary material for: SpatialFinder: a human-in-the-loop vision-language framework for prioritizing high-value regions in spatial transcriptomics
Source: Front Bioinform. 2026 Apr 15;6:1746714. doi: 10.3389/fbinf.2026.1746714 (PMC13124733; doi:10.3389/fbinf.2026.1746714)
Supplement: Supplementary file 1 [file DataSheet3.zip › contours_sample.csv]

nucleus_id	contour_point_index	contour_x	contour_y
0	0	14543	1156
0	1	14543	1158
0	2	14542	1160
0	3	14541	1162
0	4	14540	1164
0	5	14538	1165
0	6	14537	1167
0	7	14534	1168
0	8	14532	1169
0	9	14529	1169
0	10	14527	1169
0	11	14524	1167
0	12	14523	1165
0	13	14522	1163
0	14	14521	1160
0	15	14522	1158
0	16	14522	1156
0	17	14523	1154
0	18	14524	1153
0	19	14524	1151
0	20	14525	1149
0	21	14526	1148
0	22	14528	1146
0	23	14530	1145
0	24	14532	1143
0	25	14534	1144
0	26	14537	1144
0	27	14539	1146
0	28	14541	1147
0	29	14542	1149
0	30	14543	1151
0	31	14543	1154
1	0	14218	806
1	1	14217	808
1	2	14216	810
1	3	14215	812
1	4	14214	814
1	5	14212	815
1	6	14210	817
1	7	14208	817
1	8	14206	819
1	9	14203	819
1	10	14200	820
1	11	14197	819
1	12	14195	817
1	13	14193	815
1	14	14192	812
1	15	14192	809
1	16	14193	806
1	17	14194	804
1	18	14195	801
1	19	14196	799
1	20	14198	798
1	21	14200	796
1	22	14202	795
1	23	14204	795
1	24	14206	794
1	25	14208	794
1	26	14211	795
1	27	14213	796
1	28	14215	797
1	29	14216	799
1	30	14218	801
1	31	14218	804
2	0	14004	690
2	1	14003	692
2	2	14002	694
2	3	14001	696
2	4	14000	698
2	5	13998	699
2	6	13996	700
2	7	13994	701
2	8	13992	702
2	9	13990	701
2	10	13988	701
2	11	13986	699
2	12	13984	698
2	13	13983	696
2	14	13982	694
2	15	13982	692
2	16	13981	690
2	17	13981	688
2	18	13982	686
2	19	13983	684
2	20	13984	682
2	21	13986	681
2	22	13988	679
2	23	13990	679
2	24	13992	678
2	25	13994	678
2	26	13997	678
2	27	13999	679
2	28	14002	680
2	29	14003	682
2	30	14004	685
2	31	14004	688
3	0	13971	1214
3	1	13970	1216
3	2	13970	1218
3	3	13968	1220
3	4	13967	1221
3	5	13966	1223
3	6	13964	1224
3	7	13962	1224
3	8	13960	1225
3	9	13958	1225
3	10	13956	1225
3	11	13954	1224
3	12	13952	1222
3	13	13950	1221
3	14	13949	1218
3	15	13949	1216
3	16	13949	1214
3	17	13950	1212
3	18	13950	1210
3	19	13951	1208
3	20	13953	1207
3	21	13954	1205
3	22	13956	1204
3	23	13958	1204
3	24	13960	1203
3	25	13962	1203
3	26	13965	1203
3	27	13967	1204
3	28	13969	1205
3	29	13970	1207
3	30	13971	1209
3	31	13971	1212
4	0	14240	1496
4	1	14240	1499
4	2	14240	1502
4	3	14238	1504
4	4	14236	1506
4	5	14234	1508
4	6	14231	1509
4	7	14229	1509
4	8	14226	1510
4	9	14223	1509
4	10	14221	1509
4	11	14218	1508
4	12	14216	1506
4	13	14214	1504
4	14	14213	1501
4	15	14212	1499
4	16	14211	1496
4	17	14211	1493
4	18	14210	1490
4	19	14211	1486
4	20	14213	1483
4	21	14216	1481
4	22	14220	1480
4	23	14223	1481
4	24	14226	1482
4	25	14228	1484
4	26	14231	1485
4	27	14232	1486
4	28	14234	1488
4	29	14236	1489
4	30	14238	1491
4	31	14239	1493
5	0	14475	756
5	1	14475	758
5	2	14475	761
5	3	14475	763
5	4	14474	766
5	5	14472	768
5	6	14470	770
5	7	14467	770
5	8	14464	771
5	9	14461	770
5	10	14458	769
5	11	14456	768
5	12	14454	766
5	13	14453	763
5	14	14452	761
5	15	14452	758
5	16	14451	756
5	17	14452	754
5	18	14452	751
5	19	14453	749
5	20	14454	746
5	21	14455	743
5	22	14457	739
5	23	14460	736
5	24	14464	735
5	25	14468	737
5	26	14471	740
5	27	14472	743
5	28	14474	746
5	29	14475	749
5	30	14475	751
5	31	14475	754
6	0	13693	844
6	1	13693	845
6	2	13693	847
6	3	13692	848
6	4	13691	849
6	5	13690	850
6	6	13689	851
6	7	13687	851
6	8	13686	852
6	9	13685	851
6	10	13683	851
6	11	13682	850
6	12	13681	849
6	13	13680	848
6	14	13678	847
6	15	13678	846
6	16	13677	844
6	17	13678	842
6	18	13678	841
6	19	13678	839
6	20	13680	838
6	21	13681	836
6	22	13683	836
6	23	13684	836
6	24	13686	836
6	25	13688	836
6	26	13689	837
6	27	13690	838
6	28	13691	839
6	29	13692	840
6	30	13693	841
6	31	13693	843
7	0	14006	852
7	1	14006	854
7	2	14007	857
7	3	14006	860
7	4	14004	862
7	5	14002	864
7	6	13999	864
7	7	13996	864
7	8	13994	864
7	9	13992	863
7	10	13990	862
7	11	13988	861
7	12	13987	859
7	13	13985	858
7	14	13984	856
7	15	13984	854
7	16	13983	852
7	17	13983	850
7	18	13984	848
7	19	13985	846
7	20	13986	844
7	21	13988	843
7	22	13990	842
7	23	13992	842
7	24	13994	841
7	25	13996	842
7	26	13998	843
7	27	14000	844
7	28	14001	845
7	29	14002	846
7	30	14004	848
7	31	14005	850
8	0	14172	1464
8	1	14172	1466
8	2	14171	1469
8	3	14170	1471
8	4	14169	1473
8	5	14167	1475
8	6	14165	1477
8	7	14163	1478
8	8	14160	1479
8	9	14157	1478
8	10	14154	1477
8	11	14152	1476
8	12	14150	1474
8	13	14148	1472
8	14	14147	1469
8	15	14147	1467
8	16	14148	1464
8	17	14148	1462
8	18	14149	1459
8	19	14150	1458
8	20	14152	1456
8	21	14153	1454
8	22	14155	1451
8	23	14157	1449
8	24	14160	1446
8	25	14164	1445
8	26	14167	1446
8	27	14170	1449
8	28	14171	1453
8	29	14172	1456
8	30	14172	1459
8	31	14172	1462
9	0	14579	804
9	1	14579	807
9	2	14578	809
9	3	14577	811
9	4	14575	813
9	5	14572	814
9	6	14570	815
9	7	14568	815
9	8	14566	816
9	9	14564	815
9	10	14561	815
9	11	14559	814
9	12	14558	812
9	13	14556	810
9	14	14556	808
9	15	14556	806
9	16	14555	804
9	17	14556	802
9	18	14556	800
9	19	14556	798
9	20	14557	795
9	21	14559	794
9	22	14561	793
9	23	14564	792
9	24	14566	792
9	25	14568	793
9	26	14570	794
9	27	14572	795
9	28	14574	796
9	29	14575	798
9	30	14577	799
9	31	14578	802
10	0	13943	1140
10	1	13942	1142
10	2	13942	1143
10	3	13941	1145
10	4	13940	1146
10	5	13939	1147
10	6	13937	1148
10	7	13936	1149
10	8	13934	1150
10	9	13932	1150
10	10	13930	1150
10	11	13928	1149
10	12	13926	1148
10	13	13924	1147
10	14	13923	1144
10	15	13923	1142
10	16	13924	1140
10	17	13925	1138
10	18	13925	1136
10	19	13927	1135
10	20	13928	1134
10	21	13929	1133
10	22	13931	1132
10	23	13932	1132
10	24	13934	1131
10	25	13936	1131
10	26	13937	1132
10	27	13939	1133
10	28	13940	1134
10	29	13941	1135
10	30	13942	1137
10	31	13942	1138
11	0	14183	588
11	1	14184	590
11	2	14184	592
11	3	14183	594
11	4	14182	596
11	5	14180	597
11	6	14178	597
11	7	14176	597
11	8	14174	597
11	9	14172	597
11	10	14171	596
11	11	14169	596
11	12	14167	595
11	13	14166	594
11	14	14164	592
11	15	14163	590
11	16	14163	588
11	17	14164	586
11	18	14164	584
11	19	14166	583
11	20	14168	582
11	21	14169	581
11	22	14171	580
11	23	14173	580
11	24	14174	580
11	25	14175	581
11	26	14177	581
11	27	14178	582
11	28	14179	583
11	29	14180	584
11	30	14182	585
11	31	14182	586
12	0	14468	1236
12	1	14468	1237
12	2	14467	1239
12	3	14466	1240
12	4	14465	1241
12	5	14464	1242
12	6	14463	1243
12	7	14461	1243
12	8	14460	1244
12	9	14459	1243
12	10	14457	1243
12	11	14456	1242
12	12	14455	1241
12	13	14454	1240
12	14	14453	1239
12	15	14453	1237
12	16	14452	1236
12	17	14453	1235
12	18	14453	1233
12	19	14453	1232
12	20	14454	1230
12	21	14456	1229
12	22	14457	1229
12	23	14459	1228
12	24	14460	1228
12	25	14462	1228
12	26	14463	1228
12	27	14465	1229
12	28	14467	1229
12	29	14468	1231
12	30	14469	1232
12	31	14469	1234
13	0	14021	1074
13	1	14020	1077
13	2	14019	1080
13	3	14018	1082
13	4	14017	1085
13	5	14015	1087
13	6	14012	1089
13	7	14009	1090
13	8	14006	1090
13	9	14003	1090
13	10	13999	1090
13	11	13996	1089
13	12	13992	1088
13	13	13989	1085
13	14	13987	1082
13	15	13987	1078
13	16	13988	1074
13	17	13991	1071
13	18	13993	1069
13	19	13995	1067
13	20	13996	1064
13	21	13998	1062
13	22	14000	1060
13	23	14003	1058
13	24	14006	1057
13	25	14009	1057
13	26	14013	1057
13	27	14016	1059
13	28	14019	1061
13	29	14020	1065
13	30	14021	1068
13	31	14021	1071
14	0	14233	830
14	1	14232	833
14	2	14230	835
14	3	14228	837
14	4	14226	838
14	5	14224	839
14	6	14222	840
14	7	14220	841
14	8	14218	842
14	9	14216	842
14	10	14213	842
14	11	14210	842
14	12	14207	841
14	13	14205	839
14	14	14204	836
14	15	14204	833
14	16	14204	830
14	17	14205	827
14	18	14206	825
14	19	14207	823
14	20	14209	821
14	21	14211	820
14	22	14213	819
14	23	14216	818
14	24	14218	818
14	25	14220	818
14	26	14223	818
14	27	14225	819
14	28	14228	820
14	29	14230	822
14	30	14233	824
14	31	14234	827
15	0	14464	954
15	1	14464	956
15	2	14463	958
15	3	14463	960
15	4	14462	962
15	5	14460	964
15	6	14459	965
15	7	14456	966
15	8	14454	968
15	9	14451	967
15	10	14448	967
15	11	14446	966
15	12	14444	964
15	13	14443	961
15	14	14442	959
15	15	14443	956
15	16	14444	954
15	17	14445	952
15	18	14445	950
15	19	14446	949
15	20	14447	947
15	21	14448	945
15	22	14450	944
15	23	14452	942
15	24	14454	939
15	25	14457	937
15	26	14461	937
15	27	14464	939
15	28	14466	942
15	29	14466	946
15	30	14466	949
15	31	14465	952
16	0	13861	1254
16	1	13861	1255
16	2	13861	1257
16	3	13861	1258
16	4	13860	1260
16	5	13859	1261
16	6	13857	1262
16	7	13856	1262
16	8	13854	1262
16	9	13853	1261
16	10	13851	1261
16	11	13850	1260
16	12	13848	1260
16	13	13847	1259
16	14	13845	1258
16	15	13845	1256
16	16	13844	1254
16	17	13844	1252
16	18	13845	1250
16	19	13846	1249
16	20	13848	1248
16	21	13849	1247
16	22	13851	1246
16	23	13852	1246
16	24	13854	1246
16	25	13856	1246
16	26	13857	1246
16	27	13858	1248
16	28	13859	1249
16	29	13860	1250
16	30	13861	1251
16	31	13861	1253
17	0	14250	1198
17	1	14250	1200
17	2	14250	1203
17	3	14249	1205
17	4	14247	1207
17	5	14245	1209
17	6	14243	1209
17	7	14240	1209
17	8	14238	1209
17	9	14236	1209
17	10	14234	1209
17	11	14231	1208
17	12	14228	1208
17	13	14226	1206
17	14	14224	1204
17	15	14223	1201
17	16	14223	1198
17	17	14225	1195
17	18	14226	1193
17	19	14228	1191
17	20	14230	1190
17	21	14232	1189
17	22	14234	1187
17	23	14236	1187
17	24	14238	1187
17	25	14240	1187
17	26	14243	1187
17	27	14245	1188
17	28	14246	1190
17	29	14248	1191
17	30	14249	1193
17	31	14249	1196
18	0	14541	952
18	1	14540	954
18	2	14539	955
18	3	14538	956
18	4	14537	957
18	5	14536	958
18	6	14535	959
18	7	14533	959
18	8	14532	960
18	9	14530	960
18	10	14529	960
18	11	14527	959
18	12	14526	958
18	13	14525	956
18	14	14524	955
18	15	14524	954
18	16	14524	952
18	17	14525	951
18	18	14525	949
18	19	14526	948
18	20	14527	947
18	21	14528	946
18	22	14529	945
18	23	14531	945
18	24	14532	944
18	25	14534	944
18	26	14536	943
18	27	14538	943
18	28	14540	944
18	29	14542	946
18	30	14542	948
18	31	14541	950
19	0	13740	1296
19	1	13742	1300
19	2	13741	1303
19	3	13738	1306
19	4	13735	1307
19	5	13731	1307
19	6	13728	1306
19	7	13726	1306
19	8	13724	1306
19	9	13722	1306
19	10	13720	1305
19	11	13719	1304
19	12	13717	1303
19	13	13715	1302
19	14	13714	1300
19	15	13713	1298
19	16	13712	1296
19	17	13712	1294
19	18	13712	1291
19	19	13713	1288
19	20	13714	1286
19	21	13716	1285
19	22	13719	1284
19	23	13722	1285
19	24	13724	1285
19	25	13726	1286
19	26	13728	1286
19	27	13730	1287
19	28	13732	1288
19	29	13733	1290
19	30	13735	1291
19	31	13738	1293
20	0	14064	648
20	1	14064	650
20	2	14063	652
20	3	14062	653
20	4	14060	654
20	5	14059	655
20	6	14057	656
20	7	14056	657
20	8	14054	657
20	9	14052	657
20	10	14050	657
20	11	14049	656
20	12	14047	655
20	13	14046	653
20	14	14045	652
20	15	14045	650
20	16	14044	648
20	17	14044	646
20	18	14045	644
20	19	14046	643
20	20	14048	642
20	21	14049	641
20	22	14051	640
20	23	14052	640
20	24	14054	639
20	25	14056	639
20	26	14058	639
20	27	14059	640
20	28	14061	641
20	29	14062	643
20	30	14063	644
20	31	14064	646
21	0	14333	1044
21	1	14333	1047
21	2	14334	1050
21	3	14333	1053
21	4	14332	1056
21	5	14330	1058
21	6	14326	1060
21	7	14323	1059
21	8	14320	1059
21	9	14317	1058
21	10	14315	1057
21	11	14312	1055
21	12	14310	1054
21	13	14309	1052
21	14	14308	1049
21	15	14307	1047
21	16	14307	1044
21	17	14307	1041
21	18	14308	1039
21	19	14309	1037
21	20	14310	1034
21	21	14312	1032
21	22	14314	1030
21	23	14317	1029
21	24	14320	1028
21	25	14323	1029
21	26	14326	1030
21	27	14328	1032
21	28	14330	1034
21	29	14331	1036
21	30	14332	1039
21	31	14333	1041
22	0	14148	730
22	1	14148	732
22	2	14148	733
22	3	14148	735
22	4	14147	737
22	5	14146	739
22	6	14144	741
22	7	14142	741
22	8	14140	741
22	9	14138	740
22	10	14136	739
22	11	14135	737
22	12	14134	736
22	13	14134	734
22	14	14133	733
22	15	14133	731
22	16	14132	730
22	17	14133	729
22	18	14133	727
22	19	14133	725
22	20	14134	724
22	21	14135	722
22	22	14136	721
22	23	14138	720
22	24	14140	719
22	25	14142	720
22	26	14144	720
22	27	14146	721
22	28	14147	723
22	29	14148	725
22	30	14148	726
22	31	14148	728
23	0	13900	1980
23	1	13900	1982
23	2	13899	1985
23	3	13898	1987
23	4	13897	1989
23	5	13895	1990
23	6	13893	1991
23	7	13890	1991
23	8	13888	1992
23	9	13886	1991
23	10	13884	1990
23	11	13882	1989
23	12	13880	1988
23	13	13879	1986
23	14	13878	1984
23	15	13878	1982
23	16	13877	1980
23	17	13878	1978
23	18	13877	1975
23	19	13877	1973
23	20	13878	1970
23	21	13880	1967
23	22	13882	1966
23	23	13885	1966
23	24	13888	1966
23	25	13890	1968
23	26	13893	1969
23	27	13894	1970
23	28	13896	1972
23	29	13897	1974
23	30	13898	1976
23	31	13899	1978
24	0	14075	690
24	1	14072	692
24	2	14070	694
24	3	14068	695
24	4	14066	696
24	5	14065	697
24	6	14063	698
24	7	14062	698
24	8	14060	698
24	9	14058	699
24	10	14056	699
24	11	14054	699
24	12	14052	698
24	13	14050	697
24	14	14047	695
24	15	14047	693
24	16	14047	690
24	17	14049	688
24	18	14050	686
24	19	14052	685
24	20	14054	684
24	21	14055	683
24	22	14057	682
24	23	14059	683
24	24	14060	682
24	25	14062	682
24	26	14064	681
24	27	14066	681
24	28	14069	681
24	29	14073	682
24	30	14075	684
24	31	14076	687
25	0	14112	1418
25	1	14112	1421
25	2	14112	1425
25	3	14111	1428
25	4	14110	1432
25	5	14108	1435
25	6	14104	1438
25	7	14100	1440
25	8	14096	1441
25	9	14092	1440
25	10	14088	1438
25	11	14084	1436
25	12	14082	1432
25	13	14080	1429
25	14	14079	1425
25	15	14079	1421
25	16	14077	1418
25	17	14078	1414
25	18	14078	1411
25	19	14079	1406
25	20	14080	1402
25	21	14083	1398
25	22	14086	1395
25	23	14091	1393
25	24	14096	1393
25	25	14101	1395
25	26	14104	1398
25	27	14107	1401
25	28	14109	1405
25	29	14111	1408
25	30	14112	1412
25	31	14112	1415
26	0	13902	1224
26	1	13902	1225
26	2	13902	1226
26	3	13902	1228
26	4	13901	1229
26	5	13901	1231
26	6	13900	1234
26	7	13898	1236
26	8	13896	1237
26	9	13893	1237
26	10	13891	1235
26	11	13890	1233
26	12	13889	1231
26	13	13888	1229
26	14	13888	1227
26	15	13888	1226
26	16	13888	1224
26	17	13888	1222
26	18	13889	1221
26	19	13890	1220
26	20	13890	1218
26	21	13891	1217
26	22	13892	1214
26	23	13894	1212
26	24	13896	1211
26	25	13898	1211
26	26	13901	1213
26	27	13902	1216
26	28	13902	1218
26	29	13902	1220
26	30	13902	1221
26	31	13902	1223
27	0	14521	878
27	1	14520	880
27	2	14519	883
27	3	14518	885
27	4	14517	887
27	5	14515	888
27	6	14513	890
27	7	14510	891
27	8	14508	892
27	9	14505	893
27	10	14501	894
27	11	14497	894
27	12	14493	893
27	13	14490	890
27	14	14489	886
27	15	14489	882
27	16	14491	878
27	17	14493	875
27	18	14495	873
27	19	14497	871
27	20	14499	869
27	21	14501	868
27	22	14503	867
27	23	14506	866
27	24	14508	865
27	25	14511	865
27	26	14513	865
27	27	14516	866
27	28	14518	868
27	29	14519	870
27	30	14521	873
27	31	14521	875
28	0	13827	1268
28	1	13826	1270
28	2	13826	1272
28	3	13825	1274
28	4	13824	1276
28	5	13823	1279
28	6	13821	1281
28	7	13819	1282
28	8	13816	1283
28	9	13813	1282
28	10	13811	1281
28	11	13809	1279
28	12	13807	1277
28	13	13806	1274
28	14	13806	1272
28	15	13806	1270
28	16	13806	1268
28	17	13807	1266
28	18	13807	1264
28	19	13808	1262
28	20	13808	1260
28	21	13810	1258
28	22	13811	1256
28	23	13813	1253
28	24	13816	1250
28	25	13820	1249
28	26	13824	1250
28	27	13826	1253
28	28	13827	1257
28	29	13827	1261
28	30	13827	1263
28	31	13827	1266
29	0	14540	936
29	1	14539	937
29	2	14539	939
29	3	14538	940
29	4	14537	941
29	5	14536	942
29	6	14535	943
29	7	14533	943
29	8	14532	943
29	9	14531	943
29	10	14529	943
29	11	14528	943
29	12	14527	941
29	13	14525	940
29	14	14524	939
29	15	14524	938
29	16	14524	936
29	17	14524	935
29	18	14525	933
29	19	14526	932
29	20	14527	931
29	21	14528	930
29	22	14529	928
29	23	14530	926
29	24	14532	925
29	25	14534	925
29	26	14536	926
29	27	14537	928
29	28	14538	930
29	29	14539	932
29	30	14539	933
29	31	14539	935
30	0	14188	1306
30	1	14187	1309
30	2	14186	1311
30	3	14184	1313
30	4	14182	1314
30	5	14180	1315
30	6	14178	1316
30	7	14176	1316
30	8	14174	1316
30	9	14172	1316
30	10	14170	1316
30	11	14168	1315
30	12	14166	1314
30	13	14165	1312
30	14	14163	1311
30	15	14162	1308
30	16	14161	1306
30	17	14162	1304
30	18	14163	1301
30	19	14165	1300
30	20	14167	1299
30	21	14169	1298
30	22	14170	1297
30	23	14172	1297
30	24	14174	1296
30	25	14176	1295
30	26	14179	1294
30	27	14182	1294
30	28	14185	1295
30	29	14188	1297
30	30	14189	1300
30	31	14189	1303
31	0	13842	878
31	1	13842	880
31	2	13842	881
31	3	13841	883
31	4	13840	884
31	5	13839	885
31	6	13837	886
31	7	13836	886
31	8	13834	886
31	9	13832	886
31	10	13831	885
31	11	13830	885
31	12	13828	884
31	13	13827	882
31	14	13826	881
31	15	13826	880
31	16	13826	878
31	17	13826	876
31	18	13826	875
31	19	13826	873
31	20	13827	871
31	21	13829	870
31	22	13830	869
31	23	13832	869
31	24	13834	868
31	25	13836	868
31	26	13838	869
31	27	13840	870
31	28	13841	871
31	29	13842	873
31	30	13842	875
31	31	13842	876
32	0	13732	1270
32	1	13732	1272
32	2	13731	1275
32	3	13730	1276
32	4	13728	1278
32	5	13726	1279
32	6	13724	1280
32	7	13722	1281
32	8	13720	1281
32	9	13718	1281
32	10	13715	1282
32	11	13713	1281
32	12	13710	1280
32	13	13707	1279
32	14	13704	1277
32	15	13703	1273
32	16	13702	1270
32	17	13704	1267
32	18	13707	1265
32	19	13710	1263
32	20	13712	1262
32	21	13714	1261
32	22	13716	1260
32	23	13718	1260
32	24	13720	1260
32	25	13722	1260
32	26	13724	1260
32	27	13726	1261
32	28	13728	1262
32	29	13730	1263
32	30	13731	1265
32	31	13732	1268
33	0	14017	1240
33	1	14017	1243
33	2	14017	1246
33	3	14016	1248
33	4	14014	1250
33	5	14012	1252
33	6	14009	1252
33	7	14006	1252
33	8	14004	1252
33	9	14002	1251
33	10	13999	1251
33	11	13997	1250
33	12	13996	1248
33	13	13994	1247
33	14	13993	1245
33	15	13992	1242
33	16	13991	1240
33	17	13992	1238
33	18	13992	1235
33	19	13993	1232
33	20	13994	1230
33	21	13996	1228
33	22	13999	1227
33	23	14002	1228
33	24	14004	1228
33	25	14006	1229
33	26	14008	1230
33	27	14010	1231
33	28	14012	1232
33	29	14013	1234
33	30	14015	1236
33	31	14016	1238
34	0	13943	1108
34	1	13942	1110
34	2	13941	1111
34	3	13941	1112
34	4	13940	1114
34	5	13939	1115
34	6	13937	1116
34	7	13936	1116
34	8	13934	1116
34	9	13932	1116
34	10	13931	1115
34	11	13930	1114
34	12	13929	1113
34	13	13928	1112
34	14	13927	1111
34	15	13927	1109
34	16	13927	1108
34	17	13927	1107
34	18	13927	1105
34	19	13928	1104
34	20	13928	1102
34	21	13929	1101
34	22	13931	1100
34	23	13932	1100
34	24	13934	1099
34	25	13936	1099
34	26	13937	1100
34	27	13939	1100
34	28	13941	1101
34	29	13942	1103
34	30	13943	1104
34	31	13943	1106
35	0	14316	1012
35	1	14316	1014
35	2	14315	1017
35	3	14314	1019
35	4	14313	1021
35	5	14311	1023
35	6	14309	1025
35	7	14307	1025
35	8	14304	1026
35	9	14301	1026
35	10	14298	1026
35	11	14295	1025
35	12	14292	1024
35	13	14290	1021
35	14	14289	1018
35	15	14288	1015
35	16	14288	1012
35	17	14290	1009
35	18	14291	1007
35	19	14292	1004
35	20	14294	1002
35	21	14296	1000
35	22	14299	999
35	23	14301	998
35	24	14304	998
35	25	14307	999
35	26	14309	999
35	27	14311	1001
35	28	14313	1003
35	29	14314	1005
35	30	14315	1007
35	31	14316	1010
36	0	14417	850
36	1	14418	852
36	2	14418	854
36	3	14417	856
36	4	14416	858
36	5	14414	859
36	6	14412	859
36	7	14410	858
36	8	14408	858
36	9	14407	857
36	10	14405	857
36	11	14404	856
36	12	14403	855
36	13	14402	854
36	14	14400	853
36	15	14400	852
36	16	14398	850
36	17	14398	848
36	18	14397	846
36	19	14398	844
36	20	14400	842
36	21	14402	841
36	22	14404	841
36	23	14406	841
36	24	14408	841
36	25	14410	842
36	26	14411	842
36	27	14412	843
36	28	14414	844
36	29	14415	845
36	30	14416	847
36	31	14417	848
37	0	14434	1134
37	1	14434	1135
37	2	14433	1136
37	3	14433	1137
37	4	14433	1139
37	5	14432	1140
37	6	14431	1141
37	7	14430	1142
37	8	14428	1142
37	9	14426	1142
37	10	14425	1142
37	11	14423	1141
37	12	14422	1140
37	13	14422	1138
37	14	14422	1137
37	15	14422	1135
37	16	14422	1134
37	17	14422	1133
37	18	14423	1132
37	19	14423	1131
37	20	14424	1130
37	21	14424	1129
37	22	14425	1128
37	23	14427	1127
37	24	14428	1126
37	25	14430	1126
37	26	14431	1127
37	27	14432	1128
37	28	14433	1129
37	29	14434	1130
37	30	14434	1131
37	31	14434	1133
38	0	14551	1244
38	1	14551	1245
38	2	14551	1247
38	3	14550	1248
38	4	14550	1250
38	5	14549	1252
38	6	14548	1255
38	7	14547	1257
38	8	14544	1260
38	9	14541	1261
38	10	14538	1260
38	11	14535	1257
38	12	14534	1254
38	13	14534	1251
38	14	14534	1248
38	15	14535	1246
38	16	14536	1244
38	17	14536	1242
38	18	14537	1241
38	19	14538	1240
38	20	14539	1239
38	21	14540	1237
38	22	14540	1235
38	23	14542	1233
38	24	14544	1232
38	25	14547	1231
38	26	14549	1232
38	27	14551	1234
38	28	14551	1237
38	29	14551	1239
38	30	14552	1241
38	31	14551	1243
39	0	14413	974
39	1	14414	977
39	2	14414	981
39	3	14411	983
39	4	14407	983
39	5	14404	983
39	6	14402	983
39	7	14400	982
39	8	14398	982
39	9	14396	982
39	10	14395	981
39	11	14394	981
39	12	14392	980
39	13	14391	979
39	14	14389	978
39	15	14388	976
39	16	14387	974
39	17	14387	972
39	18	14388	970
39	19	14389	968
39	20	14391	967
39	21	14393	966
39	22	14395	966
39	23	14397	967
39	24	14398	967
39	25	14399	967
39	26	14401	967
39	27	14402	968
39	28	14404	968
39	29	14405	969
39	30	14407	970
39	31	14410	972
40	0	14440	874
40	1	14440	875
40	2	14440	876
40	3	14439	878
40	4	14439	879
40	5	14438	880
40	6	14437	880
40	7	14435	880
40	8	14434	881
40	9	14433	880
40	10	14431	880
40	11	14430	880
40	12	14429	879
40	13	14428	878
40	14	14427	877
40	15	14427	875
40	16	14426	874
40	17	14426	872
40	18	14426	871
40	19	14427	869
40	20	14428	868
40	21	14429	866
40	22	14431	866
40	23	14432	866
40	24	14434	866
40	25	14435	867
40	26	14437	868
40	27	14437	869
40	28	14438	870
40	29	14439	871
40	30	14439	872
40	31	14440	873
41	0	13942	646
41	1	13942	648
41	2	13943	650
41	3	13942	652
41	4	13941	653
41	5	13940	655
41	6	13938	656
41	7	13936	656
41	8	13934	655
41	9	13932	654
41	10	13931	653
41	11	13930	652
41	12	13930	650
41	13	13929	649
41	14	13928	648
41	15	13928	647
41	16	13928	646
41	17	13928	645
41	18	13927	643
41	19	13928	642
41	20	13928	640
41	21	13929	638
41	22	13930	637
41	23	13932	638
41	24	13934	638
41	25	13935	639
41	26	13937	640
41	27	13938	640
41	28	13939	641
41	29	13939	642
41	30	13940	643
41	31	13941	645
42	0	14375	860
42	1	14375	862
42	2	14375	864
42	3	14374	865
42	4	14373	867
42	5	14371	868
42	6	14370	869
42	7	14368	869
42	8	14366	869
42	9	14364	869
42	10	14363	868
42	11	14361	867
42	12	14360	866
42	13	14358	865
42	14	14357	864
42	15	14357	862
42	16	14356	860
42	17	14357	858
42	18	14357	856
42	19	14358	855
42	20	14360	854
42	21	14362	853
42	22	14363	853
42	23	14364	852
42	24	14366	852
42	25	14368	852
42	26	14369	852
42	27	14371	853
42	28	14372	854
42	29	14374	855
42	30	14375	856
42	31	14375	858
43	0	13742	960
43	1	13741	961
43	2	13741	963
43	3	13740	964
43	4	13739	965
43	5	13739	967
43	6	13737	968
43	7	13736	969
43	8	13734	969
43	9	13732	969
43	10	13731	968
43	11	13729	967
43	12	13729	965
43	13	13728	964
43	14	13727	963
43	15	13727	961
43	16	13727	960
43	17	13727	959
43	18	13727	957
43	19	13727	955
43	20	13728	954
43	21	13729	952
43	22	13730	951
43	23	13732	951
43	24	13734	951
43	25	13736	951
43	26	13737	952
43	27	13739	953
43	28	13740	954
43	29	13741	955
43	30	13742	957
43	31	13742	958
44	0	14402	1000
44	1	14402	1002
44	2	14403	1004
44	3	14402	1005
44	4	14401	1007
44	5	14400	1008
44	6	14398	1009
44	7	14396	1009
44	8	14394	1009
44	9	14392	1008
44	10	14391	1008
44	11	14390	1007
44	12	14389	1005
44	13	14388	1004
44	14	14387	1003
44	15	14387	1001
44	16	14387	1000
44	17	14387	999
44	18	14386	997
44	19	14385	994
44	20	14385	991
44	21	14386	988
44	22	14388	986
44	23	14392	988
44	24	14394	989
44	25	14396	992
44	26	14397	993
44	27	14398	994
44	28	14398	996
44	29	14399	997
44	30	14400	998
44	31	14400	999
45	0	13985	1302
45	1	13985	1303
45	2	13984	1305
45	3	13984	1306
45	4	13983	1307
45	5	13983	1309
45	6	13981	1310
45	7	13980	1311
45	8	13978	1312
45	9	13976	1312
45	10	13974	1312
45	11	13972	1310
45	12	13971	1309
45	13	13971	1307
45	14	13970	1305
45	15	13970	1304
45	16	13970	1302
45	17	13971	1301
45	18	13971	1299
45	19	13972	1298
45	20	13972	1296
45	21	13973	1295
45	22	13975	1294
45	23	13976	1293
45	24	13978	1292
45	25	13980	1291
45	26	13982	1292
45	27	13984	1293
45	28	13985	1295
45	29	13986	1297
45	30	13986	1299
45	31	13985	1301
46	0	14123	864
46	1	14122	866
46	2	14121	867
46	3	14120	868
46	4	14119	869
46	5	14118	870
46	6	14117	871
46	7	14116	872
46	8	14114	873
46	9	14112	873
46	10	14110	873
46	11	14109	872
46	12	14108	870
46	13	14107	869
46	14	14105	868
46	15	14105	866
46	16	14105	864
46	17	14106	862
46	18	14106	861
46	19	14108	860
46	20	14109	859
46	21	14110	858
46	22	14111	857
46	23	14113	857
46	24	14114	856
46	25	14116	855
46	26	14118	854
46	27	14121	853
46	28	14124	854
46	29	14126	856
46	30	14126	859
46	31	14124	862
47	0	14244	588
47	1	14243	591
47	2	14242	594
47	3	14240	596
47	4	14239	599
47	5	14237	602
47	6	14235	605
47	7	14232	607
47	8	14228	610
47	9	14223	611
47	10	14218	611
47	11	14214	609
47	12	14212	604
47	13	14211	599
47	14	14211	595
47	15	14212	591
47	16	14212	588
47	17	14213	585
47	18	14214	582
47	19	14215	579
47	20	14217	577
47	21	14219	574
47	22	14221	572
47	23	14225	571
47	24	14228	570
47	25	14232	570
47	26	14235	571
47	27	14238	573
47	28	14241	575
47	29	14243	578
47	30	14244	581
47	31	14244	585
48	0	14282	600
48	1	14281	603
48	2	14280	606
48	3	14278	608
48	4	14277	611
48	5	14275	613
48	6	14273	617
48	7	14270	620
48	8	14266	623
48	9	14261	623
48	10	14257	622
48	11	14253	619
48	12	14252	614
48	13	14251	610
48	14	14251	606
48	15	14251	603
48	16	14251	600
48	17	14252	597
48	18	14253	594
48	19	14254	592
48	20	14255	589
48	21	14257	587
48	22	14259	584
48	23	14262	581
48	24	14266	579
48	25	14270	578
48	26	14275	578
48	27	14279	580
48	28	14283	583
48	29	14284	588
48	30	14284	592
48	31	14283	597
49	0	14025	1108
49	1	14025	1110
49	2	14025	1112
49	3	14025	1114
49	4	14024	1116
49	5	14022	1118
49	6	14021	1119
49	7	14018	1119
49	8	14016	1119
49	9	14014	1118
49	10	14012	1118
49	11	14011	1116
49	12	14009	1115
49	13	14008	1113
49	14	14007	1112
49	15	14007	1110
49	16	14006	1108
49	17	14006	1106
49	18	14005	1103
49	19	14006	1101
49	20	14007	1099
49	21	14009	1097
49	22	14011	1096
49	23	14014	1097
49	24	14016	1097
49	25	14018	1098
49	26	14020	1099
49	27	14021	1100
49	28	14022	1102
49	29	14023	1103
49	30	14024	1105
49	31	14024	1106
50	0	13981	1176
50	1	13982	1178
50	2	13982	1181
50	3	13982	1184
50	4	13981	1187
50	5	13978	1188
50	6	13975	1189
50	7	13973	1189
50	8	13970	1189
50	9	13968	1188
50	10	13966	1187
50	11	13964	1185
50	12	13962	1184
50	13	13961	1182
50	14	13961	1180
50	15	13961	1178
50	16	13960	1176
50	17	13960	1174
50	18	13960	1172
50	19	13961	1170
50	20	13961	1167
50	21	13963	1165
50	22	13965	1164
50	23	13967	1163
50	24	13970	1163
50	25	13972	1164
50	26	13975	1165
50	27	13976	1166
50	28	13978	1168
50	29	13979	1170
50	30	13980	1172
50	31	13981	1174
51	0	14249	852
51	1	14249	854
51	2	14249	857
51	3	14249	859
51	4	14247	861
51	5	14246	863
51	6	14243	864
51	7	14240	864
51	8	14238	864
51	9	14236	863
51	10	14234	862
51	11	14232	862
51	12	14230	860
51	13	14227	859
51	14	14225	857
51	15	14224	855
51	16	14223	852
51	17	14223	849
51	18	14224	846
51	19	14227	844
51	20	14229	843
51	21	14231	842
51	22	14234	841
51	23	14236	841
51	24	14238	841
51	25	14240	842
51	26	14242	842
51	27	14244	843
51	28	14245	845
51	29	14247	846
51	30	14248	848
51	31	14248	850
52	0	13698	1306
52	1	13697	1307
52	2	13696	1308
52	3	13695	1309
52	4	13694	1310
52	5	13693	1311
52	6	13692	1311
52	7	13691	1312
52	8	13690	1312
52	9	13689	1312
52	10	13687	1312
52	11	13686	1312
52	12	13685	1311
52	13	13684	1310
52	14	13683	1309
52	15	13682	1308
52	16	13682	1306
52	17	13683	1305
52	18	13683	1303
52	19	13684	1302
52	20	13685	1301
52	21	13686	1300
52	22	13687	1299
52	23	13689	1299
52	24	13690	1298
52	25	13691	1299
52	26	13693	1299
52	27	13694	1299
52	28	13696	1300
52	29	13697	1301
52	30	13698	1303
52	31	13698	1304
53	0	14163	1366
53	1	14162	1368
53	2	14162	1371
53	3	14161	1373
53	4	14159	1375
53	5	14158	1377
53	6	14155	1379
53	7	14153	1380
53	8	14150	1381
53	9	14147	1380
53	10	14144	1380
53	11	14142	1378
53	12	14140	1376
53	13	14139	1374
53	14	14138	1371
53	15	14139	1368
53	16	14139	1366
53	17	14140	1364
53	18	14140	1362
53	19	14141	1360
53	20	14142	1358
53	21	14143	1356
53	22	14145	1353
53	23	14147	1350
53	24	14150	1345
53	25	14155	1342
53	26	14160	1342
53	27	14164	1345
53	28	14166	1350
53	29	14165	1356
53	30	14164	1360
53	31	14163	1363
54	0	13963	1426
54	1	13963	1430
54	2	13961	1433
54	3	13958	1435
54	4	13954	1436
54	5	13951	1436
54	6	13948	1437
54	7	13946	1437
54	8	13944	1437
54	9	13942	1436
54	10	13940	1436
54	11	13938	1436
54	12	13936	1434
54	13	13934	1433
54	14	13933	1431
54	15	13932	1428
54	16	13932	1426
54	17	13933	1424
54	18	13933	1422
54	19	13935	1420
54	20	13936	1418
54	21	13938	1417
54	22	13940	1416
54	23	13942	1415
54	24	13944	1414
54	25	13946	1414
54	26	13949	1413
54	27	13952	1414
54	28	13954	1416
54	29	13957	1417
54	30	13959	1420
54	31	13961	1423
55	0	13978	870
55	1	13977	871
55	2	13977	872
55	3	13976	873
55	4	13976	874
55	5	13975	875
55	6	13974	876
55	7	13973	876
55	8	13972	877
55	9	13971	877
55	10	13969	877
55	11	13968	876
55	12	13967	875
55	13	13966	874
55	14	13966	872
55	15	13966	871
55	16	13966	870
55	17	13967	869
55	18	13967	868
55	19	13967	867
55	20	13968	866
55	21	13969	866
55	22	13970	865
55	23	13971	864
55	24	13972	864
55	25	13973	864
55	26	13974	864
55	27	13975	865
55	28	13976	866
55	29	13977	867
55	30	13978	868
55	31	13978	869
56	0	14515	530
56	1	14514	532
56	2	14514	534
56	3	14514	537
56	4	14514	540
56	5	14513	544
56	6	14511	548
56	7	14508	551
56	8	14504	553
56	9	14500	551
56	10	14497	547
56	11	14495	543
56	12	14495	539
56	13	14494	536
56	14	14495	534
56	15	14495	532
56	16	14495	530
56	17	14496	528
56	18	14496	527
56	19	14496	525
56	20	14497	523
56	21	14498	521
56	22	14499	518
56	23	14501	514
56	24	14504	511
56	25	14508	510
56	26	14512	511
56	27	14514	514
56	28	14515	519
56	29	14515	523
56	30	14515	525
56	31	14515	528
57	0	14494	520
57	1	14492	522
57	2	14491	524
57	3	14489	525
57	4	14488	526
57	5	14487	527
57	6	14485	528
57	7	14484	529
57	8	14482	529
57	9	14480	530
57	10	14478	531
57	11	14475	531
57	12	14471	531
57	13	14469	529
57	14	14467	526
57	15	14468	523
57	16	14469	520
57	17	14471	518
57	18	14472	516
57	19	14474	515
57	20	14475	513
57	21	14477	512
57	22	14478	511
57	23	14480	510
57	24	14482	509
57	25	14484	508
57	26	14487	507
57	27	14491	507
57	28	14494	508
57	29	14496	511
57	30	14496	514
57	31	14495	517
58	0	13796	1124
58	1	13796	1126
58	2	13795	1127
58	3	13795	1129
58	4	13794	1130
58	5	13793	1132
58	6	13792	1133
58	7	13790	1133
58	8	13788	1133
58	9	13786	1133
58	10	13785	1132
58	11	13783	1131
58	12	13782	1130
58	13	13781	1128
58	14	13780	1127
58	15	13780	1126
58	16	13779	1124
58	17	13778	1122
58	18	13778	1120
58	19	13777	1117
58	20	13778	1114
58	21	13780	1111
58	22	13782	1110
58	23	13785	1111
58	24	13788	1112
58	25	13790	1114
58	26	13792	1115
58	27	13793	1116
58	28	13794	1118
58	29	13795	1119
58	30	13795	1121
58	31	13796	1122
59	0	13831	816
59	1	13830	817
59	2	13830	819
59	3	13830	820
59	4	13829	821
59	5	13829	823
59	6	13828	825
59	7	13826	826
59	8	13824	827
59	9	13822	827
59	10	13820	826
59	11	13818	825
59	12	13816	824
59	13	13815	822
59	14	13815	820
59	15	13815	818
59	16	13815	816
59	17	13816	814
59	18	13816	813
59	19	13817	811
59	20	13817	809
59	21	13819	808
59	22	13820	806
59	23	13822	805
59	24	13824	803
59	25	13827	803
59	26	13829	803
59	27	13831	805
59	28	13832	808
59	29	13832	811
59	30	13832	813
59	31	13831	815
60	0	14345	1096
60	1	14342	1098
60	2	14341	1100
60	3	14339	1102
60	4	14337	1103
60	5	14336	1105
60	6	14334	1106
60	7	14332	1107
60	8	14330	1108
60	9	14328	1108
60	10	14325	1108
60	11	14322	1108
60	12	14319	1107
60	13	14317	1105
60	14	14316	1102
60	15	14316	1099
60	16	14316	1096
60	17	14318	1094
60	18	14320	1092
60	19	14321	1090
60	20	14323	1089
60	21	14325	1088
60	22	14326	1087
60	23	14328	1087
60	24	14330	1086
60	25	14332	1085
60	26	14335	1083
60	27	14339	1082
60	28	14344	1082
60	29	14348	1084
60	30	14349	1088
60	31	14347	1093
61	0	14442	910
61	1	14442	912
61	2	14443	914
61	3	14442	915
61	4	14440	916
61	5	14439	917
61	6	14437	918
61	7	14436	918
61	8	14434	918
61	9	14433	917
61	10	14431	916
61	11	14430	916
61	12	14430	914
61	13	14429	913
61	14	14428	912
61	15	14428	911
61	16	14427	910
61	17	14426	908
61	18	14425	906
61	19	14425	904
61	20	14427	903
61	21	14429	903
61	22	14431	903
61	23	14433	904
61	24	14434	904
61	25	14435	905
61	26	14436	905
61	27	14437	906
61	28	14438	906
61	29	14439	907
61	30	14440	907
61	31	14441	909
62	0	14045	808
62	1	14044	812
62	2	14041	815
62	3	14036	816
62	4	14033	817
62	5	14030	817
62	6	14028	817
62	7	14026	817
62	8	14024	818
62	9	14022	817
62	10	14020	818
62	11	14017	818
62	12	14015	817
62	13	14012	816
62	14	14009	814
[truncated: 30,001 more rows]
