# Supplementary material for: SpatialFinder: a human-in-the-loop vision-language framework for prioritizing high-value regions in spatial transcriptomics
Source: Front Bioinform. 2026 Apr 15;6:1746714. doi: 10.3389/fbinf.2026.1746714 (PMC13124733; doi:10.3389/fbinf.2026.1746714)
Supplement: Supplementary file 1 [file DataSheet3.zip › gene_config.json]

{
  "MARKER_GENE_SETS": {
    "Tumor": [
      "EPCAM",
      "KRT20",
      "CEACAM5",
      "GUCA2A",
      "REG4",
      "MKI67"
    ],
    "Epithelial (Benign)": [
      "LGR5",
      "OLFM4",
      "MUC2",
      "TFF3",
      "CA1",
      "FABP1"
    ],
    "Stroma / Fibroblasts": [
      "COL1A1",
      "ACTA2",
      "FAP",
      "S100A4",
      "PDGFRA",
      "VIM"
    ],
    "Endothelial": [
      "PECAM1",
      "CDH5",
      "VWF",
      "ENG"
    ],
    "Immune": [
      "PTPRC",
      "CD68",
      "LYZ",
      "CD163",
      "ITGAX",
      "CD1C",
      "S100A8",
      "CD3D",
      "CD4",
      "CD8A",
      "FOXP3",
      "MS4A1",
      "CD79A",
      "NKG7"
    ]
  }
}
