# Supplementary material for: SpatialFinder: a human-in-the-loop vision-language framework for prioritizing high-value regions in spatial transcriptomics
Source: Front Bioinform. 2026 Apr 15;6:1746714. doi: 10.3389/fbinf.2026.1746714 (PMC13124733; doi:10.3389/fbinf.2026.1746714)
Supplement: Supplementary file 1 [file DataSheet3.zip › pathologist_annotations.csv]

annotation_id	cell_ID	centroid_x	centroid_y	cell_class	cell_color	annotator	datetime	method	region_geometry
0	190848	79520	328864	Negative control	#aaaaaa	Unknown	2025-07-01 18:47:55.797	rectangle selection	{"x1": 77883.39705896385, "y1": 324409.40108002175, "x2": 97911.11180250591, "y2": 335451.4051161402}
1	190849	86304	324800	Negative control	#aaaaaa	Unknown	2025-07-01 18:47:55.797	rectangle selection	{"x1": 77883.39705896385, "y1": 324409.40108002175, "x2": 97911.11180250591, "y2": 335451.4051161402}
2	190862	77920	325088	Negative control	#aaaaaa	Unknown	2025-07-01 18:47:55.797	rectangle selection	{"x1": 77883.39705896385, "y1": 324409.40108002175, "x2": 97911.11180250591, "y2": 335451.4051161402}
3	190869	86624	324992	Negative control	#aaaaaa	Unknown	2025-07-01 18:47:55.797	rectangle selection	{"x1": 77883.39705896385, "y1": 324409.40108002175, "x2": 97911.11180250591, "y2": 335451.4051161402}
4	190901	79712	334816	Negative control	#aaaaaa	Unknown	2025-07-01 18:47:55.797	rectangle selection	{"x1": 77883.39705896385, "y1": 324409.40108002175, "x2": 97911.11180250591, "y2": 335451.4051161402}
5	190913	88320	333760	Negative control	#aaaaaa	Unknown	2025-07-01 18:47:55.797	rectangle selection	{"x1": 77883.39705896385, "y1": 324409.40108002175, "x2": 97911.11180250591, "y2": 335451.4051161402}
6	190931	84576	329856	Negative control	#aaaaaa	Unknown	2025-07-01 18:47:55.797	rectangle selection	{"x1": 77883.39705896385, "y1": 324409.40108002175, "x2": 97911.11180250591, "y2": 335451.4051161402}
7	190948	80192	325472	Negative control	#aaaaaa	Unknown	2025-07-01 18:47:55.797	rectangle selection	{"x1": 77883.39705896385, "y1": 324409.40108002175, "x2": 97911.11180250591, "y2": 335451.4051161402}
8	190970	84384	332448	Negative control	#aaaaaa	Unknown	2025-07-01 18:47:55.797	rectangle selection	{"x1": 77883.39705896385, "y1": 324409.40108002175, "x2": 97911.11180250591, "y2": 335451.4051161402}
9	190974	88576	327232	Negative control	#aaaaaa	Unknown	2025-07-01 18:47:55.797	rectangle selection	{"x1": 77883.39705896385, "y1": 324409.40108002175, "x2": 97911.11180250591, "y2": 335451.4051161402}
10	190991	85344	333568	Negative control	#aaaaaa	Unknown	2025-07-01 18:47:55.797	rectangle selection	{"x1": 77883.39705896385, "y1": 324409.40108002175, "x2": 97911.11180250591, "y2": 335451.4051161402}
11	190995	78752	331232	Negative control	#aaaaaa	Unknown	2025-07-01 18:47:55.797	rectangle selection	{"x1": 77883.39705896385, "y1": 324409.40108002175, "x2": 97911.11180250591, "y2": 335451.4051161402}
12	190998	78528	330272	Negative control	#aaaaaa	Unknown	2025-07-01 18:47:55.797	rectangle selection	{"x1": 77883.39705896385, "y1": 324409.40108002175, "x2": 97911.11180250591, "y2": 335451.4051161402}
13	191003	79200	326720	Negative control	#aaaaaa	Unknown	2025-07-01 18:47:55.797	rectangle selection	{"x1": 77883.39705896385, "y1": 324409.40108002175, "x2": 97911.11180250591, "y2": 335451.4051161402}
14	191022	79424	330176	Negative control	#aaaaaa	Unknown	2025-07-01 18:47:55.797	rectangle selection	{"x1": 77883.39705896385, "y1": 324409.40108002175, "x2": 97911.11180250591, "y2": 335451.4051161402}
15	191032	85824	329600	Negative control	#aaaaaa	Unknown	2025-07-01 18:47:55.797	rectangle selection	{"x1": 77883.39705896385, "y1": 324409.40108002175, "x2": 97911.11180250591, "y2": 335451.4051161402}
16	191053	85600	329952	Negative control	#aaaaaa	Unknown	2025-07-01 18:47:55.798	rectangle selection	{"x1": 77883.39705896385, "y1": 324409.40108002175, "x2": 97911.11180250591, "y2": 335451.4051161402}
17	191060	89696	325888	Negative control	#aaaaaa	Unknown	2025-07-01 18:47:55.798	rectangle selection	{"x1": 77883.39705896385, "y1": 324409.40108002175, "x2": 97911.11180250591, "y2": 335451.4051161402}
18	191084	79552	334080	Negative control	#aaaaaa	Unknown	2025-07-01 18:47:55.798	rectangle selection	{"x1": 77883.39705896385, "y1": 324409.40108002175, "x2": 97911.11180250591, "y2": 335451.4051161402}
19	191098	78592	334304	Negative control	#aaaaaa	Unknown	2025-07-01 18:47:55.798	rectangle selection	{"x1": 77883.39705896385, "y1": 324409.40108002175, "x2": 97911.11180250591, "y2": 335451.4051161402}
20	191105	86112	325792	Negative control	#aaaaaa	Unknown	2025-07-01 18:47:55.798	rectangle selection	{"x1": 77883.39705896385, "y1": 324409.40108002175, "x2": 97911.11180250591, "y2": 335451.4051161402}
21	191107	80736	332832	Negative control	#aaaaaa	Unknown	2025-07-01 18:47:55.798	rectangle selection	{"x1": 77883.39705896385, "y1": 324409.40108002175, "x2": 97911.11180250591, "y2": 335451.4051161402}
22	191108	78464	332480	Negative control	#aaaaaa	Unknown	2025-07-01 18:47:55.798	rectangle selection	{"x1": 77883.39705896385, "y1": 324409.40108002175, "x2": 97911.11180250591, "y2": 335451.4051161402}
23	191124	88416	325152	Negative control	#aaaaaa	Unknown	2025-07-01 18:47:55.798	rectangle selection	{"x1": 77883.39705896385, "y1": 324409.40108002175, "x2": 97911.11180250591, "y2": 335451.4051161402}
24	191135	79808	329312	Negative control	#aaaaaa	Unknown	2025-07-01 18:47:55.798	rectangle selection	{"x1": 77883.39705896385, "y1": 324409.40108002175, "x2": 97911.11180250591, "y2": 335451.4051161402}
25	191161	88640	329248	Negative control	#aaaaaa	Unknown	2025-07-01 18:47:55.798	rectangle selection	{"x1": 77883.39705896385, "y1": 324409.40108002175, "x2": 97911.11180250591, "y2": 335451.4051161402}
26	191177	78144	334592	Negative control	#aaaaaa	Unknown	2025-07-01 18:47:55.798	rectangle selection	{"x1": 77883.39705896385, "y1": 324409.40108002175, "x2": 97911.11180250591, "y2": 335451.4051161402}
27	191180	78720	324800	Negative control	#aaaaaa	Unknown	2025-07-01 18:47:55.798	rectangle selection	{"x1": 77883.39705896385, "y1": 324409.40108002175, "x2": 97911.11180250591, "y2": 335451.4051161402}
28	191197	88768	331328	Negative control	#aaaaaa	Unknown	2025-07-01 18:47:55.798	rectangle selection	{"x1": 77883.39705896385, "y1": 324409.40108002175, "x2": 97911.11180250591, "y2": 335451.4051161402}
29	191253	86432	332992	Negative control	#aaaaaa	Unknown	2025-07-01 18:47:55.798	rectangle selection	{"x1": 77883.39705896385, "y1": 324409.40108002175, "x2": 97911.11180250591, "y2": 335451.4051161402}
30	191266	78112	333696	Negative control	#aaaaaa	Unknown	2025-07-01 18:47:55.798	rectangle selection	{"x1": 77883.39705896385, "y1": 324409.40108002175, "x2": 97911.11180250591, "y2": 335451.4051161402}
31	191273	79008	332096	Negative control	#aaaaaa	Unknown	2025-07-01 18:47:55.798	rectangle selection	{"x1": 77883.39705896385, "y1": 324409.40108002175, "x2": 97911.11180250591, "y2": 335451.4051161402}
32	191286	82176	335392	Negative control	#aaaaaa	Unknown	2025-07-01 18:47:55.798	rectangle selection	{"x1": 77883.39705896385, "y1": 324409.40108002175, "x2": 97911.11180250591, "y2": 335451.4051161402}
33	191287	80864	335168	Negative control	#aaaaaa	Unknown	2025-07-01 18:47:55.798	rectangle selection	{"x1": 77883.39705896385, "y1": 324409.40108002175, "x2": 97911.11180250591, "y2": 335451.4051161402}
34	191294	78624	326048	Negative control	#aaaaaa	Unknown	2025-07-01 18:47:55.798	rectangle selection	{"x1": 77883.39705896385, "y1": 324409.40108002175, "x2": 97911.11180250591, "y2": 335451.4051161402}
35	191306	80800	333216	Negative control	#aaaaaa	Unknown	2025-07-01 18:47:55.798	rectangle selection	{"x1": 77883.39705896385, "y1": 324409.40108002175, "x2": 97911.11180250591, "y2": 335451.4051161402}
36	191319	84864	332736	Negative control	#aaaaaa	Unknown	2025-07-01 18:47:55.798	rectangle selection	{"x1": 77883.39705896385, "y1": 324409.40108002175, "x2": 97911.11180250591, "y2": 335451.4051161402}
37	191341	86912	335008	Negative control	#aaaaaa	Unknown	2025-07-01 18:47:55.798	rectangle selection	{"x1": 77883.39705896385, "y1": 324409.40108002175, "x2": 97911.11180250591, "y2": 335451.4051161402}
38	191343	85568	334592	Negative control	#aaaaaa	Unknown	2025-07-01 18:47:55.798	rectangle selection	{"x1": 77883.39705896385, "y1": 324409.40108002175, "x2": 97911.11180250591, "y2": 335451.4051161402}
39	191346	80000	333760	Negative control	#aaaaaa	Unknown	2025-07-01 18:47:55.798	rectangle selection	{"x1": 77883.39705896385, "y1": 324409.40108002175, "x2": 97911.11180250591, "y2": 335451.4051161402}
40	191376	89536	328864	Negative control	#aaaaaa	Unknown	2025-07-01 18:47:55.798	rectangle selection	{"x1": 77883.39705896385, "y1": 324409.40108002175, "x2": 97911.11180250591, "y2": 335451.4051161402}
41	191381	79360	333504	Negative control	#aaaaaa	Unknown	2025-07-01 18:47:55.798	rectangle selection	{"x1": 77883.39705896385, "y1": 324409.40108002175, "x2": 97911.11180250591, "y2": 335451.4051161402}
42	191387	84192	330240	Negative control	#aaaaaa	Unknown	2025-07-01 18:47:55.798	rectangle selection	{"x1": 77883.39705896385, "y1": 324409.40108002175, "x2": 97911.11180250591, "y2": 335451.4051161402}
43	191399	86464	325312	Negative control	#aaaaaa	Unknown	2025-07-01 18:47:55.798	rectangle selection	{"x1": 77883.39705896385, "y1": 324409.40108002175, "x2": 97911.11180250591, "y2": 335451.4051161402}
44	191408	84512	331872	Negative control	#aaaaaa	Unknown	2025-07-01 18:47:55.798	rectangle selection	{"x1": 77883.39705896385, "y1": 324409.40108002175, "x2": 97911.11180250591, "y2": 335451.4051161402}
45	191419	88544	325600	Negative control	#aaaaaa	Unknown	2025-07-01 18:47:55.798	rectangle selection	{"x1": 77883.39705896385, "y1": 324409.40108002175, "x2": 97911.11180250591, "y2": 335451.4051161402}
46	191422	86624	328032	Negative control	#aaaaaa	Unknown	2025-07-01 18:47:55.798	rectangle selection	{"x1": 77883.39705896385, "y1": 324409.40108002175, "x2": 97911.11180250591, "y2": 335451.4051161402}
47	191425	85696	327488	Negative control	#aaaaaa	Unknown	2025-07-01 18:47:55.798	rectangle selection	{"x1": 77883.39705896385, "y1": 324409.40108002175, "x2": 97911.11180250591, "y2": 335451.4051161402}
48	191440	79712	332800	Negative control	#aaaaaa	Unknown	2025-07-01 18:47:55.798	rectangle selection	{"x1": 77883.39705896385, "y1": 324409.40108002175, "x2": 97911.11180250591, "y2": 335451.4051161402}
49	191442	84864	333536	Negative control	#aaaaaa	Unknown	2025-07-01 18:47:55.798	rectangle selection	{"x1": 77883.39705896385, "y1": 324409.40108002175, "x2": 97911.11180250591, "y2": 335451.4051161402}
50	191447	89888	325664	Negative control	#aaaaaa	Unknown	2025-07-01 18:47:55.798	rectangle selection	{"x1": 77883.39705896385, "y1": 324409.40108002175, "x2": 97911.11180250591, "y2": 335451.4051161402}
51	191448	77920	333088	Negative control	#aaaaaa	Unknown	2025-07-01 18:47:55.798	rectangle selection	{"x1": 77883.39705896385, "y1": 324409.40108002175, "x2": 97911.11180250591, "y2": 335451.4051161402}
52	191449	89824	330080	Negative control	#aaaaaa	Unknown	2025-07-01 18:47:55.798	rectangle selection	{"x1": 77883.39705896385, "y1": 324409.40108002175, "x2": 97911.11180250591, "y2": 335451.4051161402}
53	191468	87104	333344	Negative control	#aaaaaa	Unknown	2025-07-01 18:47:55.798	rectangle selection	{"x1": 77883.39705896385, "y1": 324409.40108002175, "x2": 97911.11180250591, "y2": 335451.4051161402}
54	191470	83712	334752	Negative control	#aaaaaa	Unknown	2025-07-01 18:47:55.798	rectangle selection	{"x1": 77883.39705896385, "y1": 324409.40108002175, "x2": 97911.11180250591, "y2": 335451.4051161402}
55	191476	82528	335040	Negative control	#aaaaaa	Unknown	2025-07-01 18:47:55.798	rectangle selection	{"x1": 77883.39705896385, "y1": 324409.40108002175, "x2": 97911.11180250591, "y2": 335451.4051161402}
56	191484	78048	332160	Negative control	#aaaaaa	Unknown	2025-07-01 18:47:55.798	rectangle selection	{"x1": 77883.39705896385, "y1": 324409.40108002175, "x2": 97911.11180250591, "y2": 335451.4051161402}
57	191499	84608	332896	Negative control	#aaaaaa	Unknown	2025-07-01 18:47:55.798	rectangle selection	{"x1": 77883.39705896385, "y1": 324409.40108002175, "x2": 97911.11180250591, "y2": 335451.4051161402}
58	191504	83840	331616	Negative control	#aaaaaa	Unknown	2025-07-01 18:47:55.798	rectangle selection	{"x1": 77883.39705896385, "y1": 324409.40108002175, "x2": 97911.11180250591, "y2": 335451.4051161402}
59	191509	83008	332416	Negative control	#aaaaaa	Unknown	2025-07-01 18:47:55.798	rectangle selection	{"x1": 77883.39705896385, "y1": 324409.40108002175, "x2": 97911.11180250591, "y2": 335451.4051161402}
60	191512	88640	326400	Negative control	#aaaaaa	Unknown	2025-07-01 18:47:55.798	rectangle selection	{"x1": 77883.39705896385, "y1": 324409.40108002175, "x2": 97911.11180250591, "y2": 335451.4051161402}
61	191514	86080	327712	Negative control	#aaaaaa	Unknown	2025-07-01 18:47:55.798	rectangle selection	{"x1": 77883.39705896385, "y1": 324409.40108002175, "x2": 97911.11180250591, "y2": 335451.4051161402}
62	191518	80512	334240	Negative control	#aaaaaa	Unknown	2025-07-01 18:47:55.798	rectangle selection	{"x1": 77883.39705896385, "y1": 324409.40108002175, "x2": 97911.11180250591, "y2": 335451.4051161402}
63	191519	88064	325248	Negative control	#aaaaaa	Unknown	2025-07-01 18:47:55.798	rectangle selection	{"x1": 77883.39705896385, "y1": 324409.40108002175, "x2": 97911.11180250591, "y2": 335451.4051161402}
64	191535	79616	327776	Negative control	#aaaaaa	Unknown	2025-07-01 18:47:55.798	rectangle selection	{"x1": 77883.39705896385, "y1": 324409.40108002175, "x2": 97911.11180250591, "y2": 335451.4051161402}
65	191545	83168	332992	Negative control	#aaaaaa	Unknown	2025-07-01 18:47:55.798	rectangle selection	{"x1": 77883.39705896385, "y1": 324409.40108002175, "x2": 97911.11180250591, "y2": 335451.4051161402}
66	191546	81216	333824	Negative control	#aaaaaa	Unknown	2025-07-01 18:47:55.798	rectangle selection	{"x1": 77883.39705896385, "y1": 324409.40108002175, "x2": 97911.11180250591, "y2": 335451.4051161402}
67	191549	82144	330304	Negative control	#aaaaaa	Unknown	2025-07-01 18:47:55.798	rectangle selection	{"x1": 77883.39705896385, "y1": 324409.40108002175, "x2": 97911.11180250591, "y2": 335451.4051161402}
68	191551	87424	330464	Negative control	#aaaaaa	Unknown	2025-07-01 18:47:55.798	rectangle selection	{"x1": 77883.39705896385, "y1": 324409.40108002175, "x2": 97911.11180250591, "y2": 335451.4051161402}
69	191559	88640	333696	Negative control	#aaaaaa	Unknown	2025-07-01 18:47:55.798	rectangle selection	{"x1": 77883.39705896385, "y1": 324409.40108002175, "x2": 97911.11180250591, "y2": 335451.4051161402}
70	191562	82560	334400	Negative control	#aaaaaa	Unknown	2025-07-01 18:47:55.798	rectangle selection	{"x1": 77883.39705896385, "y1": 324409.40108002175, "x2": 97911.11180250591, "y2": 335451.4051161402}
71	191566	79392	334208	Negative control	#aaaaaa	Unknown	2025-07-01 18:47:55.798	rectangle selection	{"x1": 77883.39705896385, "y1": 324409.40108002175, "x2": 97911.11180250591, "y2": 335451.4051161402}
72	191569	78784	330752	Negative control	#aaaaaa	Unknown	2025-07-01 18:47:55.798	rectangle selection	{"x1": 77883.39705896385, "y1": 324409.40108002175, "x2": 97911.11180250591, "y2": 335451.4051161402}
73	191580	84320	334240	Negative control	#aaaaaa	Unknown	2025-07-01 18:47:55.798	rectangle selection	{"x1": 77883.39705896385, "y1": 324409.40108002175, "x2": 97911.11180250591, "y2": 335451.4051161402}
74	191591	84960	327872	Negative control	#aaaaaa	Unknown	2025-07-01 18:47:55.798	rectangle selection	{"x1": 77883.39705896385, "y1": 324409.40108002175, "x2": 97911.11180250591, "y2": 335451.4051161402}
75	191608	80640	330880	Negative control	#aaaaaa	Unknown	2025-07-01 18:47:55.798	rectangle selection	{"x1": 77883.39705896385, "y1": 324409.40108002175, "x2": 97911.11180250591, "y2": 335451.4051161402}
76	191611	79328	329824	Negative control	#aaaaaa	Unknown	2025-07-01 18:47:55.798	rectangle selection	{"x1": 77883.39705896385, "y1": 324409.40108002175, "x2": 97911.11180250591, "y2": 335451.4051161402}
77	191615	87392	331456	Negative control	#aaaaaa	Unknown	2025-07-01 18:47:55.798	rectangle selection	{"x1": 77883.39705896385, "y1": 324409.40108002175, "x2": 97911.11180250591, "y2": 335451.4051161402}
78	191633	79040	325632	Negative control	#aaaaaa	Unknown	2025-07-01 18:47:55.798	rectangle selection	{"x1": 77883.39705896385, "y1": 324409.40108002175, "x2": 97911.11180250591, "y2": 335451.4051161402}
79	191650	96576	333504	Negative control	#aaaaaa	Unknown	2025-07-01 18:47:55.798	rectangle selection	{"x1": 77883.39705896385, "y1": 324409.40108002175, "x2": 97911.11180250591, "y2": 335451.4051161402}
80	191655	90784	332352	Negative control	#aaaaaa	Unknown	2025-07-01 18:47:55.798	rectangle selection	{"x1": 77883.39705896385, "y1": 324409.40108002175, "x2": 97911.11180250591, "y2": 335451.4051161402}
81	191662	92480	332352	Negative control	#aaaaaa	Unknown	2025-07-01 18:47:55.798	rectangle selection	{"x1": 77883.39705896385, "y1": 324409.40108002175, "x2": 97911.11180250591, "y2": 335451.4051161402}
82	191666	95968	326688	Negative control	#aaaaaa	Unknown	2025-07-01 18:47:55.798	rectangle selection	{"x1": 77883.39705896385, "y1": 324409.40108002175, "x2": 97911.11180250591, "y2": 335451.4051161402}
83	191672	91616	333504	Negative control	#aaaaaa	Unknown	2025-07-01 18:47:55.798	rectangle selection	{"x1": 77883.39705896385, "y1": 324409.40108002175, "x2": 97911.11180250591, "y2": 335451.4051161402}
84	191674	96128	330592	Negative control	#aaaaaa	Unknown	2025-07-01 18:47:55.798	rectangle selection	{"x1": 77883.39705896385, "y1": 324409.40108002175, "x2": 97911.11180250591, "y2": 335451.4051161402}
85	191678	96576	331904	Negative control	#aaaaaa	Unknown	2025-07-01 18:47:55.798	rectangle selection	{"x1": 77883.39705896385, "y1": 324409.40108002175, "x2": 97911.11180250591, "y2": 335451.4051161402}
86	191679	94016	333312	Negative control	#aaaaaa	Unknown	2025-07-01 18:47:55.798	rectangle selection	{"x1": 77883.39705896385, "y1": 324409.40108002175, "x2": 97911.11180250591, "y2": 335451.4051161402}
87	191685	97792	330432	Negative control	#aaaaaa	Unknown	2025-07-01 18:47:55.798	rectangle selection	{"x1": 77883.39705896385, "y1": 324409.40108002175, "x2": 97911.11180250591, "y2": 335451.4051161402}
88	191689	88064	330496	Negative control	#aaaaaa	Unknown	2025-07-01 18:47:55.798	rectangle selection	{"x1": 77883.39705896385, "y1": 324409.40108002175, "x2": 97911.11180250591, "y2": 335451.4051161402}
89	191693	92704	332864	Negative control	#aaaaaa	Unknown	2025-07-01 18:47:55.798	rectangle selection	{"x1": 77883.39705896385, "y1": 324409.40108002175, "x2": 97911.11180250591, "y2": 335451.4051161402}
90	191698	90112	326560	Negative control	#aaaaaa	Unknown	2025-07-01 18:47:55.798	rectangle selection	{"x1": 77883.39705896385, "y1": 324409.40108002175, "x2": 97911.11180250591, "y2": 335451.4051161402}
91	191699	97216	334336	Negative control	#aaaaaa	Unknown	2025-07-01 18:47:55.798	rectangle selection	{"x1": 77883.39705896385, "y1": 324409.40108002175, "x2": 97911.11180250591, "y2": 335451.4051161402}
92	191701	96768	325952	Negative control	#aaaaaa	Unknown	2025-07-01 18:47:55.798	rectangle selection	{"x1": 77883.39705896385, "y1": 324409.40108002175, "x2": 97911.11180250591, "y2": 335451.4051161402}
93	191715	89504	326176	Negative control	#aaaaaa	Unknown	2025-07-01 18:47:55.798	rectangle selection	{"x1": 77883.39705896385, "y1": 324409.40108002175, "x2": 97911.11180250591, "y2": 335451.4051161402}
94	191727	96672	332320	Negative control	#aaaaaa	Unknown	2025-07-01 18:47:55.798	rectangle selection	{"x1": 77883.39705896385, "y1": 324409.40108002175, "x2": 97911.11180250591, "y2": 335451.4051161402}
95	191729	97760	330976	Negative control	#aaaaaa	Unknown	2025-07-01 18:47:55.798	rectangle selection	{"x1": 77883.39705896385, "y1": 324409.40108002175, "x2": 97911.11180250591, "y2": 335451.4051161402}
96	191736	93056	331456	Negative control	#aaaaaa	Unknown	2025-07-01 18:47:55.798	rectangle selection	{"x1": 77883.39705896385, "y1": 324409.40108002175, "x2": 97911.11180250591, "y2": 335451.4051161402}
97	191738	86240	326816	Negative control	#aaaaaa	Unknown	2025-07-01 18:47:55.798	rectangle selection	{"x1": 77883.39705896385, "y1": 324409.40108002175, "x2": 97911.11180250591, "y2": 335451.4051161402}
98	191739	93504	329920	Negative control	#aaaaaa	Unknown	2025-07-01 18:47:55.798	rectangle selection	{"x1": 77883.39705896385, "y1": 324409.40108002175, "x2": 97911.11180250591, "y2": 335451.4051161402}
99	191743	87968	334432	Negative control	#aaaaaa	Unknown	2025-07-01 18:47:55.798	rectangle selection	{"x1": 77883.39705896385, "y1": 324409.40108002175, "x2": 97911.11180250591, "y2": 335451.4051161402}
100	191768	97696	334528	Negative control	#aaaaaa	Unknown	2025-07-01 18:47:55.798	rectangle selection	{"x1": 77883.39705896385, "y1": 324409.40108002175, "x2": 97911.11180250591, "y2": 335451.4051161402}
101	191776	95840	328384	Negative control	#aaaaaa	Unknown	2025-07-01 18:47:55.798	rectangle selection	{"x1": 77883.39705896385, "y1": 324409.40108002175, "x2": 97911.11180250591, "y2": 335451.4051161402}
102	191777	92608	326752	Negative control	#aaaaaa	Unknown	2025-07-01 18:47:55.798	rectangle selection	{"x1": 77883.39705896385, "y1": 324409.40108002175, "x2": 97911.11180250591, "y2": 335451.4051161402}
103	191779	91904	328512	Negative control	#aaaaaa	Unknown	2025-07-01 18:47:55.798	rectangle selection	{"x1": 77883.39705896385, "y1": 324409.40108002175, "x2": 97911.11180250591, "y2": 335451.4051161402}
104	191780	91936	327968	Negative control	#aaaaaa	Unknown	2025-07-01 18:47:55.798	rectangle selection	{"x1": 77883.39705896385, "y1": 324409.40108002175, "x2": 97911.11180250591, "y2": 335451.4051161402}
105	191792	95040	324576	Negative control	#aaaaaa	Unknown	2025-07-01 18:47:55.798	rectangle selection	{"x1": 77883.39705896385, "y1": 324409.40108002175, "x2": 97911.11180250591, "y2": 335451.4051161402}
106	191797	93152	335200	Negative control	#aaaaaa	Unknown	2025-07-01 18:47:55.798	rectangle selection	{"x1": 77883.39705896385, "y1": 324409.40108002175, "x2": 97911.11180250591, "y2": 335451.4051161402}
107	191800	91136	325664	Negative control	#aaaaaa	Unknown	2025-07-01 18:47:55.798	rectangle selection	{"x1": 77883.39705896385, "y1": 324409.40108002175, "x2": 97911.11180250591, "y2": 335451.4051161402}
108	191801	94848	333600	Negative control	#aaaaaa	Unknown	2025-07-01 18:47:55.798	rectangle selection	{"x1": 77883.39705896385, "y1": 324409.40108002175, "x2": 97911.11180250591, "y2": 335451.4051161402}
109	191803	92096	327200	Negative control	#aaaaaa	Unknown	2025-07-01 18:47:55.798	rectangle selection	{"x1": 77883.39705896385, "y1": 324409.40108002175, "x2": 97911.11180250591, "y2": 335451.4051161402}
110	191805	93440	330624	Negative control	#aaaaaa	Unknown	2025-07-01 18:47:55.798	rectangle selection	{"x1": 77883.39705896385, "y1": 324409.40108002175, "x2": 97911.11180250591, "y2": 335451.4051161402}
111	191811	93792	327840	Negative control	#aaaaaa	Unknown	2025-07-01 18:47:55.798	rectangle selection	{"x1": 77883.39705896385, "y1": 324409.40108002175, "x2": 97911.11180250591, "y2": 335451.4051161402}
112	191813	89696	332864	Negative control	#aaaaaa	Unknown	2025-07-01 18:47:55.798	rectangle selection	{"x1": 77883.39705896385, "y1": 324409.40108002175, "x2": 97911.11180250591, "y2": 335451.4051161402}
113	191814	95392	329888	Negative control	#aaaaaa	Unknown	2025-07-01 18:47:55.798	rectangle selection	{"x1": 77883.39705896385, "y1": 324409.40108002175, "x2": 97911.11180250591, "y2": 335451.4051161402}
114	191815	92384	331040	Negative control	#aaaaaa	Unknown	2025-07-01 18:47:55.798	rectangle selection	{"x1": 77883.39705896385, "y1": 324409.40108002175, "x2": 97911.11180250591, "y2": 335451.4051161402}
115	191829	95584	331744	Negative control	#aaaaaa	Unknown	2025-07-01 18:47:55.798	rectangle selection	{"x1": 77883.39705896385, "y1": 324409.40108002175, "x2": 97911.11180250591, "y2": 335451.4051161402}
116	191839	94528	335040	Negative control	#aaaaaa	Unknown	2025-07-01 18:47:55.798	rectangle selection	{"x1": 77883.39705896385, "y1": 324409.40108002175, "x2": 97911.11180250591, "y2": 335451.4051161402}
117	191840	97472	332928	Negative control	#aaaaaa	Unknown	2025-07-01 18:47:55.798	rectangle selection	{"x1": 77883.39705896385, "y1": 324409.40108002175, "x2": 97911.11180250591, "y2": 335451.4051161402}
118	191850	97088	328256	Negative control	#aaaaaa	Unknown	2025-07-01 18:47:55.798	rectangle selection	{"x1": 77883.39705896385, "y1": 324409.40108002175, "x2": 97911.11180250591, "y2": 335451.4051161402}
119	191861	96800	330272	Negative control	#aaaaaa	Unknown	2025-07-01 18:47:55.798	rectangle selection	{"x1": 77883.39705896385, "y1": 324409.40108002175, "x2": 97911.11180250591, "y2": 335451.4051161402}
120	191871	88704	331648	Negative control	#aaaaaa	Unknown	2025-07-01 18:47:55.798	rectangle selection	{"x1": 77883.39705896385, "y1": 324409.40108002175, "x2": 97911.11180250591, "y2": 335451.4051161402}
121	191872	87744	331904	Negative control	#aaaaaa	Unknown	2025-07-01 18:47:55.798	rectangle selection	{"x1": 77883.39705896385, "y1": 324409.40108002175, "x2": 97911.11180250591, "y2": 335451.4051161402}
122	191874	90176	331456	Negative control	#aaaaaa	Unknown	2025-07-01 18:47:55.798	rectangle selection	{"x1": 77883.39705896385, "y1": 324409.40108002175, "x2": 97911.11180250591, "y2": 335451.4051161402}
123	191876	92960	333152	Negative control	#aaaaaa	Unknown	2025-07-01 18:47:55.798	rectangle selection	{"x1": 77883.39705896385, "y1": 324409.40108002175, "x2": 97911.11180250591, "y2": 335451.4051161402}
124	191877	92352	327136	Negative control	#aaaaaa	Unknown	2025-07-01 18:47:55.798	rectangle selection	{"x1": 77883.39705896385, "y1": 324409.40108002175, "x2": 97911.11180250591, "y2": 335451.4051161402}
125	191878	97536	328640	Negative control	#aaaaaa	Unknown	2025-07-01 18:47:55.798	rectangle selection	{"x1": 77883.39705896385, "y1": 324409.40108002175, "x2": 97911.11180250591, "y2": 335451.4051161402}
126	191885	93760	334848	Negative control	#aaaaaa	Unknown	2025-07-01 18:47:55.798	rectangle selection	{"x1": 77883.39705896385, "y1": 324409.40108002175, "x2": 97911.11180250591, "y2": 335451.4051161402}
127	191888	97472	330112	Negative control	#aaaaaa	Unknown	2025-07-01 18:47:55.798	rectangle selection	{"x1": 77883.39705896385, "y1": 324409.40108002175, "x2": 97911.11180250591, "y2": 335451.4051161402}
128	191898	93792	335232	Negative control	#aaaaaa	Unknown	2025-07-01 18:47:55.798	rectangle selection	{"x1": 77883.39705896385, "y1": 324409.40108002175, "x2": 97911.11180250591, "y2": 335451.4051161402}
129	191909	91040	326208	Negative control	#aaaaaa	Unknown	2025-07-01 18:47:55.798	rectangle selection	{"x1": 77883.39705896385, "y1": 324409.40108002175, "x2": 97911.11180250591, "y2": 335451.4051161402}
130	191921	94208	334272	Negative control	#aaaaaa	Unknown	2025-07-01 18:47:55.798	rectangle selection	{"x1": 77883.39705896385, "y1": 324409.40108002175, "x2": 97911.11180250591, "y2": 335451.4051161402}
131	191922	95392	331904	Negative control	#aaaaaa	Unknown	2025-07-01 18:47:55.798	rectangle selection	{"x1": 77883.39705896385, "y1": 324409.40108002175, "x2": 97911.11180250591, "y2": 335451.4051161402}
132	191926	95904	331104	Negative control	#aaaaaa	Unknown	2025-07-01 18:47:55.798	rectangle selection	{"x1": 77883.39705896385, "y1": 324409.40108002175, "x2": 97911.11180250591, "y2": 335451.4051161402}
133	191927	88960	334336	Negative control	#aaaaaa	Unknown	2025-07-01 18:47:55.798	rectangle selection	{"x1": 77883.39705896385, "y1": 324409.40108002175, "x2": 97911.11180250591, "y2": 335451.4051161402}
134	191928	95808	329408	Negative control	#aaaaaa	Unknown	2025-07-01 18:47:55.798	rectangle selection	{"x1": 77883.39705896385, "y1": 324409.40108002175, "x2": 97911.11180250591, "y2": 335451.4051161402}
135	191929	87296	325760	Negative control	#aaaaaa	Unknown	2025-07-01 18:47:55.798	rectangle selection	{"x1": 77883.39705896385, "y1": 324409.40108002175, "x2": 97911.11180250591, "y2": 335451.4051161402}
136	191931	87264	332928	Negative control	#aaaaaa	Unknown	2025-07-01 18:47:55.798	rectangle selection	{"x1": 77883.39705896385, "y1": 324409.40108002175, "x2": 97911.11180250591, "y2": 335451.4051161402}
137	191936	97056	330464	Negative control	#aaaaaa	Unknown	2025-07-01 18:47:55.798	rectangle selection	{"x1": 77883.39705896385, "y1": 324409.40108002175, "x2": 97911.11180250591, "y2": 335451.4051161402}
138	191942	95360	333120	Negative control	#aaaaaa	Unknown	2025-07-01 18:47:55.798	rectangle selection	{"x1": 77883.39705896385, "y1": 324409.40108002175, "x2": 97911.11180250591, "y2": 335451.4051161402}
139	191943	96704	330016	Negative control	#aaaaaa	Unknown	2025-07-01 18:47:55.798	rectangle selection	{"x1": 77883.39705896385, "y1": 324409.40108002175, "x2": 97911.11180250591, "y2": 335451.4051161402}
140	191948	95872	334976	Negative control	#aaaaaa	Unknown	2025-07-01 18:47:55.798	rectangle selection	{"x1": 77883.39705896385, "y1": 324409.40108002175, "x2": 97911.11180250591, "y2": 335451.4051161402}
141	191951	95616	330112	Negative control	#aaaaaa	Unknown	2025-07-01 18:47:55.798	rectangle selection	{"x1": 77883.39705896385, "y1": 324409.40108002175, "x2": 97911.11180250591, "y2": 335451.4051161402}
142	191953	86688	330432	Negative control	#aaaaaa	Unknown	2025-07-01 18:47:55.798	rectangle selection	{"x1": 77883.39705896385, "y1": 324409.40108002175, "x2": 97911.11180250591, "y2": 335451.4051161402}
143	191959	94464	326016	Negative control	#aaaaaa	Unknown	2025-07-01 18:47:55.798	rectangle selection	{"x1": 77883.39705896385, "y1": 324409.40108002175, "x2": 97911.11180250591, "y2": 335451.4051161402}
144	191969	97536	333152	Negative control	#aaaaaa	Unknown	2025-07-01 18:47:55.798	rectangle selection	{"x1": 77883.39705896385, "y1": 324409.40108002175, "x2": 97911.11180250591, "y2": 335451.4051161402}
145	191984	89120	327424	Negative control	#aaaaaa	Unknown	2025-07-01 18:47:55.798	rectangle selection	{"x1": 77883.39705896385, "y1": 324409.40108002175, "x2": 97911.11180250591, "y2": 335451.4051161402}
146	191985	95680	332064	Negative control	#aaaaaa	Unknown	2025-07-01 18:47:55.798	rectangle selection	{"x1": 77883.39705896385, "y1": 324409.40108002175, "x2": 97911.11180250591, "y2": 335451.4051161402}
147	191989	90304	332064	Negative control	#aaaaaa	Unknown	2025-07-01 18:47:55.798	rectangle selection	{"x1": 77883.39705896385, "y1": 324409.40108002175, "x2": 97911.11180250591, "y2": 335451.4051161402}
148	191991	87744	330976	Negative control	#aaaaaa	Unknown	2025-07-01 18:47:55.798	rectangle selection	{"x1": 77883.39705896385, "y1": 324409.40108002175, "x2": 97911.11180250591, "y2": 335451.4051161402}
149	191999	93568	333312	Negative control	#aaaaaa	Unknown	2025-07-01 18:47:55.798	rectangle selection	{"x1": 77883.39705896385, "y1": 324409.40108002175, "x2": 97911.11180250591, "y2": 335451.4051161402}
150	192000	91904	331968	Negative control	#aaaaaa	Unknown	2025-07-01 18:47:55.798	rectangle selection	{"x1": 77883.39705896385, "y1": 324409.40108002175, "x2": 97911.11180250591, "y2": 335451.4051161402}
151	192004	86240	325664	Negative control	#aaaaaa	Unknown	2025-07-01 18:47:55.798	rectangle selection	{"x1": 77883.39705896385, "y1": 324409.40108002175, "x2": 97911.11180250591, "y2": 335451.4051161402}
152	192009	93184	334176	Negative control	#aaaaaa	Unknown	2025-07-01 18:47:55.798	rectangle selection	{"x1": 77883.39705896385, "y1": 324409.40108002175, "x2": 97911.11180250591, "y2": 335451.4051161402}
153	192012	93728	333888	Negative control	#aaaaaa	Unknown	2025-07-01 18:47:55.798	rectangle selection	{"x1": 77883.39705896385, "y1": 324409.40108002175, "x2": 97911.11180250591, "y2": 335451.4051161402}
154	192019	97024	329248	Negative control	#aaaaaa	Unknown	2025-07-01 18:47:55.798	rectangle selection	{"x1": 77883.39705896385, "y1": 324409.40108002175, "x2": 97911.11180250591, "y2": 335451.4051161402}
155	192026	95616	326496	Negative control	#aaaaaa	Unknown	2025-07-01 18:47:55.798	rectangle selection	{"x1": 77883.39705896385, "y1": 324409.40108002175, "x2": 97911.11180250591, "y2": 335451.4051161402}
156	192027	91616	330304	Negative control	#aaaaaa	Unknown	2025-07-01 18:47:55.798	rectangle selection	{"x1": 77883.39705896385, "y1": 324409.40108002175, "x2": 97911.11180250591, "y2": 335451.4051161402}
157	192037	94976	329248	Negative control	#aaaaaa	Unknown	2025-07-01 18:47:55.799	rectangle selection	{"x1": 77883.39705896385, "y1": 324409.40108002175, "x2": 97911.11180250591, "y2": 335451.4051161402}
158	192041	95744	328736	Negative control	#aaaaaa	Unknown	2025-07-01 18:47:55.799	rectangle selection	{"x1": 77883.39705896385, "y1": 324409.40108002175, "x2": 97911.11180250591, "y2": 335451.4051161402}
159	192044	92384	326528	Negative control	#aaaaaa	Unknown	2025-07-01 18:47:55.799	rectangle selection	{"x1": 77883.39705896385, "y1": 324409.40108002175, "x2": 97911.11180250591, "y2": 335451.4051161402}
160	192049	97312	329888	Negative control	#aaaaaa	Unknown	2025-07-01 18:47:55.799	rectangle selection	{"x1": 77883.39705896385, "y1": 324409.40108002175, "x2": 97911.11180250591, "y2": 335451.4051161402}
161	192053	93696	333632	Negative control	#aaaaaa	Unknown	2025-07-01 18:47:55.799	rectangle selection	{"x1": 77883.39705896385, "y1": 324409.40108002175, "x2": 97911.11180250591, "y2": 335451.4051161402}
162	192058	94976	332064	Negative control	#aaaaaa	Unknown	2025-07-01 18:47:55.799	rectangle selection	{"x1": 77883.39705896385, "y1": 324409.40108002175, "x2": 97911.11180250591, "y2": 335451.4051161402}
163	192064	94496	330112	Negative control	#aaaaaa	Unknown	2025-07-01 18:47:55.799	rectangle selection	{"x1": 77883.39705896385, "y1": 324409.40108002175, "x2": 97911.11180250591, "y2": 335451.4051161402}
164	192066	86912	332384	Negative control	#aaaaaa	Unknown	2025-07-01 18:47:55.799	rectangle selection	{"x1": 77883.39705896385, "y1": 324409.40108002175, "x2": 97911.11180250591, "y2": 335451.4051161402}
165	192069	93440	333888	Negative control	#aaaaaa	Unknown	2025-07-01 18:47:55.799	rectangle selection	{"x1": 77883.39705896385, "y1": 324409.40108002175, "x2": 97911.11180250591, "y2": 335451.4051161402}
166	192070	96832	330816	Negative control	#aaaaaa	Unknown	2025-07-01 18:47:55.799	rectangle selection	{"x1": 77883.39705896385, "y1": 324409.40108002175, "x2": 97911.11180250591, "y2": 335451.4051161402}
167	192071	90048	325312	Negative control	#aaaaaa	Unknown	2025-07-01 18:47:55.799	rectangle selection	{"x1": 77883.39705896385, "y1": 324409.40108002175, "x2": 97911.11180250591, "y2": 335451.4051161402}
168	192072	91264	330304	Negative control	#aaaaaa	Unknown	2025-07-01 18:47:55.799	rectangle selection	{"x1": 77883.39705896385, "y1": 324409.40108002175, "x2": 97911.11180250591, "y2": 335451.4051161402}
169	192075	96480	332544	Negative control	#aaaaaa	Unknown	2025-07-01 18:47:55.799	rectangle selection	{"x1": 77883.39705896385, "y1": 324409.40108002175, "x2": 97911.11180250591, "y2": 335451.4051161402}
170	192097	96544	327744	Negative control	#aaaaaa	Unknown	2025-07-01 18:47:55.799	rectangle selection	{"x1": 77883.39705896385, "y1": 324409.40108002175, "x2": 97911.11180250591, "y2": 335451.4051161402}
171	192107	91904	326528	Negative control	#aaaaaa	Unknown	2025-07-01 18:47:55.799	rectangle selection	{"x1": 77883.39705896385, "y1": 324409.40108002175, "x2": 97911.11180250591, "y2": 335451.4051161402}
172	192112	97248	328672	Negative control	#aaaaaa	Unknown	2025-07-01 18:47:55.799	rectangle selection	{"x1": 77883.39705896385, "y1": 324409.40108002175, "x2": 97911.11180250591, "y2": 335451.4051161402}
173	192118	94976	332576	Negative control	#aaaaaa	Unknown	2025-07-01 18:47:55.799	rectangle selection	{"x1": 77883.39705896385, "y1": 324409.40108002175, "x2": 97911.11180250591, "y2": 335451.4051161402}
174	192123	94016	334080	Negative control	#aaaaaa	Unknown	2025-07-01 18:47:55.799	rectangle selection	{"x1": 77883.39705896385, "y1": 324409.40108002175, "x2": 97911.11180250591, "y2": 335451.4051161402}
175	192125	96288	332000	Negative control	#aaaaaa	Unknown	2025-07-01 18:47:55.799	rectangle selection	{"x1": 77883.39705896385, "y1": 324409.40108002175, "x2": 97911.11180250591, "y2": 335451.4051161402}
176	192127	92224	328864	Negative control	#aaaaaa	Unknown	2025-07-01 18:47:55.799	rectangle selection	{"x1": 77883.39705896385, "y1": 324409.40108002175, "x2": 97911.11180250591, "y2": 335451.4051161402}
177	192134	94304	325184	Negative control	#aaaaaa	Unknown	2025-07-01 18:47:55.799	rectangle selection	{"x1": 77883.39705896385, "y1": 324409.40108002175, "x2": 97911.11180250591, "y2": 335451.4051161402}
178	192136	91584	326272	Negative control	#aaaaaa	Unknown	2025-07-01 18:47:55.799	rectangle selection	{"x1": 77883.39705896385, "y1": 324409.40108002175, "x2": 97911.11180250591, "y2": 335451.4051161402}
179	192164	91648	326624	Negative control	#aaaaaa	Unknown	2025-07-01 18:47:55.799	rectangle selection	{"x1": 77883.39705896385, "y1": 324409.40108002175, "x2": 97911.11180250591, "y2": 335451.4051161402}
180	192172	97344	330848	Negative control	#aaaaaa	Unknown	2025-07-01 18:47:55.799	rectangle selection	{"x1": 77883.39705896385, "y1": 324409.40108002175, "x2": 97911.11180250591, "y2": 335451.4051161402}
181	192181	94368	335296	Negative control	#aaaaaa	Unknown	2025-07-01 18:47:55.799	rectangle selection	{"x1": 77883.39705896385, "y1": 324409.40108002175, "x2": 97911.11180250591, "y2": 335451.4051161402}
182	192183	97312	325088	Negative control	#aaaaaa	Unknown	2025-07-01 18:47:55.799	rectangle selection	{"x1": 77883.39705896385, "y1": 324409.40108002175, "x2": 97911.11180250591, "y2": 335451.4051161402}
183	192185	97024	331168	Negative control	#aaaaaa	Unknown	2025-07-01 18:47:55.799	rectangle selection	{"x1": 77883.39705896385, "y1": 324409.40108002175, "x2": 97911.11180250591, "y2": 335451.4051161402}
184	192212	92576	328640	Negative control	#aaaaaa	Unknown	2025-07-01 18:47:55.799	rectangle selection	{"x1": 77883.39705896385, "y1": 324409.40108002175, "x2": 97911.11180250591, "y2": 335451.4051161402}
185	192221	96864	331968	Negative control	#aaaaaa	Unknown	2025-07-01 18:47:55.799	rectangle selection	{"x1": 77883.39705896385, "y1": 324409.40108002175, "x2": 97911.11180250591, "y2": 335451.4051161402}
186	192222	96960	332288	Negative control	#aaaaaa	Unknown	2025-07-01 18:47:55.799	rectangle selection	{"x1": 77883.39705896385, "y1": 324409.40108002175, "x2": 97911.11180250591, "y2": 335451.4051161402}
187	192223	97344	332320	Negative control	#aaaaaa	Unknown	2025-07-01 18:47:55.799	rectangle selection	{"x1": 77883.39705896385, "y1": 324409.40108002175, "x2": 97911.11180250591, "y2": 335451.4051161402}
188	192226	90112	327808	Negative control	#aaaaaa	Unknown	2025-07-01 18:47:55.799	rectangle selection	{"x1": 77883.39705896385, "y1": 324409.40108002175, "x2": 97911.11180250591, "y2": 335451.4051161402}
189	192231	94176	325600	Negative control	#aaaaaa	Unknown	2025-07-01 18:47:55.799	rectangle selection	{"x1": 77883.39705896385, "y1": 324409.40108002175, "x2": 97911.11180250591, "y2": 335451.4051161402}
190	192238	93696	331904	Negative control	#aaaaaa	Unknown	2025-07-01 18:47:55.799	rectangle selection	{"x1": 77883.39705896385, "y1": 324409.40108002175, "x2": 97911.11180250591, "y2": 335451.4051161402}
191	192242	92928	332448	Negative control	#aaaaaa	Unknown	2025-07-01 18:47:55.799	rectangle selection	{"x1": 77883.39705896385, "y1": 324409.40108002175, "x2": 97911.11180250591, "y2": 335451.4051161402}
192	192243	92736	326112	Negative control	#aaaaaa	Unknown	2025-07-01 18:47:55.799	rectangle selection	{"x1": 77883.39705896385, "y1": 324409.40108002175, "x2": 97911.11180250591, "y2": 335451.4051161402}
193	192252	90400	325760	Negative control	#aaaaaa	Unknown	2025-07-01 18:47:55.799	rectangle selection	{"x1": 77883.39705896385, "y1": 324409.40108002175, "x2": 97911.11180250591, "y2": 335451.4051161402}
194	192263	93824	326048	Negative control	#aaaaaa	Unknown	2025-07-01 18:47:55.799	rectangle selection	{"x1": 77883.39705896385, "y1": 324409.40108002175, "x2": 97911.11180250591, "y2": 335451.4051161402}
195	192269	92128	325696	Negative control	#aaaaaa	Unknown	2025-07-01 18:47:55.799	rectangle selection	{"x1": 77883.39705896385, "y1": 324409.40108002175, "x2": 97911.11180250591, "y2": 335451.4051161402}
196	192271	90752	333184	Negative control	#aaaaaa	Unknown	2025-07-01 18:47:55.799	rectangle selection	{"x1": 77883.39705896385, "y1": 324409.40108002175, "x2": 97911.11180250591, "y2": 335451.4051161402}
197	192288	90368	324672	Negative control	#aaaaaa	Unknown	2025-07-01 18:47:55.799	rectangle selection	{"x1": 77883.39705896385, "y1": 324409.40108002175, "x2": 97911.11180250591, "y2": 335451.4051161402}
198	192291	96032	332992	Negative control	#aaaaaa	Unknown	2025-07-01 18:47:55.799	rectangle selection	{"x1": 77883.39705896385, "y1": 324409.40108002175, "x2": 97911.11180250591, "y2": 335451.4051161402}
199	192307	94944	334688	Negative control	#aaaaaa	Unknown	2025-07-01 18:47:55.799	rectangle selection	{"x1": 77883.39705896385, "y1": 324409.40108002175, "x2": 97911.11180250591, "y2": 335451.4051161402}
200	192319	94624	332448	Negative control	#aaaaaa	Unknown	2025-07-01 18:47:55.799	rectangle selection	{"x1": 77883.39705896385, "y1": 324409.40108002175, "x2": 97911.11180250591, "y2": 335451.4051161402}
201	192322	97440	326080	Negative control	#aaaaaa	Unknown	2025-07-01 18:47:55.799	rectangle selection	{"x1": 77883.39705896385, "y1": 324409.40108002175, "x2": 97911.11180250591, "y2": 335451.4051161402}
202	192352	87840	335200	Negative control	#aaaaaa	Unknown	2025-07-01 18:47:55.799	rectangle selection	{"x1": 77883.39705896385, "y1": 324409.40108002175, "x2": 97911.11180250591, "y2": 335451.4051161402}
203	192355	90272	334816	Negative control	#aaaaaa	Unknown	2025-07-01 18:47:55.799	rectangle selection	{"x1": 77883.39705896385, "y1": 324409.40108002175, "x2": 97911.11180250591, "y2": 335451.4051161402}
204	192356	95968	329088	Negative control	#aaaaaa	Unknown	2025-07-01 18:47:55.799	rectangle selection	{"x1": 77883.39705896385, "y1": 324409.40108002175, "x2": 97911.11180250591, "y2": 335451.4051161402}
205	192358	92512	327552	Negative control	#aaaaaa	Unknown	2025-07-01 18:47:55.799	rectangle selection	{"x1": 77883.39705896385, "y1": 324409.40108002175, "x2": 97911.11180250591, "y2": 335451.4051161402}
206	192366	93792	334368	Negative control	#aaaaaa	Unknown	2025-07-01 18:47:55.799	rectangle selection	{"x1": 77883.39705896385, "y1": 324409.40108002175, "x2": 97911.11180250591, "y2": 335451.4051161402}
207	192367	93952	327264	Negative control	#aaaaaa	Unknown	2025-07-01 18:47:55.799	rectangle selection	{"x1": 77883.39705896385, "y1": 324409.40108002175, "x2": 97911.11180250591, "y2": 335451.4051161402}
208	192370	89696	330976	Negative control	#aaaaaa	Unknown	2025-07-01 18:47:55.799	rectangle selection	{"x1": 77883.39705896385, "y1": 324409.40108002175, "x2": 97911.11180250591, "y2": 335451.4051161402}
209	147700	272256	258400	Epithelial Cells	#ffbb1b	Unknown	2025-07-01 18:48:57.016	polygon selection	{"x1": 269867.52888910443, "y1": 257989.40976976271, "x2": 273574.1101923958, "y2": 258726.12171069486}
210	147706	270560	258272	Epithelial Cells	#ffbb1b	Unknown	2025-07-01 18:48:57.016	polygon selection	{"x1": 269867.52888910443, "y1": 257989.40976976271, "x2": 273574.1101923958, "y2": 258726.12171069486}
211	147843	270976	258208	Epithelial Cells	#ffbb1b	Unknown	2025-07-01 18:48:57.016	polygon selection	{"x1": 269867.52888910443, "y1": 257989.40976976271, "x2": 273574.1101923958, "y2": 258726.12171069486}
212	148419	271648	258176	Epithelial Cells	#ffbb1b	Unknown	2025-07-01 18:48:57.016	polygon selection	{"x1": 269867.52888910443, "y1": 257989.40976976271, "x2": 273574.1101923958, "y2": 258726.12171069486}
213	148426	270336	258528	Epithelial Cells	#ffbb1b	Unknown	2025-07-01 18:48:57.016	polygon selection	{"x1": 269867.52888910443, "y1": 257989.40976976271, "x2": 273574.1101923958, "y2": 258726.12171069486}
214	148521	271232	258272	Epithelial Cells	#ffbb1b	Unknown	2025-07-01 18:48:57.016	polygon selection	{"x1": 269867.52888910443, "y1": 257989.40976976271, "x2": 273574.1101923958, "y2": 258726.12171069486}
215	141554	158112	254368	Lymphocytes	#a1e044	Unknown	2025-07-01 18:49:48.040	rectangle selection	{"x1": 157926.12757683574, "y1": 254263.1388163996, "x2": 158232.83862141718, "y2": 254503.53411898375}
216	141418	157280	255680	Lymphocytes	#a1e044	Unknown	2025-07-01 18:49:51.431	rectangle selection	{"x1": 157105.46805608735, "y1": 255498.27277869385, "x2": 157362.44218876454, "y2": 255796.6940393067}
217	141499	159520	255168	Lymphocytes	#a1e044	Unknown	2025-07-01 18:49:56.200	rectangle selection	{"x1": 159310.47216943643, "y1": 254934.58728521634, "x2": 159733.23597332562, "y2": 255282.74598476497}
218	141641	158304	255392	Lymphocytes	#a1e044	Unknown	2025-07-01 18:50:00.042	rectangle selection	{"x1": 158141.65415995204, "y1": 255208.14066961175, "x2": 158423.4969066908, "y2": 255498.27277869385}
219	61178	105664	143040	Tumor	#ff0000	Unknown	2025-07-01 18:51:25.007	rectangle selection	{"x1": 105153.6006992941, "y1": 139844.44945775165, "x2": 107788.27300832186, "y2": 144004.45033937058}
220	61601	105600	144000	Tumor	#ff0000	Unknown	2025-07-01 18:51:25.007	rectangle selection	{"x1": 105153.6006992941, "y1": 139844.44945775165, "x2": 107788.27300832186, "y2": 144004.45033937058}
221	61721	105408	140096	Tumor	#ff0000	Unknown	2025-07-01 18:51:25.007	rectangle selection	{"x1": 105153.6006992941, "y1": 139844.44945775165, "x2": 107788.27300832186, "y2": 144004.45033937058}
222	61811	105248	142592	Tumor	#ff0000	Unknown	2025-07-01 18:51:25.007	rectangle selection	{"x1": 105153.6006992941, "y1": 139844.44945775165, "x2": 107788.27300832186, "y2": 144004.45033937058}
223	78992	106304	143808	Tumor	#ff0000	Unknown	2025-07-01 18:51:25.007	rectangle selection	{"x1": 105153.6006992941, "y1": 139844.44945775165, "x2": 107788.27300832186, "y2": 144004.45033937058}
224	117073	139136	219264	Tumor	#ff0000	Unknown	2025-07-01 18:53:10.420	rectangle selection	{"x1": 138805.83598031392, "y1": 217632.23524279945, "x2": 144079.053931088, "y2": 221869.4504667728}
225	117144	143040	220288	Tumor	#ff0000	Unknown	2025-07-01 18:53:10.420	rectangle selection	{"x1": 138805.83598031392, "y1": 217632.23524279945, "x2": 144079.053931088, "y2": 221869.4504667728}
226	117152	139616	218624	Tumor	#ff0000	Unknown	2025-07-01 18:53:10.420	rectangle selection	{"x1": 138805.83598031392, "y1": 217632.23524279945, "x2": 144079.053931088, "y2": 221869.4504667728}
227	117153	142080	220192	Tumor	#ff0000	Unknown	2025-07-01 18:53:10.420	rectangle selection	{"x1": 138805.83598031392, "y1": 217632.23524279945, "x2": 144079.053931088, "y2": 221869.4504667728}
228	117157	140992	218688	Tumor	#ff0000	Unknown	2025-07-01 18:53:10.420	rectangle selection	{"x1": 138805.83598031392, "y1": 217632.23524279945, "x2": 144079.053931088, "y2": 221869.4504667728}
229	117169	140736	219392	Tumor	#ff0000	Unknown	2025-07-01 18:53:10.420	rectangle selection	{"x1": 138805.83598031392, "y1": 217632.23524279945, "x2": 144079.053931088, "y2": 221869.4504667728}
230	117193	143008	220640	Tumor	#ff0000	Unknown	2025-07-01 18:53:10.420	rectangle selection	{"x1": 138805.83598031392, "y1": 217632.23524279945, "x2": 144079.053931088, "y2": 221869.4504667728}
231	117204	142368	218592	Tumor	#ff0000	Unknown	2025-07-01 18:53:10.420	rectangle selection	{"x1": 138805.83598031392, "y1": 217632.23524279945, "x2": 144079.053931088, "y2": 221869.4504667728}
232	117215	141440	220448	Tumor	#ff0000	Unknown	2025-07-01 18:53:10.420	rectangle selection	{"x1": 138805.83598031392, "y1": 217632.23524279945, "x2": 144079.053931088, "y2": 221869.4504667728}
233	117217	142624	220544	Tumor	#ff0000	Unknown	2025-07-01 18:53:10.420	rectangle selection	{"x1": 138805.83598031392, "y1": 217632.23524279945, "x2": 144079.053931088, "y2": 221869.4504667728}
234	117222	143552	221632	Tumor	#ff0000	Unknown	2025-07-01 18:53:10.420	rectangle selection	{"x1": 138805.83598031392, "y1": 217632.23524279945, "x2": 144079.053931088, "y2": 221869.4504667728}
235	117269	142720	218112	Tumor	#ff0000	Unknown	2025-07-01 18:53:10.420	rectangle selection	{"x1": 138805.83598031392, "y1": 217632.23524279945, "x2": 144079.053931088, "y2": 221869.4504667728}
236	117275	142176	221056	Tumor	#ff0000	Unknown	2025-07-01 18:53:10.420	rectangle selection	{"x1": 138805.83598031392, "y1": 217632.23524279945, "x2": 144079.053931088, "y2": 221869.4504667728}
237	117279	139840	221696	Tumor	#ff0000	Unknown	2025-07-01 18:53:10.420	rectangle selection	{"x1": 138805.83598031392, "y1": 217632.23524279945, "x2": 144079.053931088, "y2": 221869.4504667728}
238	117284	143392	220512	Tumor	#ff0000	Unknown	2025-07-01 18:53:10.420	rectangle selection	{"x1": 138805.83598031392, "y1": 217632.23524279945, "x2": 144079.053931088, "y2": 221869.4504667728}
239	117295	142400	219584	Tumor	#ff0000	Unknown	2025-07-01 18:53:10.420	rectangle selection	{"x1": 138805.83598031392, "y1": 217632.23524279945, "x2": 144079.053931088, "y2": 221869.4504667728}
240	117306	140800	220608	Tumor	#ff0000	Unknown	2025-07-01 18:53:10.420	rectangle selection	{"x1": 138805.83598031392, "y1": 217632.23524279945, "x2": 144079.053931088, "y2": 221869.4504667728}
241	117319	141664	219168	Tumor	#ff0000	Unknown	2025-07-01 18:53:10.420	rectangle selection	{"x1": 138805.83598031392, "y1": 217632.23524279945, "x2": 144079.053931088, "y2": 221869.4504667728}
242	117323	139424	220160	Tumor	#ff0000	Unknown	2025-07-01 18:53:10.420	rectangle selection	{"x1": 138805.83598031392, "y1": 217632.23524279945, "x2": 144079.053931088, "y2": 221869.4504667728}
243	117340	141120	220832	Tumor	#ff0000	Unknown	2025-07-01 18:53:10.420	rectangle selection	{"x1": 138805.83598031392, "y1": 217632.23524279945, "x2": 144079.053931088, "y2": 221869.4504667728}
244	117351	139424	220864	Tumor	#ff0000	Unknown	2025-07-01 18:53:10.420	rectangle selection	{"x1": 138805.83598031392, "y1": 217632.23524279945, "x2": 144079.053931088, "y2": 221869.4504667728}
245	117361	140320	219488	Tumor	#ff0000	Unknown	2025-07-01 18:53:10.420	rectangle selection	{"x1": 138805.83598031392, "y1": 217632.23524279945, "x2": 144079.053931088, "y2": 221869.4504667728}
246	117375	142560	219808	Tumor	#ff0000	Unknown	2025-07-01 18:53:10.420	rectangle selection	{"x1": 138805.83598031392, "y1": 217632.23524279945, "x2": 144079.053931088, "y2": 221869.4504667728}
247	117462	141984	219680	Tumor	#ff0000	Unknown	2025-07-01 18:53:10.420	rectangle selection	{"x1": 138805.83598031392, "y1": 217632.23524279945, "x2": 144079.053931088, "y2": 221869.4504667728}
248	117495	140512	217888	Tumor	#ff0000	Unknown	2025-07-01 18:53:10.420	rectangle selection	{"x1": 138805.83598031392, "y1": 217632.23524279945, "x2": 144079.053931088, "y2": 221869.4504667728}
249	117553	141632	220160	Tumor	#ff0000	Unknown	2025-07-01 18:53:10.420	rectangle selection	{"x1": 138805.83598031392, "y1": 217632.23524279945, "x2": 144079.053931088, "y2": 221869.4504667728}
250	117555	140736	218880	Tumor	#ff0000	Unknown	2025-07-01 18:53:10.420	rectangle selection	{"x1": 138805.83598031392, "y1": 217632.23524279945, "x2": 144079.053931088, "y2": 221869.4504667728}
251	117581	143296	221248	Tumor	#ff0000	Unknown	2025-07-01 18:53:10.421	rectangle selection	{"x1": 138805.83598031392, "y1": 217632.23524279945, "x2": 144079.053931088, "y2": 221869.4504667728}
252	117629	141600	221408	Tumor	#ff0000	Unknown	2025-07-01 18:53:10.421	rectangle selection	{"x1": 138805.83598031392, "y1": 217632.23524279945, "x2": 144079.053931088, "y2": 221869.4504667728}
253	117652	140320	219840	Tumor	#ff0000	Unknown	2025-07-01 18:53:10.421	rectangle selection	{"x1": 138805.83598031392, "y1": 217632.23524279945, "x2": 144079.053931088, "y2": 221869.4504667728}
254	117676	139392	220480	Tumor	#ff0000	Unknown	2025-07-01 18:53:10.421	rectangle selection	{"x1": 138805.83598031392, "y1": 217632.23524279945, "x2": 144079.053931088, "y2": 221869.4504667728}
255	117699	140320	218624	Tumor	#ff0000	Unknown	2025-07-01 18:53:10.421	rectangle selection	{"x1": 138805.83598031392, "y1": 217632.23524279945, "x2": 144079.053931088, "y2": 221869.4504667728}
256	117720	144000	221792	Tumor	#ff0000	Unknown	2025-07-01 18:53:10.421	rectangle selection	{"x1": 138805.83598031392, "y1": 217632.23524279945, "x2": 144079.053931088, "y2": 221869.4504667728}
257	117723	142720	218944	Tumor	#ff0000	Unknown	2025-07-01 18:53:10.421	rectangle selection	{"x1": 138805.83598031392, "y1": 217632.23524279945, "x2": 144079.053931088, "y2": 221869.4504667728}
258	117732	141088	218048	Tumor	#ff0000	Unknown	2025-07-01 18:53:10.421	rectangle selection	{"x1": 138805.83598031392, "y1": 217632.23524279945, "x2": 144079.053931088, "y2": 221869.4504667728}
259	117746	139136	218592	Tumor	#ff0000	Unknown	2025-07-01 18:53:10.421	rectangle selection	{"x1": 138805.83598031392, "y1": 217632.23524279945, "x2": 144079.053931088, "y2": 221869.4504667728}
260	117764	140864	220192	Tumor	#ff0000	Unknown	2025-07-01 18:53:10.421	rectangle selection	{"x1": 138805.83598031392, "y1": 217632.23524279945, "x2": 144079.053931088, "y2": 221869.4504667728}
261	117816	139552	219680	Tumor	#ff0000	Unknown	2025-07-01 18:53:10.421	rectangle selection	{"x1": 138805.83598031392, "y1": 217632.23524279945, "x2": 144079.053931088, "y2": 221869.4504667728}
262	117839	139872	219072	Tumor	#ff0000	Unknown	2025-07-01 18:53:10.421	rectangle selection	{"x1": 138805.83598031392, "y1": 217632.23524279945, "x2": 144079.053931088, "y2": 221869.4504667728}
263	117840	143552	218432	Tumor	#ff0000	Unknown	2025-07-01 18:53:10.421	rectangle selection	{"x1": 138805.83598031392, "y1": 217632.23524279945, "x2": 144079.053931088, "y2": 221869.4504667728}
264	117879	143552	217888	Tumor	#ff0000	Unknown	2025-07-01 18:53:10.421	rectangle selection	{"x1": 138805.83598031392, "y1": 217632.23524279945, "x2": 144079.053931088, "y2": 221869.4504667728}
265	117891	142304	219936	Tumor	#ff0000	Unknown	2025-07-01 18:53:10.421	rectangle selection	{"x1": 138805.83598031392, "y1": 217632.23524279945, "x2": 144079.053931088, "y2": 221869.4504667728}
266	117897	143200	217696	Tumor	#ff0000	Unknown	2025-07-01 18:53:10.421	rectangle selection	{"x1": 138805.83598031392, "y1": 217632.23524279945, "x2": 144079.053931088, "y2": 221869.4504667728}
267	117899	140640	221792	Tumor	#ff0000	Unknown	2025-07-01 18:53:10.421	rectangle selection	{"x1": 138805.83598031392, "y1": 217632.23524279945, "x2": 144079.053931088, "y2": 221869.4504667728}
268	117904	142944	221088	Tumor	#ff0000	Unknown	2025-07-01 18:53:10.421	rectangle selection	{"x1": 138805.83598031392, "y1": 217632.23524279945, "x2": 144079.053931088, "y2": 221869.4504667728}
269	117906	141344	218944	Tumor	#ff0000	Unknown	2025-07-01 18:53:10.421	rectangle selection	{"x1": 138805.83598031392, "y1": 217632.23524279945, "x2": 144079.053931088, "y2": 221869.4504667728}
270	117909	142528	219296	Tumor	#ff0000	Unknown	2025-07-01 18:53:10.421	rectangle selection	{"x1": 138805.83598031392, "y1": 217632.23524279945, "x2": 144079.053931088, "y2": 221869.4504667728}
271	117942	141024	218368	Tumor	#ff0000	Unknown	2025-07-01 18:53:10.421	rectangle selection	{"x1": 138805.83598031392, "y1": 217632.23524279945, "x2": 144079.053931088, "y2": 221869.4504667728}
272	117947	142976	219904	Tumor	#ff0000	Unknown	2025-07-01 18:53:10.421	rectangle selection	{"x1": 138805.83598031392, "y1": 217632.23524279945, "x2": 144079.053931088, "y2": 221869.4504667728}
273	117989	142912	218432	Tumor	#ff0000	Unknown	2025-07-01 18:53:10.421	rectangle selection	{"x1": 138805.83598031392, "y1": 217632.23524279945, "x2": 144079.053931088, "y2": 221869.4504667728}
274	118015	140448	221472	Tumor	#ff0000	Unknown	2025-07-01 18:53:10.421	rectangle selection	{"x1": 138805.83598031392, "y1": 217632.23524279945, "x2": 144079.053931088, "y2": 221869.4504667728}
275	118034	142944	221696	Tumor	#ff0000	Unknown	2025-07-01 18:53:10.421	rectangle selection	{"x1": 138805.83598031392, "y1": 217632.23524279945, "x2": 144079.053931088, "y2": 221869.4504667728}
276	118047	142624	217792	Tumor	#ff0000	Unknown	2025-07-01 18:53:10.421	rectangle selection	{"x1": 138805.83598031392, "y1": 217632.23524279945, "x2": 144079.053931088, "y2": 221869.4504667728}
277	118133	140672	218560	Tumor	#ff0000	Unknown	2025-07-01 18:53:10.421	rectangle selection	{"x1": 138805.83598031392, "y1": 217632.23524279945, "x2": 144079.053931088, "y2": 221869.4504667728}
278	118141	142720	220192	Tumor	#ff0000	Unknown	2025-07-01 18:53:10.421	rectangle selection	{"x1": 138805.83598031392, "y1": 217632.23524279945, "x2": 144079.053931088, "y2": 221869.4504667728}
279	118165	141120	221184	Tumor	#ff0000	Unknown	2025-07-01 18:53:10.421	rectangle selection	{"x1": 138805.83598031392, "y1": 217632.23524279945, "x2": 144079.053931088, "y2": 221869.4504667728}
280	118167	139776	220672	Tumor	#ff0000	Unknown	2025-07-01 18:53:10.421	rectangle selection	{"x1": 138805.83598031392, "y1": 217632.23524279945, "x2": 144079.053931088, "y2": 221869.4504667728}
281	118200	140896	217792	Tumor	#ff0000	Unknown	2025-07-01 18:53:10.421	rectangle selection	{"x1": 138805.83598031392, "y1": 217632.23524279945, "x2": 144079.053931088, "y2": 221869.4504667728}
282	118204	140160	219232	Tumor	#ff0000	Unknown	2025-07-01 18:53:10.421	rectangle selection	{"x1": 138805.83598031392, "y1": 217632.23524279945, "x2": 144079.053931088, "y2": 221869.4504667728}
283	118214	140352	221088	Tumor	#ff0000	Unknown	2025-07-01 18:53:10.421	rectangle selection	{"x1": 138805.83598031392, "y1": 217632.23524279945, "x2": 144079.053931088, "y2": 221869.4504667728}
284	118223	138976	217792	Tumor	#ff0000	Unknown	2025-07-01 18:53:10.421	rectangle selection	{"x1": 138805.83598031392, "y1": 217632.23524279945, "x2": 144079.053931088, "y2": 221869.4504667728}
285	118241	143328	218560	Tumor	#ff0000	Unknown	2025-07-01 18:53:10.421	rectangle selection	{"x1": 138805.83598031392, "y1": 217632.23524279945, "x2": 144079.053931088, "y2": 221869.4504667728}
286	118257	139968	218688	Tumor	#ff0000	Unknown	2025-07-01 18:53:10.421	rectangle selection	{"x1": 138805.83598031392, "y1": 217632.23524279945, "x2": 144079.053931088, "y2": 221869.4504667728}
287	118316	141088	219712	Tumor	#ff0000	Unknown	2025-07-01 18:53:10.421	rectangle selection	{"x1": 138805.83598031392, "y1": 217632.23524279945, "x2": 144079.053931088, "y2": 221869.4504667728}
288	118335	143136	219680	Tumor	#ff0000	Unknown	2025-07-01 18:53:10.421	rectangle selection	{"x1": 138805.83598031392, "y1": 217632.23524279945, "x2": 144079.053931088, "y2": 221869.4504667728}
289	118343	141728	219840	Tumor	#ff0000	Unknown	2025-07-01 18:53:10.421	rectangle selection	{"x1": 138805.83598031392, "y1": 217632.23524279945, "x2": 144079.053931088, "y2": 221869.4504667728}
290	118346	140000	220416	Tumor	#ff0000	Unknown	2025-07-01 18:53:10.421	rectangle selection	{"x1": 138805.83598031392, "y1": 217632.23524279945, "x2": 144079.053931088, "y2": 221869.4504667728}
291	118349	139744	219296	Tumor	#ff0000	Unknown	2025-07-01 18:53:10.421	rectangle selection	{"x1": 138805.83598031392, "y1": 217632.23524279945, "x2": 144079.053931088, "y2": 221869.4504667728}
292	118364	139264	218112	Tumor	#ff0000	Unknown	2025-07-01 18:53:10.421	rectangle selection	{"x1": 138805.83598031392, "y1": 217632.23524279945, "x2": 144079.053931088, "y2": 221869.4504667728}
293	118393	141408	219584	Tumor	#ff0000	Unknown	2025-07-01 18:53:10.421	rectangle selection	{"x1": 138805.83598031392, "y1": 217632.23524279945, "x2": 144079.053931088, "y2": 221869.4504667728}
294	118405	139840	217984	Tumor	#ff0000	Unknown	2025-07-01 18:53:10.421	rectangle selection	{"x1": 138805.83598031392, "y1": 217632.23524279945, "x2": 144079.053931088, "y2": 221869.4504667728}
295	118409	140512	220352	Tumor	#ff0000	Unknown	2025-07-01 18:53:10.421	rectangle selection	{"x1": 138805.83598031392, "y1": 217632.23524279945, "x2": 144079.053931088, "y2": 221869.4504667728}
296	118411	140352	218944	Tumor	#ff0000	Unknown	2025-07-01 18:53:10.421	rectangle selection	{"x1": 138805.83598031392, "y1": 217632.23524279945, "x2": 144079.053931088, "y2": 221869.4504667728}
297	118424	141536	218368	Tumor	#ff0000	Unknown	2025-07-01 18:53:10.421	rectangle selection	{"x1": 138805.83598031392, "y1": 217632.23524279945, "x2": 144079.053931088, "y2": 221869.4504667728}
298	118442	142368	220640	Tumor	#ff0000	Unknown	2025-07-01 18:53:10.421	rectangle selection	{"x1": 138805.83598031392, "y1": 217632.23524279945, "x2": 144079.053931088, "y2": 221869.4504667728}
299	118450	141792	221120	Tumor	#ff0000	Unknown	2025-07-01 18:53:10.421	rectangle selection	{"x1": 138805.83598031392, "y1": 217632.23524279945, "x2": 144079.053931088, "y2": 221869.4504667728}
300	118457	139808	221248	Tumor	#ff0000	Unknown	2025-07-01 18:53:10.421	rectangle selection	{"x1": 138805.83598031392, "y1": 217632.23524279945, "x2": 144079.053931088, "y2": 221869.4504667728}
301	118464	141760	218208	Tumor	#ff0000	Unknown	2025-07-01 18:53:10.421	rectangle selection	{"x1": 138805.83598031392, "y1": 217632.23524279945, "x2": 144079.053931088, "y2": 221869.4504667728}
302	118542	141760	220512	Tumor	#ff0000	Unknown	2025-07-01 18:53:10.421	rectangle selection	{"x1": 138805.83598031392, "y1": 217632.23524279945, "x2": 144079.053931088, "y2": 221869.4504667728}
303	118543	141504	221024	Tumor	#ff0000	Unknown	2025-07-01 18:53:10.421	rectangle selection	{"x1": 138805.83598031392, "y1": 217632.23524279945, "x2": 144079.053931088, "y2": 221869.4504667728}
304	118586	140672	218272	Tumor	#ff0000	Unknown	2025-07-01 18:53:10.421	rectangle selection	{"x1": 138805.83598031392, "y1": 217632.23524279945, "x2": 144079.053931088, "y2": 221869.4504667728}
305	118660	142496	221088	Tumor	#ff0000	Unknown	2025-07-01 18:53:10.421	rectangle selection	{"x1": 138805.83598031392, "y1": 217632.23524279945, "x2": 144079.053931088, "y2": 221869.4504667728}
306	118683	141632	221728	Tumor	#ff0000	Unknown	2025-07-01 18:53:10.421	rectangle selection	{"x1": 138805.83598031392, "y1": 217632.23524279945, "x2": 144079.053931088, "y2": 221869.4504667728}
307	118701	140416	218368	Tumor	#ff0000	Unknown	2025-07-01 18:53:10.421	rectangle selection	{"x1": 138805.83598031392, "y1": 217632.23524279945, "x2": 144079.053931088, "y2": 221869.4504667728}
308	118709	140576	221216	Tumor	#ff0000	Unknown	2025-07-01 18:53:10.421	rectangle selection	{"x1": 138805.83598031392, "y1": 217632.23524279945, "x2": 144079.053931088, "y2": 221869.4504667728}
309	118729	139840	220064	Tumor	#ff0000	Unknown	2025-07-01 18:53:10.421	rectangle selection	{"x1": 138805.83598031392, "y1": 217632.23524279945, "x2": 144079.053931088, "y2": 221869.4504667728}
310	118743	142304	221568	Tumor	#ff0000	Unknown	2025-07-01 18:53:10.421	rectangle selection	{"x1": 138805.83598031392, "y1": 217632.23524279945, "x2": 144079.053931088, "y2": 221869.4504667728}
311	118746	140480	220064	Tumor	#ff0000	Unknown	2025-07-01 18:53:10.421	rectangle selection	{"x1": 138805.83598031392, "y1": 217632.23524279945, "x2": 144079.053931088, "y2": 221869.4504667728}
312	118752	142240	217824	Tumor	#ff0000	Unknown	2025-07-01 18:53:10.421	rectangle selection	{"x1": 138805.83598031392, "y1": 217632.23524279945, "x2": 144079.053931088, "y2": 221869.4504667728}
313	118780	139712	218240	Tumor	#ff0000	Unknown	2025-07-01 18:53:10.421	rectangle selection	{"x1": 138805.83598031392, "y1": 217632.23524279945, "x2": 144079.053931088, "y2": 221869.4504667728}
314	118926	143936	221120	Tumor	#ff0000	Unknown	2025-07-01 18:53:10.421	rectangle selection	{"x1": 138805.83598031392, "y1": 217632.23524279945, "x2": 144079.053931088, "y2": 221869.4504667728}
315	119123	143744	220864	Tumor	#ff0000	Unknown	2025-07-01 18:53:10.421	rectangle selection	{"x1": 138805.83598031392, "y1": 217632.23524279945, "x2": 144079.053931088, "y2": 221869.4504667728}
316	119217	144000	217856	Tumor	#ff0000	Unknown	2025-07-01 18:53:10.421	rectangle selection	{"x1": 138805.83598031392, "y1": 217632.23524279945, "x2": 144079.053931088, "y2": 221869.4504667728}
317	120086	143872	220608	Tumor	#ff0000	Unknown	2025-07-01 18:53:10.421	rectangle selection	{"x1": 138805.83598031392, "y1": 217632.23524279945, "x2": 144079.053931088, "y2": 221869.4504667728}
318	120171	143808	218240	Tumor	#ff0000	Unknown	2025-07-01 18:53:10.421	rectangle selection	{"x1": 138805.83598031392, "y1": 217632.23524279945, "x2": 144079.053931088, "y2": 221869.4504667728}
319	120374	143456	219968	Tumor	#ff0000	Unknown	2025-07-01 18:53:10.421	rectangle selection	{"x1": 138805.83598031392, "y1": 217632.23524279945, "x2": 144079.053931088, "y2": 221869.4504667728}
320	120538	143424	221248	Tumor	#ff0000	Unknown	2025-07-01 18:53:10.421	rectangle selection	{"x1": 138805.83598031392, "y1": 217632.23524279945, "x2": 144079.053931088, "y2": 221869.4504667728}
321	120703	143488	220736	Tumor	#ff0000	Unknown	2025-07-01 18:53:10.421	rectangle selection	{"x1": 138805.83598031392, "y1": 217632.23524279945, "x2": 144079.053931088, "y2": 221869.4504667728}
322	120707	143488	218816	Tumor	#ff0000	Unknown	2025-07-01 18:53:10.421	rectangle selection	{"x1": 138805.83598031392, "y1": 217632.23524279945, "x2": 144079.053931088, "y2": 221869.4504667728}
323	117097	146624	216640	Tumor	#ff0000	Unknown	2025-07-01 18:53:31.455	rectangle selection	{"x1": 146353.54129856528, "y1": 216020.4493426951, "x2": 150661.4490356068, "y2": 220863.3267590598}
324	117122	147008	216352	Tumor	#ff0000	Unknown	2025-07-01 18:53:31.455	rectangle selection	{"x1": 146353.54129856528, "y1": 216020.4493426951, "x2": 150661.4490356068, "y2": 220863.3267590598}
325	117316	146944	220288	Tumor	#ff0000	Unknown	2025-07-01 18:53:31.455	rectangle selection	{"x1": 146353.54129856528, "y1": 216020.4493426951, "x2": 150661.4490356068, "y2": 220863.3267590598}
326	117990	146720	219616	Tumor	#ff0000	Unknown	2025-07-01 18:53:31.455	rectangle selection	{"x1": 146353.54129856528, "y1": 216020.4493426951, "x2": 150661.4490356068, "y2": 220863.3267590598}
327	117999	147232	220160	Tumor	#ff0000	Unknown	2025-07-01 18:53:31.455	rectangle selection	{"x1": 146353.54129856528, "y1": 216020.4493426951, "x2": 150661.4490356068, "y2": 220863.3267590598}
328	118286	146976	219808	Tumor	#ff0000	Unknown	2025-07-01 18:53:31.455	rectangle selection	{"x1": 146353.54129856528, "y1": 216020.4493426951, "x2": 150661.4490356068, "y2": 220863.3267590598}
329	118818	147648	217408	Tumor	#ff0000	Unknown	2025-07-01 18:53:31.455	rectangle selection	{"x1": 146353.54129856528, "y1": 216020.4493426951, "x2": 150661.4490356068, "y2": 220863.3267590598}
330	118820	147744	217888	Tumor	#ff0000	Unknown	2025-07-01 18:53:31.455	rectangle selection	{"x1": 146353.54129856528, "y1": 216020.4493426951, "x2": 150661.4490356068, "y2": 220863.3267590598}
331	118830	150624	217920	Tumor	#ff0000	Unknown	2025-07-01 18:53:31.455	rectangle selection	{"x1": 146353.54129856528, "y1": 216020.4493426951, "x2": 150661.4490356068, "y2": 220863.3267590598}
332	118832	148160	218048	Tumor	#ff0000	Unknown	2025-07-01 18:53:31.455	rectangle selection	{"x1": 146353.54129856528, "y1": 216020.4493426951, "x2": 150661.4490356068, "y2": 220863.3267590598}
333	118872	147168	218112	Tumor	#ff0000	Unknown	2025-07-01 18:53:31.455	rectangle selection	{"x1": 146353.54129856528, "y1": 216020.4493426951, "x2": 150661.4490356068, "y2": 220863.3267590598}
334	118874	148672	217024	Tumor	#ff0000	Unknown	2025-07-01 18:53:31.455	rectangle selection	{"x1": 146353.54129856528, "y1": 216020.4493426951, "x2": 150661.4490356068, "y2": 220863.3267590598}
335	118894	148992	217280	Tumor	#ff0000	Unknown	2025-07-01 18:53:31.455	rectangle selection	{"x1": 146353.54129856528, "y1": 216020.4493426951, "x2": 150661.4490356068, "y2": 220863.3267590598}
336	118901	149440	216960	Tumor	#ff0000	Unknown	2025-07-01 18:53:31.455	rectangle selection	{"x1": 146353.54129856528, "y1": 216020.4493426951, "x2": 150661.4490356068, "y2": 220863.3267590598}
337	118915	150496	219008	Tumor	#ff0000	Unknown	2025-07-01 18:53:31.455	rectangle selection	{"x1": 146353.54129856528, "y1": 216020.4493426951, "x2": 150661.4490356068, "y2": 220863.3267590598}
338	118919	150656	219264	Tumor	#ff0000	Unknown	2025-07-01 18:53:31.455	rectangle selection	{"x1": 146353.54129856528, "y1": 216020.4493426951, "x2": 150661.4490356068, "y2": 220863.3267590598}
339	118924	146848	216960	Tumor	#ff0000	Unknown	2025-07-01 18:53:31.455	rectangle selection	{"x1": 146353.54129856528, "y1": 216020.4493426951, "x2": 150661.4490356068, "y2": 220863.3267590598}
340	118928	148992	217696	Tumor	#ff0000	Unknown	2025-07-01 18:53:31.455	rectangle selection	{"x1": 146353.54129856528, "y1": 216020.4493426951, "x2": 150661.4490356068, "y2": 220863.3267590598}
341	118930	148064	216512	Tumor	#ff0000	Unknown	2025-07-01 18:53:31.455	rectangle selection	{"x1": 146353.54129856528, "y1": 216020.4493426951, "x2": 150661.4490356068, "y2": 220863.3267590598}
342	118945	149472	217760	Tumor	#ff0000	Unknown	2025-07-01 18:53:31.455	rectangle selection	{"x1": 146353.54129856528, "y1": 216020.4493426951, "x2": 150661.4490356068, "y2": 220863.3267590598}
343	118947	147648	216192	Tumor	#ff0000	Unknown	2025-07-01 18:53:31.455	rectangle selection	{"x1": 146353.54129856528, "y1": 216020.4493426951, "x2": 150661.4490356068, "y2": 220863.3267590598}
344	118959	146560	216256	Tumor	#ff0000	Unknown	2025-07-01 18:53:31.455	rectangle selection	{"x1": 146353.54129856528, "y1": 216020.4493426951, "x2": 150661.4490356068, "y2": 220863.3267590598}
345	118996	150016	218432	Tumor	#ff0000	Unknown	2025-07-01 18:53:31.455	rectangle selection	{"x1": 146353.54129856528, "y1": 216020.4493426951, "x2": 150661.4490356068, "y2": 220863.3267590598}
346	118999	147968	219552	Tumor	#ff0000	Unknown	2025-07-01 18:53:31.455	rectangle selection	{"x1": 146353.54129856528, "y1": 216020.4493426951, "x2": 150661.4490356068, "y2": 220863.3267590598}
347	119010	146528	217792	Tumor	#ff0000	Unknown	2025-07-01 18:53:31.455	rectangle selection	{"x1": 146353.54129856528, "y1": 216020.4493426951, "x2": 150661.4490356068, "y2": 220863.3267590598}
348	119020	148448	216800	Tumor	#ff0000	Unknown	2025-07-01 18:53:31.455	rectangle selection	{"x1": 146353.54129856528, "y1": 216020.4493426951, "x2": 150661.4490356068, "y2": 220863.3267590598}
349	119049	149984	218112	Tumor	#ff0000	Unknown	2025-07-01 18:53:31.455	rectangle selection	{"x1": 146353.54129856528, "y1": 216020.4493426951, "x2": 150661.4490356068, "y2": 220863.3267590598}
350	119065	150304	216608	Tumor	#ff0000	Unknown	2025-07-01 18:53:31.455	rectangle selection	{"x1": 146353.54129856528, "y1": 216020.4493426951, "x2": 150661.4490356068, "y2": 220863.3267590598}
351	119081	146688	218368	Tumor	#ff0000	Unknown	2025-07-01 18:53:31.455	rectangle selection	{"x1": 146353.54129856528, "y1": 216020.4493426951, "x2": 150661.4490356068, "y2": 220863.3267590598}
352	119095	148768	216704	Tumor	#ff0000	Unknown	2025-07-01 18:53:31.455	rectangle selection	{"x1": 146353.54129856528, "y1": 216020.4493426951, "x2": 150661.4490356068, "y2": 220863.3267590598}
353	119149	149184	216704	Tumor	#ff0000	Unknown	2025-07-01 18:53:31.455	rectangle selection	{"x1": 146353.54129856528, "y1": 216020.4493426951, "x2": 150661.4490356068, "y2": 220863.3267590598}
354	119154	146784	217504	Tumor	#ff0000	Unknown	2025-07-01 18:53:31.455	rectangle selection	{"x1": 146353.54129856528, "y1": 216020.4493426951, "x2": 150661.4490356068, "y2": 220863.3267590598}
355	119167	150272	220672	Tumor	#ff0000	Unknown	2025-07-01 18:53:31.455	rectangle selection	{"x1": 146353.54129856528, "y1": 216020.4493426951, "x2": 150661.4490356068, "y2": 220863.3267590598}
356	119168	149216	216352	Tumor	#ff0000	Unknown	2025-07-01 18:53:31.455	rectangle selection	{"x1": 146353.54129856528, "y1": 216020.4493426951, "x2": 150661.4490356068, "y2": 220863.3267590598}
357	119181	149888	217856	Tumor	#ff0000	Unknown	2025-07-01 18:53:31.455	rectangle selection	{"x1": 146353.54129856528, "y1": 216020.4493426951, "x2": 150661.4490356068, "y2": 220863.3267590598}
358	119200	147232	218912	Tumor	#ff0000	Unknown	2025-07-01 18:53:31.455	rectangle selection	{"x1": 146353.54129856528, "y1": 216020.4493426951, "x2": 150661.4490356068, "y2": 220863.3267590598}
359	119212	147584	219072	Tumor	#ff0000	Unknown	2025-07-01 18:53:31.455	rectangle selection	{"x1": 146353.54129856528, "y1": 216020.4493426951, "x2": 150661.4490356068, "y2": 220863.3267590598}
360	119231	149664	216448	Tumor	#ff0000	Unknown	2025-07-01 18:53:31.455	rectangle selection	{"x1": 146353.54129856528, "y1": 216020.4493426951, "x2": 150661.4490356068, "y2": 220863.3267590598}
361	119233	148000	216896	Tumor	#ff0000	Unknown	2025-07-01 18:53:31.455	rectangle selection	{"x1": 146353.54129856528, "y1": 216020.4493426951, "x2": 150661.4490356068, "y2": 220863.3267590598}
362	119243	148512	218432	Tumor	#ff0000	Unknown	2025-07-01 18:53:31.455	rectangle selection	{"x1": 146353.54129856528, "y1": 216020.4493426951, "x2": 150661.4490356068, "y2": 220863.3267590598}
363	119254	150304	218432	Tumor	#ff0000	Unknown	2025-07-01 18:53:31.455	rectangle selection	{"x1": 146353.54129856528, "y1": 216020.4493426951, "x2": 150661.4490356068, "y2": 220863.3267590598}
364	119270	148992	216064	Tumor	#ff0000	Unknown	2025-07-01 18:53:31.455	rectangle selection	{"x1": 146353.54129856528, "y1": 216020.4493426951, "x2": 150661.4490356068, "y2": 220863.3267590598}
365	119276	148832	216352	Tumor	#ff0000	Unknown	2025-07-01 18:53:31.455	rectangle selection	{"x1": 146353.54129856528, "y1": 216020.4493426951, "x2": 150661.4490356068, "y2": 220863.3267590598}
366	119282	149536	219424	Tumor	#ff0000	Unknown	2025-07-01 18:53:31.455	rectangle selection	{"x1": 146353.54129856528, "y1": 216020.4493426951, "x2": 150661.4490356068, "y2": 220863.3267590598}
367	119288	147104	220672	Tumor	#ff0000	Unknown	2025-07-01 18:53:31.455	rectangle selection	{"x1": 146353.54129856528, "y1": 216020.4493426951, "x2": 150661.4490356068, "y2": 220863.3267590598}
368	119299	148928	220480	Tumor	#ff0000	Unknown	2025-07-01 18:53:31.455	rectangle selection	{"x1": 146353.54129856528, "y1": 216020.4493426951, "x2": 150661.4490356068, "y2": 220863.3267590598}
369	119339	148448	220832	Tumor	#ff0000	Unknown	2025-07-01 18:53:31.455	rectangle selection	{"x1": 146353.54129856528, "y1": 216020.4493426951, "x2": 150661.4490356068, "y2": 220863.3267590598}
370	119348	147520	218624	Tumor	#ff0000	Unknown	2025-07-01 18:53:31.455	rectangle selection	{"x1": 146353.54129856528, "y1": 216020.4493426951, "x2": 150661.4490356068, "y2": 220863.3267590598}
371	119349	150304	217408	Tumor	#ff0000	Unknown	2025-07-01 18:53:31.455	rectangle selection	{"x1": 146353.54129856528, "y1": 216020.4493426951, "x2": 150661.4490356068, "y2": 220863.3267590598}
372	119365	148288	220000	Tumor	#ff0000	Unknown	2025-07-01 18:53:31.455	rectangle selection	{"x1": 146353.54129856528, "y1": 216020.4493426951, "x2": 150661.4490356068, "y2": 220863.3267590598}
373	119386	146976	218656	Tumor	#ff0000	Unknown	2025-07-01 18:53:31.455	rectangle selection	{"x1": 146353.54129856528, "y1": 216020.4493426951, "x2": 150661.4490356068, "y2": 220863.3267590598}
374	119402	147264	216640	Tumor	#ff0000	Unknown	2025-07-01 18:53:31.455	rectangle selection	{"x1": 146353.54129856528, "y1": 216020.4493426951, "x2": 150661.4490356068, "y2": 220863.3267590598}
375	119420	148640	220192	Tumor	#ff0000	Unknown	2025-07-01 18:53:31.455	rectangle selection	{"x1": 146353.54129856528, "y1": 216020.4493426951, "x2": 150661.4490356068, "y2": 220863.3267590598}
376	119424	148832	218368	Tumor	#ff0000	Unknown	2025-07-01 18:53:31.455	rectangle selection	{"x1": 146353.54129856528, "y1": 216020.4493426951, "x2": 150661.4490356068, "y2": 220863.3267590598}
377	119485	150336	219488	Tumor	#ff0000	Unknown	2025-07-01 18:53:31.455	rectangle selection	{"x1": 146353.54129856528, "y1": 216020.4493426951, "x2": 150661.4490356068, "y2": 220863.3267590598}
378	119531	147872	218400	Tumor	#ff0000	Unknown	2025-07-01 18:53:31.455	rectangle selection	{"x1": 146353.54129856528, "y1": 216020.4493426951, "x2": 150661.4490356068, "y2": 220863.3267590598}
379	119549	146496	219328	Tumor	#ff0000	Unknown	2025-07-01 18:53:31.455	rectangle selection	{"x1": 146353.54129856528, "y1": 216020.4493426951, "x2": 150661.4490356068, "y2": 220863.3267590598}
380	119558	148800	220768	Tumor	#ff0000	Unknown	2025-07-01 18:53:31.455	rectangle selection	{"x1": 146353.54129856528, "y1": 216020.4493426951, "x2": 150661.4490356068, "y2": 220863.3267590598}
381	119586	148288	216160	Tumor	#ff0000	Unknown	2025-07-01 18:53:31.455	rectangle selection	{"x1": 146353.54129856528, "y1": 216020.4493426951, "x2": 150661.4490356068, "y2": 220863.3267590598}
382	119605	146624	218880	Tumor	#ff0000	Unknown	2025-07-01 18:53:31.455	rectangle selection	{"x1": 146353.54129856528, "y1": 216020.4493426951, "x2": 150661.4490356068, "y2": 220863.3267590598}
383	119637	149408	218976	Tumor	#ff0000	Unknown	2025-07-01 18:53:31.455	rectangle selection	{"x1": 146353.54129856528, "y1": 216020.4493426951, "x2": 150661.4490356068, "y2": 220863.3267590598}
384	119674	147648	216544	Tumor	#ff0000	Unknown	2025-07-01 18:53:31.455	rectangle selection	{"x1": 146353.54129856528, "y1": 216020.4493426951, "x2": 150661.4490356068, "y2": 220863.3267590598}
385	119677	149632	217536	Tumor	#ff0000	Unknown	2025-07-01 18:53:31.455	rectangle selection	{"x1": 146353.54129856528, "y1": 216020.4493426951, "x2": 150661.4490356068, "y2": 220863.3267590598}
386	119706	150240	218656	Tumor	#ff0000	Unknown	2025-07-01 18:53:31.455	rectangle selection	{"x1": 146353.54129856528, "y1": 216020.4493426951, "x2": 150661.4490356068, "y2": 220863.3267590598}
387	119707	147200	217312	Tumor	#ff0000	Unknown	2025-07-01 18:53:31.455	rectangle selection	{"x1": 146353.54129856528, "y1": 216020.4493426951, "x2": 150661.4490356068, "y2": 220863.3267590598}
388	119709	150304	218016	Tumor	#ff0000	Unknown	2025-07-01 18:53:31.455	rectangle selection	{"x1": 146353.54129856528, "y1": 216020.4493426951, "x2": 150661.4490356068, "y2": 220863.3267590598}
389	119767	149408	218656	Tumor	#ff0000	Unknown	2025-07-01 18:53:31.455	rectangle selection	{"x1": 146353.54129856528, "y1": 216020.4493426951, "x2": 150661.4490356068, "y2": 220863.3267590598}
390	119776	146400	216992	Tumor	#ff0000	Unknown	2025-07-01 18:53:31.455	rectangle selection	{"x1": 146353.54129856528, "y1": 216020.4493426951, "x2": 150661.4490356068, "y2": 220863.3267590598}
391	119797	149216	217984	Tumor	#ff0000	Unknown	2025-07-01 18:53:31.455	rectangle selection	{"x1": 146353.54129856528, "y1": 216020.4493426951, "x2": 150661.4490356068, "y2": 220863.3267590598}
392	119817	147968	219904	Tumor	#ff0000	Unknown	2025-07-01 18:53:31.455	rectangle selection	{"x1": 146353.54129856528, "y1": 216020.4493426951, "x2": 150661.4490356068, "y2": 220863.3267590598}
393	119856	148224	217216	Tumor	#ff0000	Unknown	2025-07-01 18:53:31.455	rectangle selection	{"x1": 146353.54129856528, "y1": 216020.4493426951, "x2": 150661.4490356068, "y2": 220863.3267590598}
394	119875	146752	220576	Tumor	#ff0000	Unknown	2025-07-01 18:53:31.455	rectangle selection	{"x1": 146353.54129856528, "y1": 216020.4493426951, "x2": 150661.4490356068, "y2": 220863.3267590598}
395	119887	149120	218528	Tumor	#ff0000	Unknown	2025-07-01 18:53:31.455	rectangle selection	{"x1": 146353.54129856528, "y1": 216020.4493426951, "x2": 150661.4490356068, "y2": 220863.3267590598}
396	119888	147712	220352	Tumor	#ff0000	Unknown	2025-07-01 18:53:31.455	rectangle selection	{"x1": 146353.54129856528, "y1": 216020.4493426951, "x2": 150661.4490356068, "y2": 220863.3267590598}
397	119917	148000	220832	Tumor	#ff0000	Unknown	2025-07-01 18:53:31.455	rectangle selection	{"x1": 146353.54129856528, "y1": 216020.4493426951, "x2": 150661.4490356068, "y2": 220863.3267590598}
398	119922	150048	220000	Tumor	#ff0000	Unknown	2025-07-01 18:53:31.455	rectangle selection	{"x1": 146353.54129856528, "y1": 216020.4493426951, "x2": 150661.4490356068, "y2": 220863.3267590598}
399	119926	148832	219936	Tumor	#ff0000	Unknown	2025-07-01 18:53:31.455	rectangle selection	{"x1": 146353.54129856528, "y1": 216020.4493426951, "x2": 150661.4490356068, "y2": 220863.3267590598}
400	119927	149472	217312	Tumor	#ff0000	Unknown	2025-07-01 18:53:31.455	rectangle selection	{"x1": 146353.54129856528, "y1": 216020.4493426951, "x2": 150661.4490356068, "y2": 220863.3267590598}
401	119956	146720	219104	Tumor	#ff0000	Unknown	2025-07-01 18:53:31.456	rectangle selection	{"x1": 146353.54129856528, "y1": 216020.4493426951, "x2": 150661.4490356068, "y2": 220863.3267590598}
402	119971	149888	219744	Tumor	#ff0000	Unknown	2025-07-01 18:53:31.456	rectangle selection	{"x1": 146353.54129856528, "y1": 216020.4493426951, "x2": 150661.4490356068, "y2": 220863.3267590598}
403	119974	149440	218432	Tumor	#ff0000	Unknown	2025-07-01 18:53:31.456	rectangle selection	{"x1": 146353.54129856528, "y1": 216020.4493426951, "x2": 150661.4490356068, "y2": 220863.3267590598}
404	119984	147232	219328	Tumor	#ff0000	Unknown	2025-07-01 18:53:31.456	rectangle selection	{"x1": 146353.54129856528, "y1": 216020.4493426951, "x2": 150661.4490356068, "y2": 220863.3267590598}
405	119994	150048	217600	Tumor	#ff0000	Unknown	2025-07-01 18:53:31.456	rectangle selection	{"x1": 146353.54129856528, "y1": 216020.4493426951, "x2": 150661.4490356068, "y2": 220863.3267590598}
406	120014	149216	219392	Tumor	#ff0000	Unknown	2025-07-01 18:53:31.456	rectangle selection	{"x1": 146353.54129856528, "y1": 216020.4493426951, "x2": 150661.4490356068, "y2": 220863.3267590598}
407	120019	147936	218752	Tumor	#ff0000	Unknown	2025-07-01 18:53:31.456	rectangle selection	{"x1": 146353.54129856528, "y1": 216020.4493426951, "x2": 150661.4490356068, "y2": 220863.3267590598}
408	120057	147424	219552	Tumor	#ff0000	Unknown	2025-07-01 18:53:31.456	rectangle selection	{"x1": 146353.54129856528, "y1": 216020.4493426951, "x2": 150661.4490356068, "y2": 220863.3267590598}
409	120066	147488	220128	Tumor	#ff0000	Unknown	2025-07-01 18:53:31.456	rectangle selection	{"x1": 146353.54129856528, "y1": 216020.4493426951, "x2": 150661.4490356068, "y2": 220863.3267590598}
410	120087	148512	217952	Tumor	#ff0000	Unknown	2025-07-01 18:53:31.456	rectangle selection	{"x1": 146353.54129856528, "y1": 216020.4493426951, "x2": 150661.4490356068, "y2": 220863.3267590598}
411	120089	147456	216992	Tumor	#ff0000	Unknown	2025-07-01 18:53:31.456	rectangle selection	{"x1": 146353.54129856528, "y1": 216020.4493426951, "x2": 150661.4490356068, "y2": 220863.3267590598}
412	120103	149248	220320	Tumor	#ff0000	Unknown	2025-07-01 18:53:31.456	rectangle selection	{"x1": 146353.54129856528, "y1": 216020.4493426951, "x2": 150661.4490356068, "y2": 220863.3267590598}
413	120138	149824	219232	Tumor	#ff0000	Unknown	2025-07-01 18:53:31.456	rectangle selection	{"x1": 146353.54129856528, "y1": 216020.4493426951, "x2": 150661.4490356068, "y2": 220863.3267590598}
414	120156	149728	218464	Tumor	#ff0000	Unknown	2025-07-01 18:53:31.456	rectangle selection	{"x1": 146353.54129856528, "y1": 216020.4493426951, "x2": 150661.4490356068, "y2": 220863.3267590598}
415	120175	147296	217728	Tumor	#ff0000	Unknown	2025-07-01 18:53:31.456	rectangle selection	{"x1": 146353.54129856528, "y1": 216020.4493426951, "x2": 150661.4490356068, "y2": 220863.3267590598}
416	120200	148096	220544	Tumor	#ff0000	Unknown	2025-07-01 18:53:31.456	rectangle selection	{"x1": 146353.54129856528, "y1": 216020.4493426951, "x2": 150661.4490356068, "y2": 220863.3267590598}
417	120225	148928	218752	Tumor	#ff0000	Unknown	2025-07-01 18:53:31.456	rectangle selection	{"x1": 146353.54129856528, "y1": 216020.4493426951, "x2": 150661.4490356068, "y2": 220863.3267590598}
418	120228	149120	220608	Tumor	#ff0000	Unknown	2025-07-01 18:53:31.456	rectangle selection	{"x1": 146353.54129856528, "y1": 216020.4493426951, "x2": 150661.4490356068, "y2": 220863.3267590598}
419	120246	146560	220416	Tumor	#ff0000	Unknown	2025-07-01 18:53:31.456	rectangle selection	{"x1": 146353.54129856528, "y1": 216020.4493426951, "x2": 150661.4490356068, "y2": 220863.3267590598}
420	120258	150656	217408	Tumor	#ff0000	Unknown	2025-07-01 18:53:31.456	rectangle selection	{"x1": 146353.54129856528, "y1": 216020.4493426951, "x2": 150661.4490356068, "y2": 220863.3267590598}
421	120284	147776	219296	Tumor	#ff0000	Unknown	2025-07-01 18:53:31.456	rectangle selection	{"x1": 146353.54129856528, "y1": 216020.4493426951, "x2": 150661.4490356068, "y2": 220863.3267590598}
422	120301	148800	218016	Tumor	#ff0000	Unknown	2025-07-01 18:53:31.456	rectangle selection	{"x1": 146353.54129856528, "y1": 216020.4493426951, "x2": 150661.4490356068, "y2": 220863.3267590598}
423	120303	148768	219616	Tumor	#ff0000	Unknown	2025-07-01 18:53:31.456	rectangle selection	{"x1": 146353.54129856528, "y1": 216020.4493426951, "x2": 150661.4490356068, "y2": 220863.3267590598}
424	120347	148256	219136	Tumor	#ff0000	Unknown	2025-07-01 18:53:31.456	rectangle selection	{"x1": 146353.54129856528, "y1": 216020.4493426951, "x2": 150661.4490356068, "y2": 220863.3267590598}
425	120429	149568	218080	Tumor	#ff0000	Unknown	2025-07-01 18:53:31.456	rectangle selection	{"x1": 146353.54129856528, "y1": 216020.4493426951, "x2": 150661.4490356068, "y2": 220863.3267590598}
426	120470	148704	219008	Tumor	#ff0000	Unknown	2025-07-01 18:53:31.456	rectangle selection	{"x1": 146353.54129856528, "y1": 216020.4493426951, "x2": 150661.4490356068, "y2": 220863.3267590598}
427	120474	150080	216704	Tumor	#ff0000	Unknown	2025-07-01 18:53:31.456	rectangle selection	{"x1": 146353.54129856528, "y1": 216020.4493426951, "x2": 150661.4490356068, "y2": 220863.3267590598}
428	120603	149280	220768	Tumor	#ff0000	Unknown	2025-07-01 18:53:31.456	rectangle selection	{"x1": 146353.54129856528, "y1": 216020.4493426951, "x2": 150661.4490356068, "y2": 220863.3267590598}
429	160991	143648	277408	Eosinophils	#285a81	Unknown	2025-07-01 18:58:10.934	rectangle selection	{"x1": 142972.72200935587, "y1": 275937.95259088435, "x2": 144121.43113530075, "y2": 277449.6416918865}
430	161168	143296	276352	Eosinophils	#285a81	Unknown	2025-07-01 18:58:10.934	rectangle selection	{"x1": 142972.72200935587, "y1": 275937.95259088435, "x2": 144121.43113530075, "y2": 277449.6416918865}
431	161475	143712	277024	Eosinophils	#285a81	Unknown	2025-07-01 18:58:10.934	rectangle selection	{"x1": 142972.72200935587, "y1": 275937.95259088435, "x2": 144121.43113530075, "y2": 277449.6416918865}
432	161649	143744	276064	Eosinophils	#285a81	Unknown	2025-07-01 18:58:10.934	rectangle selection	{"x1": 142972.72200935587, "y1": 275937.95259088435, "x2": 144121.43113530075, "y2": 277449.6416918865}
433	160855	146720	275744	Eosinophils	#285a81	Unknown	2025-07-01 18:58:18.940	rectangle selection	{"x1": 146464.73953119532, "y1": 275395.3329965262, "x2": 148014.65937572953, "y2": 276095.0909518844}
434	161622	147520	275616	Eosinophils	#285a81	Unknown	2025-07-01 18:58:18.940	rectangle selection	{"x1": 146464.73953119532, "y1": 275395.3329965262, "x2": 148014.65937572953, "y2": 276095.0909518844}
435	162179	147040	275680	Eosinophils	#285a81	Unknown	2025-07-01 18:58:18.940	rectangle selection	{"x1": 146464.73953119532, "y1": 275395.3329965262, "x2": 148014.65937572953, "y2": 276095.0909518844}
436	161494	147648	272544	Eosinophils	#285a81	Unknown	2025-07-01 18:58:50.301	rectangle selection	{"x1": 147504.93958024686, "y1": 270914.0395542601, "x2": 148200.88668901808, "y2": 272969.2368407886}
437	161595	147936	271264	Eosinophils	#285a81	Unknown	2025-07-01 18:58:50.301	rectangle selection	{"x1": 147504.93958024686, "y1": 270914.0395542601, "x2": 148200.88668901808, "y2": 272969.2368407886}
438	161937	147744	271360	Eosinophils	#285a81	Unknown	2025-07-01 18:58:50.301	rectangle selection	{"x1": 147504.93958024686, "y1": 270914.0395542601, "x2": 148200.88668901808, "y2": 272969.2368407886}
439	162158	147872	271840	Eosinophils	#285a81	Unknown	2025-07-01 18:58:50.301	rectangle selection	{"x1": 147504.93958024686, "y1": 270914.0395542601, "x2": 148200.88668901808, "y2": 272969.2368407886}
440	160895	143360	271648	Negative control	#aaaaaa	Unknown	2025-07-01 19:01:34.384	rectangle selection	{"x1": 142846.33566934205, "y1": 271450.1623542509, "x2": 144119.22771770935, "y2": 272050.1447522579}
441	161339	143488	271872	Negative control	#aaaaaa	Unknown	2025-07-01 19:01:34.384	rectangle selection	{"x1": 142846.33566934205, "y1": 271450.1623542509, "x2": 144119.22771770935, "y2": 272050.1447522579}
442	161408	143904	271872	Negative control	#aaaaaa	Unknown	2025-07-01 19:01:34.384	rectangle selection	{"x1": 142846.33566934205, "y1": 271450.1623542509, "x2": 144119.22771770935, "y2": 272050.1447522579}
443	157296	82816	285600	Eosinophils	#285a81	Unknown	2025-07-01 19:02:21.064	rectangle selection	{"x1": 82357.23424504766, "y1": 285238.05532377365, "x2": 82999.23388910857, "y2": 286030.712531699}
444	157454	80960	285920	Eosinophils	#285a81	Unknown	2025-07-01 19:02:27.095	rectangle selection	{"x1": 80707.28170318266, "y1": 285705.2462829018, "x2": 81728.59214904583, "y2": 286518.9121741351}
445	157466	81312	285984	Eosinophils	#285a81	Unknown	2025-07-01 19:02:27.095	rectangle selection	{"x1": 80707.28170318266, "y1": 285705.2462829018, "x2": 81728.59214904583, "y2": 286518.9121741351}
446	158617	80928	286304	Eosinophils	#285a81	Unknown	2025-07-01 19:02:27.095	rectangle selection	{"x1": 80707.28170318266, "y1": 285705.2462829018, "x2": 81728.59214904583, "y2": 286518.9121741351}
447	158203	76192	285472	Eosinophils	#285a81	Unknown	2025-07-01 19:03:40.827	rectangle selection	{"x1": 75907.87419182733, "y1": 285045.1325576289, "x2": 76478.03972529402, "y2": 285715.66749662376}
448	157568	70336	281024	Eosinophils	#285a81	Unknown	2025-07-01 19:04:41.562	rectangle selection	{"x1": 70026.21769318645, "y1": 280787.22624440596, "x2": 70514.49982410888, "y2": 281360.203723207}
449	154952	28000	265472	Eosinophils	#285a81	Unknown	2025-07-01 19:06:08.835	rectangle selection	{"x1": 27235.837945616913, "y1": 265201.98414582125, "x2": 28231.02285706154, "y2": 266606.2167412135}
450	154980	27840	265952	Eosinophils	#285a81	Unknown	2025-07-01 19:06:08.835	rectangle selection	{"x1": 27235.837945616913, "y1": 265201.98414582125, "x2": 28231.02285706154, "y2": 266606.2167412135}
451	155117	27712	266592	Eosinophils	#285a81	Unknown	2025-07-01 19:06:08.835	rectangle selection	{"x1": 27235.837945616913, "y1": 265201.98414582125, "x2": 28231.02285706154, "y2": 266606.2167412135}
452	155216	28096	266560	Eosinophils	#285a81	Unknown	2025-07-01 19:06:08.835	rectangle selection	{"x1": 27235.837945616913, "y1": 265201.98414582125, "x2": 28231.02285706154, "y2": 266606.2167412135}
453	155256	27488	266336	Eosinophils	#285a81	Unknown	2025-07-01 19:06:08.835	rectangle selection	{"x1": 27235.837945616913, "y1": 265201.98414582125, "x2": 28231.02285706154, "y2": 266606.2167412135}
454	194703	254336	341120	Epithelial Cells	#ffbb1b	Unknown	2025-07-01 19:06:51.751	rectangle selection	{"x1": 246613.37137025685, "y1": 340193.04010034475, "x2": 256319.30331666523, "y2": 342246.33896681864}
455	194814	255776	340960	Epithelial Cells	#ffbb1b	Unknown	2025-07-01 19:06:51.751	rectangle selection	{"x1": 246613.37137025685, "y1": 340193.04010034475, "x2": 256319.30331666523, "y2": 342246.33896681864}
456	194831	251552	340800	Epithelial Cells	#ffbb1b	Unknown	2025-07-01 19:06:51.751	rectangle selection	{"x1": 246613.37137025685, "y1": 340193.04010034475, "x2": 256319.30331666523, "y2": 342246.33896681864}
457	194844	250848	341152	Epithelial Cells	#ffbb1b	Unknown	2025-07-01 19:06:51.751	rectangle selection	{"x1": 246613.37137025685, "y1": 340193.04010034475, "x2": 256319.30331666523, "y2": 342246.33896681864}
458	194920	255520	341760	Epithelial Cells	#ffbb1b	Unknown	2025-07-01 19:06:51.751	rectangle selection	{"x1": 246613.37137025685, "y1": 340193.04010034475, "x2": 256319.30331666523, "y2": 342246.33896681864}
459	194932	255552	341312	Epithelial Cells	#ffbb1b	Unknown	2025-07-01 19:06:51.751	rectangle selection	{"x1": 246613.37137025685, "y1": 340193.04010034475, "x2": 256319.30331666523, "y2": 342246.33896681864}
460	194944	252416	340864	Epithelial Cells	#ffbb1b	Unknown	2025-07-01 19:06:51.751	rectangle selection	{"x1": 246613.37137025685, "y1": 340193.04010034475, "x2": 256319.30331666523, "y2": 342246.33896681864}
461	194977	251200	340384	Epithelial Cells	#ffbb1b	Unknown	2025-07-01 19:06:51.751	rectangle selection	{"x1": 246613.37137025685, "y1": 340193.04010034475, "x2": 256319.30331666523, "y2": 342246.33896681864}
462	194979	253024	340928	Epithelial Cells	#ffbb1b	Unknown	2025-07-01 19:06:51.751	rectangle selection	{"x1": 246613.37137025685, "y1": 340193.04010034475, "x2": 256319.30331666523, "y2": 342246.33896681864}
463	195001	248256	340736	Epithelial Cells	#ffbb1b	Unknown	2025-07-01 19:06:51.751	rectangle selection	{"x1": 246613.37137025685, "y1": 340193.04010034475, "x2": 256319.30331666523, "y2": 342246.33896681864}
464	195006	250752	340352	Epithelial Cells	#ffbb1b	Unknown	2025-07-01 19:06:51.751	rectangle selection	{"x1": 246613.37137025685, "y1": 340193.04010034475, "x2": 256319.30331666523, "y2": 342246.33896681864}
465	195042	251680	341216	Epithelial Cells	#ffbb1b	Unknown	2025-07-01 19:06:51.751	rectangle selection	{"x1": 246613.37137025685, "y1": 340193.04010034475, "x2": 256319.30331666523, "y2": 342246.33896681864}
466	195051	251136	341280	Epithelial Cells	#ffbb1b	Unknown	2025-07-01 19:06:51.751	rectangle selection	{"x1": 246613.37137025685, "y1": 340193.04010034475, "x2": 256319.30331666523, "y2": 342246.33896681864}
467	195103	251744	340352	Epithelial Cells	#ffbb1b	Unknown	2025-07-01 19:06:51.751	rectangle selection	{"x1": 246613.37137025685, "y1": 340193.04010034475, "x2": 256319.30331666523, "y2": 342246.33896681864}
468	195131	255392	340960	Epithelial Cells	#ffbb1b	Unknown	2025-07-01 19:06:51.751	rectangle selection	{"x1": 246613.37137025685, "y1": 340193.04010034475, "x2": 256319.30331666523, "y2": 342246.33896681864}
469	195151	250528	341120	Epithelial Cells	#ffbb1b	Unknown	2025-07-01 19:06:51.751	rectangle selection	{"x1": 246613.37137025685, "y1": 340193.04010034475, "x2": 256319.30331666523, "y2": 342246.33896681864}
470	195176	249280	340256	Epithelial Cells	#ffbb1b	Unknown	2025-07-01 19:06:51.751	rectangle selection	{"x1": 246613.37137025685, "y1": 340193.04010034475, "x2": 256319.30331666523, "y2": 342246.33896681864}
471	195190	250240	341152	Epithelial Cells	#ffbb1b	Unknown	2025-07-01 19:06:51.751	rectangle selection	{"x1": 246613.37137025685, "y1": 340193.04010034475, "x2": 256319.30331666523, "y2": 342246.33896681864}
472	195193	253856	341408	Epithelial Cells	#ffbb1b	Unknown	2025-07-01 19:06:51.751	rectangle selection	{"x1": 246613.37137025685, "y1": 340193.04010034475, "x2": 256319.30331666523, "y2": 342246.33896681864}
473	195196	255360	340480	Epithelial Cells	#ffbb1b	Unknown	2025-07-01 19:06:51.751	rectangle selection	{"x1": 246613.37137025685, "y1": 340193.04010034475, "x2": 256319.30331666523, "y2": 342246.33896681864}
474	195226	247072	340672	Epithelial Cells	#ffbb1b	Unknown	2025-07-01 19:06:51.751	rectangle selection	{"x1": 246613.37137025685, "y1": 340193.04010034475, "x2": 256319.30331666523, "y2": 342246.33896681864}
475	195258	254016	341792	Epithelial Cells	#ffbb1b	Unknown	2025-07-01 19:06:51.751	rectangle selection	{"x1": 246613.37137025685, "y1": 340193.04010034475, "x2": 256319.30331666523, "y2": 342246.33896681864}
476	195290	249952	341120	Epithelial Cells	#ffbb1b	Unknown	2025-07-01 19:06:51.751	rectangle selection	{"x1": 246613.37137025685, "y1": 340193.04010034475, "x2": 256319.30331666523, "y2": 342246.33896681864}
477	195323	249792	340352	Epithelial Cells	#ffbb1b	Unknown	2025-07-01 19:06:51.751	rectangle selection	{"x1": 246613.37137025685, "y1": 340193.04010034475, "x2": 256319.30331666523, "y2": 342246.33896681864}
478	195363	248000	340736	Epithelial Cells	#ffbb1b	Unknown	2025-07-01 19:06:51.751	rectangle selection	{"x1": 246613.37137025685, "y1": 340193.04010034475, "x2": 256319.30331666523, "y2": 342246.33896681864}
479	195376	251392	341312	Epithelial Cells	#ffbb1b	Unknown	2025-07-01 19:06:51.751	rectangle selection	{"x1": 246613.37137025685, "y1": 340193.04010034475, "x2": 256319.30331666523, "y2": 342246.33896681864}
480	195405	248736	340224	Epithelial Cells	#ffbb1b	Unknown	2025-07-01 19:06:51.751	rectangle selection	{"x1": 246613.37137025685, "y1": 340193.04010034475, "x2": 256319.30331666523, "y2": 342246.33896681864}
481	195412	254912	341696	Epithelial Cells	#ffbb1b	Unknown	2025-07-01 19:06:51.751	rectangle selection	{"x1": 246613.37137025685, "y1": 340193.04010034475, "x2": 256319.30331666523, "y2": 342246.33896681864}
482	195528	254368	340544	Epithelial Cells	#ffbb1b	Unknown	2025-07-01 19:06:51.751	rectangle selection	{"x1": 246613.37137025685, "y1": 340193.04010034475, "x2": 256319.30331666523, "y2": 342246.33896681864}
483	195536	249664	341024	Epithelial Cells	#ffbb1b	Unknown	2025-07-01 19:06:51.751	rectangle selection	{"x1": 246613.37137025685, "y1": 340193.04010034475, "x2": 256319.30331666523, "y2": 342246.33896681864}
484	195546	247616	340640	Epithelial Cells	#ffbb1b	Unknown	2025-07-01 19:06:51.751	rectangle selection	{"x1": 246613.37137025685, "y1": 340193.04010034475, "x2": 256319.30331666523, "y2": 342246.33896681864}
485	195548	256128	340416	Epithelial Cells	#ffbb1b	Unknown	2025-07-01 19:06:51.751	rectangle selection	{"x1": 246613.37137025685, "y1": 340193.04010034475, "x2": 256319.30331666523, "y2": 342246.33896681864}
486	195575	251936	340800	Epithelial Cells	#ffbb1b	Unknown	2025-07-01 19:06:51.751	rectangle selection	{"x1": 246613.37137025685, "y1": 340193.04010034475, "x2": 256319.30331666523, "y2": 342246.33896681864}
487	195581	249952	340672	Epithelial Cells	#ffbb1b	Unknown	2025-07-01 19:06:51.751	rectangle selection	{"x1": 246613.37137025685, "y1": 340193.04010034475, "x2": 256319.30331666523, "y2": 342246.33896681864}
488	195619	253408	340576	Epithelial Cells	#ffbb1b	Unknown	2025-07-01 19:06:51.751	rectangle selection	{"x1": 246613.37137025685, "y1": 340193.04010034475, "x2": 256319.30331666523, "y2": 342246.33896681864}
489	195626	250272	340480	Epithelial Cells	#ffbb1b	Unknown	2025-07-01 19:06:51.751	rectangle selection	{"x1": 246613.37137025685, "y1": 340193.04010034475, "x2": 256319.30331666523, "y2": 342246.33896681864}
490	195682	249312	340544	Epithelial Cells	#ffbb1b	Unknown	2025-07-01 19:06:51.751	rectangle selection	{"x1": 246613.37137025685, "y1": 340193.04010034475, "x2": 256319.30331666523, "y2": 342246.33896681864}
491	195720	254400	341504	Epithelial Cells	#ffbb1b	Unknown	2025-07-01 19:06:51.751	rectangle selection	{"x1": 246613.37137025685, "y1": 340193.04010034475, "x2": 256319.30331666523, "y2": 342246.33896681864}
492	195727	252512	341312	Epithelial Cells	#ffbb1b	Unknown	2025-07-01 19:06:51.751	rectangle selection	{"x1": 246613.37137025685, "y1": 340193.04010034475, "x2": 256319.30331666523, "y2": 342246.33896681864}
493	195759	254624	341888	Epithelial Cells	#ffbb1b	Unknown	2025-07-01 19:06:51.751	rectangle selection	{"x1": 246613.37137025685, "y1": 340193.04010034475, "x2": 256319.30331666523, "y2": 342246.33896681864}
494	195779	253920	340544	Epithelial Cells	#ffbb1b	Unknown	2025-07-01 19:06:51.751	rectangle selection	{"x1": 246613.37137025685, "y1": 340193.04010034475, "x2": 256319.30331666523, "y2": 342246.33896681864}
495	195825	248864	340800	Epithelial Cells	#ffbb1b	Unknown	2025-07-01 19:06:51.751	rectangle selection	{"x1": 246613.37137025685, "y1": 340193.04010034475, "x2": 256319.30331666523, "y2": 342246.33896681864}
496	195842	255872	340608	Epithelial Cells	#ffbb1b	Unknown	2025-07-01 19:06:51.751	rectangle selection	{"x1": 246613.37137025685, "y1": 340193.04010034475, "x2": 256319.30331666523, "y2": 342246.33896681864}
497	195861	255104	341312	Epithelial Cells	#ffbb1b	Unknown	2025-07-01 19:06:51.751	rectangle selection	{"x1": 246613.37137025685, "y1": 340193.04010034475, "x2": 256319.30331666523, "y2": 342246.33896681864}
498	195877	249376	340992	Epithelial Cells	#ffbb1b	Unknown	2025-07-01 19:06:51.751	rectangle selection	{"x1": 246613.37137025685, "y1": 340193.04010034475, "x2": 256319.30331666523, "y2": 342246.33896681864}
499	195882	253088	340448	Epithelial Cells	#ffbb1b	Unknown	2025-07-01 19:06:51.751	rectangle selection	{"x1": 246613.37137025685, "y1": 340193.04010034475, "x2": 256319.30331666523, "y2": 342246.33896681864}
500	195907	248896	340480	Epithelial Cells	#ffbb1b	Unknown	2025-07-01 19:06:51.751	rectangle selection	{"x1": 246613.37137025685, "y1": 340193.04010034475, "x2": 256319.30331666523, "y2": 342246.33896681864}
501	195949	252800	341344	Epithelial Cells	#ffbb1b	Unknown	2025-07-01 19:06:51.751	rectangle selection	{"x1": 246613.37137025685, "y1": 340193.04010034475, "x2": 256319.30331666523, "y2": 342246.33896681864}
502	195959	253408	341568	Epithelial Cells	#ffbb1b	Unknown	2025-07-01 19:06:51.751	rectangle selection	{"x1": 246613.37137025685, "y1": 340193.04010034475, "x2": 256319.30331666523, "y2": 342246.33896681864}
503	195964	251968	341248	Epithelial Cells	#ffbb1b	Unknown	2025-07-01 19:06:51.751	rectangle selection	{"x1": 246613.37137025685, "y1": 340193.04010034475, "x2": 256319.30331666523, "y2": 342246.33896681864}
504	195980	252672	340480	Epithelial Cells	#ffbb1b	Unknown	2025-07-01 19:06:51.751	rectangle selection	{"x1": 246613.37137025685, "y1": 340193.04010034475, "x2": 256319.30331666523, "y2": 342246.33896681864}
505	196007	256128	342080	Epithelial Cells	#ffbb1b	Unknown	2025-07-01 19:06:51.751	rectangle selection	{"x1": 246613.37137025685, "y1": 340193.04010034475, "x2": 256319.30331666523, "y2": 342246.33896681864}
506	196012	255072	340544	Epithelial Cells	#ffbb1b	Unknown	2025-07-01 19:06:51.751	rectangle selection	{"x1": 246613.37137025685, "y1": 340193.04010034475, "x2": 256319.30331666523, "y2": 342246.33896681864}
507	196028	247232	340576	Epithelial Cells	#ffbb1b	Unknown	2025-07-01 19:06:51.751	rectangle selection	{"x1": 246613.37137025685, "y1": 340193.04010034475, "x2": 256319.30331666523, "y2": 342246.33896681864}
508	196048	252320	340320	Epithelial Cells	#ffbb1b	Unknown	2025-07-01 19:06:51.751	rectangle selection	{"x1": 246613.37137025685, "y1": 340193.04010034475, "x2": 256319.30331666523, "y2": 342246.33896681864}
509	196088	248576	340800	Epithelial Cells	#ffbb1b	Unknown	2025-07-01 19:06:51.751	rectangle selection	{"x1": 246613.37137025685, "y1": 340193.04010034475, "x2": 256319.30331666523, "y2": 342246.33896681864}
510	196115	253760	340288	Epithelial Cells	#ffbb1b	Unknown	2025-07-01 19:06:51.751	rectangle selection	{"x1": 246613.37137025685, "y1": 340193.04010034475, "x2": 256319.30331666523, "y2": 342246.33896681864}
511	144702	219296	246592	Tumor	#ff0000	Unknown	2025-07-01 19:08:56.064	rectangle selection	{"x1": 217043.15941710607, "y1": 246035.1320753434, "x2": 219658.27115320467, "y2": 246989.40852377698}
512	144845	219648	246208	Tumor	#ff0000	Unknown	2025-07-01 19:08:56.064	rectangle selection	{"x1": 217043.15941710607, "y1": 246035.1320753434, "x2": 219658.27115320467, "y2": 246989.40852377698}
513	144886	217472	246464	Tumor	#ff0000	Unknown	2025-07-01 19:08:56.064	rectangle selection	{"x1": 217043.15941710607, "y1": 246035.1320753434, "x2": 219658.27115320467, "y2": 246989.40852377698}
514	144993	217056	246816	Tumor	#ff0000	Unknown	2025-07-01 19:08:56.064	rectangle selection	{"x1": 217043.15941710607, "y1": 246035.1320753434, "x2": 219658.27115320467, "y2": 246989.40852377698}
515	145055	218112	246592	Tumor	#ff0000	Unknown	2025-07-01 19:08:56.064	rectangle selection	{"x1": 217043.15941710607, "y1": 246035.1320753434, "x2": 219658.27115320467, "y2": 246989.40852377698}
516	145259	218560	246400	Tumor	#ff0000	Unknown	2025-07-01 19:08:56.064	rectangle selection	{"x1": 217043.15941710607, "y1": 246035.1320753434, "x2": 219658.27115320467, "y2": 246989.40852377698}
517	145358	219392	246144	Tumor	#ff0000	Unknown	2025-07-01 19:08:56.064	rectangle selection	{"x1": 217043.15941710607, "y1": 246035.1320753434, "x2": 219658.27115320467, "y2": 246989.40852377698}
518	145399	217792	246432	Tumor	#ff0000	Unknown	2025-07-01 19:08:56.064	rectangle selection	{"x1": 217043.15941710607, "y1": 246035.1320753434, "x2": 219658.27115320467, "y2": 246989.40852377698}
519	143884	219936	243520	Tumor	#ff0000	Unknown	2025-07-01 19:09:02.156	rectangle selection	{"x1": 219583.0178436836, "y1": 243086.56598966825, "x2": 220549.16094225313, "y2": 244633.28488175903}
520	144939	220544	244032	Tumor	#ff0000	Unknown	2025-07-01 19:09:02.157	rectangle selection	{"x1": 219583.0178436836, "y1": 243086.56598966825, "x2": 220549.16094225313, "y2": 244633.28488175903}
521	145141	219648	243232	Tumor	#ff0000	Unknown	2025-07-01 19:09:02.157	rectangle selection	{"x1": 219583.0178436836, "y1": 243086.56598966825, "x2": 220549.16094225313, "y2": 244633.28488175903}
522	145300	219904	244320	Tumor	#ff0000	Unknown	2025-07-01 19:09:02.157	rectangle selection	{"x1": 219583.0178436836, "y1": 243086.56598966825, "x2": 220549.16094225313, "y2": 244633.28488175903}
523	145405	220224	244096	Tumor	#ff0000	Unknown	2025-07-01 19:09:02.157	rectangle selection	{"x1": 219583.0178436836, "y1": 243086.56598966825, "x2": 220549.16094225313, "y2": 244633.28488175903}
524	125011	284320	226080	Epithelial Cells	#ffbb1b	Unknown	2025-07-01 19:10:32.464	rectangle selection	{"x1": 283666.32663277106, "y1": 225210.9288313872, "x2": 284560.8329047178, "y2": 227703.46607296664}
525	125030	284288	227040	Epithelial Cells	#ffbb1b	Unknown	2025-07-01 19:10:32.464	rectangle selection	{"x1": 283666.32663277106, "y1": 225210.9288313872, "x2": 284560.8329047178, "y2": 227703.46607296664}
526	125153	284352	226560	Epithelial Cells	#ffbb1b	Unknown	2025-07-01 19:10:32.464	rectangle selection	{"x1": 283666.32663277106, "y1": 225210.9288313872, "x2": 284560.8329047178, "y2": 227703.46607296664}
527	125249	284064	225632	Epithelial Cells	#ffbb1b	Unknown	2025-07-01 19:10:32.464	rectangle selection	{"x1": 283666.32663277106, "y1": 225210.9288313872, "x2": 284560.8329047178, "y2": 227703.46607296664}
528	125573	284224	227456	Epithelial Cells	#ffbb1b	Unknown	2025-07-01 19:10:32.464	rectangle selection	{"x1": 283666.32663277106, "y1": 225210.9288313872, "x2": 284560.8329047178, "y2": 227703.46607296664}
529	147545	280000	255520	Epithelial Cells	#ffbb1b	Unknown	2025-07-01 19:11:00.145	rectangle selection	{"x1": 279796.74936302286, "y1": 255107.47872966467, "x2": 280194.7645834639, "y2": 255840.40087225288}
530	165666	263872	274304	Plasma Cells	#ea2edb	Unknown	2025-07-01 19:13:40.701	rectangle selection	{"x1": 263678.6279704943, "y1": 274054.19367166277, "x2": 264175.6213194446, "y2": 274558.1056425573}
531	165694	264032	272640	Plasma Cells	#ea2edb	Unknown	2025-07-01 19:13:55.093	rectangle selection	{"x1": 263742.9591096077, "y1": 272485.51572929794, "x2": 264248.279180158, "y2": 272844.92475940357}
532	165717	263776	276192	Plasma Cells	#ea2edb	Unknown	2025-07-01 19:14:26.209	rectangle selection	{"x1": 263446.9834038524, "y1": 275929.6624101025, "x2": 263961.7020656905, "y2": 276455.85798708815}
533	147164	286848	242848	Plasma Cells	#ea2edb	Unknown	2025-07-01 19:15:46.431	rectangle selection	{"x1": 286604.5719924654, "y1": 242656.99723223725, "x2": 287085.08771643153, "y2": 243089.2738845066}
534	147562	283840	235424	Eosinophils	#285a81	Unknown	2025-07-01 19:17:06.949	rectangle selection	{"x1": 283575.580928163, "y1": 235234.30805650516, "x2": 284058.822798499, "y2": 235653.9402076111}
535	167008	289184	288000	Epithelial Cells	#ffbb1b	Unknown	2025-07-01 19:22:28.396	rectangle selection	{"x1": 288653.2489802998, "y1": 287206.54508087813, "x2": 291976.64869459555, "y2": 290070.639340381}
536	167668	289312	288384	Epithelial Cells	#ffbb1b	Unknown	2025-07-01 19:22:28.396	rectangle selection	{"x1": 288653.2489802998, "y1": 287206.54508087813, "x2": 291976.64869459555, "y2": 290070.639340381}
537	167805	289760	288768	Epithelial Cells	#ffbb1b	Unknown	2025-07-01 19:22:28.396	rectangle selection	{"x1": 288653.2489802998, "y1": 287206.54508087813, "x2": 291976.64869459555, "y2": 290070.639340381}
538	168267	289632	288352	Epithelial Cells	#ffbb1b	Unknown	2025-07-01 19:22:28.396	rectangle selection	{"x1": 288653.2489802998, "y1": 287206.54508087813, "x2": 291976.64869459555, "y2": 290070.639340381}
539	168371	290496	289376	Epithelial Cells	#ffbb1b	Unknown	2025-07-01 19:22:28.396	rectangle selection	{"x1": 288653.2489802998, "y1": 287206.54508087813, "x2": 291976.64869459555, "y2": 290070.639340381}
540	169096	289952	288960	Epithelial Cells	#ffbb1b	Unknown	2025-07-01 19:22:28.396	rectangle selection	{"x1": 288653.2489802998, "y1": 287206.54508087813, "x2": 291976.64869459555, "y2": 290070.639340381}
541	169435	290240	288704	Epithelial Cells	#ffbb1b	Unknown	2025-07-01 19:22:28.396	rectangle selection	{"x1": 288653.2489802998, "y1": 287206.54508087813, "x2": 291976.64869459555, "y2": 290070.639340381}
542	182031	290496	289760	Epithelial Cells	#ffbb1b	Unknown	2025-07-01 19:22:28.396	rectangle selection	{"x1": 288653.2489802998, "y1": 287206.54508087813, "x2": 291976.64869459555, "y2": 290070.639340381}
543	182367	290016	289888	Epithelial Cells	#ffbb1b	Unknown	2025-07-01 19:22:28.396	rectangle selection	{"x1": 288653.2489802998, "y1": 287206.54508087813, "x2": 291976.64869459555, "y2": 290070.639340381}
544	183786	289984	289280	Epithelial Cells	#ffbb1b	Unknown	2025-07-01 19:22:28.396	rectangle selection	{"x1": 288653.2489802998, "y1": 287206.54508087813, "x2": 291976.64869459555, "y2": 290070.639340381}
545	183830	288864	287424	Epithelial Cells	#ffbb1b	Unknown	2025-07-01 19:22:28.396	rectangle selection	{"x1": 288653.2489802998, "y1": 287206.54508087813, "x2": 291976.64869459555, "y2": 290070.639340381}
546	182124	290688	292288	Epithelial Cells	#ffbb1b	Unknown	2025-07-01 19:22:35.940	rectangle selection	{"x1": 289997.43819818145, "y1": 291790.75604940264, "x2": 292862.06786453596, "y2": 294013.5378909557}
547	182580	290656	292704	Epithelial Cells	#ffbb1b	Unknown	2025-07-01 19:22:35.940	rectangle selection	{"x1": 289997.43819818145, "y1": 291790.75604940264, "x2": 292862.06786453596, "y2": 294013.5378909557}
548	182803	291584	293728	Epithelial Cells	#ffbb1b	Unknown	2025-07-01 19:22:35.940	rectangle selection	{"x1": 289997.43819818145, "y1": 291790.75604940264, "x2": 292862.06786453596, "y2": 294013.5378909557}
549	182977	291232	292384	Epithelial Cells	#ffbb1b	Unknown	2025-07-01 19:22:35.940	rectangle selection	{"x1": 289997.43819818145, "y1": 291790.75604940264, "x2": 292862.06786453596, "y2": 294013.5378909557}
550	182990	291072	292864	Epithelial Cells	#ffbb1b	Unknown	2025-07-01 19:22:35.940	rectangle selection	{"x1": 289997.43819818145, "y1": 291790.75604940264, "x2": 292862.06786453596, "y2": 294013.5378909557}
551	183066	291104	293184	Epithelial Cells	#ffbb1b	Unknown	2025-07-01 19:22:35.940	rectangle selection	{"x1": 289997.43819818145, "y1": 291790.75604940264, "x2": 292862.06786453596, "y2": 294013.5378909557}
552	183072	291232	293472	Epithelial Cells	#ffbb1b	Unknown	2025-07-01 19:22:35.940	rectangle selection	{"x1": 289997.43819818145, "y1": 291790.75604940264, "x2": 292862.06786453596, "y2": 294013.5378909557}
553	183076	290848	292192	Epithelial Cells	#ffbb1b	Unknown	2025-07-01 19:22:35.940	rectangle selection	{"x1": 289997.43819818145, "y1": 291790.75604940264, "x2": 292862.06786453596, "y2": 294013.5378909557}
554	183177	290688	291904	Epithelial Cells	#ffbb1b	Unknown	2025-07-01 19:22:35.940	rectangle selection	{"x1": 289997.43819818145, "y1": 291790.75604940264, "x2": 292862.06786453596, "y2": 294013.5378909557}
555	183783	292416	293248	Epithelial Cells	#ffbb1b	Unknown	2025-07-01 19:22:35.940	rectangle selection	{"x1": 289997.43819818145, "y1": 291790.75604940264, "x2": 292862.06786453596, "y2": 294013.5378909557}
556	182807	296736	292768	Tumor	#ff0000	Unknown	2025-07-01 19:23:42.735	rectangle selection	{"x1": 295735.1247348901, "y1": 289938.0081609594, "x2": 297373.0174913648, "y2": 295157.4166365033}
557	182814	297024	290880	Tumor	#ff0000	Unknown	2025-07-01 19:23:42.735	rectangle selection	{"x1": 295735.1247348901, "y1": 289938.0081609594, "x2": 297373.0174913648, "y2": 295157.4166365033}
558	182828	296832	291488	Tumor	#ff0000	Unknown	2025-07-01 19:23:42.735	rectangle selection	{"x1": 295735.1247348901, "y1": 289938.0081609594, "x2": 297373.0174913648, "y2": 295157.4166365033}
559	182935	297056	290272	Tumor	#ff0000	Unknown	2025-07-01 19:23:42.736	rectangle selection	{"x1": 295735.1247348901, "y1": 289938.0081609594, "x2": 297373.0174913648, "y2": 295157.4166365033}
560	182954	296576	291840	Tumor	#ff0000	Unknown	2025-07-01 19:23:42.736	rectangle selection	{"x1": 295735.1247348901, "y1": 289938.0081609594, "x2": 297373.0174913648, "y2": 295157.4166365033}
561	182958	296352	293184	Tumor	#ff0000	Unknown	2025-07-01 19:23:42.736	rectangle selection	{"x1": 295735.1247348901, "y1": 289938.0081609594, "x2": 297373.0174913648, "y2": 295157.4166365033}
562	183043	296608	294176	Tumor	#ff0000	Unknown	2025-07-01 19:23:42.736	rectangle selection	{"x1": 295735.1247348901, "y1": 289938.0081609594, "x2": 297373.0174913648, "y2": 295157.4166365033}
563	183113	296480	293472	Tumor	#ff0000	Unknown	2025-07-01 19:23:42.736	rectangle selection	{"x1": 295735.1247348901, "y1": 289938.0081609594, "x2": 297373.0174913648, "y2": 295157.4166365033}
564	183131	296640	293728	Tumor	#ff0000	Unknown	2025-07-01 19:23:42.736	rectangle selection	{"x1": 295735.1247348901, "y1": 289938.0081609594, "x2": 297373.0174913648, "y2": 295157.4166365033}
565	183168	296736	294496	Tumor	#ff0000	Unknown	2025-07-01 19:23:42.736	rectangle selection	{"x1": 295735.1247348901, "y1": 289938.0081609594, "x2": 297373.0174913648, "y2": 295157.4166365033}
566	183299	296544	291168	Tumor	#ff0000	Unknown	2025-07-01 19:23:42.736	rectangle selection	{"x1": 295735.1247348901, "y1": 289938.0081609594, "x2": 297373.0174913648, "y2": 295157.4166365033}
567	183303	297344	292800	Tumor	#ff0000	Unknown	2025-07-01 19:23:42.736	rectangle selection	{"x1": 295735.1247348901, "y1": 289938.0081609594, "x2": 297373.0174913648, "y2": 295157.4166365033}
568	183403	296192	294912	Tumor	#ff0000	Unknown	2025-07-01 19:23:42.736	rectangle selection	{"x1": 295735.1247348901, "y1": 289938.0081609594, "x2": 297373.0174913648, "y2": 295157.4166365033}
569	183460	296672	292416	Tumor	#ff0000	Unknown	2025-07-01 19:23:42.736	rectangle selection	{"x1": 295735.1247348901, "y1": 289938.0081609594, "x2": 297373.0174913648, "y2": 295157.4166365033}
570	183622	296960	290592	Tumor	#ff0000	Unknown	2025-07-01 19:23:42.736	rectangle selection	{"x1": 295735.1247348901, "y1": 289938.0081609594, "x2": 297373.0174913648, "y2": 295157.4166365033}
571	184191	296416	290784	Tumor	#ff0000	Unknown	2025-07-01 19:23:42.736	rectangle selection	{"x1": 295735.1247348901, "y1": 289938.0081609594, "x2": 297373.0174913648, "y2": 295157.4166365033}
572	168997	314976	271424	Eosinophils	#285a81	Unknown	2025-07-01 19:25:22.266	rectangle selection	{"x1": 314693.8008325999, "y1": 271331.7490012787, "x2": 315137.33966346533, "y2": 271768.718380956}
573	169019	315072	271712	Eosinophils	#285a81	Unknown	2025-07-01 19:25:22.266	rectangle selection	{"x1": 314693.8008325999, "y1": 271331.7490012787, "x2": 315137.33966346533, "y2": 271768.718380956}
574	167859	314336	272672	Eosinophils	#285a81	Unknown	2025-07-01 19:25:38.470	rectangle selection	{"x1": 314110.5287811057, "y1": 272330.0202202949, "x2": 314637.3146653575, "y2": 272758.4820388615}
575	167601	307776	276416	Eosinophils	#285a81	Unknown	2025-07-01 19:26:00.915	rectangle selection	{"x1": 307598.4219483697, "y1": 276281.1588726989, "x2": 307978.42050186143, "y2": 276627.2344552645}
576	167218	308832	277696	Lymphocytes	#a1e044	Unknown	2025-07-01 19:26:41.087	rectangle selection	{"x1": 308642.0254962906, "y1": 277532.76442705444, "x2": 309092.24052601005, "y2": 277927.8938048867}
577	166744	308192	279104	Lymphocytes	#a1e044	Unknown	2025-07-01 19:27:03.597	rectangle selection	{"x1": 307749.8330613356, "y1": 278938.1193602253, "x2": 308330.6812922628, "y2": 279386.7196781236}
578	167468	307968	279296	Lymphocytes	#a1e044	Unknown	2025-07-01 19:27:03.597	rectangle selection	{"x1": 307749.8330613356, "y1": 278938.1193602253, "x2": 308330.6812922628, "y2": 279386.7196781236}
579	168101	307904	279040	Lymphocytes	#a1e044	Unknown	2025-07-01 19:27:03.597	rectangle selection	{"x1": 307749.8330613356, "y1": 278938.1193602253, "x2": 308330.6812922628, "y2": 279386.7196781236}
580	166707	302784	283104	Negative control	#aaaaaa	Unknown	2025-07-01 19:27:29.014	rectangle selection	{"x1": 302240.89697267266, "y1": 281897.98674113565, "x2": 303141.0591988874, "y2": 283442.21390226635}
581	167507	302368	283168	Negative control	#aaaaaa	Unknown	2025-07-01 19:27:29.014	rectangle selection	{"x1": 302240.89697267266, "y1": 281897.98674113565, "x2": 303141.0591988874, "y2": 283442.21390226635}
582	167527	302592	282368	Negative control	#aaaaaa	Unknown	2025-07-01 19:27:29.014	rectangle selection	{"x1": 302240.89697267266, "y1": 281897.98674113565, "x2": 303141.0591988874, "y2": 283442.21390226635}
583	167614	302944	282464	Negative control	#aaaaaa	Unknown	2025-07-01 19:27:29.014	rectangle selection	{"x1": 302240.89697267266, "y1": 281897.98674113565, "x2": 303141.0591988874, "y2": 283442.21390226635}
584	168087	313696	272480	Negative control	#aaaaaa	Unknown	2025-07-01 19:28:56.572	rectangle selection	{"x1": 313469.09192678693, "y1": 272322.76443219476, "x2": 313989.5403877747, "y2": 272720.48517922574}
585	168072	314016	272096	Negative control	#aaaaaa	Unknown	2025-07-01 19:29:02.455	rectangle selection	{"x1": 313849.8346322673, "y1": 271854.0076020507, "x2": 314421.8165250839, "y2": 272384.7751587815}
586	168989	314272	272000	Negative control	#aaaaaa	Unknown	2025-07-01 19:29:02.455	rectangle selection	{"x1": 313849.8346322673, "y1": 271854.0076020507, "x2": 314421.8165250839, "y2": 272384.7751587815}
587	167178	313152	277792	Tumor	#ff0000	Unknown	2025-07-01 19:30:14.171	polygon selection	{"x1": 312097.094494048, "y1": 274971.1108182224, "x2": 315455.7425806681, "y2": 278284.1102190829}
588	168100	314144	276064	Tumor	#ff0000	Unknown	2025-07-01 19:30:14.171	polygon selection	{"x1": 312097.094494048, "y1": 274971.1108182224, "x2": 315455.7425806681, "y2": 278284.1102190829}
589	168311	312512	277184	Tumor	#ff0000	Unknown	2025-07-01 19:30:14.171	polygon selection	{"x1": 312097.094494048, "y1": 274971.1108182224, "x2": 315455.7425806681, "y2": 278284.1102190829}
590	168514	314432	276032	Tumor	#ff0000	Unknown	2025-07-01 19:30:14.171	polygon selection	{"x1": 312097.094494048, "y1": 274971.1108182224, "x2": 315455.7425806681, "y2": 278284.1102190829}
591	168518	312960	276608	Tumor	#ff0000	Unknown	2025-07-01 19:30:14.171	polygon selection	{"x1": 312097.094494048, "y1": 274971.1108182224, "x2": 315455.7425806681, "y2": 278284.1102190829}
592	168534	313920	276256	Tumor	#ff0000	Unknown	2025-07-01 19:30:14.171	polygon selection	{"x1": 312097.094494048, "y1": 274971.1108182224, "x2": 315455.7425806681, "y2": 278284.1102190829}
593	168828	313792	276736	Tumor	#ff0000	Unknown	2025-07-01 19:30:14.171	polygon selection	{"x1": 312097.094494048, "y1": 274971.1108182224, "x2": 315455.7425806681, "y2": 278284.1102190829}
594	169383	314912	275680	Tumor	#ff0000	Unknown	2025-07-01 19:30:14.171	polygon selection	{"x1": 312097.094494048, "y1": 274971.1108182224, "x2": 315455.7425806681, "y2": 278284.1102190829}
595	169444	313280	276384	Tumor	#ff0000	Unknown	2025-07-01 19:30:14.171	polygon selection	{"x1": 312097.094494048, "y1": 274971.1108182224, "x2": 315455.7425806681, "y2": 278284.1102190829}
596	147434	282816	255552	Epithelial Cells	#ffbb1b	Unknown	2025-07-01 19:31:27.343	rectangle selection	{"x1": 282360.75058705424, "y1": 255077.27247939233, "x2": 283249.3158765434, "y2": 255766.02002343262}
597	148568	282528	255264	Epithelial Cells	#ffbb1b	Unknown	2025-07-01 19:31:27.343	rectangle selection	{"x1": 282360.75058705424, "y1": 255077.27247939233, "x2": 283249.3158765434, "y2": 255766.02002343262}
598	147210	284064	256608	Epithelial Cells	#ffbb1b	Unknown	2025-07-01 19:31:42.388	rectangle selection	{"x1": 283767.8241127253, "y1": 256130.7002216923, "x2": 286357.4882204164, "y2": 257093.8152713805}
599	147288	284544	256736	Epithelial Cells	#ffbb1b	Unknown	2025-07-01 19:31:42.388	rectangle selection	{"x1": 283767.8241127253, "y1": 256130.7002216923, "x2": 286357.4882204164, "y2": 257093.8152713805}
600	147384	285088	256832	Epithelial Cells	#ffbb1b	Unknown	2025-07-01 19:31:42.388	rectangle selection	{"x1": 283767.8241127253, "y1": 256130.7002216923, "x2": 286357.4882204164, "y2": 257093.8152713805}
601	147509	284160	256992	Epithelial Cells	#ffbb1b	Unknown	2025-07-01 19:31:42.388	rectangle selection	{"x1": 283767.8241127253, "y1": 256130.7002216923, "x2": 286357.4882204164, "y2": 257093.8152713805}
602	147709	286272	256928	Epithelial Cells	#ffbb1b	Unknown	2025-07-01 19:31:42.388	rectangle selection	{"x1": 283767.8241127253, "y1": 256130.7002216923, "x2": 286357.4882204164, "y2": 257093.8152713805}
603	147905	285568	256672	Epithelial Cells	#ffbb1b	Unknown	2025-07-01 19:31:42.388	rectangle selection	{"x1": 283767.8241127253, "y1": 256130.7002216923, "x2": 286357.4882204164, "y2": 257093.8152713805}
604	148330	286016	256544	Epithelial Cells	#ffbb1b	Unknown	2025-07-01 19:31:42.388	rectangle selection	{"x1": 283767.8241127253, "y1": 256130.7002216923, "x2": 286357.4882204164, "y2": 257093.8152713805}
605	148590	284800	256576	Epithelial Cells	#ffbb1b	Unknown	2025-07-01 19:31:42.388	rectangle selection	{"x1": 283767.8241127253, "y1": 256130.7002216923, "x2": 286357.4882204164, "y2": 257093.8152713805}
606	166820	288064	263648	Epithelial Cells	#ffbb1b	Unknown	2025-07-01 19:32:15.823	rectangle selection	{"x1": 287579.8579918619, "y1": 260886.93326942204, "x2": 289782.776089847, "y2": 263699.0405325968}
607	167285	288384	263424	Epithelial Cells	#ffbb1b	Unknown	2025-07-01 19:32:15.823	rectangle selection	{"x1": 287579.8579918619, "y1": 260886.93326942204, "x2": 289782.776089847, "y2": 263699.0405325968}
608	167385	287744	261952	Epithelial Cells	#ffbb1b	Unknown	2025-07-01 19:32:15.823	rectangle selection	{"x1": 287579.8579918619, "y1": 260886.93326942204, "x2": 289782.776089847, "y2": 263699.0405325968}
609	167587	288928	261440	Epithelial Cells	#ffbb1b	Unknown	2025-07-01 19:32:15.823	rectangle selection	{"x1": 287579.8579918619, "y1": 260886.93326942204, "x2": 289782.776089847, "y2": 263699.0405325968}
610	167675	289184	261152	Epithelial Cells	#ffbb1b	Unknown	2025-07-01 19:32:15.823	rectangle selection	{"x1": 287579.8579918619, "y1": 260886.93326942204, "x2": 289782.776089847, "y2": 263699.0405325968}
611	167851	289312	261600	Epithelial Cells	#ffbb1b	Unknown	2025-07-01 19:32:15.823	rectangle selection	{"x1": 287579.8579918619, "y1": 260886.93326942204, "x2": 289782.776089847, "y2": 263699.0405325968}
612	168432	288672	261920	Epithelial Cells	#ffbb1b	Unknown	2025-07-01 19:32:15.823	rectangle selection	{"x1": 287579.8579918619, "y1": 260886.93326942204, "x2": 289782.776089847, "y2": 263699.0405325968}
613	168620	289088	263424	Epithelial Cells	#ffbb1b	Unknown	2025-07-01 19:32:15.823	rectangle selection	{"x1": 287579.8579918619, "y1": 260886.93326942204, "x2": 289782.776089847, "y2": 263699.0405325968}
614	168728	289504	261120	Epithelial Cells	#ffbb1b	Unknown	2025-07-01 19:32:15.823	rectangle selection	{"x1": 287579.8579918619, "y1": 260886.93326942204, "x2": 289782.776089847, "y2": 263699.0405325968}
615	168780	289408	262048	Epithelial Cells	#ffbb1b	Unknown	2025-07-01 19:32:15.823	rectangle selection	{"x1": 287579.8579918619, "y1": 260886.93326942204, "x2": 289782.776089847, "y2": 263699.0405325968}
616	168925	288256	263136	Epithelial Cells	#ffbb1b	Unknown	2025-07-01 19:32:15.823	rectangle selection	{"x1": 287579.8579918619, "y1": 260886.93326942204, "x2": 289782.776089847, "y2": 263699.0405325968}
617	168978	287680	261216	Epithelial Cells	#ffbb1b	Unknown	2025-07-01 19:32:15.823	rectangle selection	{"x1": 287579.8579918619, "y1": 260886.93326942204, "x2": 289782.776089847, "y2": 263699.0405325968}
618	169112	288416	262624	Epithelial Cells	#ffbb1b	Unknown	2025-07-01 19:32:15.823	rectangle selection	{"x1": 287579.8579918619, "y1": 260886.93326942204, "x2": 289782.776089847, "y2": 263699.0405325968}
619	169194	288512	261440	Epithelial Cells	#ffbb1b	Unknown	2025-07-01 19:32:15.823	rectangle selection	{"x1": 287579.8579918619, "y1": 260886.93326942204, "x2": 289782.776089847, "y2": 263699.0405325968}
620	169391	288128	261216	Epithelial Cells	#ffbb1b	Unknown	2025-07-01 19:32:15.823	rectangle selection	{"x1": 287579.8579918619, "y1": 260886.93326942204, "x2": 289782.776089847, "y2": 263699.0405325968}
621	169473	288704	263008	Epithelial Cells	#ffbb1b	Unknown	2025-07-01 19:32:15.823	rectangle selection	{"x1": 287579.8579918619, "y1": 260886.93326942204, "x2": 289782.776089847, "y2": 263699.0405325968}
622	169477	288640	262368	Epithelial Cells	#ffbb1b	Unknown	2025-07-01 19:32:15.823	rectangle selection	{"x1": 287579.8579918619, "y1": 260886.93326942204, "x2": 289782.776089847, "y2": 263699.0405325968}
623	166970	287584	264192	Lymphocytes	#a1e044	Unknown	2025-07-01 19:32:50.199	rectangle selection	{"x1": 287360.1448347349, "y1": 264070.7894064017, "x2": 287794.2403536049, "y2": 264347.07401960867}
624	167890	287616	265184	Epithelial Cells	#ffbb1b	Unknown	2025-07-01 19:33:05.478	rectangle selection	{"x1": 286900.60841462365, "y1": 264322.3225493684, "x2": 288911.8401596112, "y2": 265674.6293066487}
625	168398	287328	265376	Epithelial Cells	#ffbb1b	Unknown	2025-07-01 19:33:05.478	rectangle selection	{"x1": 286900.60841462365, "y1": 264322.3225493684, "x2": 288911.8401596112, "y2": 265674.6293066487}
626	168725	286944	265568	Epithelial Cells	#ffbb1b	Unknown	2025-07-01 19:33:05.478	rectangle selection	{"x1": 286900.60841462365, "y1": 264322.3225493684, "x2": 288911.8401596112, "y2": 265674.6293066487}
627	169135	287392	264608	Epithelial Cells	#ffbb1b	Unknown	2025-07-01 19:33:05.478	rectangle selection	{"x1": 286900.60841462365, "y1": 264322.3225493684, "x2": 288911.8401596112, "y2": 265674.6293066487}
628	169512	287808	264544	Epithelial Cells	#ffbb1b	Unknown	2025-07-01 19:33:05.478	rectangle selection	{"x1": 286900.60841462365, "y1": 264322.3225493684, "x2": 288911.8401596112, "y2": 265674.6293066487}
629	78434	108672	172960	Negative control	#aaaaaa	Unknown	2025-07-01 19:34:47.094	polygon selection	{"x1": 93645.60471092824, "y1": 169670.46851802946, "x2": 112038.46092874945, "y2": 179987.54266302142}
630	78435	109088	170688	Negative control	#aaaaaa	Unknown	2025-07-01 19:34:47.094	polygon selection	{"x1": 93645.60471092824, "y1": 169670.46851802946, "x2": 112038.46092874945, "y2": 179987.54266302142}
631	78451	110272	172768	Negative control	#aaaaaa	Unknown	2025-07-01 19:34:47.094	polygon selection	{"x1": 93645.60471092824, "y1": 169670.46851802946, "x2": 112038.46092874945, "y2": 179987.54266302142}
632	78535	108768	170592	Negative control	#aaaaaa	Unknown	2025-07-01 19:34:47.094	polygon selection	{"x1": 93645.60471092824, "y1": 169670.46851802946, "x2": 112038.46092874945, "y2": 179987.54266302142}
633	78539	104640	171328	Negative control	#aaaaaa	Unknown	2025-07-01 19:34:47.094	polygon selection	{"x1": 93645.60471092824, "y1": 169670.46851802946, "x2": 112038.46092874945, "y2": 179987.54266302142}
634	78542	105664	174656	Negative control	#aaaaaa	Unknown	2025-07-01 19:34:47.094	polygon selection	{"x1": 93645.60471092824, "y1": 169670.46851802946, "x2": 112038.46092874945, "y2": 179987.54266302142}
635	78543	107584	170784	Negative control	#aaaaaa	Unknown	2025-07-01 19:34:47.094	polygon selection	{"x1": 93645.60471092824, "y1": 169670.46851802946, "x2": 112038.46092874945, "y2": 179987.54266302142}
636	78545	106624	175552	Negative control	#aaaaaa	Unknown	2025-07-01 19:34:47.094	polygon selection	{"x1": 93645.60471092824, "y1": 169670.46851802946, "x2": 112038.46092874945, "y2": 179987.54266302142}
637	78549	106560	172352	Negative control	#aaaaaa	Unknown	2025-07-01 19:34:47.094	polygon selection	{"x1": 93645.60471092824, "y1": 169670.46851802946, "x2": 112038.46092874945, "y2": 179987.54266302142}
638	78551	101120	171424	Negative control	#aaaaaa	Unknown	2025-07-01 19:34:47.094	polygon selection	{"x1": 93645.60471092824, "y1": 169670.46851802946, "x2": 112038.46092874945, "y2": 179987.54266302142}
639	78552	105600	171936	Negative control	#aaaaaa	Unknown	2025-07-01 19:34:47.094	polygon selection	{"x1": 93645.60471092824, "y1": 169670.46851802946, "x2": 112038.46092874945, "y2": 179987.54266302142}
640	78559	104224	173312	Negative control	#aaaaaa	Unknown	2025-07-01 19:34:47.094	polygon selection	{"x1": 93645.60471092824, "y1": 169670.46851802946, "x2": 112038.46092874945, "y2": 179987.54266302142}
641	78567	105152	171040	Negative control	#aaaaaa	Unknown	2025-07-01 19:34:47.094	polygon selection	{"x1": 93645.60471092824, "y1": 169670.46851802946, "x2": 112038.46092874945, "y2": 179987.54266302142}
642	78583	95328	172672	Negative control	#aaaaaa	Unknown	2025-07-01 19:34:47.094	polygon selection	{"x1": 93645.60471092824, "y1": 169670.46851802946, "x2": 112038.46092874945, "y2": 179987.54266302142}
643	78616	108320	172064	Negative control	#aaaaaa	Unknown	2025-07-01 19:34:47.094	polygon selection	{"x1": 93645.60471092824, "y1": 169670.46851802946, "x2": 112038.46092874945, "y2": 179987.54266302142}
644	78651	108192	172544	Negative control	#aaaaaa	Unknown	2025-07-01 19:34:47.094	polygon selection	{"x1": 93645.60471092824, "y1": 169670.46851802946, "x2": 112038.46092874945, "y2": 179987.54266302142}
645	78670	100288	174336	Negative control	#aaaaaa	Unknown	2025-07-01 19:34:47.094	polygon selection	{"x1": 93645.60471092824, "y1": 169670.46851802946, "x2": 112038.46092874945, "y2": 179987.54266302142}
646	78711	109376	170400	Negative control	#aaaaaa	Unknown	2025-07-01 19:34:47.094	polygon selection	{"x1": 93645.60471092824, "y1": 169670.46851802946, "x2": 112038.46092874945, "y2": 179987.54266302142}
647	78730	102688	171456	Negative control	#aaaaaa	Unknown	2025-07-01 19:34:47.094	polygon selection	{"x1": 93645.60471092824, "y1": 169670.46851802946, "x2": 112038.46092874945, "y2": 179987.54266302142}
648	78739	105888	170912	Negative control	#aaaaaa	Unknown	2025-07-01 19:34:47.094	polygon selection	{"x1": 93645.60471092824, "y1": 169670.46851802946, "x2": 112038.46092874945, "y2": 179987.54266302142}
649	78756	99328	172224	Negative control	#aaaaaa	Unknown	2025-07-01 19:34:47.094	polygon selection	{"x1": 93645.60471092824, "y1": 169670.46851802946, "x2": 112038.46092874945, "y2": 179987.54266302142}
650	78776	98112	172288	Negative control	#aaaaaa	Unknown	2025-07-01 19:34:47.094	polygon selection	{"x1": 93645.60471092824, "y1": 169670.46851802946, "x2": 112038.46092874945, "y2": 179987.54266302142}
651	78785	98144	173024	Negative control	#aaaaaa	Unknown	2025-07-01 19:34:47.094	polygon selection	{"x1": 93645.60471092824, "y1": 169670.46851802946, "x2": 112038.46092874945, "y2": 179987.54266302142}
652	78800	100192	172096	Negative control	#aaaaaa	Unknown	2025-07-01 19:34:47.094	polygon selection	{"x1": 93645.60471092824, "y1": 169670.46851802946, "x2": 112038.46092874945, "y2": 179987.54266302142}
653	78808	101856	172896	Negative control	#aaaaaa	Unknown	2025-07-01 19:34:47.094	polygon selection	{"x1": 93645.60471092824, "y1": 169670.46851802946, "x2": 112038.46092874945, "y2": 179987.54266302142}
654	78849	96992	173216	Negative control	#aaaaaa	Unknown	2025-07-01 19:34:47.094	polygon selection	{"x1": 93645.60471092824, "y1": 169670.46851802946, "x2": 112038.46092874945, "y2": 179987.54266302142}
655	78882	98752	170816	Negative control	#aaaaaa	Unknown	2025-07-01 19:34:47.094	polygon selection	{"x1": 93645.60471092824, "y1": 169670.46851802946, "x2": 112038.46092874945, "y2": 179987.54266302142}
656	78891	99200	172512	Negative control	#aaaaaa	Unknown	2025-07-01 19:34:47.094	polygon selection	{"x1": 93645.60471092824, "y1": 169670.46851802946, "x2": 112038.46092874945, "y2": 179987.54266302142}
657	78930	110496	171680	Negative control	#aaaaaa	Unknown	2025-07-01 19:34:47.094	polygon selection	{"x1": 93645.60471092824, "y1": 169670.46851802946, "x2": 112038.46092874945, "y2": 179987.54266302142}
658	78931	102624	170400	Negative control	#aaaaaa	Unknown	2025-07-01 19:34:47.094	polygon selection	{"x1": 93645.60471092824, "y1": 169670.46851802946, "x2": 112038.46092874945, "y2": 179987.54266302142}
659	78934	111136	175712	Negative control	#aaaaaa	Unknown	2025-07-01 19:34:47.094	polygon selection	{"x1": 93645.60471092824, "y1": 169670.46851802946, "x2": 112038.46092874945, "y2": 179987.54266302142}
660	78970	106048	175744	Negative control	#aaaaaa	Unknown	2025-07-01 19:34:47.094	polygon selection	{"x1": 93645.60471092824, "y1": 169670.46851802946, "x2": 112038.46092874945, "y2": 179987.54266302142}
661	79040	104736	172224	Negative control	#aaaaaa	Unknown	2025-07-01 19:34:47.094	polygon selection	{"x1": 93645.60471092824, "y1": 169670.46851802946, "x2": 112038.46092874945, "y2": 179987.54266302142}
662	79046	99296	170720	Negative control	#aaaaaa	Unknown	2025-07-01 19:34:47.094	polygon selection	{"x1": 93645.60471092824, "y1": 169670.46851802946, "x2": 112038.46092874945, "y2": 179987.54266302142}
663	79063	101248	172096	Negative control	#aaaaaa	Unknown	2025-07-01 19:34:47.094	polygon selection	{"x1": 93645.60471092824, "y1": 169670.46851802946, "x2": 112038.46092874945, "y2": 179987.54266302142}
664	79072	108480	170208	Negative control	#aaaaaa	Unknown	2025-07-01 19:34:47.094	polygon selection	{"x1": 93645.60471092824, "y1": 169670.46851802946, "x2": 112038.46092874945, "y2": 179987.54266302142}
665	79084	100064	171264	Negative control	#aaaaaa	Unknown	2025-07-01 19:34:47.094	polygon selection	{"x1": 93645.60471092824, "y1": 169670.46851802946, "x2": 112038.46092874945, "y2": 179987.54266302142}
666	79115	108928	171104	Negative control	#aaaaaa	Unknown	2025-07-01 19:34:47.094	polygon selection	{"x1": 93645.60471092824, "y1": 169670.46851802946, "x2": 112038.46092874945, "y2": 179987.54266302142}
667	79116	106368	172768	Negative control	#aaaaaa	Unknown	2025-07-01 19:34:47.094	polygon selection	{"x1": 93645.60471092824, "y1": 169670.46851802946, "x2": 112038.46092874945, "y2": 179987.54266302142}
668	79141	107168	173152	Negative control	#aaaaaa	Unknown	2025-07-01 19:34:47.094	polygon selection	{"x1": 93645.60471092824, "y1": 169670.46851802946, "x2": 112038.46092874945, "y2": 179987.54266302142}
669	79213	111744	170528	Negative control	#aaaaaa	Unknown	2025-07-01 19:34:47.094	polygon selection	{"x1": 93645.60471092824, "y1": 169670.46851802946, "x2": 112038.46092874945, "y2": 179987.54266302142}
670	79235	109056	170112	Negative control	#aaaaaa	Unknown	2025-07-01 19:34:47.094	polygon selection	{"x1": 93645.60471092824, "y1": 169670.46851802946, "x2": 112038.46092874945, "y2": 179987.54266302142}
671	79245	108096	173760	Negative control	#aaaaaa	Unknown	2025-07-01 19:34:47.094	polygon selection	{"x1": 93645.60471092824, "y1": 169670.46851802946, "x2": 112038.46092874945, "y2": 179987.54266302142}
672	79248	96544	173344	Negative control	#aaaaaa	Unknown	2025-07-01 19:34:47.094	polygon selection	{"x1": 93645.60471092824, "y1": 169670.46851802946, "x2": 112038.46092874945, "y2": 179987.54266302142}
673	79250	103104	172544	Negative control	#aaaaaa	Unknown	2025-07-01 19:34:47.094	polygon selection	{"x1": 93645.60471092824, "y1": 169670.46851802946, "x2": 112038.46092874945, "y2": 179987.54266302142}
674	79268	109056	173600	Negative control	#aaaaaa	Unknown	2025-07-01 19:34:47.094	polygon selection	{"x1": 93645.60471092824, "y1": 169670.46851802946, "x2": 112038.46092874945, "y2": 179987.54266302142}
675	79282	101312	176032	Negative control	#aaaaaa	Unknown	2025-07-01 19:34:47.094	polygon selection	{"x1": 93645.60471092824, "y1": 169670.46851802946, "x2": 112038.46092874945, "y2": 179987.54266302142}
676	79285	105632	175584	Negative control	#aaaaaa	Unknown	2025-07-01 19:34:47.094	polygon selection	{"x1": 93645.60471092824, "y1": 169670.46851802946, "x2": 112038.46092874945, "y2": 179987.54266302142}
677	79366	106720	173824	Negative control	#aaaaaa	Unknown	2025-07-01 19:34:47.094	polygon selection	{"x1": 93645.60471092824, "y1": 169670.46851802946, "x2": 112038.46092874945, "y2": 179987.54266302142}
678	96138	111712	176992	Negative control	#aaaaaa	Unknown	2025-07-01 19:34:47.094	polygon selection	{"x1": 93645.60471092824, "y1": 169670.46851802946, "x2": 112038.46092874945, "y2": 179987.54266302142}
679	96172	104480	179456	Negative control	#aaaaaa	Unknown	2025-07-01 19:34:47.094	polygon selection	{"x1": 93645.60471092824, "y1": 169670.46851802946, "x2": 112038.46092874945, "y2": 179987.54266302142}
680	96175	110976	174624	Negative control	#aaaaaa	Unknown	2025-07-01 19:34:47.094	polygon selection	{"x1": 93645.60471092824, "y1": 169670.46851802946, "x2": 112038.46092874945, "y2": 179987.54266302142}
681	96205	99904	173248	Negative control	#aaaaaa	Unknown	2025-07-01 19:34:47.094	polygon selection	{"x1": 93645.60471092824, "y1": 169670.46851802946, "x2": 112038.46092874945, "y2": 179987.54266302142}
682	96228	102048	175136	Negative control	#aaaaaa	Unknown	2025-07-01 19:34:47.094	polygon selection	{"x1": 93645.60471092824, "y1": 169670.46851802946, "x2": 112038.46092874945, "y2": 179987.54266302142}
683	96236	99328	173184	Negative control	#aaaaaa	Unknown	2025-07-01 19:34:47.094	polygon selection	{"x1": 93645.60471092824, "y1": 169670.46851802946, "x2": 112038.46092874945, "y2": 179987.54266302142}
684	96260	100672	174624	Negative control	#aaaaaa	Unknown	2025-07-01 19:34:47.094	polygon selection	{"x1": 93645.60471092824, "y1": 169670.46851802946, "x2": 112038.46092874945, "y2": 179987.54266302142}
685	96261	100864	176288	Negative control	#aaaaaa	Unknown	2025-07-01 19:34:47.094	polygon selection	{"x1": 93645.60471092824, "y1": 169670.46851802946, "x2": 112038.46092874945, "y2": 179987.54266302142}
686	96264	104544	176544	Negative control	#aaaaaa	Unknown	2025-07-01 19:34:47.094	polygon selection	{"x1": 93645.60471092824, "y1": 169670.46851802946, "x2": 112038.46092874945, "y2": 179987.54266302142}
687	96281	107040	177824	Negative control	#aaaaaa	Unknown	2025-07-01 19:34:47.094	polygon selection	{"x1": 93645.60471092824, "y1": 169670.46851802946, "x2": 112038.46092874945, "y2": 179987.54266302142}
688	96285	98976	174624	Negative control	#aaaaaa	Unknown	2025-07-01 19:34:47.094	polygon selection	{"x1": 93645.60471092824, "y1": 169670.46851802946, "x2": 112038.46092874945, "y2": 179987.54266302142}
689	96289	104544	178400	Negative control	#aaaaaa	Unknown	2025-07-01 19:34:47.094	polygon selection	{"x1": 93645.60471092824, "y1": 169670.46851802946, "x2": 112038.46092874945, "y2": 179987.54266302142}
690	96291	97568	172896	Negative control	#aaaaaa	Unknown	2025-07-01 19:34:47.094	polygon selection	{"x1": 93645.60471092824, "y1": 169670.46851802946, "x2": 112038.46092874945, "y2": 179987.54266302142}
691	96306	105536	176416	Negative control	#aaaaaa	Unknown	2025-07-01 19:34:47.094	polygon selection	{"x1": 93645.60471092824, "y1": 169670.46851802946, "x2": 112038.46092874945, "y2": 179987.54266302142}
692	96312	101472	174464	Negative control	#aaaaaa	Unknown	2025-07-01 19:34:47.094	polygon selection	{"x1": 93645.60471092824, "y1": 169670.46851802946, "x2": 112038.46092874945, "y2": 179987.54266302142}
693	96326	96064	173440	Negative control	#aaaaaa	Unknown	2025-07-01 19:34:47.094	polygon selection	{"x1": 93645.60471092824, "y1": 169670.46851802946, "x2": 112038.46092874945, "y2": 179987.54266302142}
694	96341	99360	175040	Negative control	#aaaaaa	Unknown	2025-07-01 19:34:47.094	polygon selection	{"x1": 93645.60471092824, "y1": 169670.46851802946, "x2": 112038.46092874945, "y2": 179987.54266302142}
695	96345	99616	172512	Negative control	#aaaaaa	Unknown	2025-07-01 19:34:47.094	polygon selection	{"x1": 93645.60471092824, "y1": 169670.46851802946, "x2": 112038.46092874945, "y2": 179987.54266302142}
696	96360	100064	176512	Negative control	#aaaaaa	Unknown	2025-07-01 19:34:47.094	polygon selection	{"x1": 93645.60471092824, "y1": 169670.46851802946, "x2": 112038.46092874945, "y2": 179987.54266302142}
697	96368	107136	174880	Negative control	#aaaaaa	Unknown	2025-07-01 19:34:47.094	polygon selection	{"x1": 93645.60471092824, "y1": 169670.46851802946, "x2": 112038.46092874945, "y2": 179987.54266302142}
698	96386	97760	173344	Negative control	#aaaaaa	Unknown	2025-07-01 19:34:47.094	polygon selection	{"x1": 93645.60471092824, "y1": 169670.46851802946, "x2": 112038.46092874945, "y2": 179987.54266302142}
699	96398	100992	175488	Negative control	#aaaaaa	Unknown	2025-07-01 19:34:47.094	polygon selection	{"x1": 93645.60471092824, "y1": 169670.46851802946, "x2": 112038.46092874945, "y2": 179987.54266302142}
700	96409	99488	175360	Negative control	#aaaaaa	Unknown	2025-07-01 19:34:47.094	polygon selection	{"x1": 93645.60471092824, "y1": 169670.46851802946, "x2": 112038.46092874945, "y2": 179987.54266302142}
701	96421	107808	177216	Negative control	#aaaaaa	Unknown	2025-07-01 19:34:47.094	polygon selection	{"x1": 93645.60471092824, "y1": 169670.46851802946, "x2": 112038.46092874945, "y2": 179987.54266302142}
702	96429	107552	174528	Negative control	#aaaaaa	Unknown	2025-07-01 19:34:47.094	polygon selection	{"x1": 93645.60471092824, "y1": 169670.46851802946, "x2": 112038.46092874945, "y2": 179987.54266302142}
703	96435	101024	173408	Negative control	#aaaaaa	Unknown	2025-07-01 19:34:47.094	polygon selection	{"x1": 93645.60471092824, "y1": 169670.46851802946, "x2": 112038.46092874945, "y2": 179987.54266302142}
704	96490	101248	173952	Negative control	#aaaaaa	Unknown	2025-07-01 19:34:47.094	polygon selection	{"x1": 93645.60471092824, "y1": 169670.46851802946, "x2": 112038.46092874945, "y2": 179987.54266302142}
705	96493	108704	177184	Negative control	#aaaaaa	Unknown	2025-07-01 19:34:47.094	polygon selection	{"x1": 93645.60471092824, "y1": 169670.46851802946, "x2": 112038.46092874945, "y2": 179987.54266302142}
706	96516	102368	174208	Negative control	#aaaaaa	Unknown	2025-07-01 19:34:47.094	polygon selection	{"x1": 93645.60471092824, "y1": 169670.46851802946, "x2": 112038.46092874945, "y2": 179987.54266302142}
707	96527	108448	176672	Negative control	#aaaaaa	Unknown	2025-07-01 19:34:47.094	polygon selection	{"x1": 93645.60471092824, "y1": 169670.46851802946, "x2": 112038.46092874945, "y2": 179987.54266302142}
708	96532	101856	177376	Negative control	#aaaaaa	Unknown	2025-07-01 19:34:47.094	polygon selection	{"x1": 93645.60471092824, "y1": 169670.46851802946, "x2": 112038.46092874945, "y2": 179987.54266302142}
709	96551	108480	174336	Negative control	#aaaaaa	Unknown	2025-07-01 19:34:47.094	polygon selection	{"x1": 93645.60471092824, "y1": 169670.46851802946, "x2": 112038.46092874945, "y2": 179987.54266302142}
710	96558	102688	176576	Negative control	#aaaaaa	Unknown	2025-07-01 19:34:47.094	polygon selection	{"x1": 93645.60471092824, "y1": 169670.46851802946, "x2": 112038.46092874945, "y2": 179987.54266302142}
711	96565	99456	175936	Negative control	#aaaaaa	Unknown	2025-07-01 19:34:47.094	polygon selection	{"x1": 93645.60471092824, "y1": 169670.46851802946, "x2": 112038.46092874945, "y2": 179987.54266302142}
712	96580	103552	177248	Negative control	#aaaaaa	Unknown	2025-07-01 19:34:47.094	polygon selection	{"x1": 93645.60471092824, "y1": 169670.46851802946, "x2": 112038.46092874945, "y2": 179987.54266302142}
713	96583	105888	173280	Negative control	#aaaaaa	Unknown	2025-07-01 19:34:47.094	polygon selection	{"x1": 93645.60471092824, "y1": 169670.46851802946, "x2": 112038.46092874945, "y2": 179987.54266302142}
714	96590	104640	177920	Negative control	#aaaaaa	Unknown	2025-07-01 19:34:47.094	polygon selection	{"x1": 93645.60471092824, "y1": 169670.46851802946, "x2": 112038.46092874945, "y2": 179987.54266302142}
715	96595	102592	177344	Negative control	#aaaaaa	Unknown	2025-07-01 19:34:47.094	polygon selection	{"x1": 93645.60471092824, "y1": 169670.46851802946, "x2": 112038.46092874945, "y2": 179987.54266302142}
716	96599	103584	176480	Negative control	#aaaaaa	Unknown	2025-07-01 19:34:47.094	polygon selection	{"x1": 93645.60471092824, "y1": 169670.46851802946, "x2": 112038.46092874945, "y2": 179987.54266302142}
717	96611	109792	173408	Negative control	#aaaaaa	Unknown	2025-07-01 19:34:47.094	polygon selection	{"x1": 93645.60471092824, "y1": 169670.46851802946, "x2": 112038.46092874945, "y2": 179987.54266302142}
718	96619	104288	174144	Negative control	#aaaaaa	Unknown	2025-07-01 19:34:47.094	polygon selection	{"x1": 93645.60471092824, "y1": 169670.46851802946, "x2": 112038.46092874945, "y2": 179987.54266302142}
719	96623	97056	172864	Negative control	#aaaaaa	Unknown	2025-07-01 19:34:47.094	polygon selection	{"x1": 93645.60471092824, "y1": 169670.46851802946, "x2": 112038.46092874945, "y2": 179987.54266302142}
720	96630	105824	173024	Negative control	#aaaaaa	Unknown	2025-07-01 19:34:47.094	polygon selection	{"x1": 93645.60471092824, "y1": 169670.46851802946, "x2": 112038.46092874945, "y2": 179987.54266302142}
721	96658	110592	172256	Negative control	#aaaaaa	Unknown	2025-07-01 19:34:47.094	polygon selection	{"x1": 93645.60471092824, "y1": 169670.46851802946, "x2": 112038.46092874945, "y2": 179987.54266302142}
722	79468	130016	170528	Tumor	#ff0000	Unknown	2025-07-01 19:36:01.365	rectangle selection	{"x1": 127740.22734945924, "y1": 170172.173930647, "x2": 130879.6282167694, "y2": 171316.04263325426}
723	79666	130560	170496	Tumor	#ff0000	Unknown	2025-07-01 19:36:01.365	rectangle selection	{"x1": 127740.22734945924, "y1": 170172.173930647, "x2": 130879.6282167694, "y2": 171316.04263325426}
724	79834	129440	170688	Tumor	#ff0000	Unknown	2025-07-01 19:36:01.365	rectangle selection	{"x1": 127740.22734945924, "y1": 170172.173930647, "x2": 130879.6282167694, "y2": 171316.04263325426}
725	79909	128288	170432	Tumor	#ff0000	Unknown	2025-07-01 19:36:01.365	rectangle selection	{"x1": 127740.22734945924, "y1": 170172.173930647, "x2": 130879.6282167694, "y2": 171316.04263325426}
726	79986	130144	170272	Tumor	#ff0000	Unknown	2025-07-01 19:36:01.365	rectangle selection	{"x1": 127740.22734945924, "y1": 170172.173930647, "x2": 130879.6282167694, "y2": 171316.04263325426}
727	80059	129184	170240	Tumor	#ff0000	Unknown	2025-07-01 19:36:01.365	rectangle selection	{"x1": 127740.22734945924, "y1": 170172.173930647, "x2": 130879.6282167694, "y2": 171316.04263325426}
728	80113	130816	170304	Tumor	#ff0000	Unknown	2025-07-01 19:36:01.365	rectangle selection	{"x1": 127740.22734945924, "y1": 170172.173930647, "x2": 130879.6282167694, "y2": 171316.04263325426}
729	80128	130752	170816	Tumor	#ff0000	Unknown	2025-07-01 19:36:01.365	rectangle selection	{"x1": 127740.22734945924, "y1": 170172.173930647, "x2": 130879.6282167694, "y2": 171316.04263325426}
730	80181	127904	170560	Tumor	#ff0000	Unknown	2025-07-01 19:36:01.365	rectangle selection	{"x1": 127740.22734945924, "y1": 170172.173930647, "x2": 130879.6282167694, "y2": 171316.04263325426}
731	80183	129984	171008	Tumor	#ff0000	Unknown	2025-07-01 19:36:01.365	rectangle selection	{"x1": 127740.22734945924, "y1": 170172.173930647, "x2": 130879.6282167694, "y2": 171316.04263325426}
732	80249	129088	170784	Tumor	#ff0000	Unknown	2025-07-01 19:36:01.365	rectangle selection	{"x1": 127740.22734945924, "y1": 170172.173930647, "x2": 130879.6282167694, "y2": 171316.04263325426}
733	80418	128480	170272	Tumor	#ff0000	Unknown	2025-07-01 19:36:01.365	rectangle selection	{"x1": 127740.22734945924, "y1": 170172.173930647, "x2": 130879.6282167694, "y2": 171316.04263325426}
734	80428	128160	170752	Tumor	#ff0000	Unknown	2025-07-01 19:36:01.365	rectangle selection	{"x1": 127740.22734945924, "y1": 170172.173930647, "x2": 130879.6282167694, "y2": 171316.04263325426}
735	80506	130624	171168	Tumor	#ff0000	Unknown	2025-07-01 19:36:01.365	rectangle selection	{"x1": 127740.22734945924, "y1": 170172.173930647, "x2": 130879.6282167694, "y2": 171316.04263325426}
736	79420	124608	175488	Tumor	#ff0000	Unknown	2025-07-01 19:36:30.179	rectangle selection	{"x1": 121232.35729576273, "y1": 172430.4326617155, "x2": 124694.73904756477, "y2": 175525.63180293}
737	79518	124192	173856	Tumor	#ff0000	Unknown	2025-07-01 19:36:30.179	rectangle selection	{"x1": 121232.35729576273, "y1": 172430.4326617155, "x2": 124694.73904756477, "y2": 175525.63180293}
738	79830	122528	172896	Tumor	#ff0000	Unknown	2025-07-01 19:36:30.179	rectangle selection	{"x1": 121232.35729576273, "y1": 172430.4326617155, "x2": 124694.73904756477, "y2": 175525.63180293}
739	79993	121376	175168	Tumor	#ff0000	Unknown	2025-07-01 19:36:30.179	rectangle selection	{"x1": 121232.35729576273, "y1": 172430.4326617155, "x2": 124694.73904756477, "y2": 175525.63180293}
740	96834	123520	175488	Tumor	#ff0000	Unknown	2025-07-01 19:36:30.179	rectangle selection	{"x1": 121232.35729576273, "y1": 172430.4326617155, "x2": 124694.73904756477, "y2": 175525.63180293}
741	96849	121760	175104	Tumor	#ff0000	Unknown	2025-07-01 19:36:30.179	rectangle selection	{"x1": 121232.35729576273, "y1": 172430.4326617155, "x2": 124694.73904756477, "y2": 175525.63180293}
742	96952	123296	173472	Tumor	#ff0000	Unknown	2025-07-01 19:36:30.179	rectangle selection	{"x1": 121232.35729576273, "y1": 172430.4326617155, "x2": 124694.73904756477, "y2": 175525.63180293}
743	96997	123136	173856	Tumor	#ff0000	Unknown	2025-07-01 19:36:30.179	rectangle selection	{"x1": 121232.35729576273, "y1": 172430.4326617155, "x2": 124694.73904756477, "y2": 175525.63180293}
744	97004	121856	174624	Tumor	#ff0000	Unknown	2025-07-01 19:36:30.179	rectangle selection	{"x1": 121232.35729576273, "y1": 172430.4326617155, "x2": 124694.73904756477, "y2": 175525.63180293}
745	97120	122688	174848	Tumor	#ff0000	Unknown	2025-07-01 19:36:30.179	rectangle selection	{"x1": 121232.35729576273, "y1": 172430.4326617155, "x2": 124694.73904756477, "y2": 175525.63180293}
746	97153	122144	175296	Tumor	#ff0000	Unknown	2025-07-01 19:36:30.179	rectangle selection	{"x1": 121232.35729576273, "y1": 172430.4326617155, "x2": 124694.73904756477, "y2": 175525.63180293}
747	97230	123712	175264	Tumor	#ff0000	Unknown	2025-07-01 19:36:30.180	rectangle selection	{"x1": 121232.35729576273, "y1": 172430.4326617155, "x2": 124694.73904756477, "y2": 175525.63180293}
748	97235	123104	173024	Tumor	#ff0000	Unknown	2025-07-01 19:36:30.180	rectangle selection	{"x1": 121232.35729576273, "y1": 172430.4326617155, "x2": 124694.73904756477, "y2": 175525.63180293}
749	97296	123936	174304	Tumor	#ff0000	Unknown	2025-07-01 19:36:30.180	rectangle selection	{"x1": 121232.35729576273, "y1": 172430.4326617155, "x2": 124694.73904756477, "y2": 175525.63180293}
750	97358	121856	172672	Tumor	#ff0000	Unknown	2025-07-01 19:36:30.180	rectangle selection	{"x1": 121232.35729576273, "y1": 172430.4326617155, "x2": 124694.73904756477, "y2": 175525.63180293}
751	97390	121824	173312	Tumor	#ff0000	Unknown	2025-07-01 19:36:30.180	rectangle selection	{"x1": 121232.35729576273, "y1": 172430.4326617155, "x2": 124694.73904756477, "y2": 175525.63180293}
752	97401	121568	172960	Tumor	#ff0000	Unknown	2025-07-01 19:36:30.180	rectangle selection	{"x1": 121232.35729576273, "y1": 172430.4326617155, "x2": 124694.73904756477, "y2": 175525.63180293}
753	97402	123200	175264	Tumor	#ff0000	Unknown	2025-07-01 19:36:30.180	rectangle selection	{"x1": 121232.35729576273, "y1": 172430.4326617155, "x2": 124694.73904756477, "y2": 175525.63180293}
754	97411	124416	173984	Tumor	#ff0000	Unknown	2025-07-01 19:36:30.180	rectangle selection	{"x1": 121232.35729576273, "y1": 172430.4326617155, "x2": 124694.73904756477, "y2": 175525.63180293}
755	97460	123040	174400	Tumor	#ff0000	Unknown	2025-07-01 19:36:30.180	rectangle selection	{"x1": 121232.35729576273, "y1": 172430.4326617155, "x2": 124694.73904756477, "y2": 175525.63180293}
