# Supplementary material for: SpatialFinder: a human-in-the-loop vision-language framework for prioritizing high-value regions in spatial transcriptomics
Source: Front Bioinform. 2026 Apr 15;6:1746714. doi: 10.3389/fbinf.2026.1746714 (PMC13124733; doi:10.3389/fbinf.2026.1746714)
Supplement: Supplementary file 1 [file DataSheet3.zip › pathologist_annotations_summary.json]

{
  "total_annotations": 756,
  "annotation_method": "rectangle selection",
  "classes_annotated": [
    "Eosinophils",
    "Epithelial Cells",
    "Lymphocytes",
    "Negative control",
    "Plasma Cells",
    "Tumor"
  ],
  "class_counts": {
    "Negative control": 312,
    "Epithelial Cells": 122,
    "Lymphocytes": 9,
    "Tumor": 282,
    "Eosinophils": 27,
    "Plasma Cells": 4
  }
}
