# Supplementary material for: SpatialFinder: a human-in-the-loop vision-language framework for prioritizing high-value regions in spatial transcriptomics
Source: Front Bioinform. 2026 Apr 15;6:1746714. doi: 10.3389/fbinf.2026.1746714 (PMC13124733; doi:10.3389/fbinf.2026.1746714)
Supplement: Supplementary file 1 [file DataSheet3.zip › scalefactors.json]

{
  "spot_diameter_fullres": 29.208598416952658,
  "bin_size_um": 8.0,
  "microns_per_pixel": 0.27389195078106876,
  "regist_target_img_scalef": 0.07973422,
  "tissue_lowres_scalef": 0.007973422,
  "fiducial_diameter_fullres": 1204.854684699297,
  "tissue_hires_scalef": 0.07973422
}
