# Supplementary material for: SpatialFinder: a human-in-the-loop vision-language framework for prioritizing high-value regions in spatial transcriptomics
Source: Front Bioinform. 2026 Apr 15;6:1746714. doi: 10.3389/fbinf.2026.1746714 (PMC13124733; doi:10.3389/fbinf.2026.1746714)
Supplement: Supplementary file 1 [file DataSheet3.zip › summary_statistics.json]

{
  "total_nuclei": 208936,
  "class_distribution": {
    "0": {
      "name": "Negative control",
      "count": 71449,
      "percentage": 34.19659608683999
    },
    "1": {
      "name": "Epithelial Cells",
      "count": 22488,
      "percentage": 10.763104491327487
    },
    "2": {
      "name": "Lymphocytes",
      "count": 7429,
      "percentage": 3.5556342612091743
    },
    "3": {
      "name": "Tumor",
      "count": 89379,
      "percentage": 42.77817130604587
    },
    "4": {
      "name": "Eosinophils",
      "count": 15176,
      "percentage": 7.263468239077995
    },
    "5": {
      "name": "Plasma Cells",
      "count": 3015,
      "percentage": 1.443025615499483
    }
  },
  "spatial_extent": {
    "x_min": 4,
    "x_max": 24698,
    "y_min": 8,
    "y_max": 22722
  },
  "segmentation_probability": {
    "mean": 0.6491789182883202,
    "std": 0.1558032332948833,
    "min": 0.30001896619796753,
    "max": 0.9538747072219849
  }
}
