# Supplementary material for: SpatialFinder: a human-in-the-loop vision-language framework for prioritizing high-value regions in spatial transcriptomics
Source: Front Bioinform. 2026 Apr 15;6:1746714. doi: 10.3389/fbinf.2026.1746714 (PMC13124733; doi:10.3389/fbinf.2026.1746714)
Supplement: Supplementary file 2 [file DataSheet4.zip › cell_annotations.csv]

nucleus_id	centroid_x	centroid_y	class_id	class_name	segmentation_probability
0	970	1960	0	Negative control	0.900041401386261
1	1170	418	0	Negative control	0.878451943397522
2	1760	1792	0	Negative control	0.8767829537391663
3	1800	1454	0	Negative control	0.8752614259719849
4	1216	1076	0	Negative control	0.8750088214874268
5	986	1618	0	Negative control	0.872859537601471
6	1610	984	0	Negative control	0.8720760941505432
7	1466	1796	0	Negative control	0.8714842796325684
8	1002	1582	0	Negative control	0.8703538775444031
9	1000	1444	0	Negative control	0.8699651956558228
10	1346	1136	0	Negative control	0.8687354922294617
11	1732	1130	0	Negative control	0.8633289337158203
12	742	764	0	Negative control	0.862720251083374
13	1214	998	0	Negative control	0.862594723701477
14	334	516	0	Negative control	0.8609730005264282
15	858	1408	0	Negative control	0.8600496649742126
16	904	100	0	Negative control	0.8579885363578796
17	1614	1336	0	Negative control	0.8578896522521973
18	866	1308	0	Negative control	0.857589602470398
19	248	1798	3	Normal_duct	0.8573485612869263
20	208	1848	3	Normal_duct	0.856480598449707
21	1048	1186	0	Negative control	0.8551412224769592
22	1202	848	0	Negative control	0.8543529510498047
23	1420	1532	0	Negative control	0.8536057472229004
24	1466	1280	0	Negative control	0.8532363772392273
25	186	1812	3	Normal_duct	0.8532108068466187
26	1030	488	0	Negative control	0.851298987865448
27	938	1628	0	Negative control	0.8512886762619019
28	1056	1572	0	Negative control	0.8512448668479919
29	328	1958	3	Normal_duct	0.850928008556366
30	570	812	0	Negative control	0.8504137396812439
31	532	18	0	Negative control	0.8501697778701782
32	1690	2008	0	Negative control	0.8495097160339355
33	1092	358	0	Negative control	0.849014401435852
34	808	1086	0	Negative control	0.8489354848861694
35	130	1658	3	Normal_duct	0.8477990031242371
36	1416	818	0	Negative control	0.8475109934806824
37	1408	232	0	Negative control	0.8457258343696594
38	1402	538	0	Negative control	0.8453197479248047
39	930	1528	0	Negative control	0.8448774814605713
40	1144	1288	0	Negative control	0.8448230624198914
41	1254	698	0	Negative control	0.8432243466377258
42	38	1540	0	Negative control	0.8423188328742981
43	764	1104	0	Negative control	0.8421280980110168
44	1530	1126	0	Negative control	0.8419289588928223
45	122	1682	0	Negative control	0.8416931629180908
46	552	576	0	Negative control	0.841613233089447
47	1240	564	0	Negative control	0.8402045965194702
48	1134	586	0	Negative control	0.8400467038154602
49	338	1928	3	Normal_duct	0.8399754762649536
50	1152	740	0	Negative control	0.8396774530410767
51	1170	940	0	Negative control	0.839469313621521
52	1290	694	0	Negative control	0.8392549753189087
53	1574	1452	0	Negative control	0.8377324342727661
54	240	1952	3	Normal_duct	0.8374195098876953
55	1764	302	0	Negative control	0.8372673988342285
56	1330	1398	0	Negative control	0.8367098569869995
57	698	64	0	Negative control	0.8364923000335693
58	808	1040	0	Negative control	0.8352178335189819
59	1082	1558	0	Negative control	0.8350815773010254
60	680	932	0	Negative control	0.8344589471817017
61	242	1758	0	Negative control	0.8342052698135376
62	1218	560	0	Negative control	0.8342046141624451
63	674	1890	0	Negative control	0.8341153264045715
64	1662	1770	0	Negative control	0.8336020112037659
65	336	1992	3	Normal_duct	0.8332967162132263
66	1118	568	0	Negative control	0.8328814506530762
67	918	314	0	Negative control	0.8325610756874084
68	672	80	0	Negative control	0.8319971561431885
69	1630	1032	0	Negative control	0.8315156102180481
70	650	1584	0	Negative control	0.831005871295929
71	1112	1104	0	Negative control	0.8306478261947632
72	980	910	0	Negative control	0.8304638862609863
73	954	1946	0	Negative control	0.8300462365150452
74	1292	1228	0	Negative control	0.8299595713615417
75	288	1892	3	Normal_duct	0.8293050527572632
76	1834	1742	0	Negative control	0.8286381363868713
77	674	908	0	Negative control	0.8286343216896057
78	950	1510	0	Negative control	0.8277794718742371
79	1330	840	0	Negative control	0.8275534510612488
80	1448	1958	0	Negative control	0.8273731470108032
81	50	1610	0	Negative control	0.8269103169441223
82	266	1822	0	Negative control	0.826003909111023
83	912	124	0	Negative control	0.8254960179328918
84	140	1592	3	Normal_duct	0.8252960443496704
85	290	214	0	Negative control	0.8252106308937073
86	1694	1640	0	Negative control	0.8244692087173462
87	1122	1204	0	Negative control	0.8240654468536377
88	1556	1388	0	Negative control	0.8240530490875244
89	1118	356	0	Negative control	0.8238071203231812
90	992	482	0	Negative control	0.8235653042793274
91	870	736	0	Negative control	0.8233194947242737
92	994	1784	0	Negative control	0.8230863213539124
93	1552	1658	0	Negative control	0.8228781819343567
94	1694	730	0	Negative control	0.8210930228233337
95	954	1576	0	Negative control	0.8208305239677429
96	1366	828	0	Negative control	0.8203589916229248
97	982	1002	0	Negative control	0.8197080492973328
98	1082	1074	0	Negative control	0.8195898532867432
99	970	984	0	Negative control	0.8191811442375183
100	1288	1460	0	Negative control	0.8190008997917175
101	1806	1484	0	Negative control	0.8188925981521606
102	100	1730	3	Normal_duct	0.81882643699646
103	1200	968	0	Negative control	0.8187462687492371
104	1000	444	0	Negative control	0.8170719146728516
105	1248	1566	0	Negative control	0.8165733814239502
106	1500	1140	0	Negative control	0.8163869976997375
107	1772	1716	0	Negative control	0.8161318302154541
108	970	810	0	Negative control	0.8154668211936951
109	1728	1964	0	Negative control	0.8149333596229553
110	1192	1762	0	Negative control	0.8145108222961426
111	588	574	0	Negative control	0.8140451312065125
112	1056	74	0	Negative control	0.8140079975128174
113	1660	1392	0	Negative control	0.8128583431243896
114	918	1792	0	Negative control	0.8120788335800171
115	190	1664	3	Normal_duct	0.8120546936988831
116	654	264	0	Negative control	0.8120104074478149
117	1496	1324	0	Negative control	0.8120076060295105
118	614	1690	0	Negative control	0.8116635680198669
119	1082	634	0	Negative control	0.811542272567749
120	810	536	0	Negative control	0.8111899495124817
121	1294	408	0	Negative control	0.8110066056251526
122	608	1724	0	Negative control	0.8106160163879395
123	252	1844	0	Negative control	0.8105610609054565
124	1194	730	0	Negative control	0.8097125291824341
125	944	1018	0	Negative control	0.8095001578330994
126	852	54	0	Negative control	0.8086977005004883
127	1262	594	0	Negative control	0.8085191249847412
128	1084	1848	0	Negative control	0.8082863688468933
129	564	60	0	Negative control	0.8081979155540466
130	1136	1404	0	Negative control	0.807532548904419
131	1050	484	0	Negative control	0.8072198629379272
132	256	1964	3	Normal_duct	0.8072097301483154
133	372	2008	0	Negative control	0.80717933177948
134	480	1320	0	Negative control	0.8071219325065613
135	758	1812	0	Negative control	0.8067050576210022
136	1044	266	0	Negative control	0.8064751029014587
137	760	1490	0	Negative control	0.8064483404159546
138	566	1642	0	Negative control	0.8059272766113281
139	18	1396	0	Negative control	0.8058664798736572
140	812	236	0	Negative control	0.8057084083557129
141	1622	888	0	Negative control	0.805370032787323
142	878	496	0	Negative control	0.804963231086731
143	112	1710	3	Normal_duct	0.8038937449455261
144	954	1730	0	Negative control	0.803052544593811
145	1034	1964	1	Lymphocytes	0.8022350072860718
146	1228	658	0	Negative control	0.8020837903022766
147	1082	1110	0	Negative control	0.8016631603240967
148	1664	918	0	Negative control	0.801655113697052
149	1162	248	0	Negative control	0.800849974155426
150	632	892	0	Negative control	0.799587607383728
151	928	58	0	Negative control	0.799568235874176
152	1106	1292	0	Negative control	0.7992575764656067
153	682	292	0	Negative control	0.7980623841285706
154	174	1826	3	Normal_duct	0.7969768047332764
155	208	1822	3	Normal_duct	0.7966930866241455
156	1090	1416	0	Negative control	0.7966716885566711
157	1094	530	0	Negative control	0.7966518998146057
158	1638	1872	0	Negative control	0.7964089512825012
159	862	898	0	Negative control	0.7961337566375732
160	1560	1150	0	Negative control	0.7960748076438904
161	1606	1686	0	Negative control	0.7958306074142456
162	890	324	0	Negative control	0.7958214282989502
163	940	1418	0	Negative control	0.7957494258880615
164	990	544	0	Negative control	0.7952606081962585
165	136	1750	0	Negative control	0.7951605916023254
166	1046	1296	0	Negative control	0.7950128316879272
167	1392	832	0	Negative control	0.7949851155281067
168	374	694	0	Negative control	0.7939634323120117
169	396	2004	0	Negative control	0.7939114570617676
170	1458	1600	0	Negative control	0.7937871813774109
171	1240	1466	0	Negative control	0.7935931086540222
172	1146	1560	0	Negative control	0.7934290766716003
173	632	396	0	Negative control	0.7924392819404602
174	1098	794	0	Negative control	0.7919363379478455
175	962	412	0	Negative control	0.7917498350143433
176	620	474	0	Negative control	0.7915076017379761
177	1422	1150	0	Negative control	0.7914589047431946
178	1612	1628	0	Negative control	0.7913218140602112
179	996	1106	0	Negative control	0.7912406325340271
180	1052	1134	0	Negative control	0.7908899784088135
181	168	1768	3	Normal_duct	0.790399432182312
182	1516	888	0	Negative control	0.7895560264587402
183	226	1800	3	Normal_duct	0.7894020676612854
184	1556	1922	0	Negative control	0.7892369031906128
185	1542	1536	0	Negative control	0.7891411781311035
186	1156	670	0	Negative control	0.788800835609436
187	760	470	0	Negative control	0.7886040806770325
188	46	1570	0	Negative control	0.7875962853431702
189	1004	836	0	Negative control	0.786818265914917
190	1216	1414	0	Negative control	0.7862287759780884
191	1538	1634	0	Negative control	0.7861944437026978
192	190	1716	3	Normal_duct	0.7861196994781494
193	424	1934	0	Negative control	0.7861186265945435
194	348	1638	0	Negative control	0.7860171794891357
195	1562	1028	0	Negative control	0.7856200933456421
196	1108	314	0	Negative control	0.7851104140281677
197	558	1598	0	Negative control	0.7850687503814697
198	830	272	0	Negative control	0.7848637700080872
199	1152	1804	0	Negative control	0.7846466302871704
200	932	1726	0	Negative control	0.7846388220787048
201	922	854	0	Negative control	0.784174382686615
202	690	580	0	Negative control	0.7834296822547913
203	1082	1668	0	Negative control	0.7829567193984985
204	1212	940	0	Negative control	0.7829406261444092
205	1228	1442	0	Negative control	0.7828800082206726
206	672	244	0	Negative control	0.7824392318725586
207	768	880	0	Negative control	0.7819587588310242
208	898	1060	0	Negative control	0.7819029688835144
209	1104	1072	0	Negative control	0.7817445397377014
210	716	1790	0	Negative control	0.7813131213188171
211	538	1074	0	Negative control	0.781212329864502
212	866	1576	0	Negative control	0.781144917011261
213	206	1890	3	Normal_duct	0.780920147895813
214	116	1624	0	Negative control	0.7806186676025391
215	850	1558	0	Negative control	0.7804057002067566
216	1210	1982	0	Negative control	0.7803139090538025
217	906	256	0	Negative control	0.7801370620727539
218	1644	1296	0	Negative control	0.7800978422164917
219	1174	974	0	Negative control	0.7800417542457581
220	864	526	0	Negative control	0.779857337474823
221	1810	324	0	Negative control	0.779649555683136
222	1662	1466	0	Negative control	0.7792844176292419
223	1340	396	0	Negative control	0.778913140296936
224	896	470	0	Negative control	0.7782618999481201
225	524	54	0	Negative control	0.7780424356460571
226	872	1198	0	Negative control	0.7773675918579102
227	1466	1652	0	Negative control	0.7773264050483704
228	564	952	0	Negative control	0.7772565484046936
229	956	550	0	Negative control	0.7768243551254272
230	668	302	0	Negative control	0.7766634225845337
231	1070	810	0	Negative control	0.7765613198280334
232	1022	598	0	Negative control	0.7765575647354126
233	1362	982	0	Negative control	0.7760921716690063
234	790	328	0	Negative control	0.7758263349533081
235	670	358	0	Negative control	0.775729238986969
236	1216	1178	0	Negative control	0.7752853035926819
237	758	1346	0	Negative control	0.7752172946929932
238	1706	1810	0	Negative control	0.7749691605567932
239	960	1850	0	Negative control	0.7749652862548828
240	1224	1384	0	Negative control	0.7747170329093933
241	890	158	0	Negative control	0.7744120359420776
242	1540	1696	0	Negative control	0.7740006446838379
243	1188	1596	0	Negative control	0.7735608816146851
244	1408	1094	0	Negative control	0.7732433676719666
245	1726	972	0	Negative control	0.772791862487793
246	498	88	0	Negative control	0.7724942564964294
247	646	1826	0	Negative control	0.7723995447158813
248	1002	734	0	Negative control	0.7722415328025818
249	1566	1350	0	Negative control	0.772003173828125
250	1254	178	0	Negative control	0.7715992331504822
251	1042	1544	0	Negative control	0.771442174911499
252	562	38	0	Negative control	0.7710709571838379
253	780	64	0	Negative control	0.7708740830421448
254	1028	1888	0	Negative control	0.7703471183776855
255	1012	432	0	Negative control	0.7702925205230713
256	1378	932	0	Negative control	0.7699950337409973
257	974	1790	0	Negative control	0.7692524790763855
258	742	1288	0	Negative control	0.7691971659660339
259	950	106	0	Negative control	0.7680275440216064
260	1530	1110	0	Negative control	0.7679350972175598
261	1492	1196	0	Negative control	0.7671678066253662
262	1240	2036	0	Negative control	0.7661324143409729
263	1088	1944	0	Negative control	0.7661253213882446
264	1570	1090	0	Negative control	0.7648940682411194
265	1040	772	0	Negative control	0.7646272778511047
266	978	784	0	Negative control	0.7643510699272156
267	734	504	0	Negative control	0.7634310126304626
268	280	232	0	Negative control	0.763116717338562
269	814	818	0	Negative control	0.7630011439323425
270	1026	1722	0	Negative control	0.7628936171531677
271	1168	804	0	Negative control	0.7623366713523865
272	720	690	0	Negative control	0.7616594433784485
273	1490	754	0	Negative control	0.7615535855293274
274	1326	480	0	Negative control	0.7611427307128906
275	980	1308	0	Negative control	0.7611424922943115
276	968	112	0	Negative control	0.7610157132148743
277	20	1376	0	Negative control	0.7605180144309998
278	908	1526	0	Negative control	0.7602558732032776
279	1122	1750	0	Negative control	0.7599870562553406
280	140	1808	3	Normal_duct	0.7599120140075684
281	494	1082	0	Negative control	0.7598482370376587
282	1066	330	0	Negative control	0.7598430514335632
283	1696	1526	0	Negative control	0.759488046169281
284	1408	996	0	Negative control	0.7590211033821106
285	1478	1224	0	Negative control	0.7575731873512268
286	1406	946	0	Negative control	0.7570299506187439
287	1426	1064	0	Negative control	0.7565479874610901
288	634	1772	0	Negative control	0.7563401460647583
289	100	1684	0	Negative control	0.755831778049469
290	1358	218	0	Negative control	0.7558260560035706
291	1000	668	0	Negative control	0.7555444836616516
292	1388	1200	0	Negative control	0.7552968859672546
293	1348	1078	0	Negative control	0.7546971440315247
294	102	1478	0	Negative control	0.754349946975708
295	1474	900	0	Negative control	0.7541915774345398
296	1048	46	0	Negative control	0.7539379000663757
297	824	1834	0	Negative control	0.7538775205612183
298	906	1318	0	Negative control	0.753746509552002
299	1514	1614	0	Negative control	0.7534205913543701
300	102	1520	0	Negative control	0.7531262636184692
301	66	1586	0	Negative control	0.753070056438446
302	428	46	0	Negative control	0.7529959082603455
303	1310	1170	0	Negative control	0.7528338432312012
304	852	548	0	Negative control	0.7528252005577087
305	992	798	0	Negative control	0.7526354789733887
306	1028	576	0	Negative control	0.7525855898857117
307	1028	1778	0	Negative control	0.7524921298027039
308	90	1654	3	Normal_duct	0.7522566318511963
309	1058	1406	0	Negative control	0.7520363926887512
310	1310	1692	0	Negative control	0.7510467767715454
311	1682	350	0	Negative control	0.7508585453033447
312	1514	1148	0	Negative control	0.7508007287979126
313	1636	1928	0	Negative control	0.7506464719772339
314	4	1348	0	Negative control	0.7502653002738953
315	850	1670	0	Negative control	0.7501898407936096
316	934	1808	0	Negative control	0.7496784329414368
317	1422	1444	0	Negative control	0.7493573427200317
318	1588	1664	0	Negative control	0.7482142448425293
319	90	1710	3	Normal_duct	0.7480821013450623
320	1062	1064	0	Negative control	0.7478455901145935
321	1576	1614	0	Negative control	0.7470464706420898
322	1470	920	0	Negative control	0.746792197227478
323	1626	1288	0	Negative control	0.7465775012969971
324	674	650	0	Negative control	0.7462360858917236
325	722	206	0	Negative control	0.7461094856262207
326	1426	1990	0	Negative control	0.7459477782249451
327	628	286	0	Negative control	0.7459012866020203
328	1382	440	0	Negative control	0.7453886270523071
329	1056	1756	0	Negative control	0.7447973489761353
330	1574	850	0	Negative control	0.7447676658630371
331	604	280	0	Negative control	0.7440201044082642
332	730	1828	0	Negative control	0.7438798546791077
333	1274	1750	0	Negative control	0.7438454627990723
334	10	1526	0	Negative control	0.7433673739433289
335	1590	1496	0	Negative control	0.743360161781311
336	1424	1552	0	Negative control	0.7433040142059326
337	1064	1772	0	Negative control	0.7432273626327515
338	886	1592	0	Negative control	0.7430995106697083
339	1546	1578	0	Negative control	0.7426219582557678
340	724	808	0	Negative control	0.7425519824028015
341	1258	656	0	Negative control	0.7425368428230286
342	868	1616	0	Negative control	0.7419999837875366
343	1274	1626	0	Negative control	0.7417670488357544
344	334	198	0	Negative control	0.7417068481445312
345	1744	1796	0	Negative control	0.7416847348213196
346	1334	128	0	Negative control	0.740917444229126
347	1384	678	0	Negative control	0.7408953905105591
348	56	1430	0	Negative control	0.7400063872337341
349	154	1790	3	Normal_duct	0.7393463850021362
350	710	430	0	Negative control	0.7379236817359924
351	1728	1878	0	Negative control	0.7377649545669556
352	1028	364	0	Negative control	0.7373535633087158
353	1050	236	0	Negative control	0.7366949915885925
354	1250	1328	0	Negative control	0.7362678050994873
355	1798	1666	0	Negative control	0.7358714938163757
356	1018	294	0	Negative control	0.7357995510101318
357	1308	1102	0	Negative control	0.7356661558151245
358	1000	1290	0	Negative control	0.7349464297294617
359	1054	1960	0	Negative control	0.7342327833175659
360	892	1472	0	Negative control	0.733971357345581
361	1184	1190	0	Negative control	0.7339022159576416
362	776	1670	0	Negative control	0.7337110042572021
363	824	1340	0	Negative control	0.73342365026474
364	572	1222	0	Negative control	0.7333201766014099
365	908	1232	0	Negative control	0.7319499850273132
366	1316	616	0	Negative control	0.7318354845046997
367	1182	1688	0	Negative control	0.7316763401031494
368	1312	458	0	Negative control	0.7315942049026489
369	1200	262	0	Negative control	0.7310372591018677
370	1172	448	0	Negative control	0.730254590511322
371	914	1976	0	Negative control	0.7295297384262085
372	1274	1350	0	Negative control	0.728396475315094
373	1288	1572	0	Negative control	0.7278300523757935
374	862	1938	0	Negative control	0.7278006076812744
375	72	1678	3	Normal_duct	0.7277433276176453
376	1014	772	0	Negative control	0.7275014519691467
377	1482	1590	0	Negative control	0.7272161245346069
378	542	1226	0	Negative control	0.7271440029144287
379	340	50	0	Negative control	0.7263967394828796
380	540	552	0	Negative control	0.7263171076774597
381	884	588	0	Negative control	0.7261736392974854
382	852	1280	0	Negative control	0.7256231904029846
383	1704	1686	0	Negative control	0.7253314852714539
384	710	1268	0	Negative control	0.7251702547073364
385	854	1898	0	Negative control	0.7251589298248291
386	1246	1706	0	Negative control	0.7249819040298462
387	452	1908	0	Negative control	0.7248594164848328
388	1284	996	0	Negative control	0.7245557904243469
389	1026	154	0	Negative control	0.7243725657463074
390	1386	1252	0	Negative control	0.7243102192878723
391	360	1914	0	Negative control	0.7241416573524475
392	778	222	0	Negative control	0.7230507135391235
393	1674	1972	0	Negative control	0.7228562235832214
394	364	12	0	Negative control	0.7225080728530884
395	1262	1774	0	Negative control	0.7224868535995483
396	1236	1596	0	Negative control	0.7221875190734863
397	852	690	0	Negative control	0.7220491170883179
398	272	1028	0	Negative control	0.7218101620674133
399	1156	1826	0	Negative control	0.7217772603034973
400	1630	1906	0	Negative control	0.7217117547988892
401	1092	770	0	Negative control	0.721682608127594
402	826	1202	0	Negative control	0.7215041518211365
403	892	210	0	Negative control	0.7208535075187683
404	944	474	0	Negative control	0.7205525636672974
405	214	1168	0	Negative control	0.7203658819198608
406	1138	646	0	Negative control	0.7203621864318848
407	1296	1190	0	Negative control	0.7202805876731873
408	968	950	0	Negative control	0.719367265701294
409	596	1694	0	Negative control	0.7189834117889404
410	1038	1686	0	Negative control	0.7188960313796997
411	820	1230	0	Negative control	0.7187743186950684
412	1696	1946	0	Negative control	0.7185891270637512
413	1260	1682	0	Negative control	0.7185360193252563
414	988	622	0	Negative control	0.7183442115783691
415	488	1356	0	Negative control	0.7179791927337646
416	1450	1566	0	Negative control	0.7178109884262085
417	1190	654	0	Negative control	0.7175616025924683
418	1366	404	0	Negative control	0.7174912095069885
419	314	1880	0	Negative control	0.7174801230430603
420	1112	1310	0	Negative control	0.7174086570739746
421	760	1026	0	Negative control	0.7172483205795288
422	1096	458	0	Negative control	0.7171220183372498
423	1596	780	0	Negative control	0.7166955471038818
424	1138	60	0	Negative control	0.7165976166725159
425	218	1730	3	Normal_duct	0.7164621353149414
426	1228	1680	0	Negative control	0.7163377404212952
427	832	1772	0	Negative control	0.7159897685050964
428	1144	1090	0	Negative control	0.7159541845321655
429	880	230	0	Negative control	0.7159455418586731
430	1036	754	0	Negative control	0.7154553532600403
431	692	1964	0	Negative control	0.7152807712554932
432	780	1994	0	Negative control	0.7150974273681641
433	990	342	0	Negative control	0.7148880958557129
434	1154	138	0	Negative control	0.714347779750824
435	1678	1702	0	Negative control	0.7142750024795532
436	1238	1130	0	Negative control	0.714053750038147
437	584	1676	0	Negative control	0.713585376739502
438	1386	972	0	Negative control	0.7135560512542725
439	1042	1644	0	Negative control	0.713234543800354
440	1428	248	0	Negative control	0.7129335999488831
441	914	1212	0	Negative control	0.7127731442451477
442	902	552	0	Negative control	0.7127205729484558
443	1648	1578	0	Negative control	0.7122995257377625
444	1054	2004	0	Negative control	0.7122269868850708
445	832	1366	0	Negative control	0.7117484211921692
446	858	344	0	Negative control	0.7116132378578186
447	1272	1592	0	Negative control	0.711574137210846
448	1044	840	0	Negative control	0.7115389108657837
449	766	1596	0	Negative control	0.7113221883773804
450	1206	506	0	Negative control	0.7112998366355896
451	1010	194	0	Negative control	0.7112767100334167
452	924	1362	0	Negative control	0.7107639908790588
453	1178	1938	0	Negative control	0.710563063621521
454	972	1032	0	Negative control	0.7094631195068359
455	752	1722	0	Negative control	0.7093458771705627
456	752	708	0	Negative control	0.7093219757080078
457	144	1632	0	Negative control	0.7092708945274353
458	204	1926	3	Normal_duct	0.7091303467750549
459	412	310	0	Negative control	0.7090919017791748
460	1712	1564	0	Negative control	0.7088104486465454
461	946	1482	0	Negative control	0.7084541320800781
462	976	1492	0	Negative control	0.7081150412559509
463	1452	600	0	Negative control	0.7080736756324768
464	1100	1626	0	Negative control	0.707830011844635
465	1162	202	0	Negative control	0.7077521681785583
466	154	1616	0	Negative control	0.7077374458312988
467	30	1562	3	Normal_duct	0.7071815133094788
468	370	660	0	Negative control	0.7069690227508545
469	1628	1312	0	Negative control	0.7068517208099365
470	1026	122	0	Negative control	0.7068358063697815
471	740	1862	0	Negative control	0.706778347492218
472	1136	796	0	Negative control	0.7067707777023315
473	1148	124	0	Negative control	0.7066722512245178
474	1236	62	0	Negative control	0.7065268754959106
475	896	832	0	Negative control	0.7063889503479004
476	128	1730	3	Normal_duct	0.7062438726425171
477	964	636	0	Negative control	0.706130862236023
478	1206	416	0	Negative control	0.7058489918708801
479	1434	1880	0	Negative control	0.705150306224823
480	1488	1174	0	Negative control	0.7051478624343872
481	1262	1180	0	Negative control	0.7051453590393066
482	780	1586	0	Negative control	0.7049858570098877
483	494	1526	0	Negative control	0.7048226594924927
484	1594	1788	0	Negative control	0.7043087482452393
485	502	700	0	Negative control	0.7041222453117371
486	282	1840	3	Normal_duct	0.7038863897323608
487	1596	280	0	Negative control	0.7038083076477051
488	434	68	0	Negative control	0.7030050158500671
489	934	1270	0	Negative control	0.7029991745948792
490	1052	574	0	Negative control	0.7027216553688049
491	1344	654	0	Negative control	0.7022424936294556
492	504	290	0	Negative control	0.7021181583404541
493	874	668	0	Negative control	0.7020946741104126
494	1546	1122	0	Negative control	0.7018358111381531
495	1218	300	0	Negative control	0.7018250226974487
496	1630	582	0	Negative control	0.7017173171043396
497	598	1134	0	Negative control	0.7016538977622986
498	1184	234	0	Negative control	0.7012534737586975
499	608	872	0	Negative control	0.7003028988838196
500	960	1300	0	Negative control	0.6996207237243652
501	764	1404	0	Negative control	0.6990428566932678
502	1534	1422	0	Negative control	0.6989994645118713
503	916	824	0	Negative control	0.6983960866928101
504	1582	1756	0	Negative control	0.6983059048652649
505	1036	662	0	Negative control	0.6981366872787476
506	1222	1886	0	Negative control	0.6973078846931458
507	326	554	0	Negative control	0.6971742510795593
508	1386	1124	0	Negative control	0.6969884037971497
509	1218	1930	0	Negative control	0.6966500282287598
510	1076	564	0	Negative control	0.6963798999786377
511	916	1176	0	Negative control	0.6963682770729065
512	1102	1542	0	Negative control	0.6961432099342346
513	1596	250	0	Negative control	0.6956353783607483
514	1132	1234	0	Negative control	0.6954294443130493
515	168	1674	3	Normal_duct	0.695422887802124
516	922	598	0	Negative control	0.6952592134475708
517	1330	1096	0	Negative control	0.6949326395988464
518	218	1952	0	Negative control	0.6947389841079712
519	1200	778	0	Negative control	0.6946167349815369
520	920	1958	0	Negative control	0.6945992708206177
521	722	840	0	Negative control	0.6938055157661438
522	1142	216	0	Negative control	0.6932004690170288
523	494	170	0	Negative control	0.6931059956550598
524	970	2024	0	Negative control	0.6928446888923645
525	660	1780	0	Negative control	0.6928058862686157
526	248	1912	3	Normal_duct	0.6926256418228149
527	388	2040	0	Negative control	0.6923737525939941
528	616	1296	0	Negative control	0.6923264265060425
529	410	2034	0	Negative control	0.6921507716178894
530	1116	1942	0	Negative control	0.6919652819633484
531	2034	1378	0	Negative control	0.6919519305229187
532	1514	1328	0	Negative control	0.6917195916175842
533	1482	724	0	Negative control	0.6908614635467529
534	1714	1956	0	Negative control	0.6906615495681763
535	550	792	0	Negative control	0.6902226209640503
536	882	360	0	Negative control	0.6901832818984985
537	590	36	0	Negative control	0.6900399327278137
538	358	260	0	Negative control	0.6900370717048645
539	1154	1654	0	Negative control	0.6897315979003906
540	884	1934	0	Negative control	0.6896960735321045
541	228	1924	3	Normal_duct	0.6896374821662903
542	38	1410	0	Negative control	0.6895862221717834
543	1744	984	0	Negative control	0.6893835067749023
544	1286	722	0	Negative control	0.6893278956413269
545	810	1024	0	Negative control	0.6881781816482544
546	1774	1862	0	Negative control	0.687972366809845
547	646	228	0	Negative control	0.6877237558364868
548	1300	248	0	Negative control	0.6876603960990906
549	1168	56	0	Negative control	0.6872753500938416
550	946	1238	0	Negative control	0.687248945236206
551	686	954	0	Negative control	0.6872449517250061
552	944	840	0	Negative control	0.6871607899665833
553	330	452	0	Negative control	0.6861957907676697
554	346	546	0	Negative control	0.6858727335929871
555	1788	1732	0	Negative control	0.6856213808059692
556	222	1900	3	Normal_duct	0.6853893995285034
557	346	2014	3	Normal_duct	0.685238778591156
558	858	1964	0	Negative control	0.6852107644081116
559	884	344	0	Negative control	0.685086190700531
560	1520	1190	0	Negative control	0.6850330829620361
561	1074	766	0	Negative control	0.684404194355011
562	1014	1948	0	Negative control	0.6839789152145386
563	256	1558	0	Negative control	0.6839561462402344
564	1280	324	0	Negative control	0.6838446259498596
565	696	1034	0	Negative control	0.6835101842880249
566	920	1154	0	Negative control	0.6833993792533875
567	1536	550	0	Negative control	0.68194979429245
568	1808	1366	0	Negative control	0.6815795302391052
569	1728	1900	0	Negative control	0.6806297302246094
570	814	1400	0	Negative control	0.6804269552230835
571	850	982	0	Negative control	0.6803870797157288
572	1122	388	0	Negative control	0.680312991142273
573	1216	266	0	Negative control	0.6802983283996582
574	748	1590	0	Negative control	0.679845929145813
575	1094	582	0	Negative control	0.6797242760658264
576	1016	248	0	Negative control	0.6792148947715759
577	1010	1148	0	Negative control	0.6791375875473022
578	662	50	0	Negative control	0.6790880560874939
579	650	1258	0	Negative control	0.6784867644309998
580	1474	1674	0	Negative control	0.6784828305244446
581	1230	1360	0	Negative control	0.6783716678619385
582	744	482	0	Negative control	0.6781790852546692
583	968	1674	0	Negative control	0.6779566407203674
584	1286	1942	0	Negative control	0.6773383617401123
585	1068	1186	0	Negative control	0.6771770119667053
586	1624	676	0	Negative control	0.6769728660583496
587	1004	2014	0	Negative control	0.6769555807113647
588	1588	502	0	Negative control	0.6767904758453369
589	1256	616	0	Negative control	0.6761143803596497
590	1828	1344	0	Negative control	0.6758139729499817
591	934	1668	0	Negative control	0.6755889058113098
592	1158	868	0	Negative control	0.6754574179649353
593	1004	1346	0	Negative control	0.6745514273643494
594	1140	1508	0	Negative control	0.6742387413978577
595	1088	50	0	Negative control	0.6735728979110718
596	362	1940	0	Negative control	0.6731474995613098
597	680	1938	0	Negative control	0.672938883304596
598	600	328	0	Negative control	0.6729376316070557
599	614	1470	0	Negative control	0.6719688773155212
600	1254	1234	0	Negative control	0.671506404876709
601	792	402	0	Negative control	0.6713756918907166
602	990	1220	0	Negative control	0.6713591814041138
603	1182	486	0	Negative control	0.6708292365074158
604	1164	1700	0	Negative control	0.6705440282821655
605	1192	1136	0	Negative control	0.669969916343689
606	470	220	0	Negative control	0.6695555448532104
607	1466	892	0	Negative control	0.6692200303077698
608	1054	1272	0	Negative control	0.668813169002533
609	780	1210	0	Negative control	0.6685532331466675
610	924	1604	0	Negative control	0.6685503721237183
611	462	1756	0	Negative control	0.6683729887008667
612	1718	1926	0	Negative control	0.6679766178131104
613	338	1898	0	Negative control	0.6678519248962402
614	1200	1726	0	Negative control	0.66776043176651
615	1110	262	0	Negative control	0.666975736618042
616	244	1404	0	Negative control	0.6666105389595032
617	1380	574	0	Negative control	0.6662341952323914
618	168	1642	0	Negative control	0.6660653948783875
619	1048	412	0	Negative control	0.665891706943512
620	744	1414	0	Negative control	0.6657564043998718
621	254	1892	0	Negative control	0.665717601776123
622	1018	88	0	Negative control	0.6654825806617737
623	842	932	0	Negative control	0.6652515530586243
624	1814	444	0	Negative control	0.6652383208274841
625	1018	1786	0	Negative control	0.6650545001029968
626	1232	1102	0	Negative control	0.6645867824554443
627	1356	782	0	Negative control	0.6644402146339417
628	1142	1936	0	Negative control	0.6644192337989807
629	616	944	0	Negative control	0.6643320918083191
630	1504	894	0	Negative control	0.6636841297149658
631	1488	1046	0	Negative control	0.66340172290802
632	1120	1230	0	Negative control	0.6631894707679749
633	362	178	0	Negative control	0.6628527641296387
634	560	1140	0	Negative control	0.6625189185142517
635	1340	86	0	Negative control	0.6624932885169983
636	892	2020	0	Negative control	0.6622629761695862
637	724	918	0	Negative control	0.6621752381324768
638	648	1800	0	Negative control	0.6616947054862976
639	1444	1770	0	Negative control	0.6616412401199341
640	836	1470	0	Negative control	0.6616393327713013
641	278	1466	0	Negative control	0.6609339714050293
642	184	1984	3	Normal_duct	0.6604739427566528
643	972	738	0	Negative control	0.6603693962097168
644	982	1990	0	Negative control	0.6603623628616333
645	1246	1174	0	Negative control	0.6594744920730591
646	444	1508	0	Negative control	0.6593716144561768
647	1420	1186	0	Negative control	0.6592111587524414
648	1576	948	0	Negative control	0.6591963171958923
649	626	1726	0	Negative control	0.6590165495872498
650	880	446	0	Negative control	0.6585402488708496
651	1238	242	0	Negative control	0.6578103303909302
652	850	8	0	Negative control	0.6574255228042603
653	642	1468	0	Negative control	0.6572116613388062
654	1628	646	0	Negative control	0.6570561528205872
655	854	766	0	Negative control	0.6566663384437561
656	1010	1686	0	Negative control	0.6565037369728088
657	780	1758	0	Negative control	0.6558996438980103
658	1552	412	0	Negative control	0.6558054089546204
659	780	824	0	Negative control	0.6557182669639587
660	52	38	0	Negative control	0.6556243896484375
661	764	1654	0	Negative control	0.6556196808815002
662	852	1038	0	Negative control	0.6548109650611877
663	1454	732	0	Negative control	0.6543198227882385
664	1150	1176	0	Negative control	0.6541906595230103
665	532	310	0	Negative control	0.6534711718559265
666	696	656	0	Negative control	0.6534579396247864
667	1702	1878	0	Negative control	0.6531463265419006
668	1712	1846	0	Negative control	0.6528611779212952
669	1076	1506	0	Negative control	0.6525745391845703
670	958	696	0	Negative control	0.6525582671165466
671	1138	1106	0	Negative control	0.6505515575408936
672	1384	896	0	Negative control	0.6502677798271179
673	1110	452	0	Negative control	0.6495843529701233
674	1170	14	0	Negative control	0.6478107571601868
675	1040	1730	0	Negative control	0.6477174162864685
676	1314	1308	0	Negative control	0.6476450562477112
677	1782	1938	0	Negative control	0.6474326252937317
678	1022	2012	0	Negative control	0.6470238566398621
679	976	146	0	Negative control	0.6470018625259399
680	1204	1226	0	Negative control	0.6453714370727539
681	1284	766	0	Negative control	0.6447805762290955
682	860	238	0	Negative control	0.6447384357452393
683	1608	1774	0	Negative control	0.644275426864624
684	952	1756	0	Negative control	0.6441271305084229
685	428	794	0	Negative control	0.6440564393997192
686	1352	1962	0	Negative control	0.6440123915672302
687	546	396	0	Negative control	0.6439884901046753
688	424	6	0	Negative control	0.6433431506156921
689	704	986	0	Negative control	0.6432896852493286
690	374	1278	0	Negative control	0.6432309150695801
691	568	1086	0	Negative control	0.6428988575935364
692	1648	1104	0	Negative control	0.6424671411514282
693	1628	914	0	Negative control	0.6424646973609924
694	858	1852	0	Negative control	0.6419857144355774
695	954	380	0	Negative control	0.641645610332489
696	1240	694	0	Negative control	0.6412783265113831
697	462	1800	0	Negative control	0.6412113904953003
698	80	1506	0	Negative control	0.639611542224884
699	866	1746	0	Negative control	0.6395806670188904
700	218	1710	3	Normal_duct	0.6393989324569702
701	1620	1238	0	Negative control	0.6392259001731873
702	1818	1816	0	Negative control	0.6384132504463196
703	116	1534	0	Negative control	0.6376505494117737
704	1354	1246	0	Negative control	0.6374824643135071
705	644	508	0	Negative control	0.6373003721237183
706	914	1112	0	Negative control	0.6370179653167725
707	864	322	0	Negative control	0.6368811726570129
708	826	528	0	Negative control	0.6367916464805603
709	540	140	0	Negative control	0.636536717414856
710	1326	302	0	Negative control	0.6363485455513
711	1570	1050	0	Negative control	0.6360698938369751
712	1408	206	0	Negative control	0.6346318125724792
713	648	1048	0	Negative control	0.6343746185302734
714	2018	1408	0	Negative control	0.6343560814857483
715	1248	1418	0	Negative control	0.634027361869812
716	836	442	0	Negative control	0.6333580017089844
717	1666	1878	0	Negative control	0.6330310106277466
718	548	998	0	Negative control	0.6330084800720215
719	838	1584	0	Negative control	0.6329003572463989
720	1374	1604	0	Negative control	0.6327112317085266
721	1216	1504	0	Negative control	0.632538914680481
722	1116	1886	0	Negative control	0.6325117945671082
723	1668	888	0	Negative control	0.6320146918296814
724	1032	428	0	Negative control	0.6319068670272827
725	636	838	0	Negative control	0.6306934356689453
726	998	1702	0	Negative control	0.630053699016571
727	1284	1552	0	Negative control	0.6299585700035095
728	1344	518	0	Negative control	0.6296973824501038
729	1300	1060	0	Negative control	0.6293584704399109
730	1120	1604	0	Negative control	0.6287333369255066
731	672	862	0	Negative control	0.6286234855651855
732	1168	552	0	Negative control	0.6283765435218811
733	856	872	0	Negative control	0.6281614303588867
734	468	890	0	Negative control	0.6279707551002502
735	1344	1836	0	Negative control	0.6270514726638794
736	1582	1534	0	Negative control	0.6270141005516052
737	660	806	0	Negative control	0.626862645149231
738	700	614	0	Negative control	0.6261517405509949
739	1558	1688	0	Negative control	0.6257008910179138
740	638	1046	0	Negative control	0.6250756978988647
741	1694	1348	0	Negative control	0.622355580329895
742	960	1904	0	Negative control	0.6222782135009766
743	694	22	0	Negative control	0.622010350227356
744	1424	1676	0	Negative control	0.6218687891960144
745	814	1190	0	Negative control	0.6211881637573242
746	1188	1900	0	Negative control	0.6208834052085876
747	824	1444	0	Negative control	0.6203616261482239
748	906	1926	0	Negative control	0.620083749294281
749	2012	1376	0	Negative control	0.6193162798881531
750	820	22	0	Negative control	0.6190113425254822
751	144	1166	0	Negative control	0.6183314323425293
752	848	574	0	Negative control	0.6180287599563599
753	1072	1740	0	Negative control	0.616013765335083
754	746	1882	0	Negative control	0.615690290927887
755	932	1950	0	Negative control	0.6156379580497742
756	1288	810	0	Negative control	0.6156002879142761
757	948	1530	0	Negative control	0.6154442429542542
758	978	1390	0	Negative control	0.6149644255638123
759	590	1038	0	Negative control	0.6148105263710022
760	1056	540	0	Negative control	0.6135870814323425
761	958	760	0	Negative control	0.6125513911247253
762	770	570	0	Negative control	0.6122653484344482
763	1240	422	0	Negative control	0.611931324005127
764	1308	432	0	Negative control	0.6111893653869629
765	1300	86	0	Negative control	0.6108755469322205
766	1226	330	0	Negative control	0.6108025312423706
767	1602	1152	0	Negative control	0.6107920408248901
768	966	1078	0	Negative control	0.6107267737388611
769	168	648	0	Negative control	0.6106772422790527
770	1626	1440	0	Negative control	0.606949508190155
771	822	1514	0	Negative control	0.6067980527877808
772	1062	1802	0	Negative control	0.6060253977775574
773	1072	1696	0	Negative control	0.6052572727203369
774	586	1284	0	Negative control	0.6051859259605408
775	1472	840	0	Negative control	0.604514479637146
776	1132	1992	0	Negative control	0.6044862270355225
777	962	1350	0	Negative control	0.6042677760124207
778	594	444	0	Negative control	0.6031081080436707
779	980	1152	0	Negative control	0.6029864549636841
780	758	760	0	Negative control	0.6028953790664673
781	1186	1234	0	Negative control	0.602340579032898
782	1188	2024	0	Negative control	0.6020877361297607
783	1156	1016	0	Negative control	0.6020699143409729
784	1436	610	0	Negative control	0.60201096534729
785	1700	1912	0	Negative control	0.6018661260604858
786	436	676	0	Negative control	0.6016197800636292
787	1356	1890	0	Negative control	0.6015941500663757
788	984	104	0	Negative control	0.6008089780807495
789	1556	1734	0	Negative control	0.600630521774292
790	940	2042	0	Negative control	0.600153923034668
791	576	1442	0	Negative control	0.6000198125839233
792	1310	78	0	Negative control	0.5993678569793701
793	986	870	0	Negative control	0.5992950201034546
794	762	626	0	Negative control	0.5989648103713989
795	968	1540	0	Negative control	0.5988763570785522
796	440	764	0	Negative control	0.5984537601470947
797	886	1434	0	Negative control	0.5977694988250732
798	268	1580	0	Negative control	0.5975310206413269
799	1644	566	0	Negative control	0.5974348783493042
800	1350	478	0	Negative control	0.5969556570053101
801	1008	1062	0	Negative control	0.5967661738395691
802	1454	1088	0	Negative control	0.5963456630706787
803	698	96	0	Negative control	0.5959802269935608
804	482	720	0	Negative control	0.5958791375160217
805	648	446	0	Negative control	0.5958166122436523
806	528	232	0	Negative control	0.5954763293266296
807	1272	940	0	Negative control	0.594630777835846
808	384	1668	3	Normal_duct	0.5942833423614502
809	1196	928	0	Negative control	0.5940462350845337
810	476	706	0	Negative control	0.5937550663948059
811	896	140	0	Negative control	0.5937454700469971
812	976	514	0	Negative control	0.5936031341552734
813	1190	1668	0	Negative control	0.5935388207435608
814	34	630	0	Negative control	0.5932698845863342
815	82	1174	0	Negative control	0.5931292176246643
816	436	1016	0	Negative control	0.5925723314285278
817	14	1790	3	Normal_duct	0.592546820640564
818	592	1358	0	Negative control	0.5919802784919739
819	1012	324	0	Negative control	0.5913949012756348
820	1494	678	0	Negative control	0.5907114148139954
821	1500	1636	0	Negative control	0.5906779766082764
822	298	1402	0	Negative control	0.5901340246200562
823	516	532	0	Negative control	0.5899698734283447
824	996	900	0	Negative control	0.5891594886779785
825	852	220	0	Negative control	0.5879765152931213
826	1794	1548	0	Negative control	0.5875828862190247
827	842	242	0	Negative control	0.5873522162437439
828	466	722	0	Negative control	0.5873118042945862
829	370	1432	0	Negative control	0.5864467620849609
830	688	796	0	Negative control	0.5858654379844666
831	706	446	0	Negative control	0.5857931971549988
832	1666	422	0	Negative control	0.5852100253105164
833	910	396	0	Negative control	0.5845810174942017
834	1260	1920	0	Negative control	0.584446132183075
835	1600	1546	0	Negative control	0.584333598613739
836	424	1548	0	Negative control	0.5840679407119751
837	474	474	0	Negative control	0.5821616053581238
838	1504	854	0	Negative control	0.5820655822753906
839	1038	800	0	Negative control	0.5815087556838989
840	784	1052	0	Negative control	0.580600380897522
841	1196	522	0	Negative control	0.5805270671844482
842	1392	1600	0	Negative control	0.5796538591384888
843	384	750	0	Negative control	0.5795217752456665
844	938	1690	0	Negative control	0.5789369940757751
845	858	622	0	Negative control	0.5788445472717285
846	688	1074	0	Negative control	0.5783376097679138
847	88	1606	0	Negative control	0.5781208872795105
848	668	1852	0	Negative control	0.5780417919158936
849	932	1400	0	Negative control	0.5776833295822144
850	1564	1122	0	Negative control	0.5776721835136414
851	1010	382	0	Negative control	0.5770069360733032
852	1258	530	0	Negative control	0.5769550800323486
853	892	766	0	Negative control	0.576935350894928
854	1208	1838	0	Negative control	0.5765354633331299
855	836	1634	0	Negative control	0.5761206746101379
856	948	810	0	Negative control	0.5758845806121826
857	1044	1864	0	Negative control	0.5755237340927124
858	1296	546	0	Negative control	0.574894905090332
859	846	1746	0	Negative control	0.5746860504150391
860	1432	1138	0	Negative control	0.5745517015457153
861	1510	760	0	Negative control	0.5739729404449463
862	1178	468	0	Negative control	0.5738818645477295
863	454	1042	0	Negative control	0.5729779601097107
864	432	154	0	Negative control	0.5723779797554016
865	980	1538	0	Negative control	0.5701926350593567
866	1618	1546	0	Negative control	0.569854736328125
867	104	894	0	Negative control	0.5695772171020508
868	416	180	0	Negative control	0.5694352388381958
869	698	1908	0	Negative control	0.5693333745002747
870	798	110	0	Negative control	0.568071186542511
871	874	1172	0	Negative control	0.5677082538604736
872	546	340	0	Negative control	0.5673006176948547
873	516	330	0	Negative control	0.5665591359138489
874	1590	1390	0	Negative control	0.5646789073944092
875	2022	1206	0	Negative control	0.5635150671005249
876	234	1778	3	Normal_duct	0.5634496808052063
877	736	1244	0	Negative control	0.5626266598701477
878	1116	282	0	Negative control	0.5611644387245178
879	268	126	0	Negative control	0.5611607432365417
880	68	1636	0	Negative control	0.5601430535316467
881	738	202	0	Negative control	0.55962073802948
882	810	1836	0	Negative control	0.5595188140869141
883	860	1492	0	Negative control	0.5590614080429077
884	432	1030	0	Negative control	0.558923602104187
885	1394	638	0	Negative control	0.5569185018539429
886	968	2002	0	Negative control	0.5563802719116211
887	1056	974	0	Negative control	0.5562669038772583
888	1500	1584	0	Negative control	0.5559088587760925
889	984	1664	0	Negative control	0.5537427067756653
890	972	456	0	Negative control	0.5533654093742371
891	372	102	0	Negative control	0.5519917607307434
892	1582	372	0	Negative control	0.5516054630279541
893	588	1392	0	Negative control	0.5515336990356445
894	1174	588	0	Negative control	0.5508286952972412
895	1624	1952	0	Negative control	0.5507025122642517
896	1292	532	0	Negative control	0.5505709052085876
897	52	1588	0	Negative control	0.5499374866485596
898	872	1418	0	Negative control	0.5498804450035095
899	564	1252	0	Negative control	0.5497996211051941
900	1738	1302	0	Negative control	0.54975825548172
901	1716	1290	0	Negative control	0.5489920973777771
902	1220	130	0	Negative control	0.548690915107727
903	1636	220	0	Negative control	0.5480981469154358
904	1224	1716	0	Negative control	0.5480312705039978
905	402	340	0	Negative control	0.5473957061767578
906	574	1148	0	Negative control	0.5460401177406311
907	1170	1750	0	Negative control	0.5455171465873718
908	608	1152	0	Negative control	0.5448293685913086
909	112	842	0	Negative control	0.5439293384552002
910	1450	1390	0	Negative control	0.5437357425689697
911	786	930	0	Negative control	0.5434845685958862
912	384	96	0	Negative control	0.5434371829032898
913	952	1216	0	Negative control	0.542880654335022
914	760	1860	0	Negative control	0.5418485403060913
915	586	318	0	Negative control	0.5414597392082214
916	1472	1188	0	Negative control	0.5414068698883057
917	1438	1650	0	Negative control	0.5408582091331482
918	510	1134	0	Negative control	0.5402695536613464
919	636	1328	0	Negative control	0.5401644110679626
920	810	568	0	Negative control	0.5400279760360718
921	752	1070	0	Negative control	0.5399986505508423
922	1626	326	0	Negative control	0.5396013259887695
923	1462	1830	0	Negative control	0.5387970805168152
924	768	1910	0	Negative control	0.5384631752967834
925	1078	1792	0	Negative control	0.5377116203308105
926	706	1738	0	Negative control	0.5375673174858093
927	1574	1556	0	Negative control	0.5368271470069885
928	84	1484	3	Normal_duct	0.5355889797210693
929	1042	1772	0	Negative control	0.5350885391235352
930	540	1190	0	Negative control	0.5340765118598938
931	1142	1682	0	Negative control	0.5339521169662476
932	1632	980	0	Negative control	0.5337098240852356
933	1564	1172	0	Negative control	0.5332097411155701
934	484	742	0	Negative control	0.5331963300704956
935	1594	1646	0	Negative control	0.5331431031227112
936	408	658	0	Negative control	0.5327380895614624
937	1130	1178	0	Negative control	0.5324124097824097
938	1288	298	0	Negative control	0.532245934009552
939	1268	986	0	Negative control	0.5320829749107361
940	1432	1312	0	Negative control	0.5318798422813416
941	172	1878	3	Normal_duct	0.5316617488861084
942	1126	1830	0	Negative control	0.5313922762870789
943	470	328	0	Negative control	0.5313242077827454
944	600	1960	0	Negative control	0.5306844115257263
945	948	1388	0	Negative control	0.5291897654533386
946	1552	290	0	Negative control	0.529037594795227
947	1106	1000	0	Negative control	0.5290234088897705
948	136	950	0	Negative control	0.5288846492767334
949	302	1858	0	Negative control	0.5288180708885193
950	496	506	0	Negative control	0.5281379222869873
951	120	1578	3	Normal_duct	0.5267881751060486
952	1384	616	0	Negative control	0.5251424908638
953	1212	1958	0	Negative control	0.52415531873703
954	876	810	0	Negative control	0.5228933095932007
955	628	1288	0	Negative control	0.522879958152771
956	168	1986	3	Normal_duct	0.5225837230682373
957	160	1208	0	Negative control	0.5213461518287659
958	1182	1504	0	Negative control	0.5211721062660217
959	154	1652	3	Normal_duct	0.5209792256355286
960	920	1448	0	Negative control	0.520173192024231
961	710	1052	0	Negative control	0.519831120967865
962	1120	1266	0	Negative control	0.5195397734642029
963	858	1882	0	Negative control	0.5185583233833313
964	1088	68	0	Negative control	0.5177332758903503
965	634	1744	0	Negative control	0.5172828435897827
966	124	1256	0	Negative control	0.5168563723564148
967	882	1868	0	Negative control	0.5156201124191284
968	814	1480	0	Negative control	0.5148763060569763
969	1532	642	0	Negative control	0.5145687460899353
970	886	1530	0	Negative control	0.5145110487937927
971	508	1836	0	Negative control	0.5136829614639282
972	396	1686	0	Negative control	0.5134220123291016
973	1226	486	0	Negative control	0.5126850605010986
974	804	264	0	Negative control	0.5122262835502625
975	1772	476	0	Negative control	0.5115418434143066
976	72	1474	0	Negative control	0.5111144185066223
977	324	154	0	Negative control	0.5105651021003723
978	592	776	0	Negative control	0.5102737545967102
979	890	1382	0	Negative control	0.509691059589386
980	1308	676	0	Negative control	0.5089046955108643
981	460	8	0	Negative control	0.5087951421737671
982	104	2030	3	Normal_duct	0.5087498426437378
983	1770	1810	0	Negative control	0.5086966156959534
984	840	708	0	Negative control	0.5080764293670654
985	1102	1646	0	Negative control	0.5080505013465881
986	1614	1730	0	Negative control	0.5080032348632812
987	184	1842	3	Normal_duct	0.5066461563110352
988	1562	2034	0	Negative control	0.5064404606819153
989	810	96	0	Negative control	0.50616455078125
990	1068	1792	0	Negative control	0.5056760907173157
991	210	1020	0	Negative control	0.5054640769958496
992	372	730	0	Negative control	0.5042313933372498
993	1312	1428	0	Negative control	0.5028659701347351
994	758	1190	0	Negative control	0.5023081302642822
995	412	108	0	Negative control	0.5022598505020142
996	458	274	0	Negative control	0.5010399222373962
997	850	1934	0	Negative control	0.5006236433982849
998	1138	380	0	Negative control	0.49956730008125305
999	778	6	0	Negative control	0.498770534992218
1000	688	970	0	Negative control	0.4969635307788849
1001	692	1600	0	Negative control	0.4969351887702942
1002	1626	270	0	Negative control	0.496825248003006
1003	406	1624	0	Negative control	0.496682733297348
1004	180	950	0	Negative control	0.496398001909256
1005	1068	1712	0	Negative control	0.4958011209964752
1006	484	1852	0	Negative control	0.49569395184516907
1007	818	1808	0	Negative control	0.49494504928588867
1008	1416	1956	0	Negative control	0.49460408091545105
1009	498	1144	0	Negative control	0.4942604899406433
1010	502	964	0	Negative control	0.4939451813697815
1011	900	186	0	Negative control	0.4937773644924164
1012	622	1150	0	Negative control	0.4937210977077484
1013	866	1548	0	Negative control	0.49246594309806824
1014	1384	1738	0	Negative control	0.4912355840206146
1015	1316	154	0	Negative control	0.4912237226963043
1016	1594	604	0	Negative control	0.49113768339157104
1017	1620	1612	0	Negative control	0.4908997118473053
1018	1122	38	0	Negative control	0.490553617477417
1019	616	76	0	Negative control	0.4902195334434509
1020	674	1534	0	Negative control	0.4899944067001343
1021	1666	1652	0	Negative control	0.48948442935943604
1022	872	592	0	Negative control	0.488370418548584
1023	1272	1006	0	Negative control	0.48821455240249634
1024	1514	1412	0	Negative control	0.4878990352153778
1025	1024	1976	0	Negative control	0.4876316785812378
1026	1568	1314	0	Negative control	0.48686501383781433
1027	276	56	0	Negative control	0.4867674708366394
1028	1494	1074	0	Negative control	0.4861237704753876
1029	948	1908	0	Negative control	0.48604127764701843
1030	2034	1196	0	Negative control	0.48562851548194885
1031	1536	716	0	Negative control	0.4844333231449127
1032	1640	1140	0	Negative control	0.4839998483657837
1033	408	890	0	Negative control	0.48149374127388
1034	908	1416	0	Negative control	0.48129600286483765
1035	800	1904	0	Negative control	0.48098304867744446
1036	1574	1666	0	Negative control	0.4806830883026123
1037	834	386	0	Negative control	0.47935232520103455
1038	964	82	0	Negative control	0.47914204001426697
1039	916	1562	0	Negative control	0.4784426689147949
1040	664	882	0	Negative control	0.4780466556549072
1041	1296	1634	0	Negative control	0.47758957743644714
1042	1344	1262	0	Negative control	0.47710981965065
1043	1092	818	0	Negative control	0.4765682518482208
1044	622	184	0	Negative control	0.4749165177345276
1045	1588	336	0	Negative control	0.4742411971092224
1046	224	1148	0	Negative control	0.4739614725112915
1047	790	388	0	Negative control	0.4727379381656647
1048	966	354	0	Negative control	0.4727235436439514
1049	1504	1062	0	Negative control	0.4721837043762207
1050	1176	1822	0	Negative control	0.47066450119018555
1051	1032	1612	0	Negative control	0.4704981744289398
1052	1152	706	0	Negative control	0.4691934287548065
1053	1524	1054	0	Negative control	0.46863114833831787
1054	374	212	0	Negative control	0.46814146637916565
1055	1300	578	0	Negative control	0.46809902787208557
1056	802	1802	0	Negative control	0.4664228856563568
1057	1200	1250	0	Negative control	0.4661749303340912
1058	810	1160	0	Negative control	0.46573323011398315
1059	44	1904	3	Normal_duct	0.46568018198013306
1060	786	184	0	Negative control	0.4645003080368042
1061	1092	240	0	Negative control	0.46345511078834534
1062	492	986	0	Negative control	0.4630545973777771
1063	1578	702	0	Negative control	0.4624529480934143
1064	1658	1674	0	Negative control	0.4620087444782257
1065	1350	1468	0	Negative control	0.4616699814796448
1066	1622	1822	0	Negative control	0.46139755845069885
1067	1188	174	0	Negative control	0.46123671531677246
1068	588	1552	0	Negative control	0.4610055387020111
1069	1186	1924	0	Negative control	0.46084192395210266
1070	706	1526	0	Negative control	0.4608141779899597
1071	1244	1148	0	Negative control	0.46054065227508545
1072	1436	1220	0	Negative control	0.458745539188385
1073	940	752	0	Negative control	0.4580458700656891
1074	648	1908	0	Negative control	0.4578878581523895
1075	1774	1370	0	Negative control	0.4567955434322357
1076	1508	682	0	Negative control	0.45633643865585327
1077	1012	1166	0	Negative control	0.4559860825538635
1078	1260	1584	0	Negative control	0.45556584000587463
1079	1072	1816	0	Negative control	0.45410650968551636
1080	392	790	0	Negative control	0.4540218710899353
1081	788	1710	0	Negative control	0.4531574547290802
1082	1258	298	0	Negative control	0.45278382301330566
1083	572	1112	0	Negative control	0.45173871517181396
1084	1336	1338	0	Negative control	0.45167356729507446
1085	18	692	0	Negative control	0.4499339461326599
1086	938	1850	0	Negative control	0.4498288333415985
1087	1726	1044	0	Negative control	0.44965869188308716
1088	834	724	0	Negative control	0.44845473766326904
1089	1040	30	0	Negative control	0.44797319173812866
1090	118	1770	3	Normal_duct	0.44719982147216797
1091	858	1166	0	Negative control	0.4471336305141449
1092	64	1498	0	Negative control	0.44687286019325256
1093	1062	858	0	Negative control	0.44683748483657837
1094	1252	1182	0	Negative control	0.44626569747924805
1095	1406	1174	0	Negative control	0.445212185382843
1096	542	838	0	Negative control	0.4450279772281647
1097	396	548	0	Negative control	0.4448195993900299
1098	1096	1888	0	Negative control	0.4447350800037384
1099	10	1028	0	Negative control	0.4442172944545746
1100	1128	1066	0	Negative control	0.4435337483882904
1101	1012	1734	0	Negative control	0.4429653286933899
1102	40	650	0	Negative control	0.4428495168685913
1103	308	186	0	Negative control	0.4425865411758423
1104	498	200	0	Negative control	0.44090530276298523
1105	4	1566	3	Normal_duct	0.4407389461994171
1106	672	1350	0	Negative control	0.4403705894947052
1107	1252	1616	0	Negative control	0.4397430121898651
1108	992	1844	0	Negative control	0.4389408230781555
1109	152	1934	0	Negative control	0.43665140867233276
1110	32	562	0	Negative control	0.4363173544406891
1111	212	1056	0	Negative control	0.43506088852882385
1112	1752	1208	0	Negative control	0.43485838174819946
1113	1212	362	0	Negative control	0.4344809055328369
1114	546	466	0	Negative control	0.434051513671875
1115	54	1640	0	Negative control	0.4325736165046692
1116	964	1482	0	Negative control	0.43098530173301697
1117	750	90	0	Negative control	0.42933225631713867
1118	762	212	0	Negative control	0.4287821352481842
1119	814	434	0	Negative control	0.4283861219882965
1120	848	1394	0	Negative control	0.4280117452144623
1121	1584	1362	0	Negative control	0.4273253083229065
1122	1642	456	0	Negative control	0.4268287122249603
1123	410	1412	0	Negative control	0.4260500371456146
1124	420	946	0	Negative control	0.42580148577690125
1125	1656	262	0	Negative control	0.42359116673469543
1126	504	1560	0	Negative control	0.4226627051830292
1127	566	418	0	Negative control	0.4219711422920227
1128	1756	1558	0	Negative control	0.42161428928375244
1129	1476	980	0	Negative control	0.4215916097164154
1130	956	1868	0	Negative control	0.42037203907966614
1131	1608	966	0	Negative control	0.4200948178768158
1132	62	380	0	Negative control	0.4190382659435272
1133	1504	660	0	Negative control	0.4179229438304901
1134	954	366	0	Negative control	0.4170622229576111
1135	1368	1698	0	Negative control	0.41638970375061035
1136	1240	1662	0	Negative control	0.41598519682884216
1137	1726	916	0	Negative control	0.41549262404441833
1138	1462	1556	0	Negative control	0.41533830761909485
1139	610	1980	0	Negative control	0.41486847400665283
1140	1054	1914	0	Negative control	0.4137406051158905
1141	1180	1212	0	Negative control	0.4129375219345093
1142	688	1048	0	Negative control	0.4129228889942169
1143	1368	1682	0	Negative control	0.4124237298965454
1144	1022	50	0	Negative control	0.40991872549057007
1145	478	1834	0	Negative control	0.4085708260536194
1146	1616	1578	0	Negative control	0.40853196382522583
1147	952	1204	0	Negative control	0.40838688611984253
1148	900	1816	0	Negative control	0.4072614312171936
1149	910	158	0	Negative control	0.4066850543022156
1150	18	666	0	Negative control	0.40537893772125244
1151	832	1416	0	Negative control	0.4037685692310333
1152	350	228	0	Negative control	0.40367648005485535
1153	1494	632	0	Negative control	0.40019550919532776
1154	468	1710	0	Negative control	0.3978726267814636
1155	1640	1896	0	Negative control	0.3971359133720398
1156	1556	1334	0	Negative control	0.3971206247806549
1157	740	1534	0	Negative control	0.396064817905426
1158	1026	1760	0	Negative control	0.39546579122543335
1159	584	666	0	Negative control	0.39538949728012085
1160	860	1114	0	Negative control	0.3941522240638733
1161	582	334	0	Negative control	0.39406245946884155
1162	612	296	0	Negative control	0.3936319947242737
1163	20	860	0	Negative control	0.39356786012649536
1164	1200	294	0	Negative control	0.3928922712802887
1165	978	42	0	Negative control	0.39277756214141846
1166	1294	210	0	Negative control	0.3920128047466278
1167	474	1612	0	Negative control	0.3916408121585846
1168	1222	216	0	Negative control	0.39044877886772156
1169	496	144	0	Negative control	0.3876184821128845
1170	1444	1924	0	Negative control	0.3875679671764374
1171	1690	928	0	Negative control	0.3872041404247284
1172	750	1642	0	Negative control	0.3870806097984314
1173	1408	1508	0	Negative control	0.3867783844470978
1174	984	1436	0	Negative control	0.3861849009990692
1175	768	940	0	Negative control	0.3857744336128235
1176	1132	1812	0	Negative control	0.38448747992515564
1177	350	326	0	Negative control	0.38435620069503784
1178	1724	1524	0	Negative control	0.3836835026741028
1179	80	1014	0	Negative control	0.3834487795829773
1180	110	912	0	Negative control	0.3826558589935303
1181	1524	1216	0	Negative control	0.3825077712535858
1182	242	1724	3	Normal_duct	0.3823568820953369
1183	862	720	0	Negative control	0.38174623250961304
1184	176	1852	3	Normal_duct	0.381038099527359
1185	804	1440	0	Negative control	0.38059863448143005
1186	136	1908	3	Normal_duct	0.37980136275291443
1187	1226	590	0	Negative control	0.3796706795692444
1188	1152	1532	0	Negative control	0.37932270765304565
1189	620	1802	0	Negative control	0.3792063891887665
1190	40	1642	0	Negative control	0.3785082697868347
1191	458	1534	0	Negative control	0.37841662764549255
1192	1006	334	0	Negative control	0.37815234065055847
1193	638	1314	0	Negative control	0.37804266810417175
1194	656	1326	0	Negative control	0.3771619498729706
1195	424	1440	0	Negative control	0.375964879989624
1196	642	796	0	Negative control	0.3758160471916199
1197	680	126	0	Negative control	0.3756893277168274
1198	740	1138	0	Negative control	0.37469714879989624
1199	744	640	0	Negative control	0.3743521571159363
1200	1320	1442	0	Negative control	0.3737980127334595
1201	1016	968	0	Negative control	0.3734572231769562
1202	724	284	0	Negative control	0.3723364770412445
1203	388	776	0	Negative control	0.3720357418060303
1204	1478	1556	0	Negative control	0.3709399104118347
1205	278	182	0	Negative control	0.3709331750869751
1206	204	764	0	Negative control	0.3705955743789673
1207	868	1512	0	Negative control	0.368064820766449
1208	860	168	0	Negative control	0.3671213984489441
1209	408	1706	3	Normal_duct	0.3669542074203491
1210	1294	1976	0	Negative control	0.36679181456565857
1211	128	922	0	Negative control	0.3652210831642151
1212	160	1950	0	Negative control	0.36485907435417175
1213	1154	452	0	Negative control	0.36401137709617615
1214	982	1816	0	Negative control	0.3635016679763794
1215	1322	542	0	Negative control	0.3630717098712921
1216	706	1280	0	Negative control	0.36162468791007996
1217	488	1646	0	Negative control	0.3612399101257324
1218	186	968	0	Negative control	0.36016684770584106
1219	1276	1728	0	Negative control	0.3595297336578369
1220	88	1194	0	Negative control	0.35681191086769104
1221	670	1646	0	Negative control	0.35647183656692505
1222	116	736	0	Negative control	0.3556070625782013
1223	988	1094	0	Negative control	0.3552354574203491
1224	586	1338	0	Negative control	0.3551666736602783
1225	32	1328	0	Negative control	0.3549782633781433
1226	1180	574	0	Negative control	0.35477909445762634
1227	850	1920	0	Negative control	0.3539884686470032
1228	1226	1776	0	Negative control	0.3537822365760803
1229	754	1662	0	Negative control	0.3536229431629181
1230	560	978	0	Negative control	0.35242128372192383
1231	870	578	0	Negative control	0.35226133465766907
1232	468	684	0	Negative control	0.35225623846054077
1233	528	768	0	Negative control	0.3487895429134369
1234	1440	1088	0	Negative control	0.34873366355895996
1235	274	1862	3	Normal_duct	0.3482256531715393
1236	872	1450	0	Negative control	0.34684279561042786
1237	1208	1468	0	Negative control	0.346841424703598
1238	956	1418	0	Negative control	0.3467246890068054
1239	574	526	0	Negative control	0.34608912467956543
1240	1422	836	0	Negative control	0.3446713387966156
1241	738	334	0	Negative control	0.3446292579174042
1242	1224	1666	0	Negative control	0.3435497283935547
1243	624	1550	0	Negative control	0.34303584694862366
1244	1056	1336	0	Negative control	0.3430117666721344
1245	292	2042	3	Normal_duct	0.34222346544265747
1246	686	542	0	Negative control	0.3412928879261017
1247	1192	910	0	Negative control	0.34082403779029846
1248	928	1970	0	Negative control	0.34081101417541504
1249	1546	1180	0	Negative control	0.3402904272079468
1250	780	1142	0	Negative control	0.33954620361328125
1251	1566	284	0	Negative control	0.3385414183139801
1252	164	582	0	Negative control	0.3374026119709015
1253	308	422	0	Negative control	0.3370915353298187
1254	1150	8	0	Negative control	0.33708369731903076
1255	1062	1782	0	Negative control	0.33654287457466125
1256	1642	732	0	Negative control	0.33643394708633423
1257	430	1500	0	Negative control	0.3354898989200592
1258	1138	680	0	Negative control	0.3350217342376709
1259	1672	1512	0	Negative control	0.3348996639251709
1260	412	910	0	Negative control	0.33399495482444763
1261	246	1528	0	Negative control	0.33339762687683105
1262	1340	1788	0	Negative control	0.33214476704597473
1263	1402	1884	0	Negative control	0.3295394778251648
1264	164	1272	0	Negative control	0.3291889727115631
1265	1826	1460	0	Negative control	0.3279634714126587
1266	942	1518	0	Negative control	0.327856183052063
1267	96	730	0	Negative control	0.327843576669693
1268	424	964	0	Negative control	0.32751545310020447
1269	1342	926	0	Negative control	0.32718995213508606
1270	864	1914	0	Negative control	0.3269980847835541
1271	394	804	0	Negative control	0.3261307179927826
1272	1170	126	0	Negative control	0.3255143165588379
1273	1654	1038	0	Negative control	0.3246787488460541
1274	538	568	0	Negative control	0.3234711289405823
1275	530	1166	0	Negative control	0.3231920301914215
1276	1538	1650	0	Negative control	0.3209247291088104
1277	268	1624	0	Negative control	0.320875883102417
1278	658	750	0	Negative control	0.32046881318092346
1279	772	1932	0	Negative control	0.31944042444229126
1280	1596	1408	0	Negative control	0.3165226876735687
1281	646	1874	0	Negative control	0.31630033254623413
1282	1474	416	0	Negative control	0.315559446811676
1283	648	482	0	Negative control	0.3153667151927948
1284	680	1240	0	Negative control	0.31315311789512634
1285	1100	1978	0	Negative control	0.3107958734035492
1286	1316	1338	0	Negative control	0.31078386306762695
1287	38	68	0	Negative control	0.30889397859573364
1288	512	388	0	Negative control	0.3088189661502838
1289	382	554	0	Negative control	0.30860745906829834
1290	536	516	0	Negative control	0.3076944947242737
1291	384	78	0	Negative control	0.3059921860694885
1292	1226	1560	0	Negative control	0.305919349193573
1293	1244	1912	3	Normal_duct	0.30547380447387695
1294	940	492	0	Negative control	0.30542153120040894
1295	86	110	0	Negative control	0.30463680624961853
1296	1034	246	0	Negative control	0.3044784665107727
1297	896	8	0	Negative control	0.30374830961227417
1298	1512	1462	0	Negative control	0.30353257060050964
1299	48	126	0	Negative control	0.30301761627197266
1300	610	1640	0	Negative control	0.3026244044303894
1301	562	1750	0	Negative control	0.30192646384239197
1302	1572	494	0	Negative control	0.30124595761299133
1303	550	1202	0	Negative control	0.3012170195579529
1304	570	282	0	Negative control	0.3010067045688629
1305	96	872	0	Negative control	0.300078809261322
1306	938	1970	0	Negative control	0.2967783808708191
1307	1560	1602	0	Negative control	0.29562243819236755
1308	1132	1894	0	Negative control	0.2944277226924896
1309	912	1810	0	Negative control	0.29297852516174316
1310	72	332	0	Negative control	0.29293936491012573
1311	1284	750	0	Negative control	0.29292139410972595
1312	1102	1656	0	Negative control	0.2924575209617615
1313	604	860	0	Negative control	0.2923344671726227
1314	92	682	0	Negative control	0.29204124212265015
1315	452	1716	0	Negative control	0.2915436327457428
1316	572	854	0	Negative control	0.29102879762649536
1317	1306	1572	0	Negative control	0.29075539112091064
1318	462	1064	0	Negative control	0.2896853983402252
1319	1730	1064	0	Negative control	0.2894214987754822
1320	1680	1286	0	Negative control	0.28845101594924927
1321	1696	672	0	Negative control	0.28609246015548706
1322	400	1398	0	Negative control	0.2859434187412262
1323	1040	182	0	Negative control	0.2858469486236572
1324	884	616	0	Negative control	0.28577542304992676
1325	1024	234	0	Negative control	0.2857244908809662
1326	1282	554	0	Negative control	0.2855985164642334
1327	592	1410	0	Negative control	0.28511542081832886
1328	410	20	0	Negative control	0.28201764822006226
1329	1332	1774	0	Negative control	0.2818637788295746
1330	986	1172	0	Negative control	0.28114962577819824
1331	126	814	0	Negative control	0.27996233105659485
1332	1136	1864	0	Negative control	0.27975401282310486
1333	166	1658	3	Normal_duct	0.27939093112945557
1334	972	320	0	Negative control	0.2793658673763275
1335	1184	360	0	Negative control	0.27927473187446594
1336	1640	672	0	Negative control	0.27715179324150085
1337	1394	740	0	Negative control	0.27226096391677856
1338	1106	102	0	Negative control	0.27084076404571533
1339	76	1152	0	Negative control	0.267143189907074
1340	512	1500	0	Negative control	0.26682403683662415
1341	1644	586	0	Negative control	0.2653052508831024
1342	932	1882	0	Negative control	0.2648278772830963
1343	152	1002	0	Negative control	0.264279842376709
1344	498	314	0	Negative control	0.26420265436172485
1345	158	46	0	Negative control	0.2633822560310364
1346	1700	622	0	Negative control	0.2632921636104584
1347	284	1270	0	Negative control	0.26284265518188477
1348	16	560	0	Negative control	0.2615380585193634
1349	968	1358	0	Negative control	0.26122716069221497
1350	848	1364	0	Negative control	0.2599489390850067
1351	414	126	0	Negative control	0.2596571743488312
1352	48	1402	0	Negative control	0.2591538429260254
1353	292	330	0	Negative control	0.2584715187549591
1354	518	1176	0	Negative control	0.25823888182640076
1355	1556	1592	0	Negative control	0.2577325105667114
1356	702	1618	0	Negative control	0.256222665309906
1357	168	1290	0	Negative control	0.25594332814216614
1358	156	1866	3	Normal_duct	0.2556914687156677
1359	1252	274	0	Negative control	0.25382518768310547
1360	672	1814	0	Negative control	0.25346410274505615
1361	344	176	0	Negative control	0.25324875116348267
1362	1040	12	0	Negative control	0.25238338112831116
1363	2034	1406	0	Negative control	0.2523413896560669
1364	102	1540	0	Negative control	0.25141769647598267
1365	740	892	0	Negative control	0.25079894065856934
1366	628	1106	0	Negative control	0.24946793913841248
1367	1352	1418	0	Negative control	0.2486802637577057
1368	782	1520	0	Negative control	0.24786663055419922
1369	1060	454	0	Negative control	0.2476048320531845
1370	672	1256	0	Negative control	0.24462054669857025
1371	220	830	0	Negative control	0.24451903998851776
1372	412	1642	0	Negative control	0.24381394684314728
1373	1222	170	0	Negative control	0.24333041906356812
1374	1212	526	0	Negative control	0.24283306300640106
1375	974	1862	0	Negative control	0.24191445112228394
1376	442	1524	0	Negative control	0.24096213281154633
1377	2042	1058	3	Normal_duct	0.24022793769836426
1378	622	1710	0	Negative control	0.23981687426567078
1379	574	1414	0	Negative control	0.23944273591041565
1380	576	408	0	Negative control	0.2390546351671219
1381	1036	1366	0	Negative control	0.23250140249729156
1382	736	1458	0	Negative control	0.2321046143770218
1383	450	1090	0	Negative control	0.23116479814052582
1384	480	1630	0	Negative control	0.23111292719841003
1385	238	1168	0	Negative control	0.2305549681186676
1386	994	2024	0	Negative control	0.23043671250343323
1387	598	314	0	Negative control	0.22950735688209534
1388	542	668	0	Negative control	0.22840642929077148
1389	1354	198	0	Negative control	0.22794461250305176
1390	1556	1408	0	Negative control	0.2277996689081192
1391	1760	1572	0	Negative control	0.22719450294971466
1392	1812	1890	0	Negative control	0.22716841101646423
1393	458	860	0	Negative control	0.22613702714443207
1394	18	1502	0	Negative control	0.22608843445777893
1395	1500	1652	0	Negative control	0.22585731744766235
1396	1804	1418	0	Negative control	0.22548265755176544
1397	1568	268	0	Negative control	0.22525282204151154
1398	1014	1182	0	Negative control	0.22465652227401733
1399	2024	1148	0	Negative control	0.2237759381532669
1400	146	988	0	Negative control	0.2220984250307083
1401	578	1344	0	Negative control	0.22191859781742096
1402	944	36	0	Negative control	0.21935854852199554
1403	42	968	0	Negative control	0.21925851702690125
1404	1232	1426	0	Negative control	0.21786461770534515
1405	968	4	0	Negative control	0.21728520095348358
1406	1750	1408	0	Negative control	0.2166096270084381
1407	244	1436	0	Negative control	0.21611323952674866
1408	836	362	0	Negative control	0.21579550206661224
1409	996	2010	3	Normal_duct	0.21469628810882568
1410	1346	178	0	Negative control	0.2145587056875229
1411	1082	338	0	Negative control	0.21316657960414886
1412	1578	1604	0	Negative control	0.21277397871017456
1413	840	164	0	Negative control	0.21237795054912567
1414	80	1702	0	Negative control	0.21237416565418243
1415	1312	264	0	Negative control	0.21161410212516785
1416	1764	1894	0	Negative control	0.21131165325641632
1417	918	524	0	Negative control	0.21127279102802277
1418	1224	1208	0	Negative control	0.21118053793907166
1419	308	452	0	Negative control	0.20993581414222717
1420	1176	1952	0	Negative control	0.2093687504529953
1421	642	1884	0	Negative control	0.2088744342327118
1422	906	1462	0	Negative control	0.20842041075229645
1423	1436	1448	0	Negative control	0.2078404426574707
1424	126	662	0	Negative control	0.20548991858959198
1425	52	250	0	Negative control	0.20530106127262115
1426	214	1074	0	Negative control	0.2034904807806015
1427	1636	748	0	Negative control	0.20343603193759918
1428	1026	4	0	Negative control	0.20242315530776978
1429	412	1916	0	Negative control	0.20225666463375092
1430	408	856	0	Negative control	0.20223143696784973
1431	4	584	0	Negative control	0.20219117403030396
1432	176	616	0	Negative control	0.20180627703666687
1433	886	1174	0	Negative control	0.20161466300487518
1434	542	906	0	Negative control	0.20152220129966736
1435	1172	1688	0	Negative control	0.20120051503181458
1436	818	1496	0	Negative control	0.20086054503917694
1437	920	410	0	Negative control	0.20080499351024628
1438	804	1454	0	Negative control	0.20066258311271667
1439	4	1008	0	Negative control	0.19836410880088806
1440	1038	816	0	Negative control	0.19542312622070312
1441	96	746	0	Negative control	0.1954209953546524
1442	1490	662	0	Negative control	0.19411252439022064
1443	64	2018	0	Negative control	0.19248352944850922
1444	866	1898	0	Negative control	0.19005931913852692
1445	604	1668	0	Negative control	0.18846917152404785
1446	356	1414	0	Negative control	0.187362402677536
1447	708	1106	0	Negative control	0.18692335486412048
1448	354	1364	0	Negative control	0.1849542111158371
1449	1126	774	0	Negative control	0.1848001480102539
1450	436	996	0	Negative control	0.184350848197937
1451	1350	548	0	Negative control	0.18303589522838593
1452	956	910	0	Negative control	0.18169748783111572
1453	896	1672	0	Negative control	0.17963366210460663
1454	434	1566	0	Negative control	0.17762888967990875
1455	172	670	0	Negative control	0.17718122899532318
1456	820	344	0	Negative control	0.1768491268157959
1457	400	622	0	Negative control	0.17681251466274261
1458	654	690	0	Negative control	0.1759316772222519
1459	998	852	0	Negative control	0.17548628151416779
1460	736	1100	0	Negative control	0.1746847927570343
1461	1274	1200	0	Negative control	0.17461037635803223
1462	1024	316	0	Negative control	0.17367905378341675
1463	26	1340	0	Negative control	0.17272163927555084
1464	1010	2036	0	Negative control	0.17107145488262177
1465	804	1814	0	Negative control	0.17040713131427765
1466	888	1886	0	Negative control	0.1679316759109497
1467	658	1754	0	Negative control	0.16655370593070984
1468	1054	428	0	Negative control	0.16629347205162048
1469	2016	1176	0	Negative control	0.1655428260564804
1470	4	1458	0	Negative control	0.1653776615858078
1471	354	646	0	Negative control	0.1649111658334732
1472	52	610	0	Negative control	0.16375243663787842
1473	346	310	0	Negative control	0.1614314317703247
1474	1418	430	0	Negative control	0.16107282042503357
1475	746	254	0	Negative control	0.16084687411785126
1476	1438	1584	0	Negative control	0.1601378321647644
1477	1184	1680	0	Negative control	0.15945002436637878
1478	1492	1254	0	Negative control	0.15918713808059692
1479	28	1814	3	Normal_duct	0.1585833877325058
1480	238	1236	0	Negative control	0.15828046202659607
1481	1058	1892	0	Negative control	0.15769954025745392
1482	1094	596	0	Negative control	0.15721552073955536
1483	684	1180	0	Negative control	0.1564411222934723
1484	582	424	0	Negative control	0.15553127229213715
1485	1168	1716	0	Negative control	0.1551840454339981
1486	110	1232	0	Negative control	0.15433146059513092
1487	720	1742	0	Negative control	0.15324193239212036
1488	440	84	0	Negative control	0.15312449634075165
1489	238	1510	0	Negative control	0.1529046595096588
1490	1782	1210	0	Negative control	0.15188971161842346
1491	328	46	0	Negative control	0.15151268243789673
1492	2042	630	0	Negative control	0.1514653116464615
1493	1632	1786	0	Negative control	0.15056826174259186
1494	3576	652	3	Normal_duct	0.8956481218338013
1495	2106	442	0	Negative control	0.8951773047447205
1496	3604	684	3	Normal_duct	0.8949118852615356
1497	2080	1072	3	Normal_duct	0.8933343887329102
1498	2856	470	0	Negative control	0.8912718892097473
1499	2960	1172	0	Negative control	0.8911644220352173
1500	2314	1092	0	Negative control	0.8909212350845337
1501	2242	520	0	Negative control	0.8871297836303711
1502	2882	454	0	Negative control	0.887048065662384
1503	2470	940	3	Normal_duct	0.8868160247802734
1504	3814	832	0	Negative control	0.8863447904586792
1505	2080	1038	3	Normal_duct	0.8855946063995361
1506	2496	1288	0	Negative control	0.8849319219589233
1507	2294	1806	0	Negative control	0.8848913311958313
1508	2892	1432	0	Negative control	0.8830685615539551
1509	2322	958	3	Normal_duct	0.8825749754905701
1510	2418	1022	0	Negative control	0.8812514543533325
1511	2686	1062	0	Negative control	0.8799079656600952
1512	2378	1518	3	Normal_duct	0.8797033429145813
1513	2214	780	2	Tumor	0.8796035051345825
1514	2558	980	3	Normal_duct	0.8783392310142517
1515	2296	1834	0	Negative control	0.8781349658966064
1516	2718	1082	3	Normal_duct	0.8775373697280884
1517	3208	514	0	Negative control	0.8761778473854065
1518	2332	832	3	Normal_duct	0.8758912682533264
1519	2304	1168	3	Normal_duct	0.8757855892181396
1520	2098	924	3	Normal_duct	0.8754399418830872
1521	3786	1176	0	Negative control	0.874981701374054
1522	3608	716	3	Normal_duct	0.8739124536514282
1523	2464	1468	0	Negative control	0.8734142780303955
1524	2382	1692	3	Normal_duct	0.8732697367668152
1525	2496	956	0	Negative control	0.8730756044387817
1526	2306	1598	0	Negative control	0.8718528747558594
1527	2708	1348	0	Negative control	0.8713624477386475
1528	2442	1196	0	Negative control	0.8711106181144714
1529	3222	1070	0	Negative control	0.8704979419708252
1530	2466	1492	0	Negative control	0.8703950643539429
1531	2690	1090	2	Tumor	0.8702147006988525
1532	2910	1396	3	Normal_duct	0.8690255284309387
1533	2528	966	3	Normal_duct	0.8686072826385498
1534	2416	958	3	Normal_duct	0.8678267598152161
1535	2322	928	3	Normal_duct	0.867643415927887
1536	2970	1136	0	Negative control	0.8675352931022644
1537	2570	1012	0	Negative control	0.8675076365470886
1538	2704	502	0	Negative control	0.867494523525238
1539	2752	1366	3	Normal_duct	0.8669003248214722
1540	2300	1560	3	Normal_duct	0.8662448525428772
1541	2496	1196	0	Negative control	0.8652812242507935
1542	1854	1814	0	Negative control	0.8651875257492065
1543	2320	998	2	Tumor	0.8651089072227478
1544	3508	1042	0	Negative control	0.8650717735290527
1545	2324	1054	0	Negative control	0.8647836446762085
1546	2762	1410	0	Negative control	0.8647192120552063
1547	2492	1500	0	Negative control	0.8643259406089783
1548	2464	1232	0	Negative control	0.8640204071998596
1549	2744	492	0	Negative control	0.861733615398407
1550	2086	854	3	Normal_duct	0.8609697222709656
1551	2110	474	0	Negative control	0.860837459564209
1552	2314	1900	3	Normal_duct	0.8605830073356628
1553	2180	788	3	Normal_duct	0.8604682087898254
1554	2128	848	3	Normal_duct	0.8602450489997864
1555	2276	814	3	Normal_duct	0.8597387671470642
1556	2328	1476	0	Negative control	0.8592252731323242
1557	2268	996	3	Normal_duct	0.858913242816925
1558	2658	1036	0	Negative control	0.8588865399360657
1559	3044	408	0	Negative control	0.8573500514030457
1560	2720	468	0	Negative control	0.8571226596832275
1561	2344	2026	0	Negative control	0.8571191430091858
1562	2090	1104	3	Normal_duct	0.8561662435531616
1563	2078	488	0	Negative control	0.8561424016952515
1564	3532	562	0	Negative control	0.8551394939422607
1565	2838	1500	3	Normal_duct	0.8547091484069824
1566	2680	1354	0	Negative control	0.8546613454818726
1567	2132	1230	3	Normal_duct	0.8546607494354248
1568	2304	850	3	Normal_duct	0.8542112112045288
1569	2084	880	3	Normal_duct	0.8538863658905029
1570	2312	886	3	Normal_duct	0.853841245174408
1571	3608	896	0	Negative control	0.8526777625083923
1572	2432	1460	3	Normal_duct	0.8518210649490356
1573	2394	980	3	Normal_duct	0.8509930968284607
1574	3256	1072	0	Negative control	0.8494906425476074
1575	2768	1180	3	Normal_duct	0.8493582606315613
1576	2512	2022	3	Normal_duct	0.8492739200592041
1577	2254	784	3	Normal_duct	0.8491395711898804
1578	3308	1080	0	Negative control	0.8477481007575989
1579	2154	802	3	Normal_duct	0.8471192121505737
1580	2766	1444	0	Negative control	0.846750795841217
1581	2702	476	0	Negative control	0.846268355846405
1582	2660	1344	0	Negative control	0.8461350798606873
1583	3550	514	3	Normal_duct	0.8454167246818542
1584	2908	1290	3	Normal_duct	0.8449864387512207
1585	2232	750	3	Normal_duct	0.8434516787528992
1586	2954	1198	0	Negative control	0.8425230979919434
1587	2454	1164	0	Negative control	0.8421527147293091
1588	2292	1192	3	Normal_duct	0.8418669104576111
1589	3540	652	3	Normal_duct	0.8408510684967041
1590	2314	1636	0	Negative control	0.8404527306556702
1591	2450	1506	3	Normal_duct	0.839704692363739
1592	2752	1136	3	Normal_duct	0.8396109342575073
1593	2694	422	0	Negative control	0.8384912610054016
1594	2096	1004	3	Normal_duct	0.8380452394485474
1595	2124	788	3	Normal_duct	0.8380113244056702
1596	3038	1016	0	Negative control	0.8361725211143494
1597	2364	2020	0	Negative control	0.8346512317657471
1598	2504	1234	0	Negative control	0.8345456719398499
1599	1868	852	0	Negative control	0.8344815373420715
1600	2162	690	0	Negative control	0.8343566060066223
1601	2656	1322	3	Normal_duct	0.8342127203941345
1602	2322	1754	3	Normal_duct	0.8340391516685486
1603	2468	1328	0	Negative control	0.8339428901672363
1604	2342	1668	3	Normal_duct	0.8329448699951172
1605	2178	754	3	Normal_duct	0.8326132893562317
1606	2406	1304	0	Negative control	0.8319520354270935
1607	2802	1486	0	Negative control	0.8318724632263184
1608	2272	766	3	Normal_duct	0.8316066861152649
1609	2866	1112	0	Negative control	0.8310926556587219
1610	3532	598	3	Normal_duct	0.8309838175773621
1611	2758	386	0	Negative control	0.8303927183151245
1612	2332	1688	3	Normal_duct	0.8291012644767761
1613	2860	438	0	Negative control	0.8285632729530334
1614	2786	1466	0	Negative control	0.8282448649406433
1615	2100	1148	3	Normal_duct	0.82793128490448
1616	2072	968	3	Normal_duct	0.827877938747406
1617	2734	1352	0	Negative control	0.827190637588501
1618	1912	834	3	Normal_duct	0.8269950151443481
1619	2498	1342	0	Negative control	0.8264795541763306
1620	2164	1256	3	Normal_duct	0.8256521821022034
1621	3290	640	0	Negative control	0.8251419067382812
1622	2056	1052	3	Normal_duct	0.8249198794364929
1623	3336	1072	0	Negative control	0.8249025344848633
1624	3018	410	0	Negative control	0.8248353600502014
1625	2458	1348	0	Negative control	0.8233306407928467
1626	2122	1202	3	Normal_duct	0.8230619430541992
1627	3186	928	0	Negative control	0.8227885961532593
1628	3464	1060	0	Negative control	0.8227718472480774
1629	2048	626	3	Normal_duct	0.8226985335350037
1630	2894	1456	0	Negative control	0.8226438760757446
1631	2422	1526	0	Negative control	0.822084903717041
1632	2932	1136	3	Normal_duct	0.8218448162078857
1633	2684	1028	0	Negative control	0.8211445212364197
1634	3012	1124	0	Negative control	0.8207507133483887
1635	2152	1288	0	Negative control	0.8198404312133789
1636	2502	1450	0	Negative control	0.8187432885169983
1637	2346	1448	3	Normal_duct	0.8181569576263428
1638	3220	1032	0	Negative control	0.8181493282318115
1639	2306	830	3	Normal_duct	0.8159191012382507
1640	1916	450	0	Negative control	0.8157540559768677
1641	2682	404	0	Negative control	0.8155829310417175
1642	2852	418	0	Negative control	0.8154037594795227
1643	2864	634	0	Negative control	0.8152457475662231
1644	2600	1024	0	Negative control	0.814725399017334
1645	2874	1450	0	Negative control	0.8141745328903198
1646	2360	1486	0	Negative control	0.8140681982040405
1647	2320	1112	0	Negative control	0.8133183717727661
1648	2100	404	0	Negative control	0.8126628398895264
1649	2072	940	3	Normal_duct	0.8115593791007996
1650	2080	992	3	Normal_duct	0.8098462820053101
1651	2410	792	0	Negative control	0.8087025284767151
1652	3384	880	0	Negative control	0.8086950182914734
1653	2252	1268	3	Normal_duct	0.808393657207489
1654	2118	1348	0	Negative control	0.8079766035079956
1655	2450	1290	0	Negative control	0.8065366744995117
1656	3070	1120	0	Negative control	0.8060399889945984
1657	2592	658	0	Negative control	0.8054977059364319
1658	2640	354	0	Negative control	0.8037160634994507
1659	2386	904	0	Negative control	0.8034847974777222
1660	2172	1458	0	Negative control	0.8032963871955872
1661	2746	954	0	Negative control	0.802088737487793
1662	3446	752	0	Negative control	0.8006201982498169
1663	3586	1054	0	Negative control	0.8003405928611755
1664	2460	1264	0	Negative control	0.8001955151557922
1665	2288	452	0	Negative control	0.7997368574142456
1666	2672	604	0	Negative control	0.799314558506012
1667	2154	576	0	Negative control	0.7987005114555359
1668	2468	1444	0	Negative control	0.7985904216766357
1669	2300	1230	3	Normal_duct	0.7969835996627808
1670	3438	1060	0	Negative control	0.7968094944953918
1671	2332	602	0	Negative control	0.7967078685760498
1672	2826	582	0	Negative control	0.7963981032371521
1673	2524	1430	0	Negative control	0.7938384413719177
1674	2324	1710	3	Normal_duct	0.7932153940200806
1675	2958	456	0	Negative control	0.79245924949646
1676	2272	1506	3	Normal_duct	0.7913920283317566
1677	1854	540	0	Negative control	0.790909469127655
1678	2170	668	2	Tumor	0.7898136377334595
1679	2170	332	0	Negative control	0.7893062829971313
1680	3554	496	0	Negative control	0.7883391380310059
1681	2794	480	0	Negative control	0.7861399054527283
1682	3516	654	3	Normal_duct	0.7860194444656372
1683	2718	690	0	Negative control	0.7859535217285156
1684	1904	1954	0	Negative control	0.7859472036361694
1685	2322	1544	0	Negative control	0.7854173183441162
1686	2912	1328	3	Normal_duct	0.7851458191871643
1687	2274	1470	0	Negative control	0.7847129106521606
1688	2712	390	0	Negative control	0.7842462658882141
1689	1998	1476	0	Negative control	0.7834900617599487
1690	2654	1070	3	Normal_duct	0.7824731469154358
1691	2314	798	2	Tumor	0.7818410992622375
1692	2774	520	0	Negative control	0.7811668515205383
1693	2432	1082	0	Negative control	0.7805454730987549
1694	2756	810	0	Negative control	0.7804206609725952
1695	2318	1522	3	Normal_duct	0.7790130972862244
1696	2912	450	0	Negative control	0.7775231599807739
1697	2546	944	0	Negative control	0.7762241959571838
1698	3310	962	0	Negative control	0.7761602401733398
1699	1898	718	0	Negative control	0.7756998538970947
1700	2742	1292	0	Negative control	0.7740156054496765
1701	3568	698	3	Normal_duct	0.7727758884429932
1702	3228	468	0	Negative control	0.7727646827697754
1703	3482	816	0	Negative control	0.7711443901062012
1704	1958	670	3	Normal_duct	0.7709927558898926
1705	3474	862	0	Negative control	0.7709115743637085
1706	2276	1664	0	Negative control	0.7708246111869812
1707	2880	1010	0	Negative control	0.7707325220108032
1708	2064	398	0	Negative control	0.7699531316757202
1709	2358	1984	3	Normal_duct	0.7695322632789612
1710	2910	844	0	Negative control	0.7688201069831848
1711	2248	1486	3	Normal_duct	0.7686300277709961
1712	3290	886	0	Negative control	0.766505241394043
1713	2406	1398	0	Negative control	0.7657917141914368
1714	2760	1208	0	Negative control	0.7649956345558167
1715	1980	374	0	Negative control	0.7632881999015808
1716	2624	652	0	Negative control	0.7610088586807251
1717	2746	1236	3	Normal_duct	0.7609255313873291
1718	3140	1008	0	Negative control	0.7609208822250366
1719	3214	868	0	Negative control	0.7599231600761414
1720	2258	710	0	Negative control	0.7586992383003235
1721	2132	868	3	Normal_duct	0.758356511592865
1722	2834	466	0	Negative control	0.7530920505523682
1723	2936	448	0	Negative control	0.7526524662971497
1724	3142	1080	0	Negative control	0.7518386244773865
1725	2466	1402	0	Negative control	0.751767098903656
1726	2358	944	3	Normal_duct	0.7498692274093628
1727	2040	1644	0	Negative control	0.7487027645111084
1728	2182	1324	3	Normal_duct	0.7452356815338135
1729	1906	752	3	Normal_duct	0.7452163696289062
1730	2790	950	0	Negative control	0.7451658844947815
1731	2104	1530	0	Negative control	0.7442470788955688
1732	2864	1486	0	Negative control	0.7436519265174866
1733	2196	1606	0	Negative control	0.7434104084968567
1734	3104	634	0	Negative control	0.7430914640426636
1735	2742	880	0	Negative control	0.7424174547195435
1736	2348	978	3	Normal_duct	0.742327094078064
1737	2072	380	0	Negative control	0.7420734763145447
1738	2560	558	0	Negative control	0.7406942248344421
1739	3326	780	0	Negative control	0.7402698397636414
1740	1994	1336	0	Negative control	0.7384876012802124
1741	2790	1190	3	Normal_duct	0.7358119487762451
1742	3558	534	0	Negative control	0.7355840802192688
1743	1926	1102	0	Negative control	0.7354585528373718
1744	2074	906	3	Normal_duct	0.7351198196411133
1745	2094	1126	3	Normal_duct	0.7350440621376038
1746	2498	928	0	Negative control	0.7346999645233154
1747	3026	442	0	Negative control	0.7331441044807434
1748	2274	1694	3	Normal_duct	0.7317668795585632
1749	1902	964	3	Normal_duct	0.7311657667160034
1750	1848	1770	0	Negative control	0.7303093671798706
1751	2686	1310	3	Normal_duct	0.7288857698440552
1752	2160	438	0	Negative control	0.7283204197883606
1753	2898	474	0	Negative control	0.7279576063156128
1754	2370	1200	0	Negative control	0.727468729019165
1755	2954	716	3	Normal_duct	0.7259474992752075
1756	2660	398	0	Negative control	0.7254712581634521
1757	2470	666	0	Negative control	0.7251603007316589
1758	2452	1138	0	Negative control	0.7247260808944702
1759	3244	1100	0	Negative control	0.7244552969932556
1760	2710	1056	3	Normal_duct	0.7214421629905701
1761	2152	1368	0	Negative control	0.7212027907371521
1762	3390	980	0	Negative control	0.7204384207725525
1763	3422	586	0	Negative control	0.7203307747840881
1764	3036	388	0	Negative control	0.7179281711578369
1765	2526	874	0	Negative control	0.7148354053497314
1766	1904	812	3	Normal_duct	0.712663471698761
1767	2288	538	0	Negative control	0.7120962142944336
1768	3554	634	0	Negative control	0.7119331955909729
1769	2256	1452	3	Normal_duct	0.7096031308174133
1770	3510	562	3	Normal_duct	0.7094986438751221
1771	3578	856	0	Negative control	0.7086977958679199
1772	2156	708	3	Normal_duct	0.7080881595611572
1773	2340	878	3	Normal_duct	0.7061434984207153
1774	2544	658	0	Negative control	0.7059674859046936
1775	2764	1046	0	Negative control	0.7058271765708923
1776	2768	1148	0	Negative control	0.7028821706771851
1777	3058	364	0	Negative control	0.7027495503425598
1778	2678	536	0	Negative control	0.7021608352661133
1779	3586	768	0	Negative control	0.7018539905548096
1780	3296	1008	0	Negative control	0.7017114162445068
1781	2390	1484	3	Normal_duct	0.7008689641952515
1782	2032	414	0	Negative control	0.6989558935165405
1783	3420	526	0	Negative control	0.6989015340805054
1784	2094	1172	3	Normal_duct	0.6985469460487366
1785	3422	908	0	Negative control	0.6960243582725525
1786	1880	580	0	Negative control	0.6958041191101074
1787	3514	860	0	Negative control	0.6955792903900146
1788	2252	1744	0	Negative control	0.6930949091911316
1789	2016	1348	0	Negative control	0.6922095417976379
1790	2882	698	2	Tumor	0.6918825507164001
1791	2276	1636	3	Normal_duct	0.6894856095314026
1792	3482	546	0	Negative control	0.6893380284309387
1793	2892	1294	0	Negative control	0.6884046792984009
1794	2578	972	3	Normal_duct	0.687278151512146
1795	2586	436	0	Negative control	0.6858172416687012
1796	3410	960	0	Negative control	0.6857283711433411
1797	2626	1104	0	Negative control	0.6848136186599731
1798	2276	1752	0	Negative control	0.6843865513801575
1799	3640	740	3	Normal_duct	0.684130072593689
1800	2042	924	3	Normal_duct	0.6838792562484741
1801	2416	1476	0	Negative control	0.6836092472076416
1802	2186	1304	0	Negative control	0.6832967400550842
1803	2218	688	3	Normal_duct	0.6825203895568848
1804	2466	1374	0	Negative control	0.6812744140625
1805	1944	1188	0	Negative control	0.6771867871284485
1806	1824	1928	0	Negative control	0.6767464280128479
1807	1872	926	3	Normal_duct	0.6759841442108154
1808	2656	990	0	Negative control	0.6750884056091309
1809	2752	914	0	Negative control	0.6749420166015625
1810	2042	1614	0	Negative control	0.6730536222457886
1811	2030	448	0	Negative control	0.6727475523948669
1812	2918	680	0	Negative control	0.6723515391349792
1813	1820	1830	0	Negative control	0.6705230474472046
1814	2108	878	3	Normal_duct	0.6688783168792725
1815	3388	612	3	Normal_duct	0.6681436896324158
1816	2868	574	0	Negative control	0.6677320599555969
1817	3512	540	3	Normal_duct	0.6671990752220154
1818	3178	1064	0	Negative control	0.6618462800979614
1819	2746	462	0	Negative control	0.6617985963821411
1820	2430	1048	0	Negative control	0.6614973545074463
1821	2296	1520	3	Normal_duct	0.6573531031608582
1822	2380	1646	3	Normal_duct	0.6571142077445984
1823	3556	616	3	Normal_duct	0.6559820175170898
1824	2356	786	3	Normal_duct	0.6548025012016296
1825	2642	548	0	Negative control	0.6547849178314209
1826	2028	1974	0	Negative control	0.6540015935897827
1827	2180	1388	0	Negative control	0.6534550786018372
1828	2986	378	0	Negative control	0.6532722115516663
1829	2662	420	0	Negative control	0.6528100371360779
1830	1974	1226	0	Negative control	0.6524125337600708
1831	2724	1112	3	Normal_duct	0.6500186920166016
1832	2990	450	0	Negative control	0.6490655541419983
1833	2266	524	0	Negative control	0.6484053730964661
1834	2392	820	3	Normal_duct	0.6467409133911133
1835	2012	1036	0	Negative control	0.6455041766166687
1836	3260	800	0	Negative control	0.6436818242073059
1837	2684	954	0	Negative control	0.642812967300415
1838	2030	1442	0	Negative control	0.6422077417373657
1839	2276	1542	0	Negative control	0.6400951147079468
1840	2034	652	3	Normal_duct	0.6397355794906616
1841	2704	608	0	Negative control	0.639130175113678
1842	2130	480	0	Negative control	0.6374490261077881
1843	2634	1010	0	Negative control	0.6373060941696167
1844	2812	1320	0	Negative control	0.6371344923973083
1845	2842	522	0	Negative control	0.6368186473846436
1846	2838	1390	0	Negative control	0.6344656348228455
1847	2490	634	0	Negative control	0.6333959102630615
1848	2066	1474	3	Normal_duct	0.6333386301994324
1849	2026	1538	0	Negative control	0.6330176591873169
1850	2524	524	0	Negative control	0.6322270035743713
1851	2310	1956	0	Negative control	0.6302953958511353
1852	2750	548	0	Negative control	0.6299780011177063
1853	2666	1018	3	Normal_duct	0.6292705535888672
1854	2364	1706	0	Negative control	0.6286618113517761
1855	2022	1994	0	Negative control	0.6262962222099304
1856	3326	910	0	Negative control	0.6227272748947144
1857	1866	1916	0	Negative control	0.6214016675949097
1858	2234	1642	0	Negative control	0.6206507682800293
1859	2196	1724	0	Negative control	0.6198486089706421
1860	2078	1900	0	Negative control	0.6189051270484924
1861	2242	1576	3	Normal_duct	0.6183556914329529
1862	2746	520	0	Negative control	0.6180179715156555
1863	2840	1418	0	Negative control	0.6152201294898987
1864	2402	864	3	Normal_duct	0.6145859956741333
1865	2206	1646	0	Negative control	0.6134960055351257
1866	2598	332	0	Negative control	0.6125462055206299
1867	2050	524	0	Negative control	0.6105059385299683
1868	2734	850	0	Negative control	0.6103038787841797
1869	2208	634	0	Negative control	0.6099496483802795
1870	2172	1798	0	Negative control	0.6098125576972961
1871	2126	614	3	Normal_duct	0.609142541885376
1872	2214	458	0	Negative control	0.6090444326400757
1873	2570	874	0	Negative control	0.6080893874168396
1874	3636	878	0	Negative control	0.6069774627685547
1875	2154	742	3	Normal_duct	0.6061334609985352
1876	2322	1874	0	Negative control	0.6054138541221619
1877	2064	1090	3	Normal_duct	0.6044801473617554
1878	2236	1912	0	Negative control	0.5997551679611206
1879	2112	1448	0	Negative control	0.5950932502746582
1880	1836	1808	0	Negative control	0.5944427847862244
1881	3470	840	0	Negative control	0.5924708247184753
1882	1834	756	0	Negative control	0.5912258625030518
1883	2436	632	0	Negative control	0.589671790599823
1884	2444	926	0	Negative control	0.5886257290840149
1885	2540	574	0	Negative control	0.5882571935653687
1886	3152	1060	3	Normal_duct	0.5870541930198669
1887	2820	514	0	Negative control	0.5855687856674194
1888	2112	1380	0	Negative control	0.5847191214561462
1889	2784	894	0	Negative control	0.5839070081710815
1890	1912	720	3	Normal_duct	0.5831009745597839
1891	2330	1990	0	Negative control	0.5762119889259338
1892	1992	1242	0	Negative control	0.575927197933197
1893	1846	708	0	Negative control	0.5759027600288391
1894	1914	808	3	Normal_duct	0.5743714570999146
1895	2146	1668	0	Negative control	0.573087215423584
1896	2906	784	0	Negative control	0.5710387229919434
1897	2882	798	0	Negative control	0.5699857473373413
1898	2908	1368	3	Normal_duct	0.56910640001297
1899	2240	1620	3	Normal_duct	0.5688654184341431
1900	2216	1806	0	Negative control	0.5686538219451904
1901	2054	644	0	Negative control	0.5616329908370972
1902	2270	1826	0	Negative control	0.5590192079544067
1903	3516	588	3	Normal_duct	0.556776762008667
1904	2584	688	0	Negative control	0.5567097067832947
1905	2858	1374	0	Negative control	0.5541873574256897
1906	2822	1240	0	Negative control	0.552923858165741
1907	1862	720	0	Negative control	0.5523130893707275
1908	2064	1310	0	Negative control	0.5521957874298096
1909	2678	386	0	Negative control	0.550347626209259
1910	2098	660	3	Normal_duct	0.5500213503837585
1911	2680	822	0	Negative control	0.548442006111145
1912	3046	618	0	Negative control	0.5475320219993591
1913	2772	848	0	Negative control	0.5464905500411987
1914	2778	550	0	Negative control	0.5442163944244385
1915	3294	1066	0	Negative control	0.543274998664856
1916	2064	1070	3	Normal_duct	0.541367769241333
1917	2028	1628	0	Negative control	0.5400123000144958
1918	2904	1348	3	Normal_duct	0.5396899580955505
1919	2810	1524	0	Negative control	0.5375469326972961
1920	1944	972	0	Negative control	0.5363489985466003
1921	2214	744	3	Normal_duct	0.5346532464027405
1922	2208	386	0	Negative control	0.5343837738037109
1923	2402	652	0	Negative control	0.5342923402786255
1924	3476	768	0	Negative control	0.5342400670051575
1925	1830	1624	0	Negative control	0.5311434268951416
1926	1848	1830	0	Negative control	0.5306955575942993
1927	2824	1202	0	Negative control	0.5305658578872681
1928	2924	1248	3	Normal_duct	0.5276548862457275
1929	2918	1232	0	Negative control	0.5276098847389221
1930	2418	936	3	Normal_duct	0.5263757705688477
1931	2902	986	0	Negative control	0.524452805519104
1932	2136	1486	0	Negative control	0.5230845212936401
1933	2140	528	0	Negative control	0.5230422019958496
1934	2096	1900	0	Negative control	0.5205407738685608
1935	2242	1290	3	Normal_duct	0.5193982720375061
1936	2300	1936	3	Normal_duct	0.517487645149231
1937	2012	852	3	Normal_duct	0.5129284262657166
1938	2046	958	3	Normal_duct	0.5104101300239563
1939	2232	1870	0	Negative control	0.5089312791824341
1940	2838	1138	0	Negative control	0.5065582990646362
1941	2812	1272	0	Negative control	0.5057549476623535
1942	3248	1050	0	Negative control	0.5045047998428345
1943	2342	944	3	Normal_duct	0.5031391978263855
1944	2346	1024	0	Negative control	0.502724826335907
1945	2130	1632	3	Normal_duct	0.5003151297569275
1946	2500	578	0	Negative control	0.4996182322502136
1947	3386	1056	0	Negative control	0.4972892999649048
1948	2650	372	0	Negative control	0.4939742684364319
1949	3180	874	0	Negative control	0.49240386486053467
1950	2248	718	3	Normal_duct	0.49159368872642517
1951	2200	694	0	Negative control	0.4908767342567444
1952	2020	468	0	Negative control	0.48964008688926697
1953	2216	536	0	Negative control	0.4859478175640106
1954	2520	722	0	Negative control	0.4841119050979614
1955	2510	356	0	Negative control	0.483448326587677
1956	2494	1396	0	Negative control	0.4805721640586853
1957	2332	1914	0	Negative control	0.478744238615036
1958	3530	1030	3	Normal_duct	0.47825369238853455
1959	2292	1772	0	Negative control	0.47791725397109985
1960	2828	1176	3	Normal_duct	0.4775066673755646
1961	2672	972	0	Negative control	0.47349798679351807
1962	2372	1016	3	Normal_duct	0.47336316108703613
1963	3064	834	0	Negative control	0.47325074672698975
1964	2714	1290	0	Negative control	0.47227421402931213
1965	2188	1552	0	Negative control	0.47153347730636597
1966	2116	1792	0	Negative control	0.47020381689071655
1967	2056	554	0	Negative control	0.46913108229637146
1968	2260	1532	0	Negative control	0.4670044779777527
1969	3310	708	0	Negative control	0.4669247269630432
1970	2442	1526	0	Negative control	0.4622238278388977
1971	2588	600	0	Negative control	0.45898258686065674
1972	2404	910	0	Negative control	0.4581458866596222
1973	2816	1506	0	Negative control	0.4577724039554596
1974	2094	1338	0	Negative control	0.4565230906009674
1975	2852	676	0	Negative control	0.452301949262619
1976	2046	1422	0	Negative control	0.44647538661956787
1977	2080	1832	0	Negative control	0.4396064579486847
1978	1796	610	0	Negative control	0.4381990432739258
1979	2090	1236	0	Negative control	0.4364728331565857
1980	2976	610	0	Negative control	0.4344402253627777
1981	2530	920	0	Negative control	0.431695818901062
1982	1876	628	0	Negative control	0.4316345751285553
1983	1978	966	0	Negative control	0.430621862411499
1984	2076	1624	0	Negative control	0.4293360412120819
1985	2468	2042	3	Normal_duct	0.4195178151130676
1986	3564	734	3	Normal_duct	0.415678471326828
1987	1850	720	0	Negative control	0.4149233102798462
1988	2070	678	3	Normal_duct	0.41325318813323975
1989	2076	1130	3	Normal_duct	0.411112517118454
1990	2102	1088	3	Normal_duct	0.41054287552833557
1991	2000	1272	0	Negative control	0.40960314869880676
1992	3048	1116	3	Normal_duct	0.4070930778980255
1993	1844	424	0	Negative control	0.4047747850418091
1994	2024	1254	0	Negative control	0.4047468602657318
1995	1884	952	0	Negative control	0.40071773529052734
1996	3088	860	0	Negative control	0.40053248405456543
1997	2802	1504	0	Negative control	0.399598091840744
1998	3014	372	3	Normal_duct	0.39709460735321045
[truncated: 223,140 more rows]
