# Supplementary material for: SpatialFinder: a human-in-the-loop vision-language framework for prioritizing high-value regions in spatial transcriptomics
Source: Front Bioinform. 2026 Apr 15;6:1746714. doi: 10.3389/fbinf.2026.1746714 (PMC13124733; doi:10.3389/fbinf.2026.1746714)
Supplement: Supplementary file 2 [file DataSheet4.zip › class_metadata.json]

{
  "nuclei_classes": [
    "Negative control",
    "Lymphocytes",
    "Tumor",
    "Normal_duct"
  ],
  "nuclei_class_colors": [
    "#aaaaaa",
    "#fbff00",
    "#ff2200",
    "#3103d4"
  ],
  "classification_metadata": {
    "nuclei_classes": [
      "Negative control",
      "Lymphocytes",
      "Tumor",
      "Normal_duct"
    ],
    "classification_method": "supervised",
    "organ": "Breast",
    "created": "2025-07-15T19:57:27.408251"
  }
}
