# Supplementary material for: SpatialFinder: a human-in-the-loop vision-language framework for prioritizing high-value regions in spatial transcriptomics
Source: Front Bioinform. 2026 Apr 15;6:1746714. doi: 10.3389/fbinf.2026.1746714 (PMC13124733; doi:10.3389/fbinf.2026.1746714)
Supplement: Supplementary file 2 [file DataSheet4.zip › contours_sample.csv]

nucleus_id	contour_point_index	contour_x	contour_y
0	0	979	1960
0	1	980	1962
0	2	980	1964
0	3	979	1966
0	4	978	1968
0	5	976	1970
0	6	974	1971
0	7	972	1971
0	8	970	1972
0	9	968	1971
0	10	966	1970
0	11	964	1969
0	12	963	1967
0	13	962	1966
0	14	961	1964
0	15	961	1962
0	16	961	1960
0	17	961	1958
0	18	961	1956
0	19	962	1954
0	20	962	1952
0	21	963	1950
0	22	965	1948
0	23	968	1948
0	24	970	1947
0	25	972	1948
0	26	974	1949
0	27	976	1951
0	28	977	1953
0	29	978	1955
0	30	979	1956
0	31	979	1958
1	0	1180	418
1	1	1180	420
1	2	1179	422
1	3	1179	424
1	4	1177	425
1	5	1176	427
1	6	1174	428
1	7	1172	428
1	8	1170	429
1	9	1168	428
1	10	1166	428
1	11	1164	427
1	12	1162	426
1	13	1161	424
1	14	1160	422
1	15	1159	420
1	16	1159	418
1	17	1159	416
1	18	1159	414
1	19	1160	411
1	20	1161	409
1	21	1163	408
1	22	1165	407
1	23	1168	407
1	24	1170	407
1	25	1172	408
1	26	1174	408
1	27	1176	410
1	28	1177	411
1	29	1178	413
1	30	1179	414
1	31	1179	416
2	0	1771	1792
2	1	1771	1794
2	2	1771	1797
2	3	1770	1799
2	4	1769	1801
2	5	1767	1803
2	6	1765	1804
2	7	1762	1804
2	8	1760	1804
2	9	1758	1803
2	10	1756	1802
2	11	1754	1800
2	12	1753	1799
2	13	1752	1797
2	14	1752	1795
2	15	1751	1794
2	16	1751	1792
2	17	1751	1790
2	18	1751	1788
2	19	1752	1787
2	20	1753	1785
2	21	1754	1783
2	22	1756	1782
2	23	1758	1782
2	24	1760	1781
2	25	1762	1782
2	26	1764	1783
2	27	1765	1784
2	28	1767	1785
2	29	1768	1787
2	30	1769	1788
2	31	1770	1790
3	0	1807	1454
3	1	1807	1455
3	2	1807	1457
3	3	1807	1458
3	4	1806	1460
3	5	1805	1462
3	6	1804	1464
3	7	1802	1464
3	8	1800	1465
3	9	1798	1464
3	10	1796	1463
3	11	1795	1461
3	12	1794	1460
3	13	1793	1458
3	14	1793	1457
3	15	1793	1455
3	16	1792	1454
3	17	1793	1453
3	18	1793	1451
3	19	1794	1450
3	20	1794	1448
3	21	1795	1447
3	22	1797	1446
3	23	1798	1446
3	24	1800	1445
3	25	1802	1446
3	26	1803	1446
3	27	1805	1447
3	28	1805	1449
3	29	1806	1450
3	30	1807	1451
3	31	1807	1453
4	0	1225	1076
4	1	1225	1078
4	2	1225	1080
4	3	1224	1081
4	4	1223	1083
4	5	1222	1084
4	6	1220	1086
4	7	1218	1086
4	8	1216	1087
4	9	1214	1086
4	10	1212	1086
4	11	1210	1084
4	12	1209	1083
4	13	1208	1081
4	14	1207	1080
4	15	1207	1078
4	16	1206	1076
4	17	1207	1074
4	18	1207	1072
4	19	1209	1071
4	20	1210	1070
4	21	1211	1069
4	22	1213	1068
4	23	1214	1068
4	24	1216	1068
4	25	1218	1068
4	26	1219	1068
4	27	1221	1069
4	28	1222	1070
4	29	1224	1071
4	30	1224	1072
4	31	1225	1074
5	0	996	1618
5	1	995	1620
5	2	995	1622
5	3	994	1624
5	4	993	1625
5	5	991	1626
5	6	989	1626
5	7	988	1626
5	8	986	1627
5	9	984	1626
5	10	983	1626
5	11	981	1626
5	12	980	1624
5	13	978	1623
5	14	977	1622
5	15	977	1620
5	16	976	1618
5	17	977	1616
5	18	977	1614
5	19	978	1613
5	20	979	1611
5	21	980	1610
5	22	982	1609
5	23	984	1608
5	24	986	1608
5	25	988	1609
5	26	990	1609
5	27	991	1610
5	28	992	1612
5	29	993	1613
5	30	994	1615
5	31	995	1616
6	0	1617	984
6	1	1617	985
6	2	1616	987
6	3	1616	988
6	4	1615	989
6	5	1615	991
6	6	1614	993
6	7	1612	994
6	8	1610	995
6	9	1608	995
6	10	1606	995
6	11	1604	993
6	12	1603	991
6	13	1602	989
6	14	1601	988
6	15	1602	986
6	16	1602	984
6	17	1602	982
6	18	1603	981
6	19	1604	980
6	20	1604	978
6	21	1605	977
6	22	1606	975
6	23	1608	974
6	24	1610	973
6	25	1612	973
6	26	1614	973
6	27	1616	975
6	28	1617	977
6	29	1618	979
6	30	1618	981
6	31	1617	983
7	0	1476	1796
7	1	1475	1798
7	2	1474	1799
7	3	1473	1801
7	4	1472	1802
7	5	1470	1803
7	6	1469	1803
7	7	1468	1804
7	8	1466	1804
7	9	1464	1804
7	10	1463	1804
7	11	1461	1803
7	12	1460	1802
7	13	1459	1801
7	14	1458	1799
7	15	1458	1798
7	16	1458	1796
7	17	1458	1794
7	18	1458	1793
7	19	1459	1791
7	20	1460	1790
7	21	1461	1789
7	22	1463	1788
7	23	1464	1787
7	24	1466	1787
7	25	1468	1787
7	26	1470	1787
7	27	1472	1787
7	28	1473	1789
7	29	1475	1790
7	30	1476	1792
7	31	1476	1794
8	0	1012	1582
8	1	1012	1584
8	2	1012	1586
8	3	1011	1588
8	4	1009	1589
8	5	1008	1590
8	6	1006	1591
8	7	1004	1591
8	8	1002	1591
8	9	1000	1591
8	10	999	1590
8	11	997	1589
8	12	996	1588
8	13	995	1587
8	14	994	1585
8	15	994	1584
8	16	993	1582
8	17	992	1580
8	18	992	1578
8	19	993	1576
8	20	995	1575
8	21	997	1574
8	22	998	1574
8	23	1000	1574
8	24	1002	1574
8	25	1003	1575
8	26	1005	1575
8	27	1006	1576
8	28	1008	1576
8	29	1009	1577
8	30	1010	1579
8	31	1011	1580
9	0	1012	1444
9	1	1011	1446
9	2	1010	1448
9	3	1009	1450
9	4	1008	1452
9	5	1007	1454
9	6	1005	1455
9	7	1002	1456
9	8	1000	1458
9	9	997	1457
9	10	995	1457
9	11	992	1456
9	12	990	1454
9	13	989	1451
9	14	989	1449
9	15	989	1446
9	16	989	1444
9	17	990	1442
9	18	990	1440
9	19	991	1438
9	20	993	1437
9	21	994	1435
9	22	996	1433
9	23	998	1433
9	24	1000	1431
9	25	1003	1431
9	26	1005	1431
9	27	1008	1433
9	28	1010	1434
9	29	1011	1437
9	30	1012	1439
9	31	1012	1442
10	0	1355	1136
10	1	1355	1138
10	2	1356	1140
10	3	1356	1143
10	4	1355	1145
10	5	1354	1147
10	6	1351	1149
10	7	1349	1149
10	8	1346	1148
10	9	1344	1147
10	10	1342	1146
10	11	1341	1144
10	12	1339	1143
10	13	1338	1141
10	14	1338	1139
10	15	1337	1138
10	16	1337	1136
10	17	1337	1134
10	18	1337	1132
10	19	1338	1130
10	20	1339	1129
10	21	1340	1127
10	22	1342	1125
10	23	1344	1125
10	24	1346	1125
10	25	1348	1126
10	26	1350	1127
10	27	1351	1128
10	28	1352	1130
10	29	1353	1131
10	30	1354	1133
10	31	1354	1134
11	0	1739	1130
11	1	1739	1131
11	2	1739	1133
11	3	1738	1134
11	4	1738	1136
11	5	1737	1137
11	6	1736	1139
11	7	1734	1140
11	8	1732	1141
11	9	1730	1140
11	10	1728	1140
11	11	1727	1138
11	12	1726	1136
11	13	1726	1134
11	14	1725	1133
11	15	1726	1131
11	16	1726	1130
11	17	1726	1129
11	18	1726	1128
11	19	1726	1126
11	20	1727	1125
11	21	1727	1123
11	22	1729	1122
11	23	1730	1121
11	24	1732	1121
11	25	1734	1121
11	26	1735	1122
11	27	1737	1123
11	28	1738	1124
11	29	1739	1125
11	30	1739	1127
11	31	1739	1129
12	0	751	764
12	1	750	766
12	2	750	767
12	3	749	769
12	4	748	770
12	5	747	772
12	6	746	773
12	7	744	774
12	8	742	775
12	9	740	775
12	10	737	775
12	11	735	774
12	12	734	772
12	13	733	770
12	14	733	768
12	15	734	766
12	16	734	764
12	17	735	763
12	18	735	761
12	19	736	760
12	20	737	759
12	21	738	758
12	22	739	757
12	23	740	756
12	24	742	755
12	25	744	755
12	26	746	755
12	27	748	756
12	28	749	757
12	29	750	759
12	30	751	760
12	31	751	762
13	0	1222	998
13	1	1222	1000
13	2	1222	1001
13	3	1222	1003
13	4	1221	1005
13	5	1220	1007
13	6	1218	1008
13	7	1216	1009
13	8	1214	1010
13	9	1212	1009
13	10	1210	1008
13	11	1208	1006
13	12	1207	1005
13	13	1206	1003
13	14	1205	1002
13	15	1205	1000
13	16	1205	998
13	17	1205	996
13	18	1205	994
13	19	1205	992
13	20	1205	989
13	21	1207	987
13	22	1209	985
13	23	1211	985
13	24	1214	985
13	25	1216	986
13	26	1218	987
13	27	1220	989
13	28	1221	991
13	29	1221	993
13	30	1222	995
13	31	1222	996
14	0	342	516
14	1	342	518
14	2	342	520
14	3	342	521
14	4	341	523
14	5	340	525
14	6	339	527
14	7	336	528
14	8	334	529
14	9	332	528
14	10	329	527
14	11	328	525
14	12	327	523
14	13	326	521
14	14	325	520
14	15	325	518
14	16	325	516
14	17	325	514
14	18	325	512
14	19	325	510
14	20	325	507
14	21	326	504
14	22	328	501
14	23	331	500
14	24	334	500
14	25	337	503
14	26	338	505
14	27	339	508
14	28	340	510
14	29	341	511
14	30	342	513
14	31	342	514
15	0	868	1408
15	1	868	1410
15	2	868	1412
15	3	868	1415
15	4	867	1417
15	5	865	1418
15	6	862	1419
15	7	860	1418
15	8	858	1418
15	9	856	1417
15	10	855	1416
15	11	853	1415
15	12	852	1414
15	13	851	1412
15	14	850	1411
15	15	850	1410
15	16	849	1408
15	17	849	1406
15	18	849	1404
15	19	849	1402
15	20	850	1400
15	21	852	1399
15	22	854	1398
15	23	856	1398
15	24	858	1398
15	25	860	1399
15	26	862	1399
15	27	863	1400
15	28	864	1402
15	29	866	1403
15	30	867	1404
15	31	867	1406
16	0	913	100
16	1	913	102
16	2	913	104
16	3	913	106
16	4	912	108
16	5	910	110
16	6	908	111
16	7	906	111
16	8	904	110
16	9	902	109
16	10	900	109
16	11	899	108
16	12	898	106
16	13	896	105
16	14	895	104
16	15	895	102
16	16	893	100
16	17	893	98
16	18	892	95
16	19	893	92
16	20	894	90
16	21	896	89
16	22	899	88
16	23	902	88
16	24	904	88
16	25	906	89
16	26	908	90
16	27	910	91
16	28	911	93
16	29	912	95
16	30	913	96
16	31	913	98
17	0	1625	1336
17	1	1625	1338
17	2	1625	1340
17	3	1624	1342
17	4	1622	1344
17	5	1620	1346
17	6	1618	1347
17	7	1616	1347
17	8	1614	1347
17	9	1612	1346
17	10	1610	1346
17	11	1608	1344
17	12	1607	1343
17	13	1606	1341
17	14	1605	1340
17	15	1605	1338
17	16	1605	1336
17	17	1605	1334
17	18	1605	1332
17	19	1606	1330
17	20	1606	1328
17	21	1608	1327
17	22	1610	1326
17	23	1612	1325
17	24	1614	1325
17	25	1616	1326
17	26	1618	1327
17	27	1620	1328
17	28	1621	1329
17	29	1622	1330
17	30	1623	1332
17	31	1624	1334
18	0	878	1308
18	1	878	1310
18	2	879	1313
18	3	878	1316
18	4	877	1319
18	5	874	1320
18	6	872	1321
18	7	869	1321
18	8	866	1321
18	9	864	1319
18	10	862	1319
18	11	860	1317
18	12	858	1316
18	13	857	1314
18	14	856	1312
18	15	855	1310
18	16	854	1308
18	17	853	1305
18	18	852	1302
18	19	853	1299
18	20	854	1296
18	21	857	1294
18	22	860	1293
18	23	863	1294
18	24	866	1294
18	25	868	1296
18	26	871	1297
18	27	872	1299
18	28	874	1300
18	29	875	1302
18	30	876	1304
18	31	877	1306
19	0	258	1798
19	1	258	1800
19	2	258	1802
19	3	258	1805
19	4	257	1807
19	5	255	1808
19	6	253	1810
19	7	250	1810
19	8	248	1810
19	9	246	1808
19	10	244	1807
19	11	243	1806
19	12	242	1804
19	13	241	1803
19	14	240	1801
19	15	240	1800
19	16	239	1798
19	17	238	1796
19	18	238	1794
19	19	238	1791
19	20	239	1789
19	21	241	1787
19	22	243	1786
19	23	246	1786
19	24	248	1786
19	25	250	1787
19	26	252	1788
19	27	254	1789
19	28	255	1791
19	29	256	1792
19	30	257	1794
19	31	258	1796
20	0	217	1848
20	1	217	1850
20	2	217	1852
20	3	216	1853
20	4	215	1855
20	5	214	1857
20	6	212	1858
20	7	210	1858
20	8	208	1858
20	9	206	1858
20	10	204	1857
20	11	203	1856
20	12	201	1855
20	13	200	1854
20	14	198	1852
20	15	198	1850
20	16	196	1848
20	17	196	1846
20	18	197	1843
20	19	198	1841
20	20	200	1840
20	21	202	1838
20	22	204	1838
20	23	206	1837
20	24	208	1837
20	25	210	1837
20	26	212	1837
20	27	214	1838
20	28	216	1840
20	29	217	1842
20	30	217	1844
20	31	217	1846
21	0	1055	1186
21	1	1055	1187
21	2	1055	1189
21	3	1054	1190
21	4	1054	1192
21	5	1053	1193
21	6	1052	1195
21	7	1050	1195
21	8	1048	1196
21	9	1046	1195
21	10	1045	1194
21	11	1043	1193
21	12	1042	1192
21	13	1041	1190
21	14	1040	1189
21	15	1040	1188
21	16	1040	1186
21	17	1040	1184
21	18	1040	1183
21	19	1040	1181
21	20	1041	1179
21	21	1042	1178
21	22	1044	1176
21	23	1046	1176
21	24	1048	1176
21	25	1050	1177
21	26	1052	1177
21	27	1053	1179
21	28	1054	1180
21	29	1055	1181
21	30	1055	1183
21	31	1055	1185
22	0	1210	848
22	1	1209	849
22	2	1209	851
22	3	1208	852
22	4	1207	853
22	5	1206	855
22	6	1205	856
22	7	1204	856
22	8	1202	857
22	9	1200	857
22	10	1198	857
22	11	1196	857
22	12	1194	856
22	13	1193	854
22	14	1192	852
22	15	1192	850
22	16	1193	848
22	17	1194	846
22	18	1194	845
22	19	1195	844
22	20	1197	843
22	21	1198	841
22	22	1199	840
22	23	1200	839
22	24	1202	837
22	25	1204	836
22	26	1207	836
22	27	1209	838
22	28	1210	840
22	29	1210	843
22	30	1210	845
22	31	1210	846
23	0	1429	1532
23	1	1429	1534
23	2	1429	1536
23	3	1428	1537
23	4	1427	1539
23	5	1426	1541
23	6	1424	1542
23	7	1422	1542
23	8	1420	1543
23	9	1418	1543
23	10	1416	1542
23	11	1414	1541
23	12	1413	1539
23	13	1412	1537
23	14	1412	1535
23	15	1412	1534
23	16	1412	1532
23	17	1412	1530
23	18	1411	1528
23	19	1412	1527
23	20	1412	1524
23	21	1413	1522
23	22	1415	1521
23	23	1418	1520
23	24	1420	1520
23	25	1422	1521
23	26	1424	1522
23	27	1425	1524
23	28	1426	1526
23	29	1427	1527
23	30	1428	1529
23	31	1428	1530
24	0	1475	1280
24	1	1475	1282
24	2	1475	1284
24	3	1474	1286
24	4	1473	1287
24	5	1472	1289
24	6	1470	1290
24	7	1468	1290
24	8	1466	1291
24	9	1464	1290
24	10	1462	1290
24	11	1461	1288
24	12	1460	1286
24	13	1459	1285
24	14	1458	1283
24	15	1458	1282
24	16	1457	1280
24	17	1457	1278
24	18	1457	1276
24	19	1458	1275
24	20	1459	1273
24	21	1460	1271
24	22	1462	1270
24	23	1464	1270
24	24	1466	1270
24	25	1468	1271
24	26	1469	1272
24	27	1471	1273
24	28	1472	1274
24	29	1473	1276
24	30	1473	1277
24	31	1474	1278
25	0	195	1812
25	1	194	1814
25	2	194	1815
25	3	193	1817
25	4	193	1819
25	5	192	1820
25	6	190	1822
25	7	188	1823
25	8	186	1823
25	9	184	1822
25	10	182	1822
25	11	180	1820
25	12	179	1819
25	13	178	1818
25	14	176	1816
25	15	176	1814
25	16	175	1812
25	17	176	1810
25	18	176	1808
25	19	178	1806
25	20	179	1805
25	21	181	1804
25	22	182	1804
25	23	184	1804
25	24	186	1803
25	25	188	1804
25	26	189	1804
25	27	191	1805
25	28	193	1805
25	29	194	1807
25	30	195	1808
25	31	195	1810
26	0	1037	488
26	1	1037	489
26	2	1037	491
26	3	1036	492
26	4	1035	493
26	5	1034	495
26	6	1033	495
26	7	1032	496
26	8	1030	496
26	9	1029	495
26	10	1027	495
26	11	1026	494
26	12	1025	493
26	13	1023	492
26	14	1022	491
26	15	1022	490
26	16	1022	488
26	17	1022	486
26	18	1022	485
26	19	1023	483
26	20	1024	482
26	21	1025	480
26	22	1026	479
26	23	1028	479
26	24	1030	478
26	25	1032	479
26	26	1034	479
26	27	1035	480
26	28	1036	482
26	29	1037	483
26	30	1037	485
26	31	1037	487
27	0	948	1628
27	1	949	1630
27	2	949	1633
27	3	948	1635
27	4	946	1636
27	5	944	1637
27	6	942	1637
27	7	940	1637
27	8	938	1637
27	9	936	1636
27	10	935	1636
27	11	933	1635
27	12	932	1634
27	13	931	1632
27	14	930	1631
27	15	930	1630
27	16	930	1628
27	17	930	1626
27	18	930	1625
27	19	931	1623
27	20	932	1622
27	21	933	1621
27	22	935	1620
27	23	936	1620
27	24	938	1620
27	25	939	1621
27	26	941	1621
27	27	942	1622
27	28	943	1623
27	29	944	1624
27	30	946	1625
27	31	947	1626
28	0	1069	1572
28	1	1070	1575
28	2	1071	1578
28	3	1070	1581
28	4	1068	1584
28	5	1065	1585
28	6	1062	1586
28	7	1058	1585
28	8	1056	1584
28	9	1054	1583
28	10	1052	1582
28	11	1050	1580
28	12	1049	1579
28	13	1048	1577
28	14	1047	1576
28	15	1047	1574
28	16	1046	1572
28	17	1046	1570
28	18	1046	1568
28	19	1047	1566
28	20	1048	1564
28	21	1049	1562
28	22	1051	1561
28	23	1054	1561
28	24	1056	1560
28	25	1058	1561
28	26	1060	1562
28	27	1062	1563
28	28	1064	1564
28	29	1065	1566
28	30	1067	1568
28	31	1067	1570
29	0	338	1958
29	1	337	1960
29	2	336	1961
29	3	335	1963
29	4	334	1964
29	5	332	1964
29	6	331	1965
29	7	330	1966
29	8	328	1968
29	9	326	1969
29	10	323	1969
29	11	321	1969
29	12	319	1967
29	13	318	1964
29	14	318	1962
29	15	318	1960
29	16	318	1958
29	17	319	1956
29	18	319	1954
29	19	320	1953
29	20	321	1951
29	21	322	1950
29	22	324	1948
29	23	326	1948
29	24	328	1948
29	25	330	1948
29	26	332	1949
29	27	334	1949
29	28	335	1951
29	29	337	1952
29	30	338	1954
29	31	338	1956
30	0	579	812
30	1	579	814
30	2	578	815
30	3	577	817
30	4	576	818
30	5	574	819
30	6	573	819
30	7	571	819
30	8	570	820
30	9	569	819
30	10	567	819
30	11	566	819
30	12	564	818
30	13	563	816
30	14	562	815
30	15	562	814
30	16	562	812
30	17	562	810
30	18	562	809
30	19	563	807
30	20	564	806
30	21	565	805
30	22	566	804
30	23	568	803
30	24	570	803
30	25	572	803
30	26	574	803
30	27	575	804
30	28	576	806
30	29	577	807
30	30	578	809
30	31	579	810
31	0	540	18
31	1	539	19
31	2	539	21
31	3	539	22
31	4	538	24
31	5	537	26
31	6	536	27
31	7	534	28
31	8	532	29
31	9	530	29
31	10	528	28
31	11	526	26
31	12	525	25
31	13	525	23
31	14	524	21
31	15	524	20
31	16	523	18
31	17	524	16
31	18	524	15
31	19	525	13
31	20	526	12
31	21	527	10
31	22	528	9
31	23	530	9
31	24	532	8
31	25	534	9
31	26	536	9
31	27	537	10
31	28	538	12
31	29	539	13
31	30	540	15
31	31	540	16
32	0	1703	2008
32	1	1702	2010
32	2	1701	2013
32	3	1700	2015
32	4	1698	2016
32	5	1696	2017
32	6	1694	2018
32	7	1692	2018
32	8	1690	2018
32	9	1688	2017
32	10	1687	2016
32	11	1685	2015
32	12	1684	2014
32	13	1682	2013
32	14	1681	2012
32	15	1680	2010
32	16	1679	2008
32	17	1679	2006
32	18	1679	2003
32	19	1680	2001
32	20	1681	1999
32	21	1684	1999
32	22	1686	1998
32	23	1688	1999
32	24	1690	1998
32	25	1692	1999
32	26	1694	1999
32	27	1696	2000
32	28	1698	2000
32	29	1700	2002
32	30	1701	2003
32	31	1702	2006
33	0	1101	358
33	1	1100	360
33	2	1099	361
33	3	1098	362
33	4	1098	364
33	5	1097	365
33	6	1096	367
33	7	1094	367
33	8	1092	368
33	9	1090	368
33	10	1088	368
33	11	1087	366
33	12	1085	365
33	13	1085	363
33	14	1084	361
33	15	1084	360
33	16	1084	358
33	17	1084	356
33	18	1084	355
33	19	1085	353
33	20	1086	352
33	21	1087	351
33	22	1088	350
33	23	1090	349
33	24	1092	348
33	25	1094	349
33	26	1096	349
33	27	1098	350
33	28	1099	351
33	29	1100	353
33	30	1101	354
33	31	1101	356
34	0	817	1086
34	1	817	1088
34	2	817	1090
34	3	816	1091
34	4	815	1093
34	5	814	1094
34	6	812	1096
34	7	810	1096
34	8	808	1097
34	9	806	1096
34	10	804	1095
34	11	803	1094
34	12	802	1092
34	13	801	1091
34	14	800	1089
34	15	800	1088
34	16	800	1086
34	17	800	1084
34	18	800	1083
34	19	801	1081
34	20	802	1080
34	21	803	1078
34	22	804	1077
34	23	806	1076
34	24	808	1075
34	25	810	1076
34	26	812	1076
34	27	814	1077
34	28	815	1079
34	29	816	1081
34	30	817	1082
34	31	817	1084
35	0	141	1658
35	1	141	1660
35	2	141	1663
35	3	141	1665
35	4	139	1667
35	5	137	1669
35	6	135	1670
35	7	132	1670
35	8	130	1670
35	9	128	1669
35	10	126	1668
35	11	124	1667
35	12	122	1666
35	13	121	1664
35	14	119	1662
35	15	118	1660
35	16	117	1658
35	17	117	1655
35	18	117	1653
35	19	118	1650
35	20	119	1647
35	21	122	1646
35	22	124	1645
35	23	127	1645
35	24	130	1645
35	25	132	1647
35	26	134	1648
35	27	136	1649
35	28	137	1651
35	29	138	1653
35	30	139	1654
35	31	140	1656
36	0	1424	818
36	1	1424	820
36	2	1424	821
36	3	1423	823
36	4	1423	825
36	5	1421	826
36	6	1420	827
36	7	1418	827
36	8	1416	826
36	9	1415	825
36	10	1413	825
36	11	1412	824
36	12	1411	823
36	13	1410	822
36	14	1409	821
36	15	1409	819
36	16	1408	818
36	17	1409	817
36	18	1409	815
36	19	1409	814
36	20	1411	813
36	21	1412	812
36	22	1413	811
36	23	1415	811
36	24	1416	811
36	25	1417	811
36	26	1419	811
36	27	1420	812
36	28	1421	813
36	29	1423	814
36	30	1423	815
36	31	1424	817
37	0	1415	232
37	1	1416	234
37	2	1416	235
37	3	1416	237
37	4	1416	240
37	5	1414	242
37	6	1413	243
37	7	1410	243
37	8	1408	243
37	9	1406	241
37	10	1405	240
37	11	1404	239
37	12	1403	237
37	13	1402	236
37	14	1401	235
37	15	1401	233
37	16	1401	232
37	17	1401	231
37	18	1400	229
37	19	1401	227
37	20	1401	225
37	21	1402	223
37	22	1404	222
37	23	1406	222
37	24	1408	222
37	25	1410	223
37	26	1411	224
37	27	1413	225
37	28	1413	227
37	29	1414	228
37	30	1415	229
37	31	1415	231
38	0	1411	538
38	1	1410	540
38	2	1410	541
38	3	1409	543
38	4	1408	544
38	5	1407	545
38	6	1405	546
38	7	1404	546
38	8	1402	547
38	9	1400	547
38	10	1398	547
38	11	1397	546
38	12	1396	544
38	13	1395	543
38	14	1394	541
38	15	1394	540
38	16	1393	538
38	17	1394	536
38	18	1393	534
38	19	1394	533
38	20	1395	531
38	21	1396	529
38	22	1398	528
38	23	1400	528
38	24	1402	528
38	25	1404	529
38	26	1406	529
38	27	1407	530
38	28	1408	532
38	29	1410	533
38	30	1410	535
38	31	1411	536
39	0	940	1528
39	1	940	1530
39	2	939	1532
39	3	938	1534
39	4	937	1535
39	5	936	1537
39	6	934	1539
39	7	932	1540
39	8	930	1541
39	9	928	1540
39	10	926	1539
39	11	924	1537
39	12	923	1535
39	13	922	1533
39	14	922	1531
39	15	922	1530
39	16	922	1528
39	17	922	1526
39	18	922	1525
39	19	923	1523
39	20	923	1521
39	21	924	1520
39	22	926	1518
39	23	928	1517
39	24	930	1517
39	25	932	1517
39	26	934	1518
39	27	936	1519
39	28	937	1521
39	29	938	1523
39	30	939	1524
39	31	939	1526
40	0	1154	1288
40	1	1153	1290
40	2	1152	1291
40	3	1151	1293
40	4	1150	1294
40	5	1149	1295
40	6	1148	1296
40	7	1146	1298
40	8	1144	1299
40	9	1142	1299
40	10	1139	1299
40	11	1138	1298
40	12	1137	1295
40	13	1136	1293
40	14	1136	1291
40	15	1136	1290
40	16	1135	1288
40	17	1136	1286
40	18	1135	1284
40	19	1136	1283
40	20	1137	1281
40	21	1138	1280
40	22	1140	1278
40	23	1142	1278
40	24	1144	1277
40	25	1146	1278
40	26	1148	1278
40	27	1150	1279
40	28	1152	1280
40	29	1153	1282
40	30	1154	1284
40	31	1154	1286
41	0	1261	698
41	1	1261	699
41	2	1261	701
41	3	1260	702
41	4	1260	704
41	5	1259	706
41	6	1258	708
41	7	1256	709
41	8	1254	710
41	9	1252	710
41	10	1250	709
41	11	1248	707
41	12	1247	705
41	13	1247	703
41	14	1247	701
41	15	1247	699
41	16	1247	698
41	17	1247	697
41	18	1247	695
41	19	1248	694
41	20	1248	692
41	21	1248	690
41	22	1249	687
41	23	1251	685
41	24	1254	684
41	25	1257	685
41	26	1259	687
41	27	1260	689
41	28	1260	692
41	29	1261	693
41	30	1261	695
41	31	1261	697
42	0	49	1540
42	1	49	1542
42	2	49	1545
42	3	48	1547
42	4	47	1549
42	5	46	1551
42	6	43	1553
42	7	41	1553
42	8	38	1553
42	9	36	1552
42	10	33	1552
42	11	31	1550
42	12	29	1549
42	13	28	1547
42	14	26	1545
42	15	25	1543
42	16	24	1540
42	17	24	1537
42	18	24	1534
42	19	25	1531
42	20	27	1529
42	21	29	1527
42	22	32	1526
42	23	35	1526
42	24	38	1526
42	25	41	1527
42	26	43	1528
42	27	45	1530
42	28	46	1532
42	29	47	1534
42	30	48	1536
42	31	49	1538
43	0	773	1104
43	1	772	1106
43	2	772	1107
43	3	772	1109
43	4	771	1111
43	5	770	1113
43	6	768	1115
43	7	766	1115
43	8	764	1116
43	9	762	1116
43	10	759	1115
43	11	758	1114
43	12	756	1112
43	13	755	1110
43	14	754	1108
43	15	754	1106
43	16	754	1104
43	17	754	1102
43	18	754	1100
43	19	755	1098
43	20	755	1095
43	21	757	1093
43	22	758	1090
43	23	761	1089
43	24	764	1089
43	25	767	1090
43	26	769	1092
43	27	770	1094
43	28	771	1097
43	29	772	1099
43	30	773	1100
43	31	773	1102
44	0	1537	1126
44	1	1536	1127
44	2	1536	1129
44	3	1536	1130
44	4	1535	1131
44	5	1534	1132
44	6	1533	1133
44	7	1531	1133
44	8	1530	1134
44	9	1529	1133
44	10	1527	1133
44	11	1526	1132
44	12	1525	1131
44	13	1524	1130
44	14	1523	1129
44	15	1522	1128
44	16	1522	1126
44	17	1522	1124
44	18	1522	1123
44	19	1523	1121
44	20	1524	1120
44	21	1525	1119
44	22	1527	1118
44	23	1528	1118
44	24	1530	1118
44	25	1531	1119
44	26	1533	1119
44	27	1534	1120
44	28	1535	1121
44	29	1536	1122
44	30	1537	1123
44	31	1537	1125
45	0	135	1682
45	1	134	1684
45	2	132	1686
45	3	131	1688
45	4	130	1690
45	5	128	1691
45	6	126	1692
45	7	124	1692
45	8	122	1692
45	9	120	1692
45	10	118	1691
45	11	117	1690
45	12	115	1689
45	13	114	1687
45	14	113	1686
45	15	113	1684
45	16	112	1682
45	17	112	1680
45	18	113	1678
45	19	114	1676
45	20	115	1675
45	21	116	1674
45	22	118	1673
45	23	120	1673
45	24	122	1673
45	25	124	1673
45	26	126	1673
45	27	128	1674
45	28	130	1674
45	29	132	1675
45	30	134	1677
45	31	135	1679
46	0	558	576
46	1	558	577
46	2	558	579
46	3	558	580
46	4	558	582
46	5	557	583
46	6	556	585
46	7	554	586
46	8	552	586
46	9	550	585
46	10	548	585
46	11	547	583
46	12	547	581
46	13	546	580
46	14	545	579
46	15	545	577
46	16	545	576
46	17	545	575
46	18	545	573
46	19	546	572
46	20	546	570
46	21	547	569
46	22	549	568
46	23	550	567
46	24	552	567
46	25	554	567
46	26	555	568
46	27	557	569
46	28	557	571
46	29	558	572
46	30	558	573
46	31	558	575
47	0	1247	564
47	1	1247	565
47	2	1247	567
47	3	1246	568
47	4	1245	569
47	5	1244	570
47	6	1243	570
47	7	1241	571
47	8	1240	571
47	9	1239	571
47	10	1237	571
47	11	1236	570
47	12	1235	569
47	13	1234	568
47	14	1233	567
47	15	1232	566
47	16	1232	564
47	17	1233	563
47	18	1233	561
47	19	1234	560
47	20	1235	559
47	21	1236	558
47	22	1237	558
47	23	1239	558
47	24	1240	557
47	25	1241	557
47	26	1243	557
47	27	1244	558
47	28	1245	559
47	29	1246	560
47	30	1247	561
47	31	1247	563
48	0	1143	586
48	1	1143	588
48	2	1143	590
48	3	1142	591
48	4	1141	593
48	5	1139	594
48	6	1138	595
48	7	1136	594
48	8	1134	594
48	9	1132	594
48	10	1131	593
48	11	1130	592
48	12	1129	591
48	13	1128	590
48	14	1127	589
48	15	1126	588
48	16	1126	586
48	17	1126	584
48	18	1126	583
48	19	1126	581
48	20	1127	579
48	21	1128	577
48	22	1130	576
48	23	1132	576
48	24	1134	576
48	25	1136	577
48	26	1138	577
48	27	1139	579
48	28	1140	580
48	29	1140	582
48	30	1141	583
48	31	1142	584
49	0	350	1928
49	1	351	1930
49	2	351	1933
49	3	351	1937
49	4	350	1940
49	5	347	1942
49	6	344	1943
49	7	341	1943
49	8	338	1943
49	9	335	1941
49	10	333	1940
49	11	331	1938
49	12	330	1936
49	13	329	1934
49	14	328	1932
49	15	327	1930
49	16	327	1928
49	17	326	1926
49	18	326	1923
49	19	327	1921
49	20	328	1918
49	21	330	1916
49	22	332	1914
49	23	335	1914
49	24	338	1914
49	25	340	1916
49	26	343	1917
49	27	344	1918
49	28	346	1920
49	29	347	1922
49	30	348	1924
49	31	349	1926
50	0	1161	740
50	1	1161	742
50	2	1160	743
50	3	1160	745
50	4	1159	747
50	5	1158	749
50	6	1156	750
50	7	1154	751
50	8	1152	752
50	9	1150	752
50	10	1148	751
50	11	1146	749
50	12	1145	747
50	13	1145	745
50	14	1144	743
50	15	1145	741
50	16	1144	740
50	17	1145	739
50	18	1145	737
50	19	1145	736
50	20	1146	734
50	21	1147	733
50	22	1148	731
50	23	1150	730
50	24	1152	730
50	25	1154	730
50	26	1156	730
50	27	1158	731
50	28	1159	733
50	29	1160	735
50	30	1161	736
50	31	1161	738
51	0	1179	940
51	1	1179	942
51	2	1179	944
51	3	1178	945
51	4	1177	947
51	5	1176	948
51	6	1174	950
51	7	1172	950
51	8	1170	951
51	9	1168	950
51	10	1166	949
51	11	1165	948
51	12	1163	947
51	13	1162	945
51	14	1161	944
51	15	1160	942
51	16	1160	940
51	17	1159	938
51	18	1159	936
51	19	1160	933
51	20	1161	931
51	21	1163	930
51	22	1165	928
51	23	1168	929
51	24	1170	928
51	25	1172	929
51	26	1174	930
51	27	1175	932
51	28	1177	933
51	29	1177	935
51	30	1178	937
51	31	1178	938
52	0	1298	694
52	1	1297	695
52	2	1297	697
52	3	1297	698
52	4	1296	700
52	5	1295	701
52	6	1293	702
52	7	1292	702
52	8	1290	703
52	9	1288	702
52	10	1287	702
52	11	1285	701
52	12	1284	700
52	13	1283	699
52	14	1283	697
52	15	1283	695
52	16	1283	694
52	17	1283	693
52	18	1284	691
52	19	1285	690
52	20	1285	689
52	21	1286	689
52	22	1287	688
52	23	1289	687
52	24	1290	687
52	25	1291	687
52	26	1293	687
52	27	1294	688
52	28	1295	689
52	29	1296	690
52	30	1297	691
52	31	1297	693
53	0	1582	1452
53	1	1582	1454
53	2	1582	1455
53	3	1581	1457
53	4	1581	1459
53	5	1579	1460
53	6	1578	1461
53	7	1576	1462
53	8	1574	1462
53	9	1572	1461
53	10	1571	1460
53	11	1569	1459
53	12	1569	1457
53	13	1568	1456
53	14	1568	1455
53	15	1568	1453
53	16	1567	1452
53	17	1568	1451
53	18	1568	1449
53	19	1568	1448
53	20	1569	1447
53	21	1570	1446
53	22	1571	1445
53	23	1572	1444
53	24	1574	1444
53	25	1576	1444
53	26	1577	1445
53	27	1578	1446
53	28	1579	1447
53	29	1580	1448
53	30	1581	1449
53	31	1581	1451
54	0	249	1952
54	1	249	1954
54	2	250	1956
54	3	249	1958
54	4	248	1960
54	5	246	1961
54	6	244	1962
54	7	242	1962
54	8	240	1961
54	9	238	1960
54	10	237	1960
54	11	235	1959
54	12	234	1958
54	13	233	1956
54	14	232	1955
54	15	232	1954
54	16	231	1952
54	17	230	1950
54	18	230	1948
54	19	230	1945
54	20	231	1943
54	21	233	1941
54	22	235	1941
54	23	238	1942
54	24	240	1942
54	25	242	1944
54	26	243	1945
54	27	244	1946
54	28	245	1947
54	29	247	1948
54	30	248	1949
54	31	248	1950
55	0	1770	302
55	1	1770	303
55	2	1769	304
55	3	1769	305
55	4	1768	306
55	5	1768	308
55	6	1767	309
55	7	1766	310
55	8	1764	312
55	9	1762	313
55	10	1759	314
55	11	1756	313
55	12	1755	311
55	13	1755	308
55	14	1755	306
55	15	1756	304
55	16	1757	302
55	17	1758	301
55	18	1758	300
55	19	1759	299
55	20	1760	298
55	21	1760	297
55	22	1761	295
55	23	1763	295
55	24	1764	294
55	25	1766	294
55	26	1767	294
55	27	1769	295
55	28	1770	296
55	29	1770	298
55	30	1771	299
55	31	1771	301
56	0	1339	1398
56	1	1339	1400
56	2	1339	1402
56	3	1338	1403
56	4	1337	1405
56	5	1336	1406
56	6	1334	1408
56	7	1332	1408
56	8	1330	1409
56	9	1328	1409
56	10	1326	1409
56	11	1324	1408
56	12	1322	1406
56	13	1320	1405
56	14	1319	1403
56	15	1318	1400
56	16	1318	1398
56	17	1319	1396
56	18	1319	1394
56	19	1320	1392
56	20	1322	1390
56	21	1323	1388
56	22	1325	1387
56	23	1328	1386
56	24	1330	1385
56	25	1332	1386
56	26	1335	1386
56	27	1337	1388
56	28	1338	1390
56	29	1339	1392
56	30	1340	1394
56	31	1340	1396
57	0	712	64
57	1	714	67
57	2	714	71
57	3	712	73
57	4	709	75
57	5	706	75
57	6	703	75
57	7	700	74
57	8	698	74
57	9	696	74
57	10	694	74
57	11	692	73
57	12	690	72
57	13	688	71
57	14	686	69
57	15	685	67
57	16	684	64
57	17	685	61
57	18	686	59
57	19	687	57
57	20	689	55
57	21	692	54
57	22	694	53
57	23	696	54
57	24	698	53
57	25	700	54
57	26	702	54
57	27	704	55
57	28	705	57
57	29	707	58
57	30	709	59
57	31	710	62
58	0	817	1040
58	1	817	1042
58	2	817	1044
58	3	817	1046
58	4	815	1047
58	5	814	1049
58	6	812	1050
58	7	810	1051
58	8	808	1052
58	9	806	1051
58	10	803	1051
58	11	801	1050
58	12	800	1048
58	13	799	1046
58	14	798	1044
58	15	798	1042
58	16	798	1040
58	17	798	1038
58	18	799	1036
58	19	800	1035
58	20	801	1033
58	21	803	1032
58	22	804	1031
58	23	806	1031
58	24	808	1030
58	25	810	1031
58	26	812	1031
58	27	813	1032
58	28	815	1033
58	29	816	1035
58	30	817	1036
58	31	817	1038
59	0	1089	1558
59	1	1089	1559
59	2	1089	1561
59	3	1089	1562
59	4	1088	1564
59	5	1087	1565
59	6	1085	1566
59	7	1084	1566
59	8	1082	1567
59	9	1080	1566
59	10	1079	1566
59	11	1077	1565
59	12	1076	1564
59	13	1075	1562
59	14	1075	1561
59	15	1075	1559
59	16	1074	1558
59	17	1074	1556
59	18	1074	1555
59	19	1075	1553
59	20	1075	1551
59	21	1076	1550
59	22	1078	1548
59	23	1080	1548
59	24	1082	1548
59	25	1084	1549
59	26	1086	1549
59	27	1087	1551
59	28	1088	1552
59	29	1088	1554
59	30	1089	1555
59	31	1089	1557
60	0	687	932
60	1	687	933
60	2	687	935
60	3	687	937
60	4	686	938
60	5	685	940
60	6	684	941
60	7	682	942
60	8	680	942
60	9	678	941
60	10	677	940
60	11	676	939
60	12	675	937
60	13	674	936
60	14	673	935
60	15	673	933
60	16	673	932
60	17	673	931
60	18	673	929
60	19	673	927
60	20	673	925
60	21	674	923
60	22	676	922
60	23	678	921
60	24	680	921
60	25	682	922
60	26	684	922
60	27	685	924
60	28	686	926
60	29	687	928
60	30	687	929
60	31	687	931
61	0	252	1758
61	1	253	1760
61	2	253	1763
61	3	253	1765
61	4	252	1768
61	5	250	1770
61	6	248	1772
61	7	245	1771
61	8	242	1770
61	9	240	1769
61	10	238	1767
61	11	237	1766
61	12	235	1765
61	13	234	1763
61	14	233	1762
61	15	233	1760
61	16	232	1758
61	17	232	1756
61	18	232	1754
61	19	232	1752
61	20	233	1749
61	21	235	1747
61	22	237	1745
61	23	240	1746
61	24	242	1746
61	25	244	1747
61	26	246	1748
61	27	247	1750
61	28	249	1751
61	29	249	1753
61	30	250	1755
61	31	251	1756
62	0	1226	560
62	1	1226	562
62	2	1226	563
62	3	1225	565
62	4	1224	566
62	5	1223	567
62	6	1221	568
62	7	1219	567
62	8	1218	568
62	9	1217	567
62	10	1215	567
62	11	1214	566
62	12	1214	564
62	13	1213	564
62	14	1212	562
[truncated: 30,001 more rows]
