# Supplementary material for: SpatialFinder: a human-in-the-loop vision-language framework for prioritizing high-value regions in spatial transcriptomics
Source: Front Bioinform. 2026 Apr 15;6:1746714. doi: 10.3389/fbinf.2026.1746714 (PMC13124733; doi:10.3389/fbinf.2026.1746714)
Supplement: Supplementary file 2 [file DataSheet4.zip › gene_config.json]

{
  "MARKER_GENE_SETS": {
    "Tumor": [
      "AMACR",
      "PCA3",
      "ERG",
      "HOXB13",
      "KLK3",
      "TMPRSS2"
    ],
    "Epithelial": [
      "AR",
      "KLK2",
      "KRT8",
      "KRT18",
      "NKX3-1"
    ],
    "Basal": [
      "KRT5",
      "KRT14",
      "TP63",
      "KRT15"
    ],
    "Stroma": [
      "VIM",
      "ACTA2",
      "FAP",
      "S100A4",
      "COL1A1",
      "DCN"
    ],
    "Endothelial": [
      "PECAM1",
      "CDH5",
      "VWF",
      "ENG"
    ],
    "Immune": [
      "PTPRC",
      "CD3D",
      "CD8A",
      "CD19",
      "MS4A1",
      "CD68",
      "CD163",
      "NKG7"
    ]
  }
}
