# Supplementary material for: SpatialFinder: a human-in-the-loop vision-language framework for prioritizing high-value regions in spatial transcriptomics
Source: Front Bioinform. 2026 Apr 15;6:1746714. doi: 10.3389/fbinf.2026.1746714 (PMC13124733; doi:10.3389/fbinf.2026.1746714)
Supplement: Supplementary file 2 [file DataSheet4.zip › pathologist_annotations.csv]

annotation_id	cell_ID	centroid_x	centroid_y	cell_class	cell_color	annotator	datetime	method	region_geometry
0	164038	288576	238688	Lymphocytes	#fbff00	Unknown	2025-07-09 20:35:59.475	rectangle selection	{"x1": 288348.8761626638, "y1": 235822.34729037498, "x2": 294695.16490705847, "y2": 241302.03582055887}
1	164047	289664	240544	Lymphocytes	#fbff00	Unknown	2025-07-09 20:35:59.475	rectangle selection	{"x1": 288348.8761626638, "y1": 235822.34729037498, "x2": 294695.16490705847, "y2": 241302.03582055887}
2	164054	289312	238752	Lymphocytes	#fbff00	Unknown	2025-07-09 20:35:59.475	rectangle selection	{"x1": 288348.8761626638, "y1": 235822.34729037498, "x2": 294695.16490705847, "y2": 241302.03582055887}
3	164063	290240	240832	Lymphocytes	#fbff00	Unknown	2025-07-09 20:35:59.475	rectangle selection	{"x1": 288348.8761626638, "y1": 235822.34729037498, "x2": 294695.16490705847, "y2": 241302.03582055887}
4	164072	289440	237376	Lymphocytes	#fbff00	Unknown	2025-07-09 20:35:59.475	rectangle selection	{"x1": 288348.8761626638, "y1": 235822.34729037498, "x2": 294695.16490705847, "y2": 241302.03582055887}
5	164086	289728	237088	Lymphocytes	#fbff00	Unknown	2025-07-09 20:35:59.475	rectangle selection	{"x1": 288348.8761626638, "y1": 235822.34729037498, "x2": 294695.16490705847, "y2": 241302.03582055887}
6	164100	290688	237952	Lymphocytes	#fbff00	Unknown	2025-07-09 20:35:59.475	rectangle selection	{"x1": 288348.8761626638, "y1": 235822.34729037498, "x2": 294695.16490705847, "y2": 241302.03582055887}
7	164127	288352	237120	Lymphocytes	#fbff00	Unknown	2025-07-09 20:35:59.475	rectangle selection	{"x1": 288348.8761626638, "y1": 235822.34729037498, "x2": 294695.16490705847, "y2": 241302.03582055887}
8	164162	288736	241120	Lymphocytes	#fbff00	Unknown	2025-07-09 20:35:59.475	rectangle selection	{"x1": 288348.8761626638, "y1": 235822.34729037498, "x2": 294695.16490705847, "y2": 241302.03582055887}
9	164180	288928	239712	Lymphocytes	#fbff00	Unknown	2025-07-09 20:35:59.475	rectangle selection	{"x1": 288348.8761626638, "y1": 235822.34729037498, "x2": 294695.16490705847, "y2": 241302.03582055887}
10	164199	289824	239680	Lymphocytes	#fbff00	Unknown	2025-07-09 20:35:59.475	rectangle selection	{"x1": 288348.8761626638, "y1": 235822.34729037498, "x2": 294695.16490705847, "y2": 241302.03582055887}
11	164224	289888	238080	Lymphocytes	#fbff00	Unknown	2025-07-09 20:35:59.475	rectangle selection	{"x1": 288348.8761626638, "y1": 235822.34729037498, "x2": 294695.16490705847, "y2": 241302.03582055887}
12	164237	290400	238144	Lymphocytes	#fbff00	Unknown	2025-07-09 20:35:59.475	rectangle selection	{"x1": 288348.8761626638, "y1": 235822.34729037498, "x2": 294695.16490705847, "y2": 241302.03582055887}
13	164238	290240	236544	Lymphocytes	#fbff00	Unknown	2025-07-09 20:35:59.475	rectangle selection	{"x1": 288348.8761626638, "y1": 235822.34729037498, "x2": 294695.16490705847, "y2": 241302.03582055887}
14	164251	289056	241248	Lymphocytes	#fbff00	Unknown	2025-07-09 20:35:59.475	rectangle selection	{"x1": 288348.8761626638, "y1": 235822.34729037498, "x2": 294695.16490705847, "y2": 241302.03582055887}
15	164254	290144	238944	Lymphocytes	#fbff00	Unknown	2025-07-09 20:35:59.475	rectangle selection	{"x1": 288348.8761626638, "y1": 235822.34729037498, "x2": 294695.16490705847, "y2": 241302.03582055887}
16	164279	290368	241280	Lymphocytes	#fbff00	Unknown	2025-07-09 20:35:59.475	rectangle selection	{"x1": 288348.8761626638, "y1": 235822.34729037498, "x2": 294695.16490705847, "y2": 241302.03582055887}
17	164291	290016	237056	Lymphocytes	#fbff00	Unknown	2025-07-09 20:35:59.475	rectangle selection	{"x1": 288348.8761626638, "y1": 235822.34729037498, "x2": 294695.16490705847, "y2": 241302.03582055887}
18	164328	288544	239840	Lymphocytes	#fbff00	Unknown	2025-07-09 20:35:59.475	rectangle selection	{"x1": 288348.8761626638, "y1": 235822.34729037498, "x2": 294695.16490705847, "y2": 241302.03582055887}
19	164332	289280	239168	Lymphocytes	#fbff00	Unknown	2025-07-09 20:35:59.475	rectangle selection	{"x1": 288348.8761626638, "y1": 235822.34729037498, "x2": 294695.16490705847, "y2": 241302.03582055887}
20	164345	289312	237760	Lymphocytes	#fbff00	Unknown	2025-07-09 20:35:59.475	rectangle selection	{"x1": 288348.8761626638, "y1": 235822.34729037498, "x2": 294695.16490705847, "y2": 241302.03582055887}
21	164362	290464	237440	Lymphocytes	#fbff00	Unknown	2025-07-09 20:35:59.475	rectangle selection	{"x1": 288348.8761626638, "y1": 235822.34729037498, "x2": 294695.16490705847, "y2": 241302.03582055887}
22	164423	289248	236736	Lymphocytes	#fbff00	Unknown	2025-07-09 20:35:59.475	rectangle selection	{"x1": 288348.8761626638, "y1": 235822.34729037498, "x2": 294695.16490705847, "y2": 241302.03582055887}
23	164509	290528	236288	Lymphocytes	#fbff00	Unknown	2025-07-09 20:35:59.475	rectangle selection	{"x1": 288348.8761626638, "y1": 235822.34729037498, "x2": 294695.16490705847, "y2": 241302.03582055887}
24	164622	289152	237312	Lymphocytes	#fbff00	Unknown	2025-07-09 20:35:59.475	rectangle selection	{"x1": 288348.8761626638, "y1": 235822.34729037498, "x2": 294695.16490705847, "y2": 241302.03582055887}
25	164637	288352	237504	Lymphocytes	#fbff00	Unknown	2025-07-09 20:35:59.475	rectangle selection	{"x1": 288348.8761626638, "y1": 235822.34729037498, "x2": 294695.16490705847, "y2": 241302.03582055887}
26	164704	289248	239488	Lymphocytes	#fbff00	Unknown	2025-07-09 20:35:59.475	rectangle selection	{"x1": 288348.8761626638, "y1": 235822.34729037498, "x2": 294695.16490705847, "y2": 241302.03582055887}
27	164711	289632	236448	Lymphocytes	#fbff00	Unknown	2025-07-09 20:35:59.475	rectangle selection	{"x1": 288348.8761626638, "y1": 235822.34729037498, "x2": 294695.16490705847, "y2": 241302.03582055887}
28	164723	290592	235872	Lymphocytes	#fbff00	Unknown	2025-07-09 20:35:59.475	rectangle selection	{"x1": 288348.8761626638, "y1": 235822.34729037498, "x2": 294695.16490705847, "y2": 241302.03582055887}
29	164726	290176	238464	Lymphocytes	#fbff00	Unknown	2025-07-09 20:35:59.475	rectangle selection	{"x1": 288348.8761626638, "y1": 235822.34729037498, "x2": 294695.16490705847, "y2": 241302.03582055887}
30	164786	289472	238432	Lymphocytes	#fbff00	Unknown	2025-07-09 20:35:59.475	rectangle selection	{"x1": 288348.8761626638, "y1": 235822.34729037498, "x2": 294695.16490705847, "y2": 241302.03582055887}
31	164798	289408	240512	Lymphocytes	#fbff00	Unknown	2025-07-09 20:35:59.475	rectangle selection	{"x1": 288348.8761626638, "y1": 235822.34729037498, "x2": 294695.16490705847, "y2": 241302.03582055887}
32	164805	289056	237024	Lymphocytes	#fbff00	Unknown	2025-07-09 20:35:59.475	rectangle selection	{"x1": 288348.8761626638, "y1": 235822.34729037498, "x2": 294695.16490705847, "y2": 241302.03582055887}
33	164810	290656	237120	Lymphocytes	#fbff00	Unknown	2025-07-09 20:35:59.475	rectangle selection	{"x1": 288348.8761626638, "y1": 235822.34729037498, "x2": 294695.16490705847, "y2": 241302.03582055887}
34	164811	289728	236704	Lymphocytes	#fbff00	Unknown	2025-07-09 20:35:59.475	rectangle selection	{"x1": 288348.8761626638, "y1": 235822.34729037498, "x2": 294695.16490705847, "y2": 241302.03582055887}
35	164875	290400	237792	Lymphocytes	#fbff00	Unknown	2025-07-09 20:35:59.475	rectangle selection	{"x1": 288348.8761626638, "y1": 235822.34729037498, "x2": 294695.16490705847, "y2": 241302.03582055887}
36	164880	290688	239808	Lymphocytes	#fbff00	Unknown	2025-07-09 20:35:59.475	rectangle selection	{"x1": 288348.8761626638, "y1": 235822.34729037498, "x2": 294695.16490705847, "y2": 241302.03582055887}
37	164881	290592	238304	Lymphocytes	#fbff00	Unknown	2025-07-09 20:35:59.475	rectangle selection	{"x1": 288348.8761626638, "y1": 235822.34729037498, "x2": 294695.16490705847, "y2": 241302.03582055887}
38	164891	288896	238272	Lymphocytes	#fbff00	Unknown	2025-07-09 20:35:59.475	rectangle selection	{"x1": 288348.8761626638, "y1": 235822.34729037498, "x2": 294695.16490705847, "y2": 241302.03582055887}
39	164896	290176	237792	Lymphocytes	#fbff00	Unknown	2025-07-09 20:35:59.475	rectangle selection	{"x1": 288348.8761626638, "y1": 235822.34729037498, "x2": 294695.16490705847, "y2": 241302.03582055887}
40	164907	289056	240704	Lymphocytes	#fbff00	Unknown	2025-07-09 20:35:59.475	rectangle selection	{"x1": 288348.8761626638, "y1": 235822.34729037498, "x2": 294695.16490705847, "y2": 241302.03582055887}
41	164921	289152	240384	Lymphocytes	#fbff00	Unknown	2025-07-09 20:35:59.475	rectangle selection	{"x1": 288348.8761626638, "y1": 235822.34729037498, "x2": 294695.16490705847, "y2": 241302.03582055887}
42	164945	288800	237280	Lymphocytes	#fbff00	Unknown	2025-07-09 20:35:59.475	rectangle selection	{"x1": 288348.8761626638, "y1": 235822.34729037498, "x2": 294695.16490705847, "y2": 241302.03582055887}
43	164954	288672	236800	Lymphocytes	#fbff00	Unknown	2025-07-09 20:35:59.475	rectangle selection	{"x1": 288348.8761626638, "y1": 235822.34729037498, "x2": 294695.16490705847, "y2": 241302.03582055887}
44	164997	290240	236000	Lymphocytes	#fbff00	Unknown	2025-07-09 20:35:59.475	rectangle selection	{"x1": 288348.8761626638, "y1": 235822.34729037498, "x2": 294695.16490705847, "y2": 241302.03582055887}
45	165014	289888	236224	Lymphocytes	#fbff00	Unknown	2025-07-09 20:35:59.475	rectangle selection	{"x1": 288348.8761626638, "y1": 235822.34729037498, "x2": 294695.16490705847, "y2": 241302.03582055887}
46	165053	289376	236320	Lymphocytes	#fbff00	Unknown	2025-07-09 20:35:59.475	rectangle selection	{"x1": 288348.8761626638, "y1": 235822.34729037498, "x2": 294695.16490705847, "y2": 241302.03582055887}
47	165056	288704	235904	Lymphocytes	#fbff00	Unknown	2025-07-09 20:35:59.475	rectangle selection	{"x1": 288348.8761626638, "y1": 235822.34729037498, "x2": 294695.16490705847, "y2": 241302.03582055887}
48	165063	289984	236736	Lymphocytes	#fbff00	Unknown	2025-07-09 20:35:59.475	rectangle selection	{"x1": 288348.8761626638, "y1": 235822.34729037498, "x2": 294695.16490705847, "y2": 241302.03582055887}
49	165121	289408	240832	Lymphocytes	#fbff00	Unknown	2025-07-09 20:35:59.475	rectangle selection	{"x1": 288348.8761626638, "y1": 235822.34729037498, "x2": 294695.16490705847, "y2": 241302.03582055887}
50	165242	290720	238528	Lymphocytes	#fbff00	Unknown	2025-07-09 20:35:59.475	rectangle selection	{"x1": 288348.8761626638, "y1": 235822.34729037498, "x2": 294695.16490705847, "y2": 241302.03582055887}
51	165309	289504	237920	Lymphocytes	#fbff00	Unknown	2025-07-09 20:35:59.475	rectangle selection	{"x1": 288348.8761626638, "y1": 235822.34729037498, "x2": 294695.16490705847, "y2": 241302.03582055887}
52	165326	288384	237760	Lymphocytes	#fbff00	Unknown	2025-07-09 20:35:59.475	rectangle selection	{"x1": 288348.8761626638, "y1": 235822.34729037498, "x2": 294695.16490705847, "y2": 241302.03582055887}
53	165370	288832	237760	Lymphocytes	#fbff00	Unknown	2025-07-09 20:35:59.475	rectangle selection	{"x1": 288348.8761626638, "y1": 235822.34729037498, "x2": 294695.16490705847, "y2": 241302.03582055887}
54	165407	289216	238112	Lymphocytes	#fbff00	Unknown	2025-07-09 20:35:59.475	rectangle selection	{"x1": 288348.8761626638, "y1": 235822.34729037498, "x2": 294695.16490705847, "y2": 241302.03582055887}
55	165410	290208	236800	Lymphocytes	#fbff00	Unknown	2025-07-09 20:35:59.475	rectangle selection	{"x1": 288348.8761626638, "y1": 235822.34729037498, "x2": 294695.16490705847, "y2": 241302.03582055887}
56	165442	289216	240832	Lymphocytes	#fbff00	Unknown	2025-07-09 20:35:59.475	rectangle selection	{"x1": 288348.8761626638, "y1": 235822.34729037498, "x2": 294695.16490705847, "y2": 241302.03582055887}
57	165450	288384	238400	Lymphocytes	#fbff00	Unknown	2025-07-09 20:35:59.475	rectangle selection	{"x1": 288348.8761626638, "y1": 235822.34729037498, "x2": 294695.16490705847, "y2": 241302.03582055887}
58	165512	290560	236896	Lymphocytes	#fbff00	Unknown	2025-07-09 20:35:59.475	rectangle selection	{"x1": 288348.8761626638, "y1": 235822.34729037498, "x2": 294695.16490705847, "y2": 241302.03582055887}
59	165522	290272	237024	Lymphocytes	#fbff00	Unknown	2025-07-09 20:35:59.475	rectangle selection	{"x1": 288348.8761626638, "y1": 235822.34729037498, "x2": 294695.16490705847, "y2": 241302.03582055887}
60	165616	289664	240160	Lymphocytes	#fbff00	Unknown	2025-07-09 20:35:59.475	rectangle selection	{"x1": 288348.8761626638, "y1": 235822.34729037498, "x2": 294695.16490705847, "y2": 241302.03582055887}
61	165724	288352	239200	Lymphocytes	#fbff00	Unknown	2025-07-09 20:35:59.475	rectangle selection	{"x1": 288348.8761626638, "y1": 235822.34729037498, "x2": 294695.16490705847, "y2": 241302.03582055887}
62	165858	289024	241024	Lymphocytes	#fbff00	Unknown	2025-07-09 20:35:59.475	rectangle selection	{"x1": 288348.8761626638, "y1": 235822.34729037498, "x2": 294695.16490705847, "y2": 241302.03582055887}
63	165901	292416	238784	Lymphocytes	#fbff00	Unknown	2025-07-09 20:35:59.475	rectangle selection	{"x1": 288348.8761626638, "y1": 235822.34729037498, "x2": 294695.16490705847, "y2": 241302.03582055887}
64	165975	294112	238880	Lymphocytes	#fbff00	Unknown	2025-07-09 20:35:59.475	rectangle selection	{"x1": 288348.8761626638, "y1": 235822.34729037498, "x2": 294695.16490705847, "y2": 241302.03582055887}
65	165977	292768	236928	Lymphocytes	#fbff00	Unknown	2025-07-09 20:35:59.475	rectangle selection	{"x1": 288348.8761626638, "y1": 235822.34729037498, "x2": 294695.16490705847, "y2": 241302.03582055887}
66	166027	291264	238656	Lymphocytes	#fbff00	Unknown	2025-07-09 20:35:59.475	rectangle selection	{"x1": 288348.8761626638, "y1": 235822.34729037498, "x2": 294695.16490705847, "y2": 241302.03582055887}
67	166042	291040	237120	Lymphocytes	#fbff00	Unknown	2025-07-09 20:35:59.475	rectangle selection	{"x1": 288348.8761626638, "y1": 235822.34729037498, "x2": 294695.16490705847, "y2": 241302.03582055887}
68	166048	293152	237856	Lymphocytes	#fbff00	Unknown	2025-07-09 20:35:59.475	rectangle selection	{"x1": 288348.8761626638, "y1": 235822.34729037498, "x2": 294695.16490705847, "y2": 241302.03582055887}
69	166060	293696	236992	Lymphocytes	#fbff00	Unknown	2025-07-09 20:35:59.475	rectangle selection	{"x1": 288348.8761626638, "y1": 235822.34729037498, "x2": 294695.16490705847, "y2": 241302.03582055887}
70	166065	292000	236544	Lymphocytes	#fbff00	Unknown	2025-07-09 20:35:59.475	rectangle selection	{"x1": 288348.8761626638, "y1": 235822.34729037498, "x2": 294695.16490705847, "y2": 241302.03582055887}
71	166087	291552	237184	Lymphocytes	#fbff00	Unknown	2025-07-09 20:35:59.475	rectangle selection	{"x1": 288348.8761626638, "y1": 235822.34729037498, "x2": 294695.16490705847, "y2": 241302.03582055887}
72	166121	293664	236160	Lymphocytes	#fbff00	Unknown	2025-07-09 20:35:59.475	rectangle selection	{"x1": 288348.8761626638, "y1": 235822.34729037498, "x2": 294695.16490705847, "y2": 241302.03582055887}
73	166122	292416	240640	Lymphocytes	#fbff00	Unknown	2025-07-09 20:35:59.475	rectangle selection	{"x1": 288348.8761626638, "y1": 235822.34729037498, "x2": 294695.16490705847, "y2": 241302.03582055887}
74	166125	292352	236640	Lymphocytes	#fbff00	Unknown	2025-07-09 20:35:59.475	rectangle selection	{"x1": 288348.8761626638, "y1": 235822.34729037498, "x2": 294695.16490705847, "y2": 241302.03582055887}
75	166129	293696	240480	Lymphocytes	#fbff00	Unknown	2025-07-09 20:35:59.475	rectangle selection	{"x1": 288348.8761626638, "y1": 235822.34729037498, "x2": 294695.16490705847, "y2": 241302.03582055887}
76	166131	291360	240928	Lymphocytes	#fbff00	Unknown	2025-07-09 20:35:59.475	rectangle selection	{"x1": 288348.8761626638, "y1": 235822.34729037498, "x2": 294695.16490705847, "y2": 241302.03582055887}
77	166148	293376	238944	Lymphocytes	#fbff00	Unknown	2025-07-09 20:35:59.475	rectangle selection	{"x1": 288348.8761626638, "y1": 235822.34729037498, "x2": 294695.16490705847, "y2": 241302.03582055887}
78	166149	291040	237984	Lymphocytes	#fbff00	Unknown	2025-07-09 20:35:59.475	rectangle selection	{"x1": 288348.8761626638, "y1": 235822.34729037498, "x2": 294695.16490705847, "y2": 241302.03582055887}
79	166161	293280	239648	Lymphocytes	#fbff00	Unknown	2025-07-09 20:35:59.475	rectangle selection	{"x1": 288348.8761626638, "y1": 235822.34729037498, "x2": 294695.16490705847, "y2": 241302.03582055887}
80	166166	288736	238016	Lymphocytes	#fbff00	Unknown	2025-07-09 20:35:59.475	rectangle selection	{"x1": 288348.8761626638, "y1": 235822.34729037498, "x2": 294695.16490705847, "y2": 241302.03582055887}
81	166171	292160	238496	Lymphocytes	#fbff00	Unknown	2025-07-09 20:35:59.475	rectangle selection	{"x1": 288348.8761626638, "y1": 235822.34729037498, "x2": 294695.16490705847, "y2": 241302.03582055887}
82	166182	289248	240032	Lymphocytes	#fbff00	Unknown	2025-07-09 20:35:59.475	rectangle selection	{"x1": 288348.8761626638, "y1": 235822.34729037498, "x2": 294695.16490705847, "y2": 241302.03582055887}
83	166226	293472	240352	Lymphocytes	#fbff00	Unknown	2025-07-09 20:35:59.475	rectangle selection	{"x1": 288348.8761626638, "y1": 235822.34729037498, "x2": 294695.16490705847, "y2": 241302.03582055887}
84	166227	294688	239264	Lymphocytes	#fbff00	Unknown	2025-07-09 20:35:59.475	rectangle selection	{"x1": 288348.8761626638, "y1": 235822.34729037498, "x2": 294695.16490705847, "y2": 241302.03582055887}
85	166230	291776	237952	Lymphocytes	#fbff00	Unknown	2025-07-09 20:35:59.475	rectangle selection	{"x1": 288348.8761626638, "y1": 235822.34729037498, "x2": 294695.16490705847, "y2": 241302.03582055887}
86	166242	292064	237728	Lymphocytes	#fbff00	Unknown	2025-07-09 20:35:59.475	rectangle selection	{"x1": 288348.8761626638, "y1": 235822.34729037498, "x2": 294695.16490705847, "y2": 241302.03582055887}
87	166249	292640	239712	Lymphocytes	#fbff00	Unknown	2025-07-09 20:35:59.475	rectangle selection	{"x1": 288348.8761626638, "y1": 235822.34729037498, "x2": 294695.16490705847, "y2": 241302.03582055887}
88	166250	291008	236096	Lymphocytes	#fbff00	Unknown	2025-07-09 20:35:59.475	rectangle selection	{"x1": 288348.8761626638, "y1": 235822.34729037498, "x2": 294695.16490705847, "y2": 241302.03582055887}
89	166267	292160	240800	Lymphocytes	#fbff00	Unknown	2025-07-09 20:35:59.475	rectangle selection	{"x1": 288348.8761626638, "y1": 235822.34729037498, "x2": 294695.16490705847, "y2": 241302.03582055887}
90	166271	293568	237248	Lymphocytes	#fbff00	Unknown	2025-07-09 20:35:59.475	rectangle selection	{"x1": 288348.8761626638, "y1": 235822.34729037498, "x2": 294695.16490705847, "y2": 241302.03582055887}
91	166278	291456	239648	Lymphocytes	#fbff00	Unknown	2025-07-09 20:35:59.475	rectangle selection	{"x1": 288348.8761626638, "y1": 235822.34729037498, "x2": 294695.16490705847, "y2": 241302.03582055887}
92	166282	291552	238528	Lymphocytes	#fbff00	Unknown	2025-07-09 20:35:59.475	rectangle selection	{"x1": 288348.8761626638, "y1": 235822.34729037498, "x2": 294695.16490705847, "y2": 241302.03582055887}
93	166302	293504	238496	Lymphocytes	#fbff00	Unknown	2025-07-09 20:35:59.475	rectangle selection	{"x1": 288348.8761626638, "y1": 235822.34729037498, "x2": 294695.16490705847, "y2": 241302.03582055887}
94	166329	294624	238432	Lymphocytes	#fbff00	Unknown	2025-07-09 20:35:59.475	rectangle selection	{"x1": 288348.8761626638, "y1": 235822.34729037498, "x2": 294695.16490705847, "y2": 241302.03582055887}
95	166334	290240	239744	Lymphocytes	#fbff00	Unknown	2025-07-09 20:35:59.475	rectangle selection	{"x1": 288348.8761626638, "y1": 235822.34729037498, "x2": 294695.16490705847, "y2": 241302.03582055887}
96	166340	288672	240736	Lymphocytes	#fbff00	Unknown	2025-07-09 20:35:59.475	rectangle selection	{"x1": 288348.8761626638, "y1": 235822.34729037498, "x2": 294695.16490705847, "y2": 241302.03582055887}
97	166347	292608	235936	Lymphocytes	#fbff00	Unknown	2025-07-09 20:35:59.475	rectangle selection	{"x1": 288348.8761626638, "y1": 235822.34729037498, "x2": 294695.16490705847, "y2": 241302.03582055887}
98	166348	293376	236064	Lymphocytes	#fbff00	Unknown	2025-07-09 20:35:59.475	rectangle selection	{"x1": 288348.8761626638, "y1": 235822.34729037498, "x2": 294695.16490705847, "y2": 241302.03582055887}
99	166353	293984	236128	Lymphocytes	#fbff00	Unknown	2025-07-09 20:35:59.475	rectangle selection	{"x1": 288348.8761626638, "y1": 235822.34729037498, "x2": 294695.16490705847, "y2": 241302.03582055887}
100	166368	290528	240736	Lymphocytes	#fbff00	Unknown	2025-07-09 20:35:59.475	rectangle selection	{"x1": 288348.8761626638, "y1": 235822.34729037498, "x2": 294695.16490705847, "y2": 241302.03582055887}
101	166373	293856	236736	Lymphocytes	#fbff00	Unknown	2025-07-09 20:35:59.475	rectangle selection	{"x1": 288348.8761626638, "y1": 235822.34729037498, "x2": 294695.16490705847, "y2": 241302.03582055887}
102	166381	292672	239040	Lymphocytes	#fbff00	Unknown	2025-07-09 20:35:59.475	rectangle selection	{"x1": 288348.8761626638, "y1": 235822.34729037498, "x2": 294695.16490705847, "y2": 241302.03582055887}
103	166390	290752	241152	Lymphocytes	#fbff00	Unknown	2025-07-09 20:35:59.475	rectangle selection	{"x1": 288348.8761626638, "y1": 235822.34729037498, "x2": 294695.16490705847, "y2": 241302.03582055887}
104	166391	292608	238464	Lymphocytes	#fbff00	Unknown	2025-07-09 20:35:59.475	rectangle selection	{"x1": 288348.8761626638, "y1": 235822.34729037498, "x2": 294695.16490705847, "y2": 241302.03582055887}
105	166397	291424	236512	Lymphocytes	#fbff00	Unknown	2025-07-09 20:35:59.475	rectangle selection	{"x1": 288348.8761626638, "y1": 235822.34729037498, "x2": 294695.16490705847, "y2": 241302.03582055887}
106	166407	293248	240160	Lymphocytes	#fbff00	Unknown	2025-07-09 20:35:59.475	rectangle selection	{"x1": 288348.8761626638, "y1": 235822.34729037498, "x2": 294695.16490705847, "y2": 241302.03582055887}
107	166408	291488	237472	Lymphocytes	#fbff00	Unknown	2025-07-09 20:35:59.475	rectangle selection	{"x1": 288348.8761626638, "y1": 235822.34729037498, "x2": 294695.16490705847, "y2": 241302.03582055887}
108	166417	291264	237376	Lymphocytes	#fbff00	Unknown	2025-07-09 20:35:59.475	rectangle selection	{"x1": 288348.8761626638, "y1": 235822.34729037498, "x2": 294695.16490705847, "y2": 241302.03582055887}
109	166419	292608	240384	Lymphocytes	#fbff00	Unknown	2025-07-09 20:35:59.475	rectangle selection	{"x1": 288348.8761626638, "y1": 235822.34729037498, "x2": 294695.16490705847, "y2": 241302.03582055887}
110	166432	291584	241088	Lymphocytes	#fbff00	Unknown	2025-07-09 20:35:59.475	rectangle selection	{"x1": 288348.8761626638, "y1": 235822.34729037498, "x2": 294695.16490705847, "y2": 241302.03582055887}
111	166446	292000	236000	Lymphocytes	#fbff00	Unknown	2025-07-09 20:35:59.475	rectangle selection	{"x1": 288348.8761626638, "y1": 235822.34729037498, "x2": 294695.16490705847, "y2": 241302.03582055887}
112	166457	288768	240352	Lymphocytes	#fbff00	Unknown	2025-07-09 20:35:59.475	rectangle selection	{"x1": 288348.8761626638, "y1": 235822.34729037498, "x2": 294695.16490705847, "y2": 241302.03582055887}
113	166468	290752	237696	Lymphocytes	#fbff00	Unknown	2025-07-09 20:35:59.475	rectangle selection	{"x1": 288348.8761626638, "y1": 235822.34729037498, "x2": 294695.16490705847, "y2": 241302.03582055887}
114	166485	292256	239648	Lymphocytes	#fbff00	Unknown	2025-07-09 20:35:59.475	rectangle selection	{"x1": 288348.8761626638, "y1": 235822.34729037498, "x2": 294695.16490705847, "y2": 241302.03582055887}
115	166502	291744	237376	Lymphocytes	#fbff00	Unknown	2025-07-09 20:35:59.475	rectangle selection	{"x1": 288348.8761626638, "y1": 235822.34729037498, "x2": 294695.16490705847, "y2": 241302.03582055887}
116	166509	291904	240064	Lymphocytes	#fbff00	Unknown	2025-07-09 20:35:59.475	rectangle selection	{"x1": 288348.8761626638, "y1": 235822.34729037498, "x2": 294695.16490705847, "y2": 241302.03582055887}
117	166518	292992	238368	Lymphocytes	#fbff00	Unknown	2025-07-09 20:35:59.475	rectangle selection	{"x1": 288348.8761626638, "y1": 235822.34729037498, "x2": 294695.16490705847, "y2": 241302.03582055887}
118	166523	292576	236352	Lymphocytes	#fbff00	Unknown	2025-07-09 20:35:59.475	rectangle selection	{"x1": 288348.8761626638, "y1": 235822.34729037498, "x2": 294695.16490705847, "y2": 241302.03582055887}
119	166528	294464	238944	Lymphocytes	#fbff00	Unknown	2025-07-09 20:35:59.475	rectangle selection	{"x1": 288348.8761626638, "y1": 235822.34729037498, "x2": 294695.16490705847, "y2": 241302.03582055887}
120	166530	289568	238976	Lymphocytes	#fbff00	Unknown	2025-07-09 20:35:59.475	rectangle selection	{"x1": 288348.8761626638, "y1": 235822.34729037498, "x2": 294695.16490705847, "y2": 241302.03582055887}
121	166538	292032	239744	Lymphocytes	#fbff00	Unknown	2025-07-09 20:35:59.475	rectangle selection	{"x1": 288348.8761626638, "y1": 235822.34729037498, "x2": 294695.16490705847, "y2": 241302.03582055887}
122	166552	291136	240384	Lymphocytes	#fbff00	Unknown	2025-07-09 20:35:59.475	rectangle selection	{"x1": 288348.8761626638, "y1": 235822.34729037498, "x2": 294695.16490705847, "y2": 241302.03582055887}
123	166563	289920	240608	Lymphocytes	#fbff00	Unknown	2025-07-09 20:35:59.475	rectangle selection	{"x1": 288348.8761626638, "y1": 235822.34729037498, "x2": 294695.16490705847, "y2": 241302.03582055887}
124	166583	293856	240992	Lymphocytes	#fbff00	Unknown	2025-07-09 20:35:59.475	rectangle selection	{"x1": 288348.8761626638, "y1": 235822.34729037498, "x2": 294695.16490705847, "y2": 241302.03582055887}
125	166599	290976	237440	Lymphocytes	#fbff00	Unknown	2025-07-09 20:35:59.475	rectangle selection	{"x1": 288348.8761626638, "y1": 235822.34729037498, "x2": 294695.16490705847, "y2": 241302.03582055887}
126	166609	293440	237504	Lymphocytes	#fbff00	Unknown	2025-07-09 20:35:59.475	rectangle selection	{"x1": 288348.8761626638, "y1": 235822.34729037498, "x2": 294695.16490705847, "y2": 241302.03582055887}
127	166616	293568	239456	Lymphocytes	#fbff00	Unknown	2025-07-09 20:35:59.475	rectangle selection	{"x1": 288348.8761626638, "y1": 235822.34729037498, "x2": 294695.16490705847, "y2": 241302.03582055887}
128	166617	291776	238272	Lymphocytes	#fbff00	Unknown	2025-07-09 20:35:59.475	rectangle selection	{"x1": 288348.8761626638, "y1": 235822.34729037498, "x2": 294695.16490705847, "y2": 241302.03582055887}
129	166623	290912	238560	Lymphocytes	#fbff00	Unknown	2025-07-09 20:35:59.475	rectangle selection	{"x1": 288348.8761626638, "y1": 235822.34729037498, "x2": 294695.16490705847, "y2": 241302.03582055887}
130	166627	291648	240768	Lymphocytes	#fbff00	Unknown	2025-07-09 20:35:59.475	rectangle selection	{"x1": 288348.8761626638, "y1": 235822.34729037498, "x2": 294695.16490705847, "y2": 241302.03582055887}
131	166628	292096	241120	Lymphocytes	#fbff00	Unknown	2025-07-09 20:35:59.475	rectangle selection	{"x1": 288348.8761626638, "y1": 235822.34729037498, "x2": 294695.16490705847, "y2": 241302.03582055887}
132	166631	290880	236704	Lymphocytes	#fbff00	Unknown	2025-07-09 20:35:59.475	rectangle selection	{"x1": 288348.8761626638, "y1": 235822.34729037498, "x2": 294695.16490705847, "y2": 241302.03582055887}
133	166637	291104	236384	Lymphocytes	#fbff00	Unknown	2025-07-09 20:35:59.475	rectangle selection	{"x1": 288348.8761626638, "y1": 235822.34729037498, "x2": 294695.16490705847, "y2": 241302.03582055887}
134	166659	293408	239232	Lymphocytes	#fbff00	Unknown	2025-07-09 20:35:59.475	rectangle selection	{"x1": 288348.8761626638, "y1": 235822.34729037498, "x2": 294695.16490705847, "y2": 241302.03582055887}
135	166664	290496	240096	Lymphocytes	#fbff00	Unknown	2025-07-09 20:35:59.475	rectangle selection	{"x1": 288348.8761626638, "y1": 235822.34729037498, "x2": 294695.16490705847, "y2": 241302.03582055887}
136	166722	294368	239904	Lymphocytes	#fbff00	Unknown	2025-07-09 20:35:59.475	rectangle selection	{"x1": 288348.8761626638, "y1": 235822.34729037498, "x2": 294695.16490705847, "y2": 241302.03582055887}
137	166725	291200	239808	Lymphocytes	#fbff00	Unknown	2025-07-09 20:35:59.475	rectangle selection	{"x1": 288348.8761626638, "y1": 235822.34729037498, "x2": 294695.16490705847, "y2": 241302.03582055887}
138	166730	292128	240160	Lymphocytes	#fbff00	Unknown	2025-07-09 20:35:59.475	rectangle selection	{"x1": 288348.8761626638, "y1": 235822.34729037498, "x2": 294695.16490705847, "y2": 241302.03582055887}
139	166738	292064	239392	Lymphocytes	#fbff00	Unknown	2025-07-09 20:35:59.475	rectangle selection	{"x1": 288348.8761626638, "y1": 235822.34729037498, "x2": 294695.16490705847, "y2": 241302.03582055887}
140	166758	292416	236128	Lymphocytes	#fbff00	Unknown	2025-07-09 20:35:59.475	rectangle selection	{"x1": 288348.8761626638, "y1": 235822.34729037498, "x2": 294695.16490705847, "y2": 241302.03582055887}
141	166766	294592	239680	Lymphocytes	#fbff00	Unknown	2025-07-09 20:35:59.475	rectangle selection	{"x1": 288348.8761626638, "y1": 235822.34729037498, "x2": 294695.16490705847, "y2": 241302.03582055887}
142	166773	293248	236416	Lymphocytes	#fbff00	Unknown	2025-07-09 20:35:59.475	rectangle selection	{"x1": 288348.8761626638, "y1": 235822.34729037498, "x2": 294695.16490705847, "y2": 241302.03582055887}
143	166779	293376	237984	Lymphocytes	#fbff00	Unknown	2025-07-09 20:35:59.475	rectangle selection	{"x1": 288348.8761626638, "y1": 235822.34729037498, "x2": 294695.16490705847, "y2": 241302.03582055887}
144	166782	290048	238720	Lymphocytes	#fbff00	Unknown	2025-07-09 20:35:59.475	rectangle selection	{"x1": 288348.8761626638, "y1": 235822.34729037498, "x2": 294695.16490705847, "y2": 241302.03582055887}
145	166791	290080	239264	Lymphocytes	#fbff00	Unknown	2025-07-09 20:35:59.475	rectangle selection	{"x1": 288348.8761626638, "y1": 235822.34729037498, "x2": 294695.16490705847, "y2": 241302.03582055887}
146	166792	293664	240032	Lymphocytes	#fbff00	Unknown	2025-07-09 20:35:59.475	rectangle selection	{"x1": 288348.8761626638, "y1": 235822.34729037498, "x2": 294695.16490705847, "y2": 241302.03582055887}
147	166803	292160	237984	Lymphocytes	#fbff00	Unknown	2025-07-09 20:35:59.475	rectangle selection	{"x1": 288348.8761626638, "y1": 235822.34729037498, "x2": 294695.16490705847, "y2": 241302.03582055887}
148	166804	291744	236384	Lymphocytes	#fbff00	Unknown	2025-07-09 20:35:59.475	rectangle selection	{"x1": 288348.8761626638, "y1": 235822.34729037498, "x2": 294695.16490705847, "y2": 241302.03582055887}
149	166805	292480	239392	Lymphocytes	#fbff00	Unknown	2025-07-09 20:35:59.475	rectangle selection	{"x1": 288348.8761626638, "y1": 235822.34729037498, "x2": 294695.16490705847, "y2": 241302.03582055887}
150	166810	290240	240128	Lymphocytes	#fbff00	Unknown	2025-07-09 20:35:59.475	rectangle selection	{"x1": 288348.8761626638, "y1": 235822.34729037498, "x2": 294695.16490705847, "y2": 241302.03582055887}
151	166821	291616	236672	Lymphocytes	#fbff00	Unknown	2025-07-09 20:35:59.475	rectangle selection	{"x1": 288348.8761626638, "y1": 235822.34729037498, "x2": 294695.16490705847, "y2": 241302.03582055887}
152	166822	292640	237952	Lymphocytes	#fbff00	Unknown	2025-07-09 20:35:59.475	rectangle selection	{"x1": 288348.8761626638, "y1": 235822.34729037498, "x2": 294695.16490705847, "y2": 241302.03582055887}
153	166829	291776	236896	Lymphocytes	#fbff00	Unknown	2025-07-09 20:35:59.475	rectangle selection	{"x1": 288348.8761626638, "y1": 235822.34729037498, "x2": 294695.16490705847, "y2": 241302.03582055887}
154	166832	293856	239552	Lymphocytes	#fbff00	Unknown	2025-07-09 20:35:59.475	rectangle selection	{"x1": 288348.8761626638, "y1": 235822.34729037498, "x2": 294695.16490705847, "y2": 241302.03582055887}
155	166846	294112	241024	Lymphocytes	#fbff00	Unknown	2025-07-09 20:35:59.475	rectangle selection	{"x1": 288348.8761626638, "y1": 235822.34729037498, "x2": 294695.16490705847, "y2": 241302.03582055887}
156	166849	294400	238368	Lymphocytes	#fbff00	Unknown	2025-07-09 20:35:59.475	rectangle selection	{"x1": 288348.8761626638, "y1": 235822.34729037498, "x2": 294695.16490705847, "y2": 241302.03582055887}
157	166860	292160	239904	Lymphocytes	#fbff00	Unknown	2025-07-09 20:35:59.475	rectangle selection	{"x1": 288348.8761626638, "y1": 235822.34729037498, "x2": 294695.16490705847, "y2": 241302.03582055887}
158	166864	289920	240256	Lymphocytes	#fbff00	Unknown	2025-07-09 20:35:59.475	rectangle selection	{"x1": 288348.8761626638, "y1": 235822.34729037498, "x2": 294695.16490705847, "y2": 241302.03582055887}
159	166871	293760	240192	Lymphocytes	#fbff00	Unknown	2025-07-09 20:35:59.475	rectangle selection	{"x1": 288348.8761626638, "y1": 235822.34729037498, "x2": 294695.16490705847, "y2": 241302.03582055887}
160	166880	294176	238240	Lymphocytes	#fbff00	Unknown	2025-07-09 20:35:59.475	rectangle selection	{"x1": 288348.8761626638, "y1": 235822.34729037498, "x2": 294695.16490705847, "y2": 241302.03582055887}
161	166882	294048	240288	Lymphocytes	#fbff00	Unknown	2025-07-09 20:35:59.475	rectangle selection	{"x1": 288348.8761626638, "y1": 235822.34729037498, "x2": 294695.16490705847, "y2": 241302.03582055887}
162	166883	294112	236512	Lymphocytes	#fbff00	Unknown	2025-07-09 20:35:59.475	rectangle selection	{"x1": 288348.8761626638, "y1": 235822.34729037498, "x2": 294695.16490705847, "y2": 241302.03582055887}
163	166889	292896	236032	Lymphocytes	#fbff00	Unknown	2025-07-09 20:35:59.475	rectangle selection	{"x1": 288348.8761626638, "y1": 235822.34729037498, "x2": 294695.16490705847, "y2": 241302.03582055887}
164	166893	288832	237504	Lymphocytes	#fbff00	Unknown	2025-07-09 20:35:59.475	rectangle selection	{"x1": 288348.8761626638, "y1": 235822.34729037498, "x2": 294695.16490705847, "y2": 241302.03582055887}
165	166898	291424	238048	Lymphocytes	#fbff00	Unknown	2025-07-09 20:35:59.475	rectangle selection	{"x1": 288348.8761626638, "y1": 235822.34729037498, "x2": 294695.16490705847, "y2": 241302.03582055887}
166	166902	291936	240448	Lymphocytes	#fbff00	Unknown	2025-07-09 20:35:59.475	rectangle selection	{"x1": 288348.8761626638, "y1": 235822.34729037498, "x2": 294695.16490705847, "y2": 241302.03582055887}
167	166925	291776	240288	Lymphocytes	#fbff00	Unknown	2025-07-09 20:35:59.475	rectangle selection	{"x1": 288348.8761626638, "y1": 235822.34729037498, "x2": 294695.16490705847, "y2": 241302.03582055887}
168	166926	291168	236832	Lymphocytes	#fbff00	Unknown	2025-07-09 20:35:59.476	rectangle selection	{"x1": 288348.8761626638, "y1": 235822.34729037498, "x2": 294695.16490705847, "y2": 241302.03582055887}
169	166927	292672	240992	Lymphocytes	#fbff00	Unknown	2025-07-09 20:35:59.476	rectangle selection	{"x1": 288348.8761626638, "y1": 235822.34729037498, "x2": 294695.16490705847, "y2": 241302.03582055887}
170	166935	292960	240032	Lymphocytes	#fbff00	Unknown	2025-07-09 20:35:59.476	rectangle selection	{"x1": 288348.8761626638, "y1": 235822.34729037498, "x2": 294695.16490705847, "y2": 241302.03582055887}
171	166942	290496	239424	Lymphocytes	#fbff00	Unknown	2025-07-09 20:35:59.476	rectangle selection	{"x1": 288348.8761626638, "y1": 235822.34729037498, "x2": 294695.16490705847, "y2": 241302.03582055887}
172	166951	294016	237888	Lymphocytes	#fbff00	Unknown	2025-07-09 20:35:59.476	rectangle selection	{"x1": 288348.8761626638, "y1": 235822.34729037498, "x2": 294695.16490705847, "y2": 241302.03582055887}
173	166957	292800	237664	Lymphocytes	#fbff00	Unknown	2025-07-09 20:35:59.476	rectangle selection	{"x1": 288348.8761626638, "y1": 235822.34729037498, "x2": 294695.16490705847, "y2": 241302.03582055887}
174	166961	291712	237632	Lymphocytes	#fbff00	Unknown	2025-07-09 20:35:59.476	rectangle selection	{"x1": 288348.8761626638, "y1": 235822.34729037498, "x2": 294695.16490705847, "y2": 241302.03582055887}
175	166971	292800	237216	Lymphocytes	#fbff00	Unknown	2025-07-09 20:35:59.476	rectangle selection	{"x1": 288348.8761626638, "y1": 235822.34729037498, "x2": 294695.16490705847, "y2": 241302.03582055887}
176	166977	291840	239680	Lymphocytes	#fbff00	Unknown	2025-07-09 20:35:59.476	rectangle selection	{"x1": 288348.8761626638, "y1": 235822.34729037498, "x2": 294695.16490705847, "y2": 241302.03582055887}
177	166980	290752	236128	Lymphocytes	#fbff00	Unknown	2025-07-09 20:35:59.476	rectangle selection	{"x1": 288348.8761626638, "y1": 235822.34729037498, "x2": 294695.16490705847, "y2": 241302.03582055887}
178	166991	292992	238848	Lymphocytes	#fbff00	Unknown	2025-07-09 20:35:59.476	rectangle selection	{"x1": 288348.8761626638, "y1": 235822.34729037498, "x2": 294695.16490705847, "y2": 241302.03582055887}
179	167023	292480	236864	Lymphocytes	#fbff00	Unknown	2025-07-09 20:35:59.476	rectangle selection	{"x1": 288348.8761626638, "y1": 235822.34729037498, "x2": 294695.16490705847, "y2": 241302.03582055887}
180	167031	293024	236384	Lymphocytes	#fbff00	Unknown	2025-07-09 20:35:59.476	rectangle selection	{"x1": 288348.8761626638, "y1": 235822.34729037498, "x2": 294695.16490705847, "y2": 241302.03582055887}
181	167075	291840	241024	Lymphocytes	#fbff00	Unknown	2025-07-09 20:35:59.476	rectangle selection	{"x1": 288348.8761626638, "y1": 235822.34729037498, "x2": 294695.16490705847, "y2": 241302.03582055887}
182	167086	294240	237056	Lymphocytes	#fbff00	Unknown	2025-07-09 20:35:59.476	rectangle selection	{"x1": 288348.8761626638, "y1": 235822.34729037498, "x2": 294695.16490705847, "y2": 241302.03582055887}
183	167091	290112	237312	Lymphocytes	#fbff00	Unknown	2025-07-09 20:35:59.476	rectangle selection	{"x1": 288348.8761626638, "y1": 235822.34729037498, "x2": 294695.16490705847, "y2": 241302.03582055887}
184	167104	292128	238848	Lymphocytes	#fbff00	Unknown	2025-07-09 20:35:59.476	rectangle selection	{"x1": 288348.8761626638, "y1": 235822.34729037498, "x2": 294695.16490705847, "y2": 241302.03582055887}
185	167107	290560	239072	Lymphocytes	#fbff00	Unknown	2025-07-09 20:35:59.476	rectangle selection	{"x1": 288348.8761626638, "y1": 235822.34729037498, "x2": 294695.16490705847, "y2": 241302.03582055887}
186	167120	294400	241152	Lymphocytes	#fbff00	Unknown	2025-07-09 20:35:59.476	rectangle selection	{"x1": 288348.8761626638, "y1": 235822.34729037498, "x2": 294695.16490705847, "y2": 241302.03582055887}
187	167131	291456	240128	Lymphocytes	#fbff00	Unknown	2025-07-09 20:35:59.476	rectangle selection	{"x1": 288348.8761626638, "y1": 235822.34729037498, "x2": 294695.16490705847, "y2": 241302.03582055887}
188	167136	290144	239520	Lymphocytes	#fbff00	Unknown	2025-07-09 20:35:59.476	rectangle selection	{"x1": 288348.8761626638, "y1": 235822.34729037498, "x2": 294695.16490705847, "y2": 241302.03582055887}
189	167141	291328	238304	Lymphocytes	#fbff00	Unknown	2025-07-09 20:35:59.476	rectangle selection	{"x1": 288348.8761626638, "y1": 235822.34729037498, "x2": 294695.16490705847, "y2": 241302.03582055887}
190	167166	294208	237472	Lymphocytes	#fbff00	Unknown	2025-07-09 20:35:59.476	rectangle selection	{"x1": 288348.8761626638, "y1": 235822.34729037498, "x2": 294695.16490705847, "y2": 241302.03582055887}
191	167216	293888	238592	Lymphocytes	#fbff00	Unknown	2025-07-09 20:35:59.476	rectangle selection	{"x1": 288348.8761626638, "y1": 235822.34729037498, "x2": 294695.16490705847, "y2": 241302.03582055887}
192	167217	291552	239104	Lymphocytes	#fbff00	Unknown	2025-07-09 20:35:59.476	rectangle selection	{"x1": 288348.8761626638, "y1": 235822.34729037498, "x2": 294695.16490705847, "y2": 241302.03582055887}
193	167219	292352	237600	Lymphocytes	#fbff00	Unknown	2025-07-09 20:35:59.476	rectangle selection	{"x1": 288348.8761626638, "y1": 235822.34729037498, "x2": 294695.16490705847, "y2": 241302.03582055887}
194	167226	294400	239232	Lymphocytes	#fbff00	Unknown	2025-07-09 20:35:59.476	rectangle selection	{"x1": 288348.8761626638, "y1": 235822.34729037498, "x2": 294695.16490705847, "y2": 241302.03582055887}
195	167248	290784	239264	Lymphocytes	#fbff00	Unknown	2025-07-09 20:35:59.476	rectangle selection	{"x1": 288348.8761626638, "y1": 235822.34729037498, "x2": 294695.16490705847, "y2": 241302.03582055887}
196	167263	293152	237312	Lymphocytes	#fbff00	Unknown	2025-07-09 20:35:59.476	rectangle selection	{"x1": 288348.8761626638, "y1": 235822.34729037498, "x2": 294695.16490705847, "y2": 241302.03582055887}
197	167266	294368	238656	Lymphocytes	#fbff00	Unknown	2025-07-09 20:35:59.476	rectangle selection	{"x1": 288348.8761626638, "y1": 235822.34729037498, "x2": 294695.16490705847, "y2": 241302.03582055887}
198	167269	290944	239648	Lymphocytes	#fbff00	Unknown	2025-07-09 20:35:59.476	rectangle selection	{"x1": 288348.8761626638, "y1": 235822.34729037498, "x2": 294695.16490705847, "y2": 241302.03582055887}
199	167271	293024	239360	Lymphocytes	#fbff00	Unknown	2025-07-09 20:35:59.476	rectangle selection	{"x1": 288348.8761626638, "y1": 235822.34729037498, "x2": 294695.16490705847, "y2": 241302.03582055887}
200	167279	290144	240448	Lymphocytes	#fbff00	Unknown	2025-07-09 20:35:59.476	rectangle selection	{"x1": 288348.8761626638, "y1": 235822.34729037498, "x2": 294695.16490705847, "y2": 241302.03582055887}
201	167338	293152	239104	Lymphocytes	#fbff00	Unknown	2025-07-09 20:35:59.476	rectangle selection	{"x1": 288348.8761626638, "y1": 235822.34729037498, "x2": 294695.16490705847, "y2": 241302.03582055887}
202	167340	291328	238880	Lymphocytes	#fbff00	Unknown	2025-07-09 20:35:59.476	rectangle selection	{"x1": 288348.8761626638, "y1": 235822.34729037498, "x2": 294695.16490705847, "y2": 241302.03582055887}
203	167347	290016	237696	Lymphocytes	#fbff00	Unknown	2025-07-09 20:35:59.476	rectangle selection	{"x1": 288348.8761626638, "y1": 235822.34729037498, "x2": 294695.16490705847, "y2": 241302.03582055887}
204	167367	289888	238720	Lymphocytes	#fbff00	Unknown	2025-07-09 20:35:59.476	rectangle selection	{"x1": 288348.8761626638, "y1": 235822.34729037498, "x2": 294695.16490705847, "y2": 241302.03582055887}
205	167376	292352	240352	Lymphocytes	#fbff00	Unknown	2025-07-09 20:35:59.476	rectangle selection	{"x1": 288348.8761626638, "y1": 235822.34729037498, "x2": 294695.16490705847, "y2": 241302.03582055887}
206	167382	291488	240608	Lymphocytes	#fbff00	Unknown	2025-07-09 20:35:59.476	rectangle selection	{"x1": 288348.8761626638, "y1": 235822.34729037498, "x2": 294695.16490705847, "y2": 241302.03582055887}
207	167390	290432	238848	Lymphocytes	#fbff00	Unknown	2025-07-09 20:35:59.476	rectangle selection	{"x1": 288348.8761626638, "y1": 235822.34729037498, "x2": 294695.16490705847, "y2": 241302.03582055887}
208	167395	292928	240320	Lymphocytes	#fbff00	Unknown	2025-07-09 20:35:59.476	rectangle selection	{"x1": 288348.8761626638, "y1": 235822.34729037498, "x2": 294695.16490705847, "y2": 241302.03582055887}
209	167406	291712	236160	Lymphocytes	#fbff00	Unknown	2025-07-09 20:35:59.476	rectangle selection	{"x1": 288348.8761626638, "y1": 235822.34729037498, "x2": 294695.16490705847, "y2": 241302.03582055887}
210	167407	294176	238528	Lymphocytes	#fbff00	Unknown	2025-07-09 20:35:59.476	rectangle selection	{"x1": 288348.8761626638, "y1": 235822.34729037498, "x2": 294695.16490705847, "y2": 241302.03582055887}
211	167434	291584	235968	Lymphocytes	#fbff00	Unknown	2025-07-09 20:35:59.476	rectangle selection	{"x1": 288348.8761626638, "y1": 235822.34729037498, "x2": 294695.16490705847, "y2": 241302.03582055887}
212	167439	293888	236448	Lymphocytes	#fbff00	Unknown	2025-07-09 20:35:59.476	rectangle selection	{"x1": 288348.8761626638, "y1": 235822.34729037498, "x2": 294695.16490705847, "y2": 241302.03582055887}
213	167457	292736	236128	Lymphocytes	#fbff00	Unknown	2025-07-09 20:35:59.476	rectangle selection	{"x1": 288348.8761626638, "y1": 235822.34729037498, "x2": 294695.16490705847, "y2": 241302.03582055887}
214	167459	294464	236224	Lymphocytes	#fbff00	Unknown	2025-07-09 20:35:59.476	rectangle selection	{"x1": 288348.8761626638, "y1": 235822.34729037498, "x2": 294695.16490705847, "y2": 241302.03582055887}
215	167464	293664	238624	Lymphocytes	#fbff00	Unknown	2025-07-09 20:35:59.476	rectangle selection	{"x1": 288348.8761626638, "y1": 235822.34729037498, "x2": 294695.16490705847, "y2": 241302.03582055887}
216	167511	291840	238688	Lymphocytes	#fbff00	Unknown	2025-07-09 20:35:59.476	rectangle selection	{"x1": 288348.8761626638, "y1": 235822.34729037498, "x2": 294695.16490705847, "y2": 241302.03582055887}
217	167514	293568	241184	Lymphocytes	#fbff00	Unknown	2025-07-09 20:35:59.476	rectangle selection	{"x1": 288348.8761626638, "y1": 235822.34729037498, "x2": 294695.16490705847, "y2": 241302.03582055887}
218	167515	292800	236704	Lymphocytes	#fbff00	Unknown	2025-07-09 20:35:59.476	rectangle selection	{"x1": 288348.8761626638, "y1": 235822.34729037498, "x2": 294695.16490705847, "y2": 241302.03582055887}
219	167523	290304	238592	Lymphocytes	#fbff00	Unknown	2025-07-09 20:35:59.476	rectangle selection	{"x1": 288348.8761626638, "y1": 235822.34729037498, "x2": 294695.16490705847, "y2": 241302.03582055887}
220	167531	293216	237504	Lymphocytes	#fbff00	Unknown	2025-07-09 20:35:59.476	rectangle selection	{"x1": 288348.8761626638, "y1": 235822.34729037498, "x2": 294695.16490705847, "y2": 241302.03582055887}
221	167546	293440	239872	Lymphocytes	#fbff00	Unknown	2025-07-09 20:35:59.476	rectangle selection	{"x1": 288348.8761626638, "y1": 235822.34729037498, "x2": 294695.16490705847, "y2": 241302.03582055887}
222	167551	294688	240448	Lymphocytes	#fbff00	Unknown	2025-07-09 20:35:59.476	rectangle selection	{"x1": 288348.8761626638, "y1": 235822.34729037498, "x2": 294695.16490705847, "y2": 241302.03582055887}
223	167569	293056	236928	Lymphocytes	#fbff00	Unknown	2025-07-09 20:35:59.476	rectangle selection	{"x1": 288348.8761626638, "y1": 235822.34729037498, "x2": 294695.16490705847, "y2": 241302.03582055887}
224	167574	291648	238752	Lymphocytes	#fbff00	Unknown	2025-07-09 20:35:59.476	rectangle selection	{"x1": 288348.8761626638, "y1": 235822.34729037498, "x2": 294695.16490705847, "y2": 241302.03582055887}
225	167580	292768	239360	Lymphocytes	#fbff00	Unknown	2025-07-09 20:35:59.476	rectangle selection	{"x1": 288348.8761626638, "y1": 235822.34729037498, "x2": 294695.16490705847, "y2": 241302.03582055887}
226	167596	292896	239744	Lymphocytes	#fbff00	Unknown	2025-07-09 20:35:59.476	rectangle selection	{"x1": 288348.8761626638, "y1": 235822.34729037498, "x2": 294695.16490705847, "y2": 241302.03582055887}
227	167602	291264	237056	Lymphocytes	#fbff00	Unknown	2025-07-09 20:35:59.476	rectangle selection	{"x1": 288348.8761626638, "y1": 235822.34729037498, "x2": 294695.16490705847, "y2": 241302.03582055887}
228	167605	291360	236032	Lymphocytes	#fbff00	Unknown	2025-07-09 20:35:59.476	rectangle selection	{"x1": 288348.8761626638, "y1": 235822.34729037498, "x2": 294695.16490705847, "y2": 241302.03582055887}
229	167620	290592	240416	Lymphocytes	#fbff00	Unknown	2025-07-09 20:35:59.476	rectangle selection	{"x1": 288348.8761626638, "y1": 235822.34729037498, "x2": 294695.16490705847, "y2": 241302.03582055887}
230	167629	292640	239520	Lymphocytes	#fbff00	Unknown	2025-07-09 20:35:59.476	rectangle selection	{"x1": 288348.8761626638, "y1": 235822.34729037498, "x2": 294695.16490705847, "y2": 241302.03582055887}
231	167638	292640	238688	Lymphocytes	#fbff00	Unknown	2025-07-09 20:35:59.476	rectangle selection	{"x1": 288348.8761626638, "y1": 235822.34729037498, "x2": 294695.16490705847, "y2": 241302.03582055887}
232	167641	290336	240448	Lymphocytes	#fbff00	Unknown	2025-07-09 20:35:59.476	rectangle selection	{"x1": 288348.8761626638, "y1": 235822.34729037498, "x2": 294695.16490705847, "y2": 241302.03582055887}
233	167658	293280	237056	Lymphocytes	#fbff00	Unknown	2025-07-09 20:35:59.476	rectangle selection	{"x1": 288348.8761626638, "y1": 235822.34729037498, "x2": 294695.16490705847, "y2": 241302.03582055887}
234	167665	291104	238208	Lymphocytes	#fbff00	Unknown	2025-07-09 20:35:59.476	rectangle selection	{"x1": 288348.8761626638, "y1": 235822.34729037498, "x2": 294695.16490705847, "y2": 241302.03582055887}
235	167668	291200	240096	Lymphocytes	#fbff00	Unknown	2025-07-09 20:35:59.476	rectangle selection	{"x1": 288348.8761626638, "y1": 235822.34729037498, "x2": 294695.16490705847, "y2": 241302.03582055887}
236	167674	293312	240576	Lymphocytes	#fbff00	Unknown	2025-07-09 20:35:59.476	rectangle selection	{"x1": 288348.8761626638, "y1": 235822.34729037498, "x2": 294695.16490705847, "y2": 241302.03582055887}
237	167681	291040	239072	Lymphocytes	#fbff00	Unknown	2025-07-09 20:35:59.476	rectangle selection	{"x1": 288348.8761626638, "y1": 235822.34729037498, "x2": 294695.16490705847, "y2": 241302.03582055887}
238	167700	293856	235904	Lymphocytes	#fbff00	Unknown	2025-07-09 20:35:59.476	rectangle selection	{"x1": 288348.8761626638, "y1": 235822.34729037498, "x2": 294695.16490705847, "y2": 241302.03582055887}
239	167702	293408	238208	Lymphocytes	#fbff00	Unknown	2025-07-09 20:35:59.476	rectangle selection	{"x1": 288348.8761626638, "y1": 235822.34729037498, "x2": 294695.16490705847, "y2": 241302.03582055887}
240	167717	292128	237280	Lymphocytes	#fbff00	Unknown	2025-07-09 20:35:59.476	rectangle selection	{"x1": 288348.8761626638, "y1": 235822.34729037498, "x2": 294695.16490705847, "y2": 241302.03582055887}
241	164005	286976	241920	Lymphocytes	#fbff00	Unknown	2025-07-09 20:36:03.735	rectangle selection	{"x1": 281465.64646518446, "y1": 241766.1712206829, "x2": 287645.76724164543, "y2": 247347.25219006345}
242	164009	287328	243488	Lymphocytes	#fbff00	Unknown	2025-07-09 20:36:03.735	rectangle selection	{"x1": 281465.64646518446, "y1": 241766.1712206829, "x2": 287645.76724164543, "y2": 247347.25219006345}
243	164015	285792	246496	Lymphocytes	#fbff00	Unknown	2025-07-09 20:36:03.735	rectangle selection	{"x1": 281465.64646518446, "y1": 241766.1712206829, "x2": 287645.76724164543, "y2": 247347.25219006345}
244	164026	282144	242432	Lymphocytes	#fbff00	Unknown	2025-07-09 20:36:03.735	rectangle selection	{"x1": 281465.64646518446, "y1": 241766.1712206829, "x2": 287645.76724164543, "y2": 247347.25219006345}
245	164035	286560	244352	Lymphocytes	#fbff00	Unknown	2025-07-09 20:36:03.735	rectangle selection	{"x1": 281465.64646518446, "y1": 241766.1712206829, "x2": 287645.76724164543, "y2": 247347.25219006345}
246	164037	284192	241792	Lymphocytes	#fbff00	Unknown	2025-07-09 20:36:03.735	rectangle selection	{"x1": 281465.64646518446, "y1": 241766.1712206829, "x2": 287645.76724164543, "y2": 247347.25219006345}
247	164065	286080	244640	Lymphocytes	#fbff00	Unknown	2025-07-09 20:36:03.735	rectangle selection	{"x1": 281465.64646518446, "y1": 241766.1712206829, "x2": 287645.76724164543, "y2": 247347.25219006345}
248	164068	286240	245408	Lymphocytes	#fbff00	Unknown	2025-07-09 20:36:03.735	rectangle selection	{"x1": 281465.64646518446, "y1": 241766.1712206829, "x2": 287645.76724164543, "y2": 247347.25219006345}
249	164070	281600	242752	Lymphocytes	#fbff00	Unknown	2025-07-09 20:36:03.735	rectangle selection	{"x1": 281465.64646518446, "y1": 241766.1712206829, "x2": 287645.76724164543, "y2": 247347.25219006345}
250	164071	282400	245280	Lymphocytes	#fbff00	Unknown	2025-07-09 20:36:03.735	rectangle selection	{"x1": 281465.64646518446, "y1": 241766.1712206829, "x2": 287645.76724164543, "y2": 247347.25219006345}
251	164073	282976	243456	Lymphocytes	#fbff00	Unknown	2025-07-09 20:36:03.735	rectangle selection	{"x1": 281465.64646518446, "y1": 241766.1712206829, "x2": 287645.76724164543, "y2": 247347.25219006345}
252	164076	281792	246912	Lymphocytes	#fbff00	Unknown	2025-07-09 20:36:03.735	rectangle selection	{"x1": 281465.64646518446, "y1": 241766.1712206829, "x2": 287645.76724164543, "y2": 247347.25219006345}
253	164078	281888	244736	Lymphocytes	#fbff00	Unknown	2025-07-09 20:36:03.735	rectangle selection	{"x1": 281465.64646518446, "y1": 241766.1712206829, "x2": 287645.76724164543, "y2": 247347.25219006345}
254	164103	286368	247232	Lymphocytes	#fbff00	Unknown	2025-07-09 20:36:03.735	rectangle selection	{"x1": 281465.64646518446, "y1": 241766.1712206829, "x2": 287645.76724164543, "y2": 247347.25219006345}
255	164104	287296	244160	Lymphocytes	#fbff00	Unknown	2025-07-09 20:36:03.735	rectangle selection	{"x1": 281465.64646518446, "y1": 241766.1712206829, "x2": 287645.76724164543, "y2": 247347.25219006345}
256	164113	284832	244512	Lymphocytes	#fbff00	Unknown	2025-07-09 20:36:03.735	rectangle selection	{"x1": 281465.64646518446, "y1": 241766.1712206829, "x2": 287645.76724164543, "y2": 247347.25219006345}
257	164114	284320	242080	Lymphocytes	#fbff00	Unknown	2025-07-09 20:36:03.735	rectangle selection	{"x1": 281465.64646518446, "y1": 241766.1712206829, "x2": 287645.76724164543, "y2": 247347.25219006345}
258	164117	285504	246592	Lymphocytes	#fbff00	Unknown	2025-07-09 20:36:03.735	rectangle selection	{"x1": 281465.64646518446, "y1": 241766.1712206829, "x2": 287645.76724164543, "y2": 247347.25219006345}
259	164124	285120	243328	Lymphocytes	#fbff00	Unknown	2025-07-09 20:36:03.735	rectangle selection	{"x1": 281465.64646518446, "y1": 241766.1712206829, "x2": 287645.76724164543, "y2": 247347.25219006345}
260	164132	286336	244096	Lymphocytes	#fbff00	Unknown	2025-07-09 20:36:03.735	rectangle selection	{"x1": 281465.64646518446, "y1": 241766.1712206829, "x2": 287645.76724164543, "y2": 247347.25219006345}
261	164135	282528	243520	Lymphocytes	#fbff00	Unknown	2025-07-09 20:36:03.735	rectangle selection	{"x1": 281465.64646518446, "y1": 241766.1712206829, "x2": 287645.76724164543, "y2": 247347.25219006345}
262	164138	287584	245504	Lymphocytes	#fbff00	Unknown	2025-07-09 20:36:03.735	rectangle selection	{"x1": 281465.64646518446, "y1": 241766.1712206829, "x2": 287645.76724164543, "y2": 247347.25219006345}
263	164140	282976	242368	Lymphocytes	#fbff00	Unknown	2025-07-09 20:36:03.735	rectangle selection	{"x1": 281465.64646518446, "y1": 241766.1712206829, "x2": 287645.76724164543, "y2": 247347.25219006345}
264	164168	286464	244736	Lymphocytes	#fbff00	Unknown	2025-07-09 20:36:03.735	rectangle selection	{"x1": 281465.64646518446, "y1": 241766.1712206829, "x2": 287645.76724164543, "y2": 247347.25219006345}
265	164177	284256	245184	Lymphocytes	#fbff00	Unknown	2025-07-09 20:36:03.735	rectangle selection	{"x1": 281465.64646518446, "y1": 241766.1712206829, "x2": 287645.76724164543, "y2": 247347.25219006345}
266	164182	282336	247104	Lymphocytes	#fbff00	Unknown	2025-07-09 20:36:03.735	rectangle selection	{"x1": 281465.64646518446, "y1": 241766.1712206829, "x2": 287645.76724164543, "y2": 247347.25219006345}
267	164184	282016	245152	Lymphocytes	#fbff00	Unknown	2025-07-09 20:36:03.735	rectangle selection	{"x1": 281465.64646518446, "y1": 241766.1712206829, "x2": 287645.76724164543, "y2": 247347.25219006345}
268	164189	284000	244672	Lymphocytes	#fbff00	Unknown	2025-07-09 20:36:03.735	rectangle selection	{"x1": 281465.64646518446, "y1": 241766.1712206829, "x2": 287645.76724164543, "y2": 247347.25219006345}
269	164196	285120	243712	Lymphocytes	#fbff00	Unknown	2025-07-09 20:36:03.735	rectangle selection	{"x1": 281465.64646518446, "y1": 241766.1712206829, "x2": 287645.76724164543, "y2": 247347.25219006345}
270	164209	286848	247104	Lymphocytes	#fbff00	Unknown	2025-07-09 20:36:03.735	rectangle selection	{"x1": 281465.64646518446, "y1": 241766.1712206829, "x2": 287645.76724164543, "y2": 247347.25219006345}
271	164211	285120	242336	Lymphocytes	#fbff00	Unknown	2025-07-09 20:36:03.735	rectangle selection	{"x1": 281465.64646518446, "y1": 241766.1712206829, "x2": 287645.76724164543, "y2": 247347.25219006345}
272	164218	282976	244544	Lymphocytes	#fbff00	Unknown	2025-07-09 20:36:03.735	rectangle selection	{"x1": 281465.64646518446, "y1": 241766.1712206829, "x2": 287645.76724164543, "y2": 247347.25219006345}
273	164225	286432	242432	Lymphocytes	#fbff00	Unknown	2025-07-09 20:36:03.735	rectangle selection	{"x1": 281465.64646518446, "y1": 241766.1712206829, "x2": 287645.76724164543, "y2": 247347.25219006345}
274	164235	284384	245952	Lymphocytes	#fbff00	Unknown	2025-07-09 20:36:03.735	rectangle selection	{"x1": 281465.64646518446, "y1": 241766.1712206829, "x2": 287645.76724164543, "y2": 247347.25219006345}
275	164244	281952	246560	Lymphocytes	#fbff00	Unknown	2025-07-09 20:36:03.735	rectangle selection	{"x1": 281465.64646518446, "y1": 241766.1712206829, "x2": 287645.76724164543, "y2": 247347.25219006345}
276	164247	283616	244512	Lymphocytes	#fbff00	Unknown	2025-07-09 20:36:03.735	rectangle selection	{"x1": 281465.64646518446, "y1": 241766.1712206829, "x2": 287645.76724164543, "y2": 247347.25219006345}
277	164252	283936	242048	Lymphocytes	#fbff00	Unknown	2025-07-09 20:36:03.735	rectangle selection	{"x1": 281465.64646518446, "y1": 241766.1712206829, "x2": 287645.76724164543, "y2": 247347.25219006345}
278	164253	282144	245376	Lymphocytes	#fbff00	Unknown	2025-07-09 20:36:03.735	rectangle selection	{"x1": 281465.64646518446, "y1": 241766.1712206829, "x2": 287645.76724164543, "y2": 247347.25219006345}
279	164261	282464	243040	Lymphocytes	#fbff00	Unknown	2025-07-09 20:36:03.735	rectangle selection	{"x1": 281465.64646518446, "y1": 241766.1712206829, "x2": 287645.76724164543, "y2": 247347.25219006345}
280	164282	282976	245728	Lymphocytes	#fbff00	Unknown	2025-07-09 20:36:03.735	rectangle selection	{"x1": 281465.64646518446, "y1": 241766.1712206829, "x2": 287645.76724164543, "y2": 247347.25219006345}
281	164287	283392	242080	Lymphocytes	#fbff00	Unknown	2025-07-09 20:36:03.735	rectangle selection	{"x1": 281465.64646518446, "y1": 241766.1712206829, "x2": 287645.76724164543, "y2": 247347.25219006345}
282	164327	283968	243136	Lymphocytes	#fbff00	Unknown	2025-07-09 20:36:03.735	rectangle selection	{"x1": 281465.64646518446, "y1": 241766.1712206829, "x2": 287645.76724164543, "y2": 247347.25219006345}
283	164331	285600	244352	Lymphocytes	#fbff00	Unknown	2025-07-09 20:36:03.735	rectangle selection	{"x1": 281465.64646518446, "y1": 241766.1712206829, "x2": 287645.76724164543, "y2": 247347.25219006345}
284	164334	282912	247296	Lymphocytes	#fbff00	Unknown	2025-07-09 20:36:03.735	rectangle selection	{"x1": 281465.64646518446, "y1": 241766.1712206829, "x2": 287645.76724164543, "y2": 247347.25219006345}
285	164347	284928	245664	Lymphocytes	#fbff00	Unknown	2025-07-09 20:36:03.735	rectangle selection	{"x1": 281465.64646518446, "y1": 241766.1712206829, "x2": 287645.76724164543, "y2": 247347.25219006345}
286	164349	282080	245728	Lymphocytes	#fbff00	Unknown	2025-07-09 20:36:03.735	rectangle selection	{"x1": 281465.64646518446, "y1": 241766.1712206829, "x2": 287645.76724164543, "y2": 247347.25219006345}
287	164358	286144	242752	Lymphocytes	#fbff00	Unknown	2025-07-09 20:36:03.735	rectangle selection	{"x1": 281465.64646518446, "y1": 241766.1712206829, "x2": 287645.76724164543, "y2": 247347.25219006345}
288	164369	285728	243072	Lymphocytes	#fbff00	Unknown	2025-07-09 20:36:03.735	rectangle selection	{"x1": 281465.64646518446, "y1": 241766.1712206829, "x2": 287645.76724164543, "y2": 247347.25219006345}
289	164387	284896	244864	Lymphocytes	#fbff00	Unknown	2025-07-09 20:36:03.735	rectangle selection	{"x1": 281465.64646518446, "y1": 241766.1712206829, "x2": 287645.76724164543, "y2": 247347.25219006345}
290	164394	286944	242880	Lymphocytes	#fbff00	Unknown	2025-07-09 20:36:03.735	rectangle selection	{"x1": 281465.64646518446, "y1": 241766.1712206829, "x2": 287645.76724164543, "y2": 247347.25219006345}
291	164397	283872	246144	Lymphocytes	#fbff00	Unknown	2025-07-09 20:36:03.735	rectangle selection	{"x1": 281465.64646518446, "y1": 241766.1712206829, "x2": 287645.76724164543, "y2": 247347.25219006345}
292	164402	283552	246720	Lymphocytes	#fbff00	Unknown	2025-07-09 20:36:03.735	rectangle selection	{"x1": 281465.64646518446, "y1": 241766.1712206829, "x2": 287645.76724164543, "y2": 247347.25219006345}
293	164405	286304	246080	Lymphocytes	#fbff00	Unknown	2025-07-09 20:36:03.735	rectangle selection	{"x1": 281465.64646518446, "y1": 241766.1712206829, "x2": 287645.76724164543, "y2": 247347.25219006345}
294	164410	282496	246432	Lymphocytes	#fbff00	Unknown	2025-07-09 20:36:03.735	rectangle selection	{"x1": 281465.64646518446, "y1": 241766.1712206829, "x2": 287645.76724164543, "y2": 247347.25219006345}
295	164413	283616	242240	Lymphocytes	#fbff00	Unknown	2025-07-09 20:36:03.735	rectangle selection	{"x1": 281465.64646518446, "y1": 241766.1712206829, "x2": 287645.76724164543, "y2": 247347.25219006345}
296	164417	284448	243872	Lymphocytes	#fbff00	Unknown	2025-07-09 20:36:03.735	rectangle selection	{"x1": 281465.64646518446, "y1": 241766.1712206829, "x2": 287645.76724164543, "y2": 247347.25219006345}
297	164428	285248	242016	Lymphocytes	#fbff00	Unknown	2025-07-09 20:36:03.735	rectangle selection	{"x1": 281465.64646518446, "y1": 241766.1712206829, "x2": 287645.76724164543, "y2": 247347.25219006345}
298	164431	286272	244448	Lymphocytes	#fbff00	Unknown	2025-07-09 20:36:03.735	rectangle selection	{"x1": 281465.64646518446, "y1": 241766.1712206829, "x2": 287645.76724164543, "y2": 247347.25219006345}
299	164443	286144	243904	Lymphocytes	#fbff00	Unknown	2025-07-09 20:36:03.735	rectangle selection	{"x1": 281465.64646518446, "y1": 241766.1712206829, "x2": 287645.76724164543, "y2": 247347.25219006345}
300	164446	284256	242848	Lymphocytes	#fbff00	Unknown	2025-07-09 20:36:03.735	rectangle selection	{"x1": 281465.64646518446, "y1": 241766.1712206829, "x2": 287645.76724164543, "y2": 247347.25219006345}
301	164454	284064	246496	Lymphocytes	#fbff00	Unknown	2025-07-09 20:36:03.735	rectangle selection	{"x1": 281465.64646518446, "y1": 241766.1712206829, "x2": 287645.76724164543, "y2": 247347.25219006345}
302	164464	286016	247040	Lymphocytes	#fbff00	Unknown	2025-07-09 20:36:03.735	rectangle selection	{"x1": 281465.64646518446, "y1": 241766.1712206829, "x2": 287645.76724164543, "y2": 247347.25219006345}
303	164465	286432	243136	Lymphocytes	#fbff00	Unknown	2025-07-09 20:36:03.735	rectangle selection	{"x1": 281465.64646518446, "y1": 241766.1712206829, "x2": 287645.76724164543, "y2": 247347.25219006345}
304	164466	284544	242400	Lymphocytes	#fbff00	Unknown	2025-07-09 20:36:03.735	rectangle selection	{"x1": 281465.64646518446, "y1": 241766.1712206829, "x2": 287645.76724164543, "y2": 247347.25219006345}
305	164487	281632	243552	Lymphocytes	#fbff00	Unknown	2025-07-09 20:36:03.735	rectangle selection	{"x1": 281465.64646518446, "y1": 241766.1712206829, "x2": 287645.76724164543, "y2": 247347.25219006345}
306	164488	284928	245344	Lymphocytes	#fbff00	Unknown	2025-07-09 20:36:03.735	rectangle selection	{"x1": 281465.64646518446, "y1": 241766.1712206829, "x2": 287645.76724164543, "y2": 247347.25219006345}
307	164506	282208	246400	Lymphocytes	#fbff00	Unknown	2025-07-09 20:36:03.735	rectangle selection	{"x1": 281465.64646518446, "y1": 241766.1712206829, "x2": 287645.76724164543, "y2": 247347.25219006345}
308	164510	283424	242720	Lymphocytes	#fbff00	Unknown	2025-07-09 20:36:03.735	rectangle selection	{"x1": 281465.64646518446, "y1": 241766.1712206829, "x2": 287645.76724164543, "y2": 247347.25219006345}
309	164514	286912	243872	Lymphocytes	#fbff00	Unknown	2025-07-09 20:36:03.735	rectangle selection	{"x1": 281465.64646518446, "y1": 241766.1712206829, "x2": 287645.76724164543, "y2": 247347.25219006345}
310	164527	286048	243584	Lymphocytes	#fbff00	Unknown	2025-07-09 20:36:03.735	rectangle selection	{"x1": 281465.64646518446, "y1": 241766.1712206829, "x2": 287645.76724164543, "y2": 247347.25219006345}
311	164529	282048	243040	Lymphocytes	#fbff00	Unknown	2025-07-09 20:36:03.735	rectangle selection	{"x1": 281465.64646518446, "y1": 241766.1712206829, "x2": 287645.76724164543, "y2": 247347.25219006345}
312	164543	283648	242592	Lymphocytes	#fbff00	Unknown	2025-07-09 20:36:03.735	rectangle selection	{"x1": 281465.64646518446, "y1": 241766.1712206829, "x2": 287645.76724164543, "y2": 247347.25219006345}
313	164566	287232	243168	Lymphocytes	#fbff00	Unknown	2025-07-09 20:36:03.735	rectangle selection	{"x1": 281465.64646518446, "y1": 241766.1712206829, "x2": 287645.76724164543, "y2": 247347.25219006345}
314	164574	281824	245344	Lymphocytes	#fbff00	Unknown	2025-07-09 20:36:03.735	rectangle selection	{"x1": 281465.64646518446, "y1": 241766.1712206829, "x2": 287645.76724164543, "y2": 247347.25219006345}
315	164593	283392	243232	Lymphocytes	#fbff00	Unknown	2025-07-09 20:36:03.735	rectangle selection	{"x1": 281465.64646518446, "y1": 241766.1712206829, "x2": 287645.76724164543, "y2": 247347.25219006345}
316	164596	283072	247072	Lymphocytes	#fbff00	Unknown	2025-07-09 20:36:03.735	rectangle selection	{"x1": 281465.64646518446, "y1": 241766.1712206829, "x2": 287645.76724164543, "y2": 247347.25219006345}
317	164598	285600	246080	Lymphocytes	#fbff00	Unknown	2025-07-09 20:36:03.735	rectangle selection	{"x1": 281465.64646518446, "y1": 241766.1712206829, "x2": 287645.76724164543, "y2": 247347.25219006345}
318	164625	284032	243616	Lymphocytes	#fbff00	Unknown	2025-07-09 20:36:03.735	rectangle selection	{"x1": 281465.64646518446, "y1": 241766.1712206829, "x2": 287645.76724164543, "y2": 247347.25219006345}
319	164632	284160	245728	Lymphocytes	#fbff00	Unknown	2025-07-09 20:36:03.735	rectangle selection	{"x1": 281465.64646518446, "y1": 241766.1712206829, "x2": 287645.76724164543, "y2": 247347.25219006345}
320	164633	284736	243936	Lymphocytes	#fbff00	Unknown	2025-07-09 20:36:03.735	rectangle selection	{"x1": 281465.64646518446, "y1": 241766.1712206829, "x2": 287645.76724164543, "y2": 247347.25219006345}
321	164641	286080	242400	Lymphocytes	#fbff00	Unknown	2025-07-09 20:36:03.735	rectangle selection	{"x1": 281465.64646518446, "y1": 241766.1712206829, "x2": 287645.76724164543, "y2": 247347.25219006345}
322	164642	284864	243712	Lymphocytes	#fbff00	Unknown	2025-07-09 20:36:03.735	rectangle selection	{"x1": 281465.64646518446, "y1": 241766.1712206829, "x2": 287645.76724164543, "y2": 247347.25219006345}
323	164643	282400	242688	Lymphocytes	#fbff00	Unknown	2025-07-09 20:36:03.735	rectangle selection	{"x1": 281465.64646518446, "y1": 241766.1712206829, "x2": 287645.76724164543, "y2": 247347.25219006345}
324	164656	285472	245472	Lymphocytes	#fbff00	Unknown	2025-07-09 20:36:03.735	rectangle selection	{"x1": 281465.64646518446, "y1": 241766.1712206829, "x2": 287645.76724164543, "y2": 247347.25219006345}
325	164661	286784	242624	Lymphocytes	#fbff00	Unknown	2025-07-09 20:36:03.735	rectangle selection	{"x1": 281465.64646518446, "y1": 241766.1712206829, "x2": 287645.76724164543, "y2": 247347.25219006345}
326	164666	282976	245248	Lymphocytes	#fbff00	Unknown	2025-07-09 20:36:03.735	rectangle selection	{"x1": 281465.64646518446, "y1": 241766.1712206829, "x2": 287645.76724164543, "y2": 247347.25219006345}
327	164671	282720	244544	Lymphocytes	#fbff00	Unknown	2025-07-09 20:36:03.735	rectangle selection	{"x1": 281465.64646518446, "y1": 241766.1712206829, "x2": 287645.76724164543, "y2": 247347.25219006345}
328	164674	282784	246144	Lymphocytes	#fbff00	Unknown	2025-07-09 20:36:03.735	rectangle selection	{"x1": 281465.64646518446, "y1": 241766.1712206829, "x2": 287645.76724164543, "y2": 247347.25219006345}
329	164709	284928	246784	Lymphocytes	#fbff00	Unknown	2025-07-09 20:36:03.735	rectangle selection	{"x1": 281465.64646518446, "y1": 241766.1712206829, "x2": 287645.76724164543, "y2": 247347.25219006345}
330	164716	284960	243008	Lymphocytes	#fbff00	Unknown	2025-07-09 20:36:03.735	rectangle selection	{"x1": 281465.64646518446, "y1": 241766.1712206829, "x2": 287645.76724164543, "y2": 247347.25219006345}
331	164724	285312	242912	Lymphocytes	#fbff00	Unknown	2025-07-09 20:36:03.735	rectangle selection	{"x1": 281465.64646518446, "y1": 241766.1712206829, "x2": 287645.76724164543, "y2": 247347.25219006345}
332	164745	285120	245472	Lymphocytes	#fbff00	Unknown	2025-07-09 20:36:03.735	rectangle selection	{"x1": 281465.64646518446, "y1": 241766.1712206829, "x2": 287645.76724164543, "y2": 247347.25219006345}
333	164749	283968	242464	Lymphocytes	#fbff00	Unknown	2025-07-09 20:36:03.735	rectangle selection	{"x1": 281465.64646518446, "y1": 241766.1712206829, "x2": 287645.76724164543, "y2": 247347.25219006345}
334	164770	285536	242272	Lymphocytes	#fbff00	Unknown	2025-07-09 20:36:03.735	rectangle selection	{"x1": 281465.64646518446, "y1": 241766.1712206829, "x2": 287645.76724164543, "y2": 247347.25219006345}
335	164771	282304	243776	Lymphocytes	#fbff00	Unknown	2025-07-09 20:36:03.735	rectangle selection	{"x1": 281465.64646518446, "y1": 241766.1712206829, "x2": 287645.76724164543, "y2": 247347.25219006345}
336	164777	282720	242656	Lymphocytes	#fbff00	Unknown	2025-07-09 20:36:03.735	rectangle selection	{"x1": 281465.64646518446, "y1": 241766.1712206829, "x2": 287645.76724164543, "y2": 247347.25219006345}
337	164778	287584	247008	Lymphocytes	#fbff00	Unknown	2025-07-09 20:36:03.735	rectangle selection	{"x1": 281465.64646518446, "y1": 241766.1712206829, "x2": 287645.76724164543, "y2": 247347.25219006345}
338	164792	285632	242496	Lymphocytes	#fbff00	Unknown	2025-07-09 20:36:03.735	rectangle selection	{"x1": 281465.64646518446, "y1": 241766.1712206829, "x2": 287645.76724164543, "y2": 247347.25219006345}
339	164794	283680	246400	Lymphocytes	#fbff00	Unknown	2025-07-09 20:36:03.735	rectangle selection	{"x1": 281465.64646518446, "y1": 241766.1712206829, "x2": 287645.76724164543, "y2": 247347.25219006345}
340	164812	283296	244736	Lymphocytes	#fbff00	Unknown	2025-07-09 20:36:03.735	rectangle selection	{"x1": 281465.64646518446, "y1": 241766.1712206829, "x2": 287645.76724164543, "y2": 247347.25219006345}
341	164814	283072	246656	Lymphocytes	#fbff00	Unknown	2025-07-09 20:36:03.735	rectangle selection	{"x1": 281465.64646518446, "y1": 241766.1712206829, "x2": 287645.76724164543, "y2": 247347.25219006345}
342	164819	284160	243840	Lymphocytes	#fbff00	Unknown	2025-07-09 20:36:03.735	rectangle selection	{"x1": 281465.64646518446, "y1": 241766.1712206829, "x2": 287645.76724164543, "y2": 247347.25219006345}
343	164821	284000	242720	Lymphocytes	#fbff00	Unknown	2025-07-09 20:36:03.735	rectangle selection	{"x1": 281465.64646518446, "y1": 241766.1712206829, "x2": 287645.76724164543, "y2": 247347.25219006345}
344	164833	284704	247296	Lymphocytes	#fbff00	Unknown	2025-07-09 20:36:03.735	rectangle selection	{"x1": 281465.64646518446, "y1": 241766.1712206829, "x2": 287645.76724164543, "y2": 247347.25219006345}
345	164835	285760	244896	Lymphocytes	#fbff00	Unknown	2025-07-09 20:36:03.735	rectangle selection	{"x1": 281465.64646518446, "y1": 241766.1712206829, "x2": 287645.76724164543, "y2": 247347.25219006345}
346	164840	286624	247136	Lymphocytes	#fbff00	Unknown	2025-07-09 20:36:03.735	rectangle selection	{"x1": 281465.64646518446, "y1": 241766.1712206829, "x2": 287645.76724164543, "y2": 247347.25219006345}
347	164841	281504	246592	Lymphocytes	#fbff00	Unknown	2025-07-09 20:36:03.735	rectangle selection	{"x1": 281465.64646518446, "y1": 241766.1712206829, "x2": 287645.76724164543, "y2": 247347.25219006345}
348	164843	283328	244192	Lymphocytes	#fbff00	Unknown	2025-07-09 20:36:03.735	rectangle selection	{"x1": 281465.64646518446, "y1": 241766.1712206829, "x2": 287645.76724164543, "y2": 247347.25219006345}
349	164858	283552	246112	Lymphocytes	#fbff00	Unknown	2025-07-09 20:36:03.735	rectangle selection	{"x1": 281465.64646518446, "y1": 241766.1712206829, "x2": 287645.76724164543, "y2": 247347.25219006345}
350	164859	282112	246880	Lymphocytes	#fbff00	Unknown	2025-07-09 20:36:03.735	rectangle selection	{"x1": 281465.64646518446, "y1": 241766.1712206829, "x2": 287645.76724164543, "y2": 247347.25219006345}
351	164862	284672	245568	Lymphocytes	#fbff00	Unknown	2025-07-09 20:36:03.735	rectangle selection	{"x1": 281465.64646518446, "y1": 241766.1712206829, "x2": 287645.76724164543, "y2": 247347.25219006345}
352	164908	281824	243104	Lymphocytes	#fbff00	Unknown	2025-07-09 20:36:03.735	rectangle selection	{"x1": 281465.64646518446, "y1": 241766.1712206829, "x2": 287645.76724164543, "y2": 247347.25219006345}
353	164910	283072	242688	Lymphocytes	#fbff00	Unknown	2025-07-09 20:36:03.735	rectangle selection	{"x1": 281465.64646518446, "y1": 241766.1712206829, "x2": 287645.76724164543, "y2": 247347.25219006345}
354	164919	284544	245120	Lymphocytes	#fbff00	Unknown	2025-07-09 20:36:03.735	rectangle selection	{"x1": 281465.64646518446, "y1": 241766.1712206829, "x2": 287645.76724164543, "y2": 247347.25219006345}
355	164927	285792	241792	Lymphocytes	#fbff00	Unknown	2025-07-09 20:36:03.735	rectangle selection	{"x1": 281465.64646518446, "y1": 241766.1712206829, "x2": 287645.76724164543, "y2": 247347.25219006345}
356	164930	284864	243424	Lymphocytes	#fbff00	Unknown	2025-07-09 20:36:03.735	rectangle selection	{"x1": 281465.64646518446, "y1": 241766.1712206829, "x2": 287645.76724164543, "y2": 247347.25219006345}
357	164932	284768	242176	Lymphocytes	#fbff00	Unknown	2025-07-09 20:36:03.735	rectangle selection	{"x1": 281465.64646518446, "y1": 241766.1712206829, "x2": 287645.76724164543, "y2": 247347.25219006345}
358	164948	285888	246816	Lymphocytes	#fbff00	Unknown	2025-07-09 20:36:03.735	rectangle selection	{"x1": 281465.64646518446, "y1": 241766.1712206829, "x2": 287645.76724164543, "y2": 247347.25219006345}
359	164955	285504	243648	Lymphocytes	#fbff00	Unknown	2025-07-09 20:36:03.735	rectangle selection	{"x1": 281465.64646518446, "y1": 241766.1712206829, "x2": 287645.76724164543, "y2": 247347.25219006345}
360	164958	284640	246784	Lymphocytes	#fbff00	Unknown	2025-07-09 20:36:03.735	rectangle selection	{"x1": 281465.64646518446, "y1": 241766.1712206829, "x2": 287645.76724164543, "y2": 247347.25219006345}
361	164979	281632	242016	Lymphocytes	#fbff00	Unknown	2025-07-09 20:36:03.735	rectangle selection	{"x1": 281465.64646518446, "y1": 241766.1712206829, "x2": 287645.76724164543, "y2": 247347.25219006345}
362	164991	283808	243968	Lymphocytes	#fbff00	Unknown	2025-07-09 20:36:03.735	rectangle selection	{"x1": 281465.64646518446, "y1": 241766.1712206829, "x2": 287645.76724164543, "y2": 247347.25219006345}
363	165002	283552	243776	Lymphocytes	#fbff00	Unknown	2025-07-09 20:36:03.735	rectangle selection	{"x1": 281465.64646518446, "y1": 241766.1712206829, "x2": 287645.76724164543, "y2": 247347.25219006345}
364	165005	285216	246688	Lymphocytes	#fbff00	Unknown	2025-07-09 20:36:03.735	rectangle selection	{"x1": 281465.64646518446, "y1": 241766.1712206829, "x2": 287645.76724164543, "y2": 247347.25219006345}
365	165022	285408	245120	Lymphocytes	#fbff00	Unknown	2025-07-09 20:36:03.735	rectangle selection	{"x1": 281465.64646518446, "y1": 241766.1712206829, "x2": 287645.76724164543, "y2": 247347.25219006345}
366	165024	285920	243296	Lymphocytes	#fbff00	Unknown	2025-07-09 20:36:03.735	rectangle selection	{"x1": 281465.64646518446, "y1": 241766.1712206829, "x2": 287645.76724164543, "y2": 247347.25219006345}
367	165034	283776	245120	Lymphocytes	#fbff00	Unknown	2025-07-09 20:36:03.735	rectangle selection	{"x1": 281465.64646518446, "y1": 241766.1712206829, "x2": 287645.76724164543, "y2": 247347.25219006345}
368	165036	285792	244032	Lymphocytes	#fbff00	Unknown	2025-07-09 20:36:03.735	rectangle selection	{"x1": 281465.64646518446, "y1": 241766.1712206829, "x2": 287645.76724164543, "y2": 247347.25219006345}
369	165038	283296	245568	Lymphocytes	#fbff00	Unknown	2025-07-09 20:36:03.735	rectangle selection	{"x1": 281465.64646518446, "y1": 241766.1712206829, "x2": 287645.76724164543, "y2": 247347.25219006345}
370	165045	282752	243296	Lymphocytes	#fbff00	Unknown	2025-07-09 20:36:03.735	rectangle selection	{"x1": 281465.64646518446, "y1": 241766.1712206829, "x2": 287645.76724164543, "y2": 247347.25219006345}
371	165046	284576	243680	Lymphocytes	#fbff00	Unknown	2025-07-09 20:36:03.735	rectangle selection	{"x1": 281465.64646518446, "y1": 241766.1712206829, "x2": 287645.76724164543, "y2": 247347.25219006345}
372	165058	283712	241984	Lymphocytes	#fbff00	Unknown	2025-07-09 20:36:03.735	rectangle selection	{"x1": 281465.64646518446, "y1": 241766.1712206829, "x2": 287645.76724164543, "y2": 247347.25219006345}
373	165071	284256	246784	Lymphocytes	#fbff00	Unknown	2025-07-09 20:36:03.735	rectangle selection	{"x1": 281465.64646518446, "y1": 241766.1712206829, "x2": 287645.76724164543, "y2": 247347.25219006345}
374	165079	281728	245664	Lymphocytes	#fbff00	Unknown	2025-07-09 20:36:03.735	rectangle selection	{"x1": 281465.64646518446, "y1": 241766.1712206829, "x2": 287645.76724164543, "y2": 247347.25219006345}
375	165080	285632	243872	Lymphocytes	#fbff00	Unknown	2025-07-09 20:36:03.735	rectangle selection	{"x1": 281465.64646518446, "y1": 241766.1712206829, "x2": 287645.76724164543, "y2": 247347.25219006345}
376	165088	286400	243712	Lymphocytes	#fbff00	Unknown	2025-07-09 20:36:03.735	rectangle selection	{"x1": 281465.64646518446, "y1": 241766.1712206829, "x2": 287645.76724164543, "y2": 247347.25219006345}
377	165090	284576	244288	Lymphocytes	#fbff00	Unknown	2025-07-09 20:36:03.735	rectangle selection	{"x1": 281465.64646518446, "y1": 241766.1712206829, "x2": 287645.76724164543, "y2": 247347.25219006345}
378	165107	284448	246880	Lymphocytes	#fbff00	Unknown	2025-07-09 20:36:03.735	rectangle selection	{"x1": 281465.64646518446, "y1": 241766.1712206829, "x2": 287645.76724164543, "y2": 247347.25219006345}
379	165115	284576	244800	Lymphocytes	#fbff00	Unknown	2025-07-09 20:36:03.735	rectangle selection	{"x1": 281465.64646518446, "y1": 241766.1712206829, "x2": 287645.76724164543, "y2": 247347.25219006345}
380	165122	285472	247104	Lymphocytes	#fbff00	Unknown	2025-07-09 20:36:03.735	rectangle selection	{"x1": 281465.64646518446, "y1": 241766.1712206829, "x2": 287645.76724164543, "y2": 247347.25219006345}
381	165151	284928	241856	Lymphocytes	#fbff00	Unknown	2025-07-09 20:36:03.735	rectangle selection	{"x1": 281465.64646518446, "y1": 241766.1712206829, "x2": 287645.76724164543, "y2": 247347.25219006345}
382	165157	285120	247136	Lymphocytes	#fbff00	Unknown	2025-07-09 20:36:03.735	rectangle selection	{"x1": 281465.64646518446, "y1": 241766.1712206829, "x2": 287645.76724164543, "y2": 247347.25219006345}
383	165181	286016	246304	Lymphocytes	#fbff00	Unknown	2025-07-09 20:36:03.735	rectangle selection	{"x1": 281465.64646518446, "y1": 241766.1712206829, "x2": 287645.76724164543, "y2": 247347.25219006345}
384	165192	283744	247136	Lymphocytes	#fbff00	Unknown	2025-07-09 20:36:03.735	rectangle selection	{"x1": 281465.64646518446, "y1": 241766.1712206829, "x2": 287645.76724164543, "y2": 247347.25219006345}
385	165215	287104	247264	Lymphocytes	#fbff00	Unknown	2025-07-09 20:36:03.735	rectangle selection	{"x1": 281465.64646518446, "y1": 241766.1712206829, "x2": 287645.76724164543, "y2": 247347.25219006345}
386	165248	286656	242048	Lymphocytes	#fbff00	Unknown	2025-07-09 20:36:03.735	rectangle selection	{"x1": 281465.64646518446, "y1": 241766.1712206829, "x2": 287645.76724164543, "y2": 247347.25219006345}
387	165315	283456	245184	Lymphocytes	#fbff00	Unknown	2025-07-09 20:36:03.735	rectangle selection	{"x1": 281465.64646518446, "y1": 241766.1712206829, "x2": 287645.76724164543, "y2": 247347.25219006345}
388	165317	283904	244256	Lymphocytes	#fbff00	Unknown	2025-07-09 20:36:03.735	rectangle selection	{"x1": 281465.64646518446, "y1": 241766.1712206829, "x2": 287645.76724164543, "y2": 247347.25219006345}
389	165328	286656	245120	Lymphocytes	#fbff00	Unknown	2025-07-09 20:36:03.735	rectangle selection	{"x1": 281465.64646518446, "y1": 241766.1712206829, "x2": 287645.76724164543, "y2": 247347.25219006345}
390	165334	282784	241952	Lymphocytes	#fbff00	Unknown	2025-07-09 20:36:03.735	rectangle selection	{"x1": 281465.64646518446, "y1": 241766.1712206829, "x2": 287645.76724164543, "y2": 247347.25219006345}
391	165344	282240	244544	Lymphocytes	#fbff00	Unknown	2025-07-09 20:36:03.735	rectangle selection	{"x1": 281465.64646518446, "y1": 241766.1712206829, "x2": 287645.76724164543, "y2": 247347.25219006345}
392	165382	284032	247008	Lymphocytes	#fbff00	Unknown	2025-07-09 20:36:03.735	rectangle selection	{"x1": 281465.64646518446, "y1": 241766.1712206829, "x2": 287645.76724164543, "y2": 247347.25219006345}
393	165387	281728	244160	Lymphocytes	#fbff00	Unknown	2025-07-09 20:36:03.735	rectangle selection	{"x1": 281465.64646518446, "y1": 241766.1712206829, "x2": 287645.76724164543, "y2": 247347.25219006345}
394	165394	285440	243424	Lymphocytes	#fbff00	Unknown	2025-07-09 20:36:03.735	rectangle selection	{"x1": 281465.64646518446, "y1": 241766.1712206829, "x2": 287645.76724164543, "y2": 247347.25219006345}
395	165397	284224	242464	Lymphocytes	#fbff00	Unknown	2025-07-09 20:36:03.735	rectangle selection	{"x1": 281465.64646518446, "y1": 241766.1712206829, "x2": 287645.76724164543, "y2": 247347.25219006345}
396	165400	281632	243264	Lymphocytes	#fbff00	Unknown	2025-07-09 20:36:03.735	rectangle selection	{"x1": 281465.64646518446, "y1": 241766.1712206829, "x2": 287645.76724164543, "y2": 247347.25219006345}
397	165406	284096	244096	Lymphocytes	#fbff00	Unknown	2025-07-09 20:36:03.735	rectangle selection	{"x1": 281465.64646518446, "y1": 241766.1712206829, "x2": 287645.76724164543, "y2": 247347.25219006345}
398	165412	282720	245344	Lymphocytes	#fbff00	Unknown	2025-07-09 20:36:03.735	rectangle selection	{"x1": 281465.64646518446, "y1": 241766.1712206829, "x2": 287645.76724164543, "y2": 247347.25219006345}
399	165417	285824	245568	Lymphocytes	#fbff00	Unknown	2025-07-09 20:36:03.735	rectangle selection	{"x1": 281465.64646518446, "y1": 241766.1712206829, "x2": 287645.76724164543, "y2": 247347.25219006345}
400	165436	282400	242176	Lymphocytes	#fbff00	Unknown	2025-07-09 20:36:03.735	rectangle selection	{"x1": 281465.64646518446, "y1": 241766.1712206829, "x2": 287645.76724164543, "y2": 247347.25219006345}
401	165444	281920	243488	Lymphocytes	#fbff00	Unknown	2025-07-09 20:36:03.735	rectangle selection	{"x1": 281465.64646518446, "y1": 241766.1712206829, "x2": 287645.76724164543, "y2": 247347.25219006345}
402	165454	285888	245152	Lymphocytes	#fbff00	Unknown	2025-07-09 20:36:03.735	rectangle selection	{"x1": 281465.64646518446, "y1": 241766.1712206829, "x2": 287645.76724164543, "y2": 247347.25219006345}
403	165467	285312	245728	Lymphocytes	#fbff00	Unknown	2025-07-09 20:36:03.735	rectangle selection	{"x1": 281465.64646518446, "y1": 241766.1712206829, "x2": 287645.76724164543, "y2": 247347.25219006345}
404	165474	285056	245984	Lymphocytes	#fbff00	Unknown	2025-07-09 20:36:03.735	rectangle selection	{"x1": 281465.64646518446, "y1": 241766.1712206829, "x2": 287645.76724164543, "y2": 247347.25219006345}
405	165478	283136	246080	Lymphocytes	#fbff00	Unknown	2025-07-09 20:36:03.735	rectangle selection	{"x1": 281465.64646518446, "y1": 241766.1712206829, "x2": 287645.76724164543, "y2": 247347.25219006345}
406	165490	286848	242304	Lymphocytes	#fbff00	Unknown	2025-07-09 20:36:03.735	rectangle selection	{"x1": 281465.64646518446, "y1": 241766.1712206829, "x2": 287645.76724164543, "y2": 247347.25219006345}
407	165514	285824	241952	Lymphocytes	#fbff00	Unknown	2025-07-09 20:36:03.735	rectangle selection	{"x1": 281465.64646518446, "y1": 241766.1712206829, "x2": 287645.76724164543, "y2": 247347.25219006345}
408	165544	281888	241984	Lymphocytes	#fbff00	Unknown	2025-07-09 20:36:03.735	rectangle selection	{"x1": 281465.64646518446, "y1": 241766.1712206829, "x2": 287645.76724164543, "y2": 247347.25219006345}
409	165570	283776	245632	Lymphocytes	#fbff00	Unknown	2025-07-09 20:36:03.735	rectangle selection	{"x1": 281465.64646518446, "y1": 241766.1712206829, "x2": 287645.76724164543, "y2": 247347.25219006345}
410	165573	284704	242944	Lymphocytes	#fbff00	Unknown	2025-07-09 20:36:03.735	rectangle selection	{"x1": 281465.64646518446, "y1": 241766.1712206829, "x2": 287645.76724164543, "y2": 247347.25219006345}
411	165587	284032	245312	Lymphocytes	#fbff00	Unknown	2025-07-09 20:36:03.735	rectangle selection	{"x1": 281465.64646518446, "y1": 241766.1712206829, "x2": 287645.76724164543, "y2": 247347.25219006345}
412	165594	285856	242272	Lymphocytes	#fbff00	Unknown	2025-07-09 20:36:03.735	rectangle selection	{"x1": 281465.64646518446, "y1": 241766.1712206829, "x2": 287645.76724164543, "y2": 247347.25219006345}
413	165624	286752	244512	Lymphocytes	#fbff00	Unknown	2025-07-09 20:36:03.735	rectangle selection	{"x1": 281465.64646518446, "y1": 241766.1712206829, "x2": 287645.76724164543, "y2": 247347.25219006345}
414	165635	283776	246656	Lymphocytes	#fbff00	Unknown	2025-07-09 20:36:03.735	rectangle selection	{"x1": 281465.64646518446, "y1": 241766.1712206829, "x2": 287645.76724164543, "y2": 247347.25219006345}
415	165672	286592	246240	Lymphocytes	#fbff00	Unknown	2025-07-09 20:36:03.735	rectangle selection	{"x1": 281465.64646518446, "y1": 241766.1712206829, "x2": 287645.76724164543, "y2": 247347.25219006345}
416	165775	284800	246240	Lymphocytes	#fbff00	Unknown	2025-07-09 20:36:03.735	rectangle selection	{"x1": 281465.64646518446, "y1": 241766.1712206829, "x2": 287645.76724164543, "y2": 247347.25219006345}
417	165776	286112	241792	Lymphocytes	#fbff00	Unknown	2025-07-09 20:36:03.735	rectangle selection	{"x1": 281465.64646518446, "y1": 241766.1712206829, "x2": 287645.76724164543, "y2": 247347.25219006345}
418	165781	283392	242400	Lymphocytes	#fbff00	Unknown	2025-07-09 20:36:03.735	rectangle selection	{"x1": 281465.64646518446, "y1": 241766.1712206829, "x2": 287645.76724164543, "y2": 247347.25219006345}
419	165787	282240	243456	Lymphocytes	#fbff00	Unknown	2025-07-09 20:36:03.735	rectangle selection	{"x1": 281465.64646518446, "y1": 241766.1712206829, "x2": 287645.76724164543, "y2": 247347.25219006345}
420	165798	283264	244480	Lymphocytes	#fbff00	Unknown	2025-07-09 20:36:03.735	rectangle selection	{"x1": 281465.64646518446, "y1": 241766.1712206829, "x2": 287645.76724164543, "y2": 247347.25219006345}
421	165799	284128	245952	Lymphocytes	#fbff00	Unknown	2025-07-09 20:36:03.735	rectangle selection	{"x1": 281465.64646518446, "y1": 241766.1712206829, "x2": 287645.76724164543, "y2": 247347.25219006345}
422	165818	287328	242688	Lymphocytes	#fbff00	Unknown	2025-07-09 20:36:03.735	rectangle selection	{"x1": 281465.64646518446, "y1": 241766.1712206829, "x2": 287645.76724164543, "y2": 247347.25219006345}
423	165827	285376	244480	Lymphocytes	#fbff00	Unknown	2025-07-09 20:36:03.735	rectangle selection	{"x1": 281465.64646518446, "y1": 241766.1712206829, "x2": 287645.76724164543, "y2": 247347.25219006345}
424	165835	286176	245920	Lymphocytes	#fbff00	Unknown	2025-07-09 20:36:03.735	rectangle selection	{"x1": 281465.64646518446, "y1": 241766.1712206829, "x2": 287645.76724164543, "y2": 247347.25219006345}
425	165847	283264	245344	Lymphocytes	#fbff00	Unknown	2025-07-09 20:36:03.735	rectangle selection	{"x1": 281465.64646518446, "y1": 241766.1712206829, "x2": 287645.76724164543, "y2": 247347.25219006345}
426	165850	283456	247104	Lymphocytes	#fbff00	Unknown	2025-07-09 20:36:03.735	rectangle selection	{"x1": 281465.64646518446, "y1": 241766.1712206829, "x2": 287645.76724164543, "y2": 247347.25219006345}
427	165861	283936	245184	Lymphocytes	#fbff00	Unknown	2025-07-09 20:36:03.735	rectangle selection	{"x1": 281465.64646518446, "y1": 241766.1712206829, "x2": 287645.76724164543, "y2": 247347.25219006345}
428	165953	287008	245760	Lymphocytes	#fbff00	Unknown	2025-07-09 20:36:03.735	rectangle selection	{"x1": 281465.64646518446, "y1": 241766.1712206829, "x2": 287645.76724164543, "y2": 247347.25219006345}
429	166071	286880	246144	Lymphocytes	#fbff00	Unknown	2025-07-09 20:36:03.735	rectangle selection	{"x1": 281465.64646518446, "y1": 241766.1712206829, "x2": 287645.76724164543, "y2": 247347.25219006345}
430	166128	287360	241856	Lymphocytes	#fbff00	Unknown	2025-07-09 20:36:03.735	rectangle selection	{"x1": 281465.64646518446, "y1": 241766.1712206829, "x2": 287645.76724164543, "y2": 247347.25219006345}
431	166207	287488	244576	Lymphocytes	#fbff00	Unknown	2025-07-09 20:36:03.735	rectangle selection	{"x1": 281465.64646518446, "y1": 241766.1712206829, "x2": 287645.76724164543, "y2": 247347.25219006345}
432	166496	287072	244064	Lymphocytes	#fbff00	Unknown	2025-07-09 20:36:03.735	rectangle selection	{"x1": 281465.64646518446, "y1": 241766.1712206829, "x2": 287645.76724164543, "y2": 247347.25219006345}
433	166635	287424	242304	Lymphocytes	#fbff00	Unknown	2025-07-09 20:36:03.735	rectangle selection	{"x1": 281465.64646518446, "y1": 241766.1712206829, "x2": 287645.76724164543, "y2": 247347.25219006345}
434	166688	287392	246656	Lymphocytes	#fbff00	Unknown	2025-07-09 20:36:03.735	rectangle selection	{"x1": 281465.64646518446, "y1": 241766.1712206829, "x2": 287645.76724164543, "y2": 247347.25219006345}
435	166696	287264	245600	Lymphocytes	#fbff00	Unknown	2025-07-09 20:36:03.735	rectangle selection	{"x1": 281465.64646518446, "y1": 241766.1712206829, "x2": 287645.76724164543, "y2": 247347.25219006345}
436	166888	287168	244832	Lymphocytes	#fbff00	Unknown	2025-07-09 20:36:03.735	rectangle selection	{"x1": 281465.64646518446, "y1": 241766.1712206829, "x2": 287645.76724164543, "y2": 247347.25219006345}
437	166993	287616	242912	Lymphocytes	#fbff00	Unknown	2025-07-09 20:36:03.735	rectangle selection	{"x1": 281465.64646518446, "y1": 241766.1712206829, "x2": 287645.76724164543, "y2": 247347.25219006345}
438	167297	287456	247232	Lymphocytes	#fbff00	Unknown	2025-07-09 20:36:03.735	rectangle selection	{"x1": 281465.64646518446, "y1": 241766.1712206829, "x2": 287645.76724164543, "y2": 247347.25219006345}
439	167394	286944	244992	Lymphocytes	#fbff00	Unknown	2025-07-09 20:36:03.735	rectangle selection	{"x1": 281465.64646518446, "y1": 241766.1712206829, "x2": 287645.76724164543, "y2": 247347.25219006345}
440	167746	287008	244448	Lymphocytes	#fbff00	Unknown	2025-07-09 20:36:03.735	rectangle selection	{"x1": 281465.64646518446, "y1": 241766.1712206829, "x2": 287645.76724164543, "y2": 247347.25219006345}
441	169643	355456	250464	Tumor	#ff2200	Unknown	2025-07-09 20:36:40.671	rectangle selection	{"x1": 352181.76628468354, "y1": 248056.40530684454, "x2": 356733.9007952897, "y2": 250983.11433512915}
442	169689	353856	249248	Tumor	#ff2200	Unknown	2025-07-09 20:36:40.671	rectangle selection	{"x1": 352181.76628468354, "y1": 248056.40530684454, "x2": 356733.9007952897, "y2": 250983.11433512915}
443	169725	355040	249760	Tumor	#ff2200	Unknown	2025-07-09 20:36:40.671	rectangle selection	{"x1": 352181.76628468354, "y1": 248056.40530684454, "x2": 356733.9007952897, "y2": 250983.11433512915}
444	169743	354976	250496	Tumor	#ff2200	Unknown	2025-07-09 20:36:40.671	rectangle selection	{"x1": 352181.76628468354, "y1": 248056.40530684454, "x2": 356733.9007952897, "y2": 250983.11433512915}
445	169812	356320	250592	Tumor	#ff2200	Unknown	2025-07-09 20:36:40.671	rectangle selection	{"x1": 352181.76628468354, "y1": 248056.40530684454, "x2": 356733.9007952897, "y2": 250983.11433512915}
446	169928	354240	248960	Tumor	#ff2200	Unknown	2025-07-09 20:36:40.671	rectangle selection	{"x1": 352181.76628468354, "y1": 248056.40530684454, "x2": 356733.9007952897, "y2": 250983.11433512915}
447	169942	355936	248768	Tumor	#ff2200	Unknown	2025-07-09 20:36:40.671	rectangle selection	{"x1": 352181.76628468354, "y1": 248056.40530684454, "x2": 356733.9007952897, "y2": 250983.11433512915}
448	169946	354688	249984	Tumor	#ff2200	Unknown	2025-07-09 20:36:40.671	rectangle selection	{"x1": 352181.76628468354, "y1": 248056.40530684454, "x2": 356733.9007952897, "y2": 250983.11433512915}
449	169994	356448	248704	Tumor	#ff2200	Unknown	2025-07-09 20:36:40.671	rectangle selection	{"x1": 352181.76628468354, "y1": 248056.40530684454, "x2": 356733.9007952897, "y2": 250983.11433512915}
450	170012	353824	248704	Tumor	#ff2200	Unknown	2025-07-09 20:36:40.671	rectangle selection	{"x1": 352181.76628468354, "y1": 248056.40530684454, "x2": 356733.9007952897, "y2": 250983.11433512915}
451	170195	352608	249120	Tumor	#ff2200	Unknown	2025-07-09 20:36:40.671	rectangle selection	{"x1": 352181.76628468354, "y1": 248056.40530684454, "x2": 356733.9007952897, "y2": 250983.11433512915}
452	170226	356384	249248	Tumor	#ff2200	Unknown	2025-07-09 20:36:40.671	rectangle selection	{"x1": 352181.76628468354, "y1": 248056.40530684454, "x2": 356733.9007952897, "y2": 250983.11433512915}
453	170374	356448	250112	Tumor	#ff2200	Unknown	2025-07-09 20:36:40.671	rectangle selection	{"x1": 352181.76628468354, "y1": 248056.40530684454, "x2": 356733.9007952897, "y2": 250983.11433512915}
454	170381	353024	250496	Tumor	#ff2200	Unknown	2025-07-09 20:36:40.671	rectangle selection	{"x1": 352181.76628468354, "y1": 248056.40530684454, "x2": 356733.9007952897, "y2": 250983.11433512915}
455	170426	353088	248672	Tumor	#ff2200	Unknown	2025-07-09 20:36:40.671	rectangle selection	{"x1": 352181.76628468354, "y1": 248056.40530684454, "x2": 356733.9007952897, "y2": 250983.11433512915}
456	170432	352800	250048	Tumor	#ff2200	Unknown	2025-07-09 20:36:40.671	rectangle selection	{"x1": 352181.76628468354, "y1": 248056.40530684454, "x2": 356733.9007952897, "y2": 250983.11433512915}
457	170491	355616	248384	Tumor	#ff2200	Unknown	2025-07-09 20:36:40.671	rectangle selection	{"x1": 352181.76628468354, "y1": 248056.40530684454, "x2": 356733.9007952897, "y2": 250983.11433512915}
458	170544	355680	249184	Tumor	#ff2200	Unknown	2025-07-09 20:36:40.671	rectangle selection	{"x1": 352181.76628468354, "y1": 248056.40530684454, "x2": 356733.9007952897, "y2": 250983.11433512915}
459	170561	353024	249152	Tumor	#ff2200	Unknown	2025-07-09 20:36:40.671	rectangle selection	{"x1": 352181.76628468354, "y1": 248056.40530684454, "x2": 356733.9007952897, "y2": 250983.11433512915}
460	170623	354752	249216	Tumor	#ff2200	Unknown	2025-07-09 20:36:40.671	rectangle selection	{"x1": 352181.76628468354, "y1": 248056.40530684454, "x2": 356733.9007952897, "y2": 250983.11433512915}
461	170649	352768	249632	Tumor	#ff2200	Unknown	2025-07-09 20:36:40.671	rectangle selection	{"x1": 352181.76628468354, "y1": 248056.40530684454, "x2": 356733.9007952897, "y2": 250983.11433512915}
462	170654	354112	249952	Tumor	#ff2200	Unknown	2025-07-09 20:36:40.671	rectangle selection	{"x1": 352181.76628468354, "y1": 248056.40530684454, "x2": 356733.9007952897, "y2": 250983.11433512915}
463	170685	355968	248256	Tumor	#ff2200	Unknown	2025-07-09 20:36:40.671	rectangle selection	{"x1": 352181.76628468354, "y1": 248056.40530684454, "x2": 356733.9007952897, "y2": 250983.11433512915}
464	170732	353600	250528	Tumor	#ff2200	Unknown	2025-07-09 20:36:40.671	rectangle selection	{"x1": 352181.76628468354, "y1": 248056.40530684454, "x2": 356733.9007952897, "y2": 250983.11433512915}
465	170793	355296	248128	Tumor	#ff2200	Unknown	2025-07-09 20:36:40.671	rectangle selection	{"x1": 352181.76628468354, "y1": 248056.40530684454, "x2": 356733.9007952897, "y2": 250983.11433512915}
466	170914	353440	248768	Tumor	#ff2200	Unknown	2025-07-09 20:36:40.671	rectangle selection	{"x1": 352181.76628468354, "y1": 248056.40530684454, "x2": 356733.9007952897, "y2": 250983.11433512915}
467	170968	356256	249792	Tumor	#ff2200	Unknown	2025-07-09 20:36:40.671	rectangle selection	{"x1": 352181.76628468354, "y1": 248056.40530684454, "x2": 356733.9007952897, "y2": 250983.11433512915}
468	171098	352896	250816	Tumor	#ff2200	Unknown	2025-07-09 20:36:40.671	rectangle selection	{"x1": 352181.76628468354, "y1": 248056.40530684454, "x2": 356733.9007952897, "y2": 250983.11433512915}
469	171132	354656	249568	Tumor	#ff2200	Unknown	2025-07-09 20:36:40.671	rectangle selection	{"x1": 352181.76628468354, "y1": 248056.40530684454, "x2": 356733.9007952897, "y2": 250983.11433512915}
470	171192	355392	250080	Tumor	#ff2200	Unknown	2025-07-09 20:36:40.671	rectangle selection	{"x1": 352181.76628468354, "y1": 248056.40530684454, "x2": 356733.9007952897, "y2": 250983.11433512915}
471	171217	355840	250528	Tumor	#ff2200	Unknown	2025-07-09 20:36:40.671	rectangle selection	{"x1": 352181.76628468354, "y1": 248056.40530684454, "x2": 356733.9007952897, "y2": 250983.11433512915}
472	171220	353920	250688	Tumor	#ff2200	Unknown	2025-07-09 20:36:40.671	rectangle selection	{"x1": 352181.76628468354, "y1": 248056.40530684454, "x2": 356733.9007952897, "y2": 250983.11433512915}
473	171230	355520	248832	Tumor	#ff2200	Unknown	2025-07-09 20:36:40.671	rectangle selection	{"x1": 352181.76628468354, "y1": 248056.40530684454, "x2": 356733.9007952897, "y2": 250983.11433512915}
474	171271	354624	250304	Tumor	#ff2200	Unknown	2025-07-09 20:36:40.671	rectangle selection	{"x1": 352181.76628468354, "y1": 248056.40530684454, "x2": 356733.9007952897, "y2": 250983.11433512915}
475	171290	354400	249632	Tumor	#ff2200	Unknown	2025-07-09 20:36:40.671	rectangle selection	{"x1": 352181.76628468354, "y1": 248056.40530684454, "x2": 356733.9007952897, "y2": 250983.11433512915}
476	171306	355392	250816	Tumor	#ff2200	Unknown	2025-07-09 20:36:40.671	rectangle selection	{"x1": 352181.76628468354, "y1": 248056.40530684454, "x2": 356733.9007952897, "y2": 250983.11433512915}
477	171343	353824	250464	Tumor	#ff2200	Unknown	2025-07-09 20:36:40.671	rectangle selection	{"x1": 352181.76628468354, "y1": 248056.40530684454, "x2": 356733.9007952897, "y2": 250983.11433512915}
478	171364	356704	249376	Tumor	#ff2200	Unknown	2025-07-09 20:36:40.671	rectangle selection	{"x1": 352181.76628468354, "y1": 248056.40530684454, "x2": 356733.9007952897, "y2": 250983.11433512915}
479	171377	356064	249280	Tumor	#ff2200	Unknown	2025-07-09 20:36:40.671	rectangle selection	{"x1": 352181.76628468354, "y1": 248056.40530684454, "x2": 356733.9007952897, "y2": 250983.11433512915}
480	171450	354048	249632	Tumor	#ff2200	Unknown	2025-07-09 20:36:40.671	rectangle selection	{"x1": 352181.76628468354, "y1": 248056.40530684454, "x2": 356733.9007952897, "y2": 250983.11433512915}
481	171491	353472	249952	Tumor	#ff2200	Unknown	2025-07-09 20:36:40.671	rectangle selection	{"x1": 352181.76628468354, "y1": 248056.40530684454, "x2": 356733.9007952897, "y2": 250983.11433512915}
482	169636	354144	254784	Tumor	#ff2200	Unknown	2025-07-09 20:36:46.023	rectangle selection	{"x1": 352130.7246789583, "y1": 251961.64294488923, "x2": 355933.1856054747, "y2": 255364.92522663038}
483	169658	355328	252672	Tumor	#ff2200	Unknown	2025-07-09 20:36:46.023	rectangle selection	{"x1": 352130.7246789583, "y1": 251961.64294488923, "x2": 355933.1856054747, "y2": 255364.92522663038}
484	169690	355776	254560	Tumor	#ff2200	Unknown	2025-07-09 20:36:46.023	rectangle selection	{"x1": 352130.7246789583, "y1": 251961.64294488923, "x2": 355933.1856054747, "y2": 255364.92522663038}
485	169750	354176	253632	Tumor	#ff2200	Unknown	2025-07-09 20:36:46.023	rectangle selection	{"x1": 352130.7246789583, "y1": 251961.64294488923, "x2": 355933.1856054747, "y2": 255364.92522663038}
486	169845	353536	253088	Tumor	#ff2200	Unknown	2025-07-09 20:36:46.023	rectangle selection	{"x1": 352130.7246789583, "y1": 251961.64294488923, "x2": 355933.1856054747, "y2": 255364.92522663038}
487	169878	353056	252960	Tumor	#ff2200	Unknown	2025-07-09 20:36:46.023	rectangle selection	{"x1": 352130.7246789583, "y1": 251961.64294488923, "x2": 355933.1856054747, "y2": 255364.92522663038}
488	169915	353984	252480	Tumor	#ff2200	Unknown	2025-07-09 20:36:46.023	rectangle selection	{"x1": 352130.7246789583, "y1": 251961.64294488923, "x2": 355933.1856054747, "y2": 255364.92522663038}
489	169940	354112	252896	Tumor	#ff2200	Unknown	2025-07-09 20:36:46.023	rectangle selection	{"x1": 352130.7246789583, "y1": 251961.64294488923, "x2": 355933.1856054747, "y2": 255364.92522663038}
490	169945	355680	254144	Tumor	#ff2200	Unknown	2025-07-09 20:36:46.023	rectangle selection	{"x1": 352130.7246789583, "y1": 251961.64294488923, "x2": 355933.1856054747, "y2": 255364.92522663038}
491	169982	353792	253536	Tumor	#ff2200	Unknown	2025-07-09 20:36:46.023	rectangle selection	{"x1": 352130.7246789583, "y1": 251961.64294488923, "x2": 355933.1856054747, "y2": 255364.92522663038}
492	170010	355232	253248	Tumor	#ff2200	Unknown	2025-07-09 20:36:46.023	rectangle selection	{"x1": 352130.7246789583, "y1": 251961.64294488923, "x2": 355933.1856054747, "y2": 255364.92522663038}
493	170064	352672	252160	Tumor	#ff2200	Unknown	2025-07-09 20:36:46.023	rectangle selection	{"x1": 352130.7246789583, "y1": 251961.64294488923, "x2": 355933.1856054747, "y2": 255364.92522663038}
494	170066	355232	254592	Tumor	#ff2200	Unknown	2025-07-09 20:36:46.023	rectangle selection	{"x1": 352130.7246789583, "y1": 251961.64294488923, "x2": 355933.1856054747, "y2": 255364.92522663038}
495	170093	354528	252832	Tumor	#ff2200	Unknown	2025-07-09 20:36:46.023	rectangle selection	{"x1": 352130.7246789583, "y1": 251961.64294488923, "x2": 355933.1856054747, "y2": 255364.92522663038}
496	170097	354720	252032	Tumor	#ff2200	Unknown	2025-07-09 20:36:46.023	rectangle selection	{"x1": 352130.7246789583, "y1": 251961.64294488923, "x2": 355933.1856054747, "y2": 255364.92522663038}
497	170120	353728	252672	Tumor	#ff2200	Unknown	2025-07-09 20:36:46.023	rectangle selection	{"x1": 352130.7246789583, "y1": 251961.64294488923, "x2": 355933.1856054747, "y2": 255364.92522663038}
498	170127	353792	251968	Tumor	#ff2200	Unknown	2025-07-09 20:36:46.023	rectangle selection	{"x1": 352130.7246789583, "y1": 251961.64294488923, "x2": 355933.1856054747, "y2": 255364.92522663038}
499	170190	353792	254368	Tumor	#ff2200	Unknown	2025-07-09 20:36:46.023	rectangle selection	{"x1": 352130.7246789583, "y1": 251961.64294488923, "x2": 355933.1856054747, "y2": 255364.92522663038}
500	170191	353312	252608	Tumor	#ff2200	Unknown	2025-07-09 20:36:46.023	rectangle selection	{"x1": 352130.7246789583, "y1": 251961.64294488923, "x2": 355933.1856054747, "y2": 255364.92522663038}
501	170257	354400	253984	Tumor	#ff2200	Unknown	2025-07-09 20:36:46.023	rectangle selection	{"x1": 352130.7246789583, "y1": 251961.64294488923, "x2": 355933.1856054747, "y2": 255364.92522663038}
502	170419	354880	252896	Tumor	#ff2200	Unknown	2025-07-09 20:36:46.023	rectangle selection	{"x1": 352130.7246789583, "y1": 251961.64294488923, "x2": 355933.1856054747, "y2": 255364.92522663038}
503	170525	354624	253248	Tumor	#ff2200	Unknown	2025-07-09 20:36:46.023	rectangle selection	{"x1": 352130.7246789583, "y1": 251961.64294488923, "x2": 355933.1856054747, "y2": 255364.92522663038}
504	170531	354688	254528	Tumor	#ff2200	Unknown	2025-07-09 20:36:46.023	rectangle selection	{"x1": 352130.7246789583, "y1": 251961.64294488923, "x2": 355933.1856054747, "y2": 255364.92522663038}
505	170575	355584	255008	Tumor	#ff2200	Unknown	2025-07-09 20:36:46.023	rectangle selection	{"x1": 352130.7246789583, "y1": 251961.64294488923, "x2": 355933.1856054747, "y2": 255364.92522663038}
506	170610	355232	255008	Tumor	#ff2200	Unknown	2025-07-09 20:36:46.023	rectangle selection	{"x1": 352130.7246789583, "y1": 251961.64294488923, "x2": 355933.1856054747, "y2": 255364.92522663038}
507	170714	352704	252608	Tumor	#ff2200	Unknown	2025-07-09 20:36:46.023	rectangle selection	{"x1": 352130.7246789583, "y1": 251961.64294488923, "x2": 355933.1856054747, "y2": 255364.92522663038}
508	170775	354720	253760	Tumor	#ff2200	Unknown	2025-07-09 20:36:46.023	rectangle selection	{"x1": 352130.7246789583, "y1": 251961.64294488923, "x2": 355933.1856054747, "y2": 255364.92522663038}
509	170921	354944	254816	Tumor	#ff2200	Unknown	2025-07-09 20:36:46.023	rectangle selection	{"x1": 352130.7246789583, "y1": 251961.64294488923, "x2": 355933.1856054747, "y2": 255364.92522663038}
510	170960	354944	255296	Tumor	#ff2200	Unknown	2025-07-09 20:36:46.023	rectangle selection	{"x1": 352130.7246789583, "y1": 251961.64294488923, "x2": 355933.1856054747, "y2": 255364.92522663038}
511	171009	355904	253152	Tumor	#ff2200	Unknown	2025-07-09 20:36:46.023	rectangle selection	{"x1": 352130.7246789583, "y1": 251961.64294488923, "x2": 355933.1856054747, "y2": 255364.92522663038}
512	171012	354976	252608	Tumor	#ff2200	Unknown	2025-07-09 20:36:46.023	rectangle selection	{"x1": 352130.7246789583, "y1": 251961.64294488923, "x2": 355933.1856054747, "y2": 255364.92522663038}
513	171069	354464	255168	Tumor	#ff2200	Unknown	2025-07-09 20:36:46.023	rectangle selection	{"x1": 352130.7246789583, "y1": 251961.64294488923, "x2": 355933.1856054747, "y2": 255364.92522663038}
514	171330	354048	253216	Tumor	#ff2200	Unknown	2025-07-09 20:36:46.023	rectangle selection	{"x1": 352130.7246789583, "y1": 251961.64294488923, "x2": 355933.1856054747, "y2": 255364.92522663038}
515	171397	355520	253216	Tumor	#ff2200	Unknown	2025-07-09 20:36:46.023	rectangle selection	{"x1": 352130.7246789583, "y1": 251961.64294488923, "x2": 355933.1856054747, "y2": 255364.92522663038}
516	171430	354080	254176	Tumor	#ff2200	Unknown	2025-07-09 20:36:46.023	rectangle selection	{"x1": 352130.7246789583, "y1": 251961.64294488923, "x2": 355933.1856054747, "y2": 255364.92522663038}
517	171440	355392	253760	Tumor	#ff2200	Unknown	2025-07-09 20:36:46.023	rectangle selection	{"x1": 352130.7246789583, "y1": 251961.64294488923, "x2": 355933.1856054747, "y2": 255364.92522663038}
518	186189	338784	275488	Tumor	#ff2200	Unknown	2025-07-09 20:37:00.303	rectangle selection	{"x1": 337364.3141413252, "y1": 273360.96470465686, "x2": 340646.0952094377, "y2": 275970.74419739196}
519	186272	337408	274720	Tumor	#ff2200	Unknown	2025-07-09 20:37:00.303	rectangle selection	{"x1": 337364.3141413252, "y1": 273360.96470465686, "x2": 340646.0952094377, "y2": 275970.74419739196}
520	186314	338368	274912	Tumor	#ff2200	Unknown	2025-07-09 20:37:00.304	rectangle selection	{"x1": 337364.3141413252, "y1": 273360.96470465686, "x2": 340646.0952094377, "y2": 275970.74419739196}
521	186379	338304	275488	Tumor	#ff2200	Unknown	2025-07-09 20:37:00.304	rectangle selection	{"x1": 337364.3141413252, "y1": 273360.96470465686, "x2": 340646.0952094377, "y2": 275970.74419739196}
522	186389	338784	274048	Tumor	#ff2200	Unknown	2025-07-09 20:37:00.304	rectangle selection	{"x1": 337364.3141413252, "y1": 273360.96470465686, "x2": 340646.0952094377, "y2": 275970.74419739196}
523	186413	339712	273824	Tumor	#ff2200	Unknown	2025-07-09 20:37:00.304	rectangle selection	{"x1": 337364.3141413252, "y1": 273360.96470465686, "x2": 340646.0952094377, "y2": 275970.74419739196}
524	186587	339200	274464	Tumor	#ff2200	Unknown	2025-07-09 20:37:00.304	rectangle selection	{"x1": 337364.3141413252, "y1": 273360.96470465686, "x2": 340646.0952094377, "y2": 275970.74419739196}
525	186794	340000	274304	Tumor	#ff2200	Unknown	2025-07-09 20:37:00.304	rectangle selection	{"x1": 337364.3141413252, "y1": 273360.96470465686, "x2": 340646.0952094377, "y2": 275970.74419739196}
526	186823	337568	275232	Tumor	#ff2200	Unknown	2025-07-09 20:37:00.304	rectangle selection	{"x1": 337364.3141413252, "y1": 273360.96470465686, "x2": 340646.0952094377, "y2": 275970.74419739196}
527	186845	337600	274080	Tumor	#ff2200	Unknown	2025-07-09 20:37:00.304	rectangle selection	{"x1": 337364.3141413252, "y1": 273360.96470465686, "x2": 340646.0952094377, "y2": 275970.74419739196}
528	186910	340000	274752	Tumor	#ff2200	Unknown	2025-07-09 20:37:00.304	rectangle selection	{"x1": 337364.3141413252, "y1": 273360.96470465686, "x2": 340646.0952094377, "y2": 275970.74419739196}
529	187038	340128	275328	Tumor	#ff2200	Unknown	2025-07-09 20:37:00.304	rectangle selection	{"x1": 337364.3141413252, "y1": 273360.96470465686, "x2": 340646.0952094377, "y2": 275970.74419739196}
530	187075	337888	274528	Tumor	#ff2200	Unknown	2025-07-09 20:37:00.304	rectangle selection	{"x1": 337364.3141413252, "y1": 273360.96470465686, "x2": 340646.0952094377, "y2": 275970.74419739196}
531	187092	340544	275328	Tumor	#ff2200	Unknown	2025-07-09 20:37:00.304	rectangle selection	{"x1": 337364.3141413252, "y1": 273360.96470465686, "x2": 340646.0952094377, "y2": 275970.74419739196}
532	187095	337792	274880	Tumor	#ff2200	Unknown	2025-07-09 20:37:00.304	rectangle selection	{"x1": 337364.3141413252, "y1": 273360.96470465686, "x2": 340646.0952094377, "y2": 275970.74419739196}
533	187131	339104	274848	Tumor	#ff2200	Unknown	2025-07-09 20:37:00.304	rectangle selection	{"x1": 337364.3141413252, "y1": 273360.96470465686, "x2": 340646.0952094377, "y2": 275970.74419739196}
534	187263	338112	273696	Tumor	#ff2200	Unknown	2025-07-09 20:37:00.304	rectangle selection	{"x1": 337364.3141413252, "y1": 273360.96470465686, "x2": 340646.0952094377, "y2": 275970.74419739196}
535	187278	339488	274464	Tumor	#ff2200	Unknown	2025-07-09 20:37:00.304	rectangle selection	{"x1": 337364.3141413252, "y1": 273360.96470465686, "x2": 340646.0952094377, "y2": 275970.74419739196}
536	187316	340256	274752	Tumor	#ff2200	Unknown	2025-07-09 20:37:00.304	rectangle selection	{"x1": 337364.3141413252, "y1": 273360.96470465686, "x2": 340646.0952094377, "y2": 275970.74419739196}
537	187335	339296	273952	Tumor	#ff2200	Unknown	2025-07-09 20:37:00.304	rectangle selection	{"x1": 337364.3141413252, "y1": 273360.96470465686, "x2": 340646.0952094377, "y2": 275970.74419739196}
538	187381	339136	275840	Tumor	#ff2200	Unknown	2025-07-09 20:37:00.304	rectangle selection	{"x1": 337364.3141413252, "y1": 273360.96470465686, "x2": 340646.0952094377, "y2": 275970.74419739196}
539	187546	338432	273888	Tumor	#ff2200	Unknown	2025-07-09 20:37:00.304	rectangle selection	{"x1": 337364.3141413252, "y1": 273360.96470465686, "x2": 340646.0952094377, "y2": 275970.74419739196}
540	187854	339136	274016	Tumor	#ff2200	Unknown	2025-07-09 20:37:00.304	rectangle selection	{"x1": 337364.3141413252, "y1": 273360.96470465686, "x2": 340646.0952094377, "y2": 275970.74419739196}
541	187856	337792	273472	Tumor	#ff2200	Unknown	2025-07-09 20:37:00.304	rectangle selection	{"x1": 337364.3141413252, "y1": 273360.96470465686, "x2": 340646.0952094377, "y2": 275970.74419739196}
542	187882	338656	273568	Tumor	#ff2200	Unknown	2025-07-09 20:37:00.304	rectangle selection	{"x1": 337364.3141413252, "y1": 273360.96470465686, "x2": 340646.0952094377, "y2": 275970.74419739196}
543	147813	354432	220832	Tumor	#ff2200	Unknown	2025-07-09 20:37:39.555	rectangle selection	{"x1": 352439.66117250547, "y1": 219866.6399050886, "x2": 355235.39103502664, "y2": 221036.28965211337}
544	148011	353664	220448	Tumor	#ff2200	Unknown	2025-07-09 20:37:39.555	rectangle selection	{"x1": 352439.66117250547, "y1": 219866.6399050886, "x2": 355235.39103502664, "y2": 221036.28965211337}
545	148151	352800	220576	Tumor	#ff2200	Unknown	2025-07-09 20:37:39.555	rectangle selection	{"x1": 352439.66117250547, "y1": 219866.6399050886, "x2": 355235.39103502664, "y2": 221036.28965211337}
546	148159	354560	220384	Tumor	#ff2200	Unknown	2025-07-09 20:37:39.555	rectangle selection	{"x1": 352439.66117250547, "y1": 219866.6399050886, "x2": 355235.39103502664, "y2": 221036.28965211337}
547	148366	354848	220128	Tumor	#ff2200	Unknown	2025-07-09 20:37:39.555	rectangle selection	{"x1": 352439.66117250547, "y1": 219866.6399050886, "x2": 355235.39103502664, "y2": 221036.28965211337}
548	148570	353376	220832	Tumor	#ff2200	Unknown	2025-07-09 20:37:39.555	rectangle selection	{"x1": 352439.66117250547, "y1": 219866.6399050886, "x2": 355235.39103502664, "y2": 221036.28965211337}
549	148821	353248	219904	Tumor	#ff2200	Unknown	2025-07-09 20:37:39.555	rectangle selection	{"x1": 352439.66117250547, "y1": 219866.6399050886, "x2": 355235.39103502664, "y2": 221036.28965211337}
550	149122	354112	220384	Tumor	#ff2200	Unknown	2025-07-09 20:37:39.555	rectangle selection	{"x1": 352439.66117250547, "y1": 219866.6399050886, "x2": 355235.39103502664, "y2": 221036.28965211337}
551	149459	353952	220864	Tumor	#ff2200	Unknown	2025-07-09 20:37:39.555	rectangle selection	{"x1": 352439.66117250547, "y1": 219866.6399050886, "x2": 355235.39103502664, "y2": 221036.28965211337}
552	149480	354880	220736	Tumor	#ff2200	Unknown	2025-07-09 20:37:39.555	rectangle selection	{"x1": 352439.66117250547, "y1": 219866.6399050886, "x2": 355235.39103502664, "y2": 221036.28965211337}
553	147784	354144	215936	Tumor	#ff2200	Unknown	2025-07-09 20:37:47.704	rectangle selection	{"x1": 353222.62571429054, "y1": 214808.9475895658, "x2": 354830.0181305478, "y2": 217042.8784937086}
554	147832	354144	216352	Tumor	#ff2200	Unknown	2025-07-09 20:37:47.705	rectangle selection	{"x1": 353222.62571429054, "y1": 214808.9475895658, "x2": 354830.0181305478, "y2": 217042.8784937086}
555	148252	353536	216512	Tumor	#ff2200	Unknown	2025-07-09 20:37:47.705	rectangle selection	{"x1": 353222.62571429054, "y1": 214808.9475895658, "x2": 354830.0181305478, "y2": 217042.8784937086}
556	148266	353824	215456	Tumor	#ff2200	Unknown	2025-07-09 20:37:47.705	rectangle selection	{"x1": 353222.62571429054, "y1": 214808.9475895658, "x2": 354830.0181305478, "y2": 217042.8784937086}
557	148453	353408	216032	Tumor	#ff2200	Unknown	2025-07-09 20:37:47.705	rectangle selection	{"x1": 353222.62571429054, "y1": 214808.9475895658, "x2": 354830.0181305478, "y2": 217042.8784937086}
558	148632	354528	216960	Tumor	#ff2200	Unknown	2025-07-09 20:37:47.705	rectangle selection	{"x1": 353222.62571429054, "y1": 214808.9475895658, "x2": 354830.0181305478, "y2": 217042.8784937086}
559	148752	353760	214944	Tumor	#ff2200	Unknown	2025-07-09 20:37:47.705	rectangle selection	{"x1": 353222.62571429054, "y1": 214808.9475895658, "x2": 354830.0181305478, "y2": 217042.8784937086}
560	149461	353760	216768	Tumor	#ff2200	Unknown	2025-07-09 20:37:47.705	rectangle selection	{"x1": 353222.62571429054, "y1": 214808.9475895658, "x2": 354830.0181305478, "y2": 217042.8784937086}
561	149571	353888	217024	Tumor	#ff2200	Unknown	2025-07-09 20:37:47.705	rectangle selection	{"x1": 353222.62571429054, "y1": 214808.9475895658, "x2": 354830.0181305478, "y2": 217042.8784937086}
562	122249	326560	192480	Lymphocytes	#fbff00	Unknown	2025-07-09 20:38:25.035	rectangle selection	{"x1": 326271.1496265151, "y1": 192311.99689109126, "x2": 326840.5404627094, "y2": 192687.5028476789}
563	143671	317952	210080	Tumor	#ff2200	Unknown	2025-07-09 20:38:52.793	rectangle selection	{"x1": 313993.24779913365, "y1": 207271.41670484014, "x2": 318543.785991107, "y2": 210198.79473432322}
564	143696	315520	209152	Tumor	#ff2200	Unknown	2025-07-09 20:38:52.793	rectangle selection	{"x1": 313993.24779913365, "y1": 207271.41670484014, "x2": 318543.785991107, "y2": 210198.79473432322}
565	143699	314400	208832	Tumor	#ff2200	Unknown	2025-07-09 20:38:52.793	rectangle selection	{"x1": 313993.24779913365, "y1": 207271.41670484014, "x2": 318543.785991107, "y2": 210198.79473432322}
566	143739	314688	209248	Tumor	#ff2200	Unknown	2025-07-09 20:38:52.793	rectangle selection	{"x1": 313993.24779913365, "y1": 207271.41670484014, "x2": 318543.785991107, "y2": 210198.79473432322}
567	143760	315776	209920	Tumor	#ff2200	Unknown	2025-07-09 20:38:52.793	rectangle selection	{"x1": 313993.24779913365, "y1": 207271.41670484014, "x2": 318543.785991107, "y2": 210198.79473432322}
568	143761	314400	208064	Tumor	#ff2200	Unknown	2025-07-09 20:38:52.793	rectangle selection	{"x1": 313993.24779913365, "y1": 207271.41670484014, "x2": 318543.785991107, "y2": 210198.79473432322}
569	143923	316544	208096	Tumor	#ff2200	Unknown	2025-07-09 20:38:52.793	rectangle selection	{"x1": 313993.24779913365, "y1": 207271.41670484014, "x2": 318543.785991107, "y2": 210198.79473432322}
570	143946	316288	209408	Tumor	#ff2200	Unknown	2025-07-09 20:38:52.793	rectangle selection	{"x1": 313993.24779913365, "y1": 207271.41670484014, "x2": 318543.785991107, "y2": 210198.79473432322}
571	144017	315072	210080	Tumor	#ff2200	Unknown	2025-07-09 20:38:52.793	rectangle selection	{"x1": 313993.24779913365, "y1": 207271.41670484014, "x2": 318543.785991107, "y2": 210198.79473432322}
572	144035	314944	209824	Tumor	#ff2200	Unknown	2025-07-09 20:38:52.793	rectangle selection	{"x1": 313993.24779913365, "y1": 207271.41670484014, "x2": 318543.785991107, "y2": 210198.79473432322}
573	144068	315296	209568	Tumor	#ff2200	Unknown	2025-07-09 20:38:52.793	rectangle selection	{"x1": 313993.24779913365, "y1": 207271.41670484014, "x2": 318543.785991107, "y2": 210198.79473432322}
574	144075	317472	207776	Tumor	#ff2200	Unknown	2025-07-09 20:38:52.793	rectangle selection	{"x1": 313993.24779913365, "y1": 207271.41670484014, "x2": 318543.785991107, "y2": 210198.79473432322}
575	144108	315648	208224	Tumor	#ff2200	Unknown	2025-07-09 20:38:52.793	rectangle selection	{"x1": 313993.24779913365, "y1": 207271.41670484014, "x2": 318543.785991107, "y2": 210198.79473432322}
576	144204	315648	209536	Tumor	#ff2200	Unknown	2025-07-09 20:38:52.793	rectangle selection	{"x1": 313993.24779913365, "y1": 207271.41670484014, "x2": 318543.785991107, "y2": 210198.79473432322}
577	144304	317088	207712	Tumor	#ff2200	Unknown	2025-07-09 20:38:52.793	rectangle selection	{"x1": 313993.24779913365, "y1": 207271.41670484014, "x2": 318543.785991107, "y2": 210198.79473432322}
578	144744	316160	207424	Tumor	#ff2200	Unknown	2025-07-09 20:38:52.793	rectangle selection	{"x1": 313993.24779913365, "y1": 207271.41670484014, "x2": 318543.785991107, "y2": 210198.79473432322}
579	144765	317696	207360	Tumor	#ff2200	Unknown	2025-07-09 20:38:52.793	rectangle selection	{"x1": 313993.24779913365, "y1": 207271.41670484014, "x2": 318543.785991107, "y2": 210198.79473432322}
580	145222	315040	208512	Tumor	#ff2200	Unknown	2025-07-09 20:38:52.793	rectangle selection	{"x1": 313993.24779913365, "y1": 207271.41670484014, "x2": 318543.785991107, "y2": 210198.79473432322}
581	145335	315264	208320	Tumor	#ff2200	Unknown	2025-07-09 20:38:52.793	rectangle selection	{"x1": 313993.24779913365, "y1": 207271.41670484014, "x2": 318543.785991107, "y2": 210198.79473432322}
582	145351	315040	208864	Tumor	#ff2200	Unknown	2025-07-09 20:38:52.793	rectangle selection	{"x1": 313993.24779913365, "y1": 207271.41670484014, "x2": 318543.785991107, "y2": 210198.79473432322}
583	145380	316384	209696	Tumor	#ff2200	Unknown	2025-07-09 20:38:52.793	rectangle selection	{"x1": 313993.24779913365, "y1": 207271.41670484014, "x2": 318543.785991107, "y2": 210198.79473432322}
584	145580	314688	208160	Tumor	#ff2200	Unknown	2025-07-09 20:38:52.793	rectangle selection	{"x1": 313993.24779913365, "y1": 207271.41670484014, "x2": 318543.785991107, "y2": 210198.79473432322}
585	145620	315552	208640	Tumor	#ff2200	Unknown	2025-07-09 20:38:52.793	rectangle selection	{"x1": 313993.24779913365, "y1": 207271.41670484014, "x2": 318543.785991107, "y2": 210198.79473432322}
586	145659	316352	207680	Tumor	#ff2200	Unknown	2025-07-09 20:38:52.793	rectangle selection	{"x1": 313993.24779913365, "y1": 207271.41670484014, "x2": 318543.785991107, "y2": 210198.79473432322}
587	145731	318016	209600	Tumor	#ff2200	Unknown	2025-07-09 20:38:52.793	rectangle selection	{"x1": 313993.24779913365, "y1": 207271.41670484014, "x2": 318543.785991107, "y2": 210198.79473432322}
588	145744	317504	208672	Tumor	#ff2200	Unknown	2025-07-09 20:38:52.793	rectangle selection	{"x1": 313993.24779913365, "y1": 207271.41670484014, "x2": 318543.785991107, "y2": 210198.79473432322}
589	145901	315776	207840	Tumor	#ff2200	Unknown	2025-07-09 20:38:52.793	rectangle selection	{"x1": 313993.24779913365, "y1": 207271.41670484014, "x2": 318543.785991107, "y2": 210198.79473432322}
590	146016	316960	209536	Tumor	#ff2200	Unknown	2025-07-09 20:38:52.793	rectangle selection	{"x1": 313993.24779913365, "y1": 207271.41670484014, "x2": 318543.785991107, "y2": 210198.79473432322}
591	146188	316768	207520	Tumor	#ff2200	Unknown	2025-07-09 20:38:52.793	rectangle selection	{"x1": 313993.24779913365, "y1": 207271.41670484014, "x2": 318543.785991107, "y2": 210198.79473432322}
592	146267	316128	208800	Tumor	#ff2200	Unknown	2025-07-09 20:38:52.793	rectangle selection	{"x1": 313993.24779913365, "y1": 207271.41670484014, "x2": 318543.785991107, "y2": 210198.79473432322}
593	146355	316032	208416	Tumor	#ff2200	Unknown	2025-07-09 20:38:52.793	rectangle selection	{"x1": 313993.24779913365, "y1": 207271.41670484014, "x2": 318543.785991107, "y2": 210198.79473432322}
594	146362	316672	208672	Tumor	#ff2200	Unknown	2025-07-09 20:38:52.793	rectangle selection	{"x1": 313993.24779913365, "y1": 207271.41670484014, "x2": 318543.785991107, "y2": 210198.79473432322}
595	146717	318528	208064	Tumor	#ff2200	Unknown	2025-07-09 20:38:52.793	rectangle selection	{"x1": 313993.24779913365, "y1": 207271.41670484014, "x2": 318543.785991107, "y2": 210198.79473432322}
596	146729	317088	208608	Tumor	#ff2200	Unknown	2025-07-09 20:38:52.793	rectangle selection	{"x1": 313993.24779913365, "y1": 207271.41670484014, "x2": 318543.785991107, "y2": 210198.79473432322}
597	146942	318144	208000	Tumor	#ff2200	Unknown	2025-07-09 20:38:52.793	rectangle selection	{"x1": 313993.24779913365, "y1": 207271.41670484014, "x2": 318543.785991107, "y2": 210198.79473432322}
598	147055	316800	209056	Tumor	#ff2200	Unknown	2025-07-09 20:38:52.793	rectangle selection	{"x1": 313993.24779913365, "y1": 207271.41670484014, "x2": 318543.785991107, "y2": 210198.79473432322}
599	147190	316000	207296	Tumor	#ff2200	Unknown	2025-07-09 20:38:52.793	rectangle selection	{"x1": 313993.24779913365, "y1": 207271.41670484014, "x2": 318543.785991107, "y2": 210198.79473432322}
600	147531	315968	209216	Tumor	#ff2200	Unknown	2025-07-09 20:38:52.793	rectangle selection	{"x1": 313993.24779913365, "y1": 207271.41670484014, "x2": 318543.785991107, "y2": 210198.79473432322}
601	143717	319040	210432	Tumor	#ff2200	Unknown	2025-07-09 20:39:00.509	rectangle selection	{"x1": 318566.8953334698, "y1": 209934.08013751087, "x2": 320445.75995206786, "y2": 212745.49431903637}
602	143771	318976	211680	Tumor	#ff2200	Unknown	2025-07-09 20:39:00.509	rectangle selection	{"x1": 318566.8953334698, "y1": 209934.08013751087, "x2": 320445.75995206786, "y2": 212745.49431903637}
603	143780	318688	212000	Tumor	#ff2200	Unknown	2025-07-09 20:39:00.509	rectangle selection	{"x1": 318566.8953334698, "y1": 209934.08013751087, "x2": 320445.75995206786, "y2": 212745.49431903637}
604	144002	319232	212352	Tumor	#ff2200	Unknown	2025-07-09 20:39:00.509	rectangle selection	{"x1": 318566.8953334698, "y1": 209934.08013751087, "x2": 320445.75995206786, "y2": 212745.49431903637}
605	144071	318848	212416	Tumor	#ff2200	Unknown	2025-07-09 20:39:00.509	rectangle selection	{"x1": 318566.8953334698, "y1": 209934.08013751087, "x2": 320445.75995206786, "y2": 212745.49431903637}
606	145456	319392	212640	Tumor	#ff2200	Unknown	2025-07-09 20:39:00.509	rectangle selection	{"x1": 318566.8953334698, "y1": 209934.08013751087, "x2": 320445.75995206786, "y2": 212745.49431903637}
607	145717	320064	210304	Tumor	#ff2200	Unknown	2025-07-09 20:39:00.509	rectangle selection	{"x1": 318566.8953334698, "y1": 209934.08013751087, "x2": 320445.75995206786, "y2": 212745.49431903637}
608	146217	319232	210944	Tumor	#ff2200	Unknown	2025-07-09 20:39:00.509	rectangle selection	{"x1": 318566.8953334698, "y1": 209934.08013751087, "x2": 320445.75995206786, "y2": 212745.49431903637}
609	147192	318912	209984	Tumor	#ff2200	Unknown	2025-07-09 20:39:00.509	rectangle selection	{"x1": 318566.8953334698, "y1": 209934.08013751087, "x2": 320445.75995206786, "y2": 212745.49431903637}
610	147217	318912	211200	Tumor	#ff2200	Unknown	2025-07-09 20:39:00.509	rectangle selection	{"x1": 318566.8953334698, "y1": 209934.08013751087, "x2": 320445.75995206786, "y2": 212745.49431903637}
611	147338	319616	210368	Tumor	#ff2200	Unknown	2025-07-09 20:39:00.509	rectangle selection	{"x1": 318566.8953334698, "y1": 209934.08013751087, "x2": 320445.75995206786, "y2": 212745.49431903637}
612	147342	320128	210880	Tumor	#ff2200	Unknown	2025-07-09 20:39:00.509	rectangle selection	{"x1": 318566.8953334698, "y1": 209934.08013751087, "x2": 320445.75995206786, "y2": 212745.49431903637}
613	147700	319328	210336	Tumor	#ff2200	Unknown	2025-07-09 20:39:00.509	rectangle selection	{"x1": 318566.8953334698, "y1": 209934.08013751087, "x2": 320445.75995206786, "y2": 212745.49431903637}
614	132729	106496	223424	Negative control	#aaaaaa	Unknown	2025-07-09 20:40:16.865	rectangle selection	{"x1": 106306.79136003215, "y1": 223169.62005432244, "x2": 106815.69811627344, "y2": 223855.0899019529}
615	133232	106592	223680	Negative control	#aaaaaa	Unknown	2025-07-09 20:40:16.866	rectangle selection	{"x1": 106306.79136003215, "y1": 223169.62005432244, "x2": 106815.69811627344, "y2": 223855.0899019529}
616	132683	101216	225856	Negative control	#aaaaaa	Unknown	2025-07-09 20:40:25.704	rectangle selection	{"x1": 101018.78859061553, "y1": 225667.82000661155, "x2": 101465.99540695158, "y2": 226106.60784259794}
617	134593	101344	225856	Negative control	#aaaaaa	Unknown	2025-07-09 20:40:25.704	rectangle selection	{"x1": 101018.78859061553, "y1": 225667.82000661155, "x2": 101465.99540695158, "y2": 226106.60784259794}
618	106406	52032	195264	Negative control	#aaaaaa	Unknown	2025-07-09 20:40:58.450	rectangle selection	{"x1": 51397.086785068495, "y1": 194669.75890338342, "x2": 52652.154757696546, "y2": 195868.351407861}
619	108426	66496	182208	Negative control	#aaaaaa	Unknown	2025-07-09 20:41:03.457	rectangle selection	{"x1": 65682.78960932895, "y1": 181797.32444571375, "x2": 66830.26058911988, "y2": 183479.15352476313}
620	109238	65792	183232	Negative control	#aaaaaa	Unknown	2025-07-09 20:41:03.457	rectangle selection	{"x1": 65682.78960932895, "y1": 181797.32444571375, "x2": 66830.26058911988, "y2": 183479.15352476313}
621	88728	60608	176032	Negative control	#aaaaaa	Unknown	2025-07-09 20:41:16.380	rectangle selection	{"x1": 57450.8424719486, "y1": 175002.1339430235, "x2": 61704.46420001463, "y2": 179375.78762939098}
622	88754	59808	176032	Negative control	#aaaaaa	Unknown	2025-07-09 20:41:16.380	rectangle selection	{"x1": 57450.8424719486, "y1": 175002.1339430235, "x2": 61704.46420001463, "y2": 179375.78762939098}
623	89130	61440	175488	Negative control	#aaaaaa	Unknown	2025-07-09 20:41:16.380	rectangle selection	{"x1": 57450.8424719486, "y1": 175002.1339430235, "x2": 61704.46420001463, "y2": 179375.78762939098}
624	90260	61088	175360	Negative control	#aaaaaa	Unknown	2025-07-09 20:41:16.380	rectangle selection	{"x1": 57450.8424719486, "y1": 175002.1339430235, "x2": 61704.46420001463, "y2": 179375.78762939098}
625	106933	59200	175936	Negative control	#aaaaaa	Unknown	2025-07-09 20:41:16.380	rectangle selection	{"x1": 57450.8424719486, "y1": 175002.1339430235, "x2": 61704.46420001463, "y2": 179375.78762939098}
626	107049	58176	177248	Negative control	#aaaaaa	Unknown	2025-07-09 20:41:16.380	rectangle selection	{"x1": 57450.8424719486, "y1": 175002.1339430235, "x2": 61704.46420001463, "y2": 179375.78762939098}
627	107191	58752	176320	Negative control	#aaaaaa	Unknown	2025-07-09 20:41:16.380	rectangle selection	{"x1": 57450.8424719486, "y1": 175002.1339430235, "x2": 61704.46420001463, "y2": 179375.78762939098}
628	107197	60160	176704	Negative control	#aaaaaa	Unknown	2025-07-09 20:41:16.380	rectangle selection	{"x1": 57450.8424719486, "y1": 175002.1339430235, "x2": 61704.46420001463, "y2": 179375.78762939098}
629	107364	58528	178624	Negative control	#aaaaaa	Unknown	2025-07-09 20:41:16.380	rectangle selection	{"x1": 57450.8424719486, "y1": 175002.1339430235, "x2": 61704.46420001463, "y2": 179375.78762939098}
630	107375	61184	177120	Negative control	#aaaaaa	Unknown	2025-07-09 20:41:16.380	rectangle selection	{"x1": 57450.8424719486, "y1": 175002.1339430235, "x2": 61704.46420001463, "y2": 179375.78762939098}
631	107504	59520	177952	Negative control	#aaaaaa	Unknown	2025-07-09 20:41:16.380	rectangle selection	{"x1": 57450.8424719486, "y1": 175002.1339430235, "x2": 61704.46420001463, "y2": 179375.78762939098}
632	107703	60864	176608	Negative control	#aaaaaa	Unknown	2025-07-09 20:41:16.380	rectangle selection	{"x1": 57450.8424719486, "y1": 175002.1339430235, "x2": 61704.46420001463, "y2": 179375.78762939098}
633	107704	59776	176736	Negative control	#aaaaaa	Unknown	2025-07-09 20:41:16.380	rectangle selection	{"x1": 57450.8424719486, "y1": 175002.1339430235, "x2": 61704.46420001463, "y2": 179375.78762939098}
634	107749	60512	179040	Negative control	#aaaaaa	Unknown	2025-07-09 20:41:16.380	rectangle selection	{"x1": 57450.8424719486, "y1": 175002.1339430235, "x2": 61704.46420001463, "y2": 179375.78762939098}
635	107777	58944	177344	Negative control	#aaaaaa	Unknown	2025-07-09 20:41:16.380	rectangle selection	{"x1": 57450.8424719486, "y1": 175002.1339430235, "x2": 61704.46420001463, "y2": 179375.78762939098}
636	107790	60896	177760	Negative control	#aaaaaa	Unknown	2025-07-09 20:41:16.380	rectangle selection	{"x1": 57450.8424719486, "y1": 175002.1339430235, "x2": 61704.46420001463, "y2": 179375.78762939098}
637	107791	60320	177024	Negative control	#aaaaaa	Unknown	2025-07-09 20:41:16.380	rectangle selection	{"x1": 57450.8424719486, "y1": 175002.1339430235, "x2": 61704.46420001463, "y2": 179375.78762939098}
638	107819	57984	178464	Negative control	#aaaaaa	Unknown	2025-07-09 20:41:16.380	rectangle selection	{"x1": 57450.8424719486, "y1": 175002.1339430235, "x2": 61704.46420001463, "y2": 179375.78762939098}
639	108160	61568	179328	Negative control	#aaaaaa	Unknown	2025-07-09 20:41:16.380	rectangle selection	{"x1": 57450.8424719486, "y1": 175002.1339430235, "x2": 61704.46420001463, "y2": 179375.78762939098}
640	88304	59040	173312	Negative control	#aaaaaa	Unknown	2025-07-09 20:41:26.592	rectangle selection	{"x1": 58570.85290300582, "y1": 173281.27288904446, "x2": 59840.42833534222, "y2": 174357.07010956187}
641	88405	59168	173856	Negative control	#aaaaaa	Unknown	2025-07-09 20:41:26.592	rectangle selection	{"x1": 58570.85290300582, "y1": 173281.27288904446, "x2": 59840.42833534222, "y2": 174357.07010956187}
642	88993	59744	173952	Negative control	#aaaaaa	Unknown	2025-07-09 20:41:26.592	rectangle selection	{"x1": 58570.85290300582, "y1": 173281.27288904446, "x2": 59840.42833534222, "y2": 174357.07010956187}
643	87522	40160	155520	Negative control	#aaaaaa	Unknown	2025-07-09 20:41:37.721	rectangle selection	{"x1": 39748.047355458446, "y1": 153411.38147994512, "x2": 40777.887505669205, "y2": 156049.65034799438}
644	88471	40288	153760	Negative control	#aaaaaa	Unknown	2025-07-09 20:41:37.721	rectangle selection	{"x1": 39748.047355458446, "y1": 153411.38147994512, "x2": 40777.887505669205, "y2": 156049.65034799438}
645	86732	32512	160704	Negative control	#aaaaaa	Unknown	2025-07-09 20:41:42.407	rectangle selection	{"x1": 31555.912855618015, "y1": 159272.17126507216, "x2": 34705.173900381706, "y2": 162056.22910595592}
646	86973	32576	161376	Negative control	#aaaaaa	Unknown	2025-07-09 20:41:42.407	rectangle selection	{"x1": 31555.912855618015, "y1": 159272.17126507216, "x2": 34705.173900381706, "y2": 162056.22910595592}
647	88465	33248	161184	Negative control	#aaaaaa	Unknown	2025-07-09 20:41:42.407	rectangle selection	{"x1": 31555.912855618015, "y1": 159272.17126507216, "x2": 34705.173900381706, "y2": 162056.22910595592}
648	88507	33696	161600	Negative control	#aaaaaa	Unknown	2025-07-09 20:41:42.407	rectangle selection	{"x1": 31555.912855618015, "y1": 159272.17126507216, "x2": 34705.173900381706, "y2": 162056.22910595592}
649	88540	33312	161824	Negative control	#aaaaaa	Unknown	2025-07-09 20:41:42.407	rectangle selection	{"x1": 31555.912855618015, "y1": 159272.17126507216, "x2": 34705.173900381706, "y2": 162056.22910595592}
650	88691	34144	161216	Negative control	#aaaaaa	Unknown	2025-07-09 20:41:42.407	rectangle selection	{"x1": 31555.912855618015, "y1": 159272.17126507216, "x2": 34705.173900381706, "y2": 162056.22910595592}
651	88734	32416	160896	Negative control	#aaaaaa	Unknown	2025-07-09 20:41:42.407	rectangle selection	{"x1": 31555.912855618015, "y1": 159272.17126507216, "x2": 34705.173900381706, "y2": 162056.22910595592}
652	88788	32704	161696	Negative control	#aaaaaa	Unknown	2025-07-09 20:41:42.407	rectangle selection	{"x1": 31555.912855618015, "y1": 159272.17126507216, "x2": 34705.173900381706, "y2": 162056.22910595592}
653	88837	33280	159808	Negative control	#aaaaaa	Unknown	2025-07-09 20:41:42.407	rectangle selection	{"x1": 31555.912855618015, "y1": 159272.17126507216, "x2": 34705.173900381706, "y2": 162056.22910595592}
654	88884	32576	160448	Negative control	#aaaaaa	Unknown	2025-07-09 20:41:42.407	rectangle selection	{"x1": 31555.912855618015, "y1": 159272.17126507216, "x2": 34705.173900381706, "y2": 162056.22910595592}
655	89005	34240	160704	Negative control	#aaaaaa	Unknown	2025-07-09 20:41:42.407	rectangle selection	{"x1": 31555.912855618015, "y1": 159272.17126507216, "x2": 34705.173900381706, "y2": 162056.22910595592}
656	172910	40960	281984	Normal_duct	#3103d4	Unknown	2025-07-09 20:42:57.954	rectangle selection	{"x1": 40426.05030381768, "y1": 281231.3139711466, "x2": 41459.01455730905, "y2": 283699.61354052206}
657	172936	40928	282464	Normal_duct	#3103d4	Unknown	2025-07-09 20:42:57.954	rectangle selection	{"x1": 40426.05030381768, "y1": 281231.3139711466, "x2": 41459.01455730905, "y2": 283699.61354052206}
658	172973	41152	282912	Normal_duct	#3103d4	Unknown	2025-07-09 20:42:57.954	rectangle selection	{"x1": 40426.05030381768, "y1": 281231.3139711466, "x2": 41459.01455730905, "y2": 283699.61354052206}
659	173248	41440	281920	Normal_duct	#3103d4	Unknown	2025-07-09 20:42:57.954	rectangle selection	{"x1": 40426.05030381768, "y1": 281231.3139711466, "x2": 41459.01455730905, "y2": 283699.61354052206}
660	173315	40960	281408	Normal_duct	#3103d4	Unknown	2025-07-09 20:42:57.954	rectangle selection	{"x1": 40426.05030381768, "y1": 281231.3139711466, "x2": 41459.01455730905, "y2": 283699.61354052206}
661	173421	41280	281440	Normal_duct	#3103d4	Unknown	2025-07-09 20:42:57.954	rectangle selection	{"x1": 40426.05030381768, "y1": 281231.3139711466, "x2": 41459.01455730905, "y2": 283699.61354052206}
662	173787	41120	283456	Normal_duct	#3103d4	Unknown	2025-07-09 20:42:57.954	rectangle selection	{"x1": 40426.05030381768, "y1": 281231.3139711466, "x2": 41459.01455730905, "y2": 283699.61354052206}
663	172939	36960	280672	Normal_duct	#3103d4	Unknown	2025-07-09 20:43:03.580	rectangle selection	{"x1": 36420.4292659274, "y1": 278832.53708108136, "x2": 37760.91648204942, "y2": 283167.97527412366}
664	172946	37376	282048	Normal_duct	#3103d4	Unknown	2025-07-09 20:43:03.580	rectangle selection	{"x1": 36420.4292659274, "y1": 278832.53708108136, "x2": 37760.91648204942, "y2": 283167.97527412366}
665	173030	37568	278848	Normal_duct	#3103d4	Unknown	2025-07-09 20:43:03.580	rectangle selection	{"x1": 36420.4292659274, "y1": 278832.53708108136, "x2": 37760.91648204942, "y2": 283167.97527412366}
666	173038	36832	279360	Normal_duct	#3103d4	Unknown	2025-07-09 20:43:03.580	rectangle selection	{"x1": 36420.4292659274, "y1": 278832.53708108136, "x2": 37760.91648204942, "y2": 283167.97527412366}
667	173071	37088	281568	Normal_duct	#3103d4	Unknown	2025-07-09 20:43:03.580	rectangle selection	{"x1": 36420.4292659274, "y1": 278832.53708108136, "x2": 37760.91648204942, "y2": 283167.97527412366}
668	173134	37056	282816	Normal_duct	#3103d4	Unknown	2025-07-09 20:43:03.580	rectangle selection	{"x1": 36420.4292659274, "y1": 278832.53708108136, "x2": 37760.91648204942, "y2": 283167.97527412366}
669	173177	36992	279808	Normal_duct	#3103d4	Unknown	2025-07-09 20:43:03.580	rectangle selection	{"x1": 36420.4292659274, "y1": 278832.53708108136, "x2": 37760.91648204942, "y2": 283167.97527412366}
670	173223	37280	279616	Normal_duct	#3103d4	Unknown	2025-07-09 20:43:03.580	rectangle selection	{"x1": 36420.4292659274, "y1": 278832.53708108136, "x2": 37760.91648204942, "y2": 283167.97527412366}
671	173269	37280	283104	Normal_duct	#3103d4	Unknown	2025-07-09 20:43:03.580	rectangle selection	{"x1": 36420.4292659274, "y1": 278832.53708108136, "x2": 37760.91648204942, "y2": 283167.97527412366}
672	173316	37088	280256	Normal_duct	#3103d4	Unknown	2025-07-09 20:43:03.580	rectangle selection	{"x1": 36420.4292659274, "y1": 278832.53708108136, "x2": 37760.91648204942, "y2": 283167.97527412366}
673	173498	37312	279232	Normal_duct	#3103d4	Unknown	2025-07-09 20:43:03.580	rectangle selection	{"x1": 36420.4292659274, "y1": 278832.53708108136, "x2": 37760.91648204942, "y2": 283167.97527412366}
674	173599	36576	280352	Normal_duct	#3103d4	Unknown	2025-07-09 20:43:03.580	rectangle selection	{"x1": 36420.4292659274, "y1": 278832.53708108136, "x2": 37760.91648204942, "y2": 283167.97527412366}
675	173724	36960	281248	Normal_duct	#3103d4	Unknown	2025-07-09 20:43:03.580	rectangle selection	{"x1": 36420.4292659274, "y1": 278832.53708108136, "x2": 37760.91648204942, "y2": 283167.97527412366}
676	191114	38688	288096	Normal_duct	#3103d4	Unknown	2025-07-09 20:43:10.119	rectangle selection	{"x1": 37283.546973762335, "y1": 287927.980940534, "x2": 39751.94432468391, "y2": 288545.9603121797}
677	191470	37440	288064	Normal_duct	#3103d4	Unknown	2025-07-09 20:43:10.119	rectangle selection	{"x1": 37283.546973762335, "y1": 287927.980940534, "x2": 39751.94432468391, "y2": 288545.9603121797}
678	191612	39328	288064	Normal_duct	#3103d4	Unknown	2025-07-09 20:43:10.119	rectangle selection	{"x1": 37283.546973762335, "y1": 287927.980940534, "x2": 39751.94432468391, "y2": 288545.9603121797}
679	191690	38144	288064	Normal_duct	#3103d4	Unknown	2025-07-09 20:43:10.119	rectangle selection	{"x1": 37283.546973762335, "y1": 287927.980940534, "x2": 39751.94432468391, "y2": 288545.9603121797}
680	171925	11968	287456	Normal_duct	#3103d4	Unknown	2025-07-09 20:43:34.072	rectangle selection	{"x1": 11678.47511841954, "y1": 286943.14561656665, "x2": 14321.17736364256, "y2": 287931.90164593136}
681	172113	12544	287424	Normal_duct	#3103d4	Unknown	2025-07-09 20:43:34.072	rectangle selection	{"x1": 11678.47511841954, "y1": 286943.14561656665, "x2": 14321.17736364256, "y2": 287931.90164593136}
682	172690	12992	287392	Normal_duct	#3103d4	Unknown	2025-07-09 20:43:34.072	rectangle selection	{"x1": 11678.47511841954, "y1": 286943.14561656665, "x2": 14321.17736364256, "y2": 287931.90164593136}
683	190503	13664	287680	Normal_duct	#3103d4	Unknown	2025-07-09 20:43:34.072	rectangle selection	{"x1": 11678.47511841954, "y1": 286943.14561656665, "x2": 14321.17736364256, "y2": 287931.90164593136}
684	190564	12448	287776	Normal_duct	#3103d4	Unknown	2025-07-09 20:43:34.072	rectangle selection	{"x1": 11678.47511841954, "y1": 286943.14561656665, "x2": 14321.17736364256, "y2": 287931.90164593136}
685	190570	12064	287840	Normal_duct	#3103d4	Unknown	2025-07-09 20:43:34.072	rectangle selection	{"x1": 11678.47511841954, "y1": 286943.14561656665, "x2": 14321.17736364256, "y2": 287931.90164593136}
686	190691	11776	287712	Normal_duct	#3103d4	Unknown	2025-07-09 20:43:34.072	rectangle selection	{"x1": 11678.47511841954, "y1": 286943.14561656665, "x2": 14321.17736364256, "y2": 287931.90164593136}
687	172685	14336	289952	Normal_duct	#3103d4	Unknown	2025-07-09 20:43:39.783	rectangle selection	{"x1": 13948.747342268161, "y1": 289623.6644868922, "x2": 15594.514119550924, "y2": 290680.9365926364}
688	172834	15168	290048	Normal_duct	#3103d4	Unknown	2025-07-09 20:43:39.783	rectangle selection	{"x1": 13948.747342268161, "y1": 289623.6644868922, "x2": 15594.514119550924, "y2": 290680.9365926364}
689	172886	15392	290336	Normal_duct	#3103d4	Unknown	2025-07-09 20:43:39.783	rectangle selection	{"x1": 13948.747342268161, "y1": 289623.6644868922, "x2": 15594.514119550924, "y2": 290680.9365926364}
690	190609	15264	289760	Normal_duct	#3103d4	Unknown	2025-07-09 20:43:39.783	rectangle selection	{"x1": 13948.747342268161, "y1": 289623.6644868922, "x2": 15594.514119550924, "y2": 290680.9365926364}
691	171870	14656	264512	Normal_duct	#3103d4	Unknown	2025-07-09 20:44:09.299	rectangle selection	{"x1": 13840.41834449983, "y1": 262064.46309757017, "x2": 14910.077439276747, "y2": 265087.9805632705}
692	171929	14464	262752	Normal_duct	#3103d4	Unknown	2025-07-09 20:44:09.299	rectangle selection	{"x1": 13840.41834449983, "y1": 262064.46309757017, "x2": 14910.077439276747, "y2": 265087.9805632705}
693	171954	14432	265056	Normal_duct	#3103d4	Unknown	2025-07-09 20:44:09.299	rectangle selection	{"x1": 13840.41834449983, "y1": 262064.46309757017, "x2": 14910.077439276747, "y2": 265087.9805632705}
694	172228	14080	263584	Normal_duct	#3103d4	Unknown	2025-07-09 20:44:09.299	rectangle selection	{"x1": 13840.41834449983, "y1": 262064.46309757017, "x2": 14910.077439276747, "y2": 265087.9805632705}
695	172345	14528	263936	Normal_duct	#3103d4	Unknown	2025-07-09 20:44:09.299	rectangle selection	{"x1": 13840.41834449983, "y1": 262064.46309757017, "x2": 14910.077439276747, "y2": 265087.9805632705}
696	172611	14816	263744	Normal_duct	#3103d4	Unknown	2025-07-09 20:44:09.299	rectangle selection	{"x1": 13840.41834449983, "y1": 262064.46309757017, "x2": 14910.077439276747, "y2": 265087.9805632705}
697	172612	14336	263136	Normal_duct	#3103d4	Unknown	2025-07-09 20:44:09.299	rectangle selection	{"x1": 13840.41834449983, "y1": 262064.46309757017, "x2": 14910.077439276747, "y2": 265087.9805632705}
698	172732	14688	263136	Normal_duct	#3103d4	Unknown	2025-07-09 20:44:09.299	rectangle selection	{"x1": 13840.41834449983, "y1": 262064.46309757017, "x2": 14910.077439276747, "y2": 265087.9805632705}
699	171839	8768	269152	Normal_duct	#3103d4	Unknown	2025-07-09 20:44:15.078	rectangle selection	{"x1": 8475.318295499856, "y1": 268746.4149291836, "x2": 10421.340336058607, "y2": 270944.1573151229}
700	171871	9152	270400	Normal_duct	#3103d4	Unknown	2025-07-09 20:44:15.078	rectangle selection	{"x1": 8475.318295499856, "y1": 268746.4149291836, "x2": 10421.340336058607, "y2": 270944.1573151229}
701	172200	8704	270656	Normal_duct	#3103d4	Unknown	2025-07-09 20:44:15.078	rectangle selection	{"x1": 8475.318295499856, "y1": 268746.4149291836, "x2": 10421.340336058607, "y2": 270944.1573151229}
702	172609	8800	269728	Normal_duct	#3103d4	Unknown	2025-07-09 20:44:15.078	rectangle selection	{"x1": 8475.318295499856, "y1": 268746.4149291836, "x2": 10421.340336058607, "y2": 270944.1573151229}
703	172845	9536	270784	Normal_duct	#3103d4	Unknown	2025-07-09 20:44:15.078	rectangle selection	{"x1": 8475.318295499856, "y1": 268746.4149291836, "x2": 10421.340336058607, "y2": 270944.1573151229}
704	107822	79616	203968	Tumor	#ff2200	Unknown	2025-07-09 20:44:50.569	rectangle selection	{"x1": 72508.47589138609, "y1": 199254.152099041, "x2": 81269.22322080693, "y2": 205631.89301286105}
705	107862	79200	199840	Tumor	#ff2200	Unknown	2025-07-09 20:44:50.569	rectangle selection	{"x1": 72508.47589138609, "y1": 199254.152099041, "x2": 81269.22322080693, "y2": 205631.89301286105}
706	107889	77824	202880	Tumor	#ff2200	Unknown	2025-07-09 20:44:50.569	rectangle selection	{"x1": 72508.47589138609, "y1": 199254.152099041, "x2": 81269.22322080693, "y2": 205631.89301286105}
707	107896	72960	200416	Tumor	#ff2200	Unknown	2025-07-09 20:44:50.569	rectangle selection	{"x1": 72508.47589138609, "y1": 199254.152099041, "x2": 81269.22322080693, "y2": 205631.89301286105}
708	107922	81152	200864	Tumor	#ff2200	Unknown	2025-07-09 20:44:50.569	rectangle selection	{"x1": 72508.47589138609, "y1": 199254.152099041, "x2": 81269.22322080693, "y2": 205631.89301286105}
709	107946	74272	200320	Tumor	#ff2200	Unknown	2025-07-09 20:44:50.569	rectangle selection	{"x1": 72508.47589138609, "y1": 199254.152099041, "x2": 81269.22322080693, "y2": 205631.89301286105}
710	107958	73280	199744	Tumor	#ff2200	Unknown	2025-07-09 20:44:50.569	rectangle selection	{"x1": 72508.47589138609, "y1": 199254.152099041, "x2": 81269.22322080693, "y2": 205631.89301286105}
711	107984	74016	202464	Tumor	#ff2200	Unknown	2025-07-09 20:44:50.569	rectangle selection	{"x1": 72508.47589138609, "y1": 199254.152099041, "x2": 81269.22322080693, "y2": 205631.89301286105}
712	107996	75072	199648	Tumor	#ff2200	Unknown	2025-07-09 20:44:50.569	rectangle selection	{"x1": 72508.47589138609, "y1": 199254.152099041, "x2": 81269.22322080693, "y2": 205631.89301286105}
713	108025	78752	201056	Tumor	#ff2200	Unknown	2025-07-09 20:44:50.569	rectangle selection	{"x1": 72508.47589138609, "y1": 199254.152099041, "x2": 81269.22322080693, "y2": 205631.89301286105}
714	108053	80736	202560	Tumor	#ff2200	Unknown	2025-07-09 20:44:50.569	rectangle selection	{"x1": 72508.47589138609, "y1": 199254.152099041, "x2": 81269.22322080693, "y2": 205631.89301286105}
715	108059	80896	202784	Tumor	#ff2200	Unknown	2025-07-09 20:44:50.569	rectangle selection	{"x1": 72508.47589138609, "y1": 199254.152099041, "x2": 81269.22322080693, "y2": 205631.89301286105}
716	108126	75040	200800	Tumor	#ff2200	Unknown	2025-07-09 20:44:50.569	rectangle selection	{"x1": 72508.47589138609, "y1": 199254.152099041, "x2": 81269.22322080693, "y2": 205631.89301286105}
717	108130	79392	203200	Tumor	#ff2200	Unknown	2025-07-09 20:44:50.569	rectangle selection	{"x1": 72508.47589138609, "y1": 199254.152099041, "x2": 81269.22322080693, "y2": 205631.89301286105}
718	108193	80064	199552	Tumor	#ff2200	Unknown	2025-07-09 20:44:50.569	rectangle selection	{"x1": 72508.47589138609, "y1": 199254.152099041, "x2": 81269.22322080693, "y2": 205631.89301286105}
719	108227	73344	200320	Tumor	#ff2200	Unknown	2025-07-09 20:44:50.569	rectangle selection	{"x1": 72508.47589138609, "y1": 199254.152099041, "x2": 81269.22322080693, "y2": 205631.89301286105}
720	108250	78592	201408	Tumor	#ff2200	Unknown	2025-07-09 20:44:50.569	rectangle selection	{"x1": 72508.47589138609, "y1": 199254.152099041, "x2": 81269.22322080693, "y2": 205631.89301286105}
721	108264	76960	200096	Tumor	#ff2200	Unknown	2025-07-09 20:44:50.569	rectangle selection	{"x1": 72508.47589138609, "y1": 199254.152099041, "x2": 81269.22322080693, "y2": 205631.89301286105}
722	108300	78592	203712	Tumor	#ff2200	Unknown	2025-07-09 20:44:50.569	rectangle selection	{"x1": 72508.47589138609, "y1": 199254.152099041, "x2": 81269.22322080693, "y2": 205631.89301286105}
723	108301	73216	200864	Tumor	#ff2200	Unknown	2025-07-09 20:44:50.569	rectangle selection	{"x1": 72508.47589138609, "y1": 199254.152099041, "x2": 81269.22322080693, "y2": 205631.89301286105}
724	108317	76512	201792	Tumor	#ff2200	Unknown	2025-07-09 20:44:50.569	rectangle selection	{"x1": 72508.47589138609, "y1": 199254.152099041, "x2": 81269.22322080693, "y2": 205631.89301286105}
725	108342	81120	200128	Tumor	#ff2200	Unknown	2025-07-09 20:44:50.569	rectangle selection	{"x1": 72508.47589138609, "y1": 199254.152099041, "x2": 81269.22322080693, "y2": 205631.89301286105}
726	108390	75776	199840	Tumor	#ff2200	Unknown	2025-07-09 20:44:50.569	rectangle selection	{"x1": 72508.47589138609, "y1": 199254.152099041, "x2": 81269.22322080693, "y2": 205631.89301286105}
727	108427	75744	202656	Tumor	#ff2200	Unknown	2025-07-09 20:44:50.569	rectangle selection	{"x1": 72508.47589138609, "y1": 199254.152099041, "x2": 81269.22322080693, "y2": 205631.89301286105}
728	108429	73984	200576	Tumor	#ff2200	Unknown	2025-07-09 20:44:50.569	rectangle selection	{"x1": 72508.47589138609, "y1": 199254.152099041, "x2": 81269.22322080693, "y2": 205631.89301286105}
729	108442	77344	199840	Tumor	#ff2200	Unknown	2025-07-09 20:44:50.569	rectangle selection	{"x1": 72508.47589138609, "y1": 199254.152099041, "x2": 81269.22322080693, "y2": 205631.89301286105}
730	108444	74656	201824	Tumor	#ff2200	Unknown	2025-07-09 20:44:50.569	rectangle selection	{"x1": 72508.47589138609, "y1": 199254.152099041, "x2": 81269.22322080693, "y2": 205631.89301286105}
731	108448	76416	199488	Tumor	#ff2200	Unknown	2025-07-09 20:44:50.569	rectangle selection	{"x1": 72508.47589138609, "y1": 199254.152099041, "x2": 81269.22322080693, "y2": 205631.89301286105}
732	108518	79776	200224	Tumor	#ff2200	Unknown	2025-07-09 20:44:50.569	rectangle selection	{"x1": 72508.47589138609, "y1": 199254.152099041, "x2": 81269.22322080693, "y2": 205631.89301286105}
733	108550	74848	200096	Tumor	#ff2200	Unknown	2025-07-09 20:44:50.569	rectangle selection	{"x1": 72508.47589138609, "y1": 199254.152099041, "x2": 81269.22322080693, "y2": 205631.89301286105}
734	108576	78432	200736	Tumor	#ff2200	Unknown	2025-07-09 20:44:50.569	rectangle selection	{"x1": 72508.47589138609, "y1": 199254.152099041, "x2": 81269.22322080693, "y2": 205631.89301286105}
735	108585	78720	203264	Tumor	#ff2200	Unknown	2025-07-09 20:44:50.569	rectangle selection	{"x1": 72508.47589138609, "y1": 199254.152099041, "x2": 81269.22322080693, "y2": 205631.89301286105}
736	108621	77184	201376	Tumor	#ff2200	Unknown	2025-07-09 20:44:50.569	rectangle selection	{"x1": 72508.47589138609, "y1": 199254.152099041, "x2": 81269.22322080693, "y2": 205631.89301286105}
737	108627	75872	203104	Tumor	#ff2200	Unknown	2025-07-09 20:44:50.569	rectangle selection	{"x1": 72508.47589138609, "y1": 199254.152099041, "x2": 81269.22322080693, "y2": 205631.89301286105}
738	108671	76096	200256	Tumor	#ff2200	Unknown	2025-07-09 20:44:50.569	rectangle selection	{"x1": 72508.47589138609, "y1": 199254.152099041, "x2": 81269.22322080693, "y2": 205631.89301286105}
739	108748	75456	201056	Tumor	#ff2200	Unknown	2025-07-09 20:44:50.569	rectangle selection	{"x1": 72508.47589138609, "y1": 199254.152099041, "x2": 81269.22322080693, "y2": 205631.89301286105}
740	108761	80192	204160	Tumor	#ff2200	Unknown	2025-07-09 20:44:50.569	rectangle selection	{"x1": 72508.47589138609, "y1": 199254.152099041, "x2": 81269.22322080693, "y2": 205631.89301286105}
741	108778	73600	199360	Tumor	#ff2200	Unknown	2025-07-09 20:44:50.569	rectangle selection	{"x1": 72508.47589138609, "y1": 199254.152099041, "x2": 81269.22322080693, "y2": 205631.89301286105}
742	108924	78016	204480	Tumor	#ff2200	Unknown	2025-07-09 20:44:50.569	rectangle selection	{"x1": 72508.47589138609, "y1": 199254.152099041, "x2": 81269.22322080693, "y2": 205631.89301286105}
743	109015	76960	200736	Tumor	#ff2200	Unknown	2025-07-09 20:44:50.569	rectangle selection	{"x1": 72508.47589138609, "y1": 199254.152099041, "x2": 81269.22322080693, "y2": 205631.89301286105}
744	109022	77856	200672	Tumor	#ff2200	Unknown	2025-07-09 20:44:50.569	rectangle selection	{"x1": 72508.47589138609, "y1": 199254.152099041, "x2": 81269.22322080693, "y2": 205631.89301286105}
745	109029	76320	199968	Tumor	#ff2200	Unknown	2025-07-09 20:44:50.569	rectangle selection	{"x1": 72508.47589138609, "y1": 199254.152099041, "x2": 81269.22322080693, "y2": 205631.89301286105}
746	109054	79072	200416	Tumor	#ff2200	Unknown	2025-07-09 20:44:50.569	rectangle selection	{"x1": 72508.47589138609, "y1": 199254.152099041, "x2": 81269.22322080693, "y2": 205631.89301286105}
747	109109	78720	200192	Tumor	#ff2200	Unknown	2025-07-09 20:44:50.569	rectangle selection	{"x1": 72508.47589138609, "y1": 199254.152099041, "x2": 81269.22322080693, "y2": 205631.89301286105}
748	109173	74688	200704	Tumor	#ff2200	Unknown	2025-07-09 20:44:50.569	rectangle selection	{"x1": 72508.47589138609, "y1": 199254.152099041, "x2": 81269.22322080693, "y2": 205631.89301286105}
749	109198	80480	200928	Tumor	#ff2200	Unknown	2025-07-09 20:44:50.569	rectangle selection	{"x1": 72508.47589138609, "y1": 199254.152099041, "x2": 81269.22322080693, "y2": 205631.89301286105}
750	109216	79712	204544	Tumor	#ff2200	Unknown	2025-07-09 20:44:50.569	rectangle selection	{"x1": 72508.47589138609, "y1": 199254.152099041, "x2": 81269.22322080693, "y2": 205631.89301286105}
751	109240	80928	199616	Tumor	#ff2200	Unknown	2025-07-09 20:44:50.569	rectangle selection	{"x1": 72508.47589138609, "y1": 199254.152099041, "x2": 81269.22322080693, "y2": 205631.89301286105}
752	109278	74688	199488	Tumor	#ff2200	Unknown	2025-07-09 20:44:50.569	rectangle selection	{"x1": 72508.47589138609, "y1": 199254.152099041, "x2": 81269.22322080693, "y2": 205631.89301286105}
753	109330	77632	200192	Tumor	#ff2200	Unknown	2025-07-09 20:44:50.569	rectangle selection	{"x1": 72508.47589138609, "y1": 199254.152099041, "x2": 81269.22322080693, "y2": 205631.89301286105}
754	109349	78368	199424	Tumor	#ff2200	Unknown	2025-07-09 20:44:50.569	rectangle selection	{"x1": 72508.47589138609, "y1": 199254.152099041, "x2": 81269.22322080693, "y2": 205631.89301286105}
755	109401	79712	199808	Tumor	#ff2200	Unknown	2025-07-09 20:44:50.569	rectangle selection	{"x1": 72508.47589138609, "y1": 199254.152099041, "x2": 81269.22322080693, "y2": 205631.89301286105}
756	109407	78592	199872	Tumor	#ff2200	Unknown	2025-07-09 20:44:50.569	rectangle selection	{"x1": 72508.47589138609, "y1": 199254.152099041, "x2": 81269.22322080693, "y2": 205631.89301286105}
757	109445	80256	200544	Tumor	#ff2200	Unknown	2025-07-09 20:44:50.569	rectangle selection	{"x1": 72508.47589138609, "y1": 199254.152099041, "x2": 81269.22322080693, "y2": 205631.89301286105}
758	109568	78752	199392	Tumor	#ff2200	Unknown	2025-07-09 20:44:50.569	rectangle selection	{"x1": 72508.47589138609, "y1": 199254.152099041, "x2": 81269.22322080693, "y2": 205631.89301286105}
759	109584	76992	201760	Tumor	#ff2200	Unknown	2025-07-09 20:44:50.569	rectangle selection	{"x1": 72508.47589138609, "y1": 199254.152099041, "x2": 81269.22322080693, "y2": 205631.89301286105}
760	109585	79840	200480	Tumor	#ff2200	Unknown	2025-07-09 20:44:50.569	rectangle selection	{"x1": 72508.47589138609, "y1": 199254.152099041, "x2": 81269.22322080693, "y2": 205631.89301286105}
761	109618	75680	200608	Tumor	#ff2200	Unknown	2025-07-09 20:44:50.569	rectangle selection	{"x1": 72508.47589138609, "y1": 199254.152099041, "x2": 81269.22322080693, "y2": 205631.89301286105}
762	109647	78272	203808	Tumor	#ff2200	Unknown	2025-07-09 20:44:50.569	rectangle selection	{"x1": 72508.47589138609, "y1": 199254.152099041, "x2": 81269.22322080693, "y2": 205631.89301286105}
763	109673	79488	200736	Tumor	#ff2200	Unknown	2025-07-09 20:44:50.569	rectangle selection	{"x1": 72508.47589138609, "y1": 199254.152099041, "x2": 81269.22322080693, "y2": 205631.89301286105}
764	109696	77792	200992	Tumor	#ff2200	Unknown	2025-07-09 20:44:50.569	rectangle selection	{"x1": 72508.47589138609, "y1": 199254.152099041, "x2": 81269.22322080693, "y2": 205631.89301286105}
765	109721	77920	200352	Tumor	#ff2200	Unknown	2025-07-09 20:44:50.569	rectangle selection	{"x1": 72508.47589138609, "y1": 199254.152099041, "x2": 81269.22322080693, "y2": 205631.89301286105}
766	109728	78336	200064	Tumor	#ff2200	Unknown	2025-07-09 20:44:50.569	rectangle selection	{"x1": 72508.47589138609, "y1": 199254.152099041, "x2": 81269.22322080693, "y2": 205631.89301286105}
767	109744	75072	204608	Tumor	#ff2200	Unknown	2025-07-09 20:44:50.569	rectangle selection	{"x1": 72508.47589138609, "y1": 199254.152099041, "x2": 81269.22322080693, "y2": 205631.89301286105}
768	109758	80896	200384	Tumor	#ff2200	Unknown	2025-07-09 20:44:50.569	rectangle selection	{"x1": 72508.47589138609, "y1": 199254.152099041, "x2": 81269.22322080693, "y2": 205631.89301286105}
769	109779	81088	203648	Tumor	#ff2200	Unknown	2025-07-09 20:44:50.569	rectangle selection	{"x1": 72508.47589138609, "y1": 199254.152099041, "x2": 81269.22322080693, "y2": 205631.89301286105}
770	109786	80416	204544	Tumor	#ff2200	Unknown	2025-07-09 20:44:50.569	rectangle selection	{"x1": 72508.47589138609, "y1": 199254.152099041, "x2": 81269.22322080693, "y2": 205631.89301286105}
771	109831	77568	200608	Tumor	#ff2200	Unknown	2025-07-09 20:44:50.569	rectangle selection	{"x1": 72508.47589138609, "y1": 199254.152099041, "x2": 81269.22322080693, "y2": 205631.89301286105}
772	109871	80608	199616	Tumor	#ff2200	Unknown	2025-07-09 20:44:50.569	rectangle selection	{"x1": 72508.47589138609, "y1": 199254.152099041, "x2": 81269.22322080693, "y2": 205631.89301286105}
773	109891	80064	204704	Tumor	#ff2200	Unknown	2025-07-09 20:44:50.569	rectangle selection	{"x1": 72508.47589138609, "y1": 199254.152099041, "x2": 81269.22322080693, "y2": 205631.89301286105}
774	109909	73664	200000	Tumor	#ff2200	Unknown	2025-07-09 20:44:50.569	rectangle selection	{"x1": 72508.47589138609, "y1": 199254.152099041, "x2": 81269.22322080693, "y2": 205631.89301286105}
775	109958	80992	199264	Tumor	#ff2200	Unknown	2025-07-09 20:44:50.569	rectangle selection	{"x1": 72508.47589138609, "y1": 199254.152099041, "x2": 81269.22322080693, "y2": 205631.89301286105}
776	129523	75008	201568	Tumor	#ff2200	Unknown	2025-07-09 20:44:50.569	rectangle selection	{"x1": 72508.47589138609, "y1": 199254.152099041, "x2": 81269.22322080693, "y2": 205631.89301286105}
777	129549	80160	201728	Tumor	#ff2200	Unknown	2025-07-09 20:44:50.569	rectangle selection	{"x1": 72508.47589138609, "y1": 199254.152099041, "x2": 81269.22322080693, "y2": 205631.89301286105}
778	129564	80288	203360	Tumor	#ff2200	Unknown	2025-07-09 20:44:50.569	rectangle selection	{"x1": 72508.47589138609, "y1": 199254.152099041, "x2": 81269.22322080693, "y2": 205631.89301286105}
779	129630	77568	205088	Tumor	#ff2200	Unknown	2025-07-09 20:44:50.569	rectangle selection	{"x1": 72508.47589138609, "y1": 199254.152099041, "x2": 81269.22322080693, "y2": 205631.89301286105}
780	129670	79616	204928	Tumor	#ff2200	Unknown	2025-07-09 20:44:50.569	rectangle selection	{"x1": 72508.47589138609, "y1": 199254.152099041, "x2": 81269.22322080693, "y2": 205631.89301286105}
781	129681	72960	201312	Tumor	#ff2200	Unknown	2025-07-09 20:44:50.569	rectangle selection	{"x1": 72508.47589138609, "y1": 199254.152099041, "x2": 81269.22322080693, "y2": 205631.89301286105}
782	129682	77856	203968	Tumor	#ff2200	Unknown	2025-07-09 20:44:50.569	rectangle selection	{"x1": 72508.47589138609, "y1": 199254.152099041, "x2": 81269.22322080693, "y2": 205631.89301286105}
783	129705	76576	202304	Tumor	#ff2200	Unknown	2025-07-09 20:44:50.569	rectangle selection	{"x1": 72508.47589138609, "y1": 199254.152099041, "x2": 81269.22322080693, "y2": 205631.89301286105}
784	129723	78720	205344	Tumor	#ff2200	Unknown	2025-07-09 20:44:50.569	rectangle selection	{"x1": 72508.47589138609, "y1": 199254.152099041, "x2": 81269.22322080693, "y2": 205631.89301286105}
785	129762	78272	201952	Tumor	#ff2200	Unknown	2025-07-09 20:44:50.569	rectangle selection	{"x1": 72508.47589138609, "y1": 199254.152099041, "x2": 81269.22322080693, "y2": 205631.89301286105}
786	129767	80416	202880	Tumor	#ff2200	Unknown	2025-07-09 20:44:50.569	rectangle selection	{"x1": 72508.47589138609, "y1": 199254.152099041, "x2": 81269.22322080693, "y2": 205631.89301286105}
787	129813	73728	202176	Tumor	#ff2200	Unknown	2025-07-09 20:44:50.569	rectangle selection	{"x1": 72508.47589138609, "y1": 199254.152099041, "x2": 81269.22322080693, "y2": 205631.89301286105}
788	129816	80864	205248	Tumor	#ff2200	Unknown	2025-07-09 20:44:50.569	rectangle selection	{"x1": 72508.47589138609, "y1": 199254.152099041, "x2": 81269.22322080693, "y2": 205631.89301286105}
789	129919	80192	205184	Tumor	#ff2200	Unknown	2025-07-09 20:44:50.569	rectangle selection	{"x1": 72508.47589138609, "y1": 199254.152099041, "x2": 81269.22322080693, "y2": 205631.89301286105}
790	129927	78848	204000	Tumor	#ff2200	Unknown	2025-07-09 20:44:50.569	rectangle selection	{"x1": 72508.47589138609, "y1": 199254.152099041, "x2": 81269.22322080693, "y2": 205631.89301286105}
791	129941	77632	201856	Tumor	#ff2200	Unknown	2025-07-09 20:44:50.569	rectangle selection	{"x1": 72508.47589138609, "y1": 199254.152099041, "x2": 81269.22322080693, "y2": 205631.89301286105}
792	129998	79424	202080	Tumor	#ff2200	Unknown	2025-07-09 20:44:50.569	rectangle selection	{"x1": 72508.47589138609, "y1": 199254.152099041, "x2": 81269.22322080693, "y2": 205631.89301286105}
793	130002	80800	201472	Tumor	#ff2200	Unknown	2025-07-09 20:44:50.569	rectangle selection	{"x1": 72508.47589138609, "y1": 199254.152099041, "x2": 81269.22322080693, "y2": 205631.89301286105}
794	130033	75872	201440	Tumor	#ff2200	Unknown	2025-07-09 20:44:50.569	rectangle selection	{"x1": 72508.47589138609, "y1": 199254.152099041, "x2": 81269.22322080693, "y2": 205631.89301286105}
795	130067	79328	205376	Tumor	#ff2200	Unknown	2025-07-09 20:44:50.569	rectangle selection	{"x1": 72508.47589138609, "y1": 199254.152099041, "x2": 81269.22322080693, "y2": 205631.89301286105}
796	130070	76832	204576	Tumor	#ff2200	Unknown	2025-07-09 20:44:50.569	rectangle selection	{"x1": 72508.47589138609, "y1": 199254.152099041, "x2": 81269.22322080693, "y2": 205631.89301286105}
797	130074	78528	202272	Tumor	#ff2200	Unknown	2025-07-09 20:44:50.569	rectangle selection	{"x1": 72508.47589138609, "y1": 199254.152099041, "x2": 81269.22322080693, "y2": 205631.89301286105}
798	130081	77088	203200	Tumor	#ff2200	Unknown	2025-07-09 20:44:50.569	rectangle selection	{"x1": 72508.47589138609, "y1": 199254.152099041, "x2": 81269.22322080693, "y2": 205631.89301286105}
799	130087	79296	202496	Tumor	#ff2200	Unknown	2025-07-09 20:44:50.569	rectangle selection	{"x1": 72508.47589138609, "y1": 199254.152099041, "x2": 81269.22322080693, "y2": 205631.89301286105}
800	130103	73088	202688	Tumor	#ff2200	Unknown	2025-07-09 20:44:50.569	rectangle selection	{"x1": 72508.47589138609, "y1": 199254.152099041, "x2": 81269.22322080693, "y2": 205631.89301286105}
801	130126	73536	201568	Tumor	#ff2200	Unknown	2025-07-09 20:44:50.569	rectangle selection	{"x1": 72508.47589138609, "y1": 199254.152099041, "x2": 81269.22322080693, "y2": 205631.89301286105}
802	130148	80896	203328	Tumor	#ff2200	Unknown	2025-07-09 20:44:50.569	rectangle selection	{"x1": 72508.47589138609, "y1": 199254.152099041, "x2": 81269.22322080693, "y2": 205631.89301286105}
803	130200	79040	201536	Tumor	#ff2200	Unknown	2025-07-09 20:44:50.569	rectangle selection	{"x1": 72508.47589138609, "y1": 199254.152099041, "x2": 81269.22322080693, "y2": 205631.89301286105}
804	130248	76192	203520	Tumor	#ff2200	Unknown	2025-07-09 20:44:50.569	rectangle selection	{"x1": 72508.47589138609, "y1": 199254.152099041, "x2": 81269.22322080693, "y2": 205631.89301286105}
805	130275	77344	204192	Tumor	#ff2200	Unknown	2025-07-09 20:44:50.569	rectangle selection	{"x1": 72508.47589138609, "y1": 199254.152099041, "x2": 81269.22322080693, "y2": 205631.89301286105}
806	130342	79520	201152	Tumor	#ff2200	Unknown	2025-07-09 20:44:50.569	rectangle selection	{"x1": 72508.47589138609, "y1": 199254.152099041, "x2": 81269.22322080693, "y2": 205631.89301286105}
807	130343	76576	203392	Tumor	#ff2200	Unknown	2025-07-09 20:44:50.569	rectangle selection	{"x1": 72508.47589138609, "y1": 199254.152099041, "x2": 81269.22322080693, "y2": 205631.89301286105}
808	130348	79808	205312	Tumor	#ff2200	Unknown	2025-07-09 20:44:50.569	rectangle selection	{"x1": 72508.47589138609, "y1": 199254.152099041, "x2": 81269.22322080693, "y2": 205631.89301286105}
809	130371	74784	205440	Tumor	#ff2200	Unknown	2025-07-09 20:44:50.569	rectangle selection	{"x1": 72508.47589138609, "y1": 199254.152099041, "x2": 81269.22322080693, "y2": 205631.89301286105}
810	130418	74688	205056	Tumor	#ff2200	Unknown	2025-07-09 20:44:50.569	rectangle selection	{"x1": 72508.47589138609, "y1": 199254.152099041, "x2": 81269.22322080693, "y2": 205631.89301286105}
811	130426	79744	202464	Tumor	#ff2200	Unknown	2025-07-09 20:44:50.569	rectangle selection	{"x1": 72508.47589138609, "y1": 199254.152099041, "x2": 81269.22322080693, "y2": 205631.89301286105}
812	130438	74528	202816	Tumor	#ff2200	Unknown	2025-07-09 20:44:50.569	rectangle selection	{"x1": 72508.47589138609, "y1": 199254.152099041, "x2": 81269.22322080693, "y2": 205631.89301286105}
813	130477	72992	205280	Tumor	#ff2200	Unknown	2025-07-09 20:44:50.569	rectangle selection	{"x1": 72508.47589138609, "y1": 199254.152099041, "x2": 81269.22322080693, "y2": 205631.89301286105}
814	130512	73952	204160	Tumor	#ff2200	Unknown	2025-07-09 20:44:50.569	rectangle selection	{"x1": 72508.47589138609, "y1": 199254.152099041, "x2": 81269.22322080693, "y2": 205631.89301286105}
815	130520	80224	202464	Tumor	#ff2200	Unknown	2025-07-09 20:44:50.569	rectangle selection	{"x1": 72508.47589138609, "y1": 199254.152099041, "x2": 81269.22322080693, "y2": 205631.89301286105}
816	130569	74496	204480	Tumor	#ff2200	Unknown	2025-07-09 20:44:50.569	rectangle selection	{"x1": 72508.47589138609, "y1": 199254.152099041, "x2": 81269.22322080693, "y2": 205631.89301286105}
817	130614	75808	202272	Tumor	#ff2200	Unknown	2025-07-09 20:44:50.569	rectangle selection	{"x1": 72508.47589138609, "y1": 199254.152099041, "x2": 81269.22322080693, "y2": 205631.89301286105}
818	130644	73152	204064	Tumor	#ff2200	Unknown	2025-07-09 20:44:50.569	rectangle selection	{"x1": 72508.47589138609, "y1": 199254.152099041, "x2": 81269.22322080693, "y2": 205631.89301286105}
819	130654	72512	202816	Tumor	#ff2200	Unknown	2025-07-09 20:44:50.569	rectangle selection	{"x1": 72508.47589138609, "y1": 199254.152099041, "x2": 81269.22322080693, "y2": 205631.89301286105}
820	130659	80096	201280	Tumor	#ff2200	Unknown	2025-07-09 20:44:50.569	rectangle selection	{"x1": 72508.47589138609, "y1": 199254.152099041, "x2": 81269.22322080693, "y2": 205631.89301286105}
821	130664	76704	202752	Tumor	#ff2200	Unknown	2025-07-09 20:44:50.569	rectangle selection	{"x1": 72508.47589138609, "y1": 199254.152099041, "x2": 81269.22322080693, "y2": 205631.89301286105}
822	130696	80896	204096	Tumor	#ff2200	Unknown	2025-07-09 20:44:50.569	rectangle selection	{"x1": 72508.47589138609, "y1": 199254.152099041, "x2": 81269.22322080693, "y2": 205631.89301286105}
823	130738	77376	201344	Tumor	#ff2200	Unknown	2025-07-09 20:44:50.569	rectangle selection	{"x1": 72508.47589138609, "y1": 199254.152099041, "x2": 81269.22322080693, "y2": 205631.89301286105}
824	130740	75328	204096	Tumor	#ff2200	Unknown	2025-07-09 20:44:50.569	rectangle selection	{"x1": 72508.47589138609, "y1": 199254.152099041, "x2": 81269.22322080693, "y2": 205631.89301286105}
825	130745	79296	204320	Tumor	#ff2200	Unknown	2025-07-09 20:44:50.569	rectangle selection	{"x1": 72508.47589138609, "y1": 199254.152099041, "x2": 81269.22322080693, "y2": 205631.89301286105}
826	130751	73344	202336	Tumor	#ff2200	Unknown	2025-07-09 20:44:50.569	rectangle selection	{"x1": 72508.47589138609, "y1": 199254.152099041, "x2": 81269.22322080693, "y2": 205631.89301286105}
827	130784	78976	201920	Tumor	#ff2200	Unknown	2025-07-09 20:44:50.569	rectangle selection	{"x1": 72508.47589138609, "y1": 199254.152099041, "x2": 81269.22322080693, "y2": 205631.89301286105}
828	130809	75264	204448	Tumor	#ff2200	Unknown	2025-07-09 20:44:50.569	rectangle selection	{"x1": 72508.47589138609, "y1": 199254.152099041, "x2": 81269.22322080693, "y2": 205631.89301286105}
829	130893	73376	204576	Tumor	#ff2200	Unknown	2025-07-09 20:44:50.569	rectangle selection	{"x1": 72508.47589138609, "y1": 199254.152099041, "x2": 81269.22322080693, "y2": 205631.89301286105}
830	130921	75104	202080	Tumor	#ff2200	Unknown	2025-07-09 20:44:50.569	rectangle selection	{"x1": 72508.47589138609, "y1": 199254.152099041, "x2": 81269.22322080693, "y2": 205631.89301286105}
831	130930	78848	204704	Tumor	#ff2200	Unknown	2025-07-09 20:44:50.569	rectangle selection	{"x1": 72508.47589138609, "y1": 199254.152099041, "x2": 81269.22322080693, "y2": 205631.89301286105}
832	130952	77056	202208	Tumor	#ff2200	Unknown	2025-07-09 20:44:50.569	rectangle selection	{"x1": 72508.47589138609, "y1": 199254.152099041, "x2": 81269.22322080693, "y2": 205631.89301286105}
833	130980	75808	204320	Tumor	#ff2200	Unknown	2025-07-09 20:44:50.569	rectangle selection	{"x1": 72508.47589138609, "y1": 199254.152099041, "x2": 81269.22322080693, "y2": 205631.89301286105}
834	130989	75552	203776	Tumor	#ff2200	Unknown	2025-07-09 20:44:50.569	rectangle selection	{"x1": 72508.47589138609, "y1": 199254.152099041, "x2": 81269.22322080693, "y2": 205631.89301286105}
835	131004	72640	204448	Tumor	#ff2200	Unknown	2025-07-09 20:44:50.569	rectangle selection	{"x1": 72508.47589138609, "y1": 199254.152099041, "x2": 81269.22322080693, "y2": 205631.89301286105}
836	131023	74368	205376	Tumor	#ff2200	Unknown	2025-07-09 20:44:50.569	rectangle selection	{"x1": 72508.47589138609, "y1": 199254.152099041, "x2": 81269.22322080693, "y2": 205631.89301286105}
837	131025	79808	203136	Tumor	#ff2200	Unknown	2025-07-09 20:44:50.569	rectangle selection	{"x1": 72508.47589138609, "y1": 199254.152099041, "x2": 81269.22322080693, "y2": 205631.89301286105}
838	131033	73888	204544	Tumor	#ff2200	Unknown	2025-07-09 20:44:50.569	rectangle selection	{"x1": 72508.47589138609, "y1": 199254.152099041, "x2": 81269.22322080693, "y2": 205631.89301286105}
839	131046	77152	203840	Tumor	#ff2200	Unknown	2025-07-09 20:44:50.569	rectangle selection	{"x1": 72508.47589138609, "y1": 199254.152099041, "x2": 81269.22322080693, "y2": 205631.89301286105}
840	131055	78144	203264	Tumor	#ff2200	Unknown	2025-07-09 20:44:50.569	rectangle selection	{"x1": 72508.47589138609, "y1": 199254.152099041, "x2": 81269.22322080693, "y2": 205631.89301286105}
841	131058	74240	204896	Tumor	#ff2200	Unknown	2025-07-09 20:44:50.569	rectangle selection	{"x1": 72508.47589138609, "y1": 199254.152099041, "x2": 81269.22322080693, "y2": 205631.89301286105}
842	131076	76736	205376	Tumor	#ff2200	Unknown	2025-07-09 20:44:50.569	rectangle selection	{"x1": 72508.47589138609, "y1": 199254.152099041, "x2": 81269.22322080693, "y2": 205631.89301286105}
843	131110	78912	202368	Tumor	#ff2200	Unknown	2025-07-09 20:44:50.569	rectangle selection	{"x1": 72508.47589138609, "y1": 199254.152099041, "x2": 81269.22322080693, "y2": 205631.89301286105}
844	131112	80800	201088	Tumor	#ff2200	Unknown	2025-07-09 20:44:50.569	rectangle selection	{"x1": 72508.47589138609, "y1": 199254.152099041, "x2": 81269.22322080693, "y2": 205631.89301286105}
845	131119	80416	203808	Tumor	#ff2200	Unknown	2025-07-09 20:44:50.569	rectangle selection	{"x1": 72508.47589138609, "y1": 199254.152099041, "x2": 81269.22322080693, "y2": 205631.89301286105}
846	131126	79616	201664	Tumor	#ff2200	Unknown	2025-07-09 20:44:50.569	rectangle selection	{"x1": 72508.47589138609, "y1": 199254.152099041, "x2": 81269.22322080693, "y2": 205631.89301286105}
847	131218	72800	202272	Tumor	#ff2200	Unknown	2025-07-09 20:44:50.569	rectangle selection	{"x1": 72508.47589138609, "y1": 199254.152099041, "x2": 81269.22322080693, "y2": 205631.89301286105}
848	131220	74784	203392	Tumor	#ff2200	Unknown	2025-07-09 20:44:50.569	rectangle selection	{"x1": 72508.47589138609, "y1": 199254.152099041, "x2": 81269.22322080693, "y2": 205631.89301286105}
849	131222	80512	202144	Tumor	#ff2200	Unknown	2025-07-09 20:44:50.569	rectangle selection	{"x1": 72508.47589138609, "y1": 199254.152099041, "x2": 81269.22322080693, "y2": 205631.89301286105}
850	131244	74912	204224	Tumor	#ff2200	Unknown	2025-07-09 20:44:50.569	rectangle selection	{"x1": 72508.47589138609, "y1": 199254.152099041, "x2": 81269.22322080693, "y2": 205631.89301286105}
851	131246	75296	203232	Tumor	#ff2200	Unknown	2025-07-09 20:44:50.569	rectangle selection	{"x1": 72508.47589138609, "y1": 199254.152099041, "x2": 81269.22322080693, "y2": 205631.89301286105}
852	131280	72544	203488	Tumor	#ff2200	Unknown	2025-07-09 20:44:50.569	rectangle selection	{"x1": 72508.47589138609, "y1": 199254.152099041, "x2": 81269.22322080693, "y2": 205631.89301286105}
853	131322	72704	201760	Tumor	#ff2200	Unknown	2025-07-09 20:44:50.569	rectangle selection	{"x1": 72508.47589138609, "y1": 199254.152099041, "x2": 81269.22322080693, "y2": 205631.89301286105}
854	131350	79200	203680	Tumor	#ff2200	Unknown	2025-07-09 20:44:50.569	rectangle selection	{"x1": 72508.47589138609, "y1": 199254.152099041, "x2": 81269.22322080693, "y2": 205631.89301286105}
855	131377	77184	200768	Tumor	#ff2200	Unknown	2025-07-09 20:44:50.569	rectangle selection	{"x1": 72508.47589138609, "y1": 199254.152099041, "x2": 81269.22322080693, "y2": 205631.89301286105}
856	131386	78336	202624	Tumor	#ff2200	Unknown	2025-07-09 20:44:50.569	rectangle selection	{"x1": 72508.47589138609, "y1": 199254.152099041, "x2": 81269.22322080693, "y2": 205631.89301286105}
857	131433	73984	200768	Tumor	#ff2200	Unknown	2025-07-09 20:44:50.569	rectangle selection	{"x1": 72508.47589138609, "y1": 199254.152099041, "x2": 81269.22322080693, "y2": 205631.89301286105}
858	131434	77600	203296	Tumor	#ff2200	Unknown	2025-07-09 20:44:50.569	rectangle selection	{"x1": 72508.47589138609, "y1": 199254.152099041, "x2": 81269.22322080693, "y2": 205631.89301286105}
859	131454	74592	200768	Tumor	#ff2200	Unknown	2025-07-09 20:44:50.569	rectangle selection	{"x1": 72508.47589138609, "y1": 199254.152099041, "x2": 81269.22322080693, "y2": 205631.89301286105}
860	131496	76256	204160	Tumor	#ff2200	Unknown	2025-07-09 20:44:50.569	rectangle selection	{"x1": 72508.47589138609, "y1": 199254.152099041, "x2": 81269.22322080693, "y2": 205631.89301286105}
861	131512	76480	203936	Tumor	#ff2200	Unknown	2025-07-09 20:44:50.569	rectangle selection	{"x1": 72508.47589138609, "y1": 199254.152099041, "x2": 81269.22322080693, "y2": 205631.89301286105}
862	131528	77824	200768	Tumor	#ff2200	Unknown	2025-07-09 20:44:50.569	rectangle selection	{"x1": 72508.47589138609, "y1": 199254.152099041, "x2": 81269.22322080693, "y2": 205631.89301286105}
863	131532	77568	203584	Tumor	#ff2200	Unknown	2025-07-09 20:44:50.569	rectangle selection	{"x1": 72508.47589138609, "y1": 199254.152099041, "x2": 81269.22322080693, "y2": 205631.89301286105}
864	131552	73856	204832	Tumor	#ff2200	Unknown	2025-07-09 20:44:50.569	rectangle selection	{"x1": 72508.47589138609, "y1": 199254.152099041, "x2": 81269.22322080693, "y2": 205631.89301286105}
865	131554	75264	205504	Tumor	#ff2200	Unknown	2025-07-09 20:44:50.569	rectangle selection	{"x1": 72508.47589138609, "y1": 199254.152099041, "x2": 81269.22322080693, "y2": 205631.89301286105}
866	131574	74272	202240	Tumor	#ff2200	Unknown	2025-07-09 20:44:50.569	rectangle selection	{"x1": 72508.47589138609, "y1": 199254.152099041, "x2": 81269.22322080693, "y2": 205631.89301286105}
867	131581	78432	204864	Tumor	#ff2200	Unknown	2025-07-09 20:44:50.569	rectangle selection	{"x1": 72508.47589138609, "y1": 199254.152099041, "x2": 81269.22322080693, "y2": 205631.89301286105}
868	131584	77728	201536	Tumor	#ff2200	Unknown	2025-07-09 20:44:50.569	rectangle selection	{"x1": 72508.47589138609, "y1": 199254.152099041, "x2": 81269.22322080693, "y2": 205631.89301286105}
869	131597	74720	203712	Tumor	#ff2200	Unknown	2025-07-09 20:44:50.569	rectangle selection	{"x1": 72508.47589138609, "y1": 199254.152099041, "x2": 81269.22322080693, "y2": 205631.89301286105}
870	131611	77152	205536	Tumor	#ff2200	Unknown	2025-07-09 20:44:50.569	rectangle selection	{"x1": 72508.47589138609, "y1": 199254.152099041, "x2": 81269.22322080693, "y2": 205631.89301286105}
871	131613	72832	204736	Tumor	#ff2200	Unknown	2025-07-09 20:44:50.569	rectangle selection	{"x1": 72508.47589138609, "y1": 199254.152099041, "x2": 81269.22322080693, "y2": 205631.89301286105}
872	131646	79296	202848	Tumor	#ff2200	Unknown	2025-07-09 20:44:50.569	rectangle selection	{"x1": 72508.47589138609, "y1": 199254.152099041, "x2": 81269.22322080693, "y2": 205631.89301286105}
873	131671	79968	204768	Tumor	#ff2200	Unknown	2025-07-09 20:44:50.569	rectangle selection	{"x1": 72508.47589138609, "y1": 199254.152099041, "x2": 81269.22322080693, "y2": 205631.89301286105}
874	131677	75712	204672	Tumor	#ff2200	Unknown	2025-07-09 20:44:50.569	rectangle selection	{"x1": 72508.47589138609, "y1": 199254.152099041, "x2": 81269.22322080693, "y2": 205631.89301286105}
875	107840	82080	202944	Lymphocytes	#fbff00	Unknown	2025-07-09 20:45:05.218	rectangle selection	{"x1": 81372.42782175512, "y1": 202225.0457671818, "x2": 82200.1125299941, "y2": 202951.9341818273}
876	130015	81728	202432	Lymphocytes	#fbff00	Unknown	2025-07-09 20:45:05.218	rectangle selection	{"x1": 81372.42782175512, "y1": 202225.0457671818, "x2": 82200.1125299941, "y2": 202951.9341818273}
877	137957	179680	228992	Tumor	#ff2200	Unknown	2025-07-09 20:45:33.609	rectangle selection	{"x1": 177688.12186065415, "y1": 226407.5515157098, "x2": 183165.823552972, "y2": 229931.82402078807}
878	137967	182048	228544	Tumor	#ff2200	Unknown	2025-07-09 20:45:33.609	rectangle selection	{"x1": 177688.12186065415, "y1": 226407.5515157098, "x2": 183165.823552972, "y2": 229931.82402078807}
879	137984	182240	229024	Tumor	#ff2200	Unknown	2025-07-09 20:45:33.609	rectangle selection	{"x1": 177688.12186065415, "y1": 226407.5515157098, "x2": 183165.823552972, "y2": 229931.82402078807}
880	137988	180352	227104	Tumor	#ff2200	Unknown	2025-07-09 20:45:33.609	rectangle selection	{"x1": 177688.12186065415, "y1": 226407.5515157098, "x2": 183165.823552972, "y2": 229931.82402078807}
881	137994	179680	226656	Tumor	#ff2200	Unknown	2025-07-09 20:45:33.609	rectangle selection	{"x1": 177688.12186065415, "y1": 226407.5515157098, "x2": 183165.823552972, "y2": 229931.82402078807}
882	138066	179136	227168	Tumor	#ff2200	Unknown	2025-07-09 20:45:33.609	rectangle selection	{"x1": 177688.12186065415, "y1": 226407.5515157098, "x2": 183165.823552972, "y2": 229931.82402078807}
883	138082	180288	228000	Tumor	#ff2200	Unknown	2025-07-09 20:45:33.609	rectangle selection	{"x1": 177688.12186065415, "y1": 226407.5515157098, "x2": 183165.823552972, "y2": 229931.82402078807}
884	138085	182656	229920	Tumor	#ff2200	Unknown	2025-07-09 20:45:33.609	rectangle selection	{"x1": 177688.12186065415, "y1": 226407.5515157098, "x2": 183165.823552972, "y2": 229931.82402078807}
885	138124	180512	226464	Tumor	#ff2200	Unknown	2025-07-09 20:45:33.609	rectangle selection	{"x1": 177688.12186065415, "y1": 226407.5515157098, "x2": 183165.823552972, "y2": 229931.82402078807}
886	138145	180704	227904	Tumor	#ff2200	Unknown	2025-07-09 20:45:33.609	rectangle selection	{"x1": 177688.12186065415, "y1": 226407.5515157098, "x2": 183165.823552972, "y2": 229931.82402078807}
887	138163	177696	227104	Tumor	#ff2200	Unknown	2025-07-09 20:45:33.609	rectangle selection	{"x1": 177688.12186065415, "y1": 226407.5515157098, "x2": 183165.823552972, "y2": 229931.82402078807}
888	138171	179200	226560	Tumor	#ff2200	Unknown	2025-07-09 20:45:33.609	rectangle selection	{"x1": 177688.12186065415, "y1": 226407.5515157098, "x2": 183165.823552972, "y2": 229931.82402078807}
889	138184	179776	227616	Tumor	#ff2200	Unknown	2025-07-09 20:45:33.609	rectangle selection	{"x1": 177688.12186065415, "y1": 226407.5515157098, "x2": 183165.823552972, "y2": 229931.82402078807}
890	138251	181504	228192	Tumor	#ff2200	Unknown	2025-07-09 20:45:33.609	rectangle selection	{"x1": 177688.12186065415, "y1": 226407.5515157098, "x2": 183165.823552972, "y2": 229931.82402078807}
891	138273	178752	228512	Tumor	#ff2200	Unknown	2025-07-09 20:45:33.609	rectangle selection	{"x1": 177688.12186065415, "y1": 226407.5515157098, "x2": 183165.823552972, "y2": 229931.82402078807}
892	138298	178400	226688	Tumor	#ff2200	Unknown	2025-07-09 20:45:33.609	rectangle selection	{"x1": 177688.12186065415, "y1": 226407.5515157098, "x2": 183165.823552972, "y2": 229931.82402078807}
893	138363	179680	228544	Tumor	#ff2200	Unknown	2025-07-09 20:45:33.609	rectangle selection	{"x1": 177688.12186065415, "y1": 226407.5515157098, "x2": 183165.823552972, "y2": 229931.82402078807}
894	138408	180096	229504	Tumor	#ff2200	Unknown	2025-07-09 20:45:33.609	rectangle selection	{"x1": 177688.12186065415, "y1": 226407.5515157098, "x2": 183165.823552972, "y2": 229931.82402078807}
895	138418	180512	228576	Tumor	#ff2200	Unknown	2025-07-09 20:45:33.609	rectangle selection	{"x1": 177688.12186065415, "y1": 226407.5515157098, "x2": 183165.823552972, "y2": 229931.82402078807}
896	138425	178304	227520	Tumor	#ff2200	Unknown	2025-07-09 20:45:33.609	rectangle selection	{"x1": 177688.12186065415, "y1": 226407.5515157098, "x2": 183165.823552972, "y2": 229931.82402078807}
897	138442	178592	227776	Tumor	#ff2200	Unknown	2025-07-09 20:45:33.609	rectangle selection	{"x1": 177688.12186065415, "y1": 226407.5515157098, "x2": 183165.823552972, "y2": 229931.82402078807}
898	138459	179616	227232	Tumor	#ff2200	Unknown	2025-07-09 20:45:33.609	rectangle selection	{"x1": 177688.12186065415, "y1": 226407.5515157098, "x2": 183165.823552972, "y2": 229931.82402078807}
899	138466	181728	228832	Tumor	#ff2200	Unknown	2025-07-09 20:45:33.609	rectangle selection	{"x1": 177688.12186065415, "y1": 226407.5515157098, "x2": 183165.823552972, "y2": 229931.82402078807}
900	138470	182176	227872	Tumor	#ff2200	Unknown	2025-07-09 20:45:33.609	rectangle selection	{"x1": 177688.12186065415, "y1": 226407.5515157098, "x2": 183165.823552972, "y2": 229931.82402078807}
901	138493	181088	228896	Tumor	#ff2200	Unknown	2025-07-09 20:45:33.609	rectangle selection	{"x1": 177688.12186065415, "y1": 226407.5515157098, "x2": 183165.823552972, "y2": 229931.82402078807}
902	138522	181952	227232	Tumor	#ff2200	Unknown	2025-07-09 20:45:33.609	rectangle selection	{"x1": 177688.12186065415, "y1": 226407.5515157098, "x2": 183165.823552972, "y2": 229931.82402078807}
903	138564	180096	228736	Tumor	#ff2200	Unknown	2025-07-09 20:45:33.609	rectangle selection	{"x1": 177688.12186065415, "y1": 226407.5515157098, "x2": 183165.823552972, "y2": 229931.82402078807}
904	138572	177760	226688	Tumor	#ff2200	Unknown	2025-07-09 20:45:33.609	rectangle selection	{"x1": 177688.12186065415, "y1": 226407.5515157098, "x2": 183165.823552972, "y2": 229931.82402078807}
905	138594	178112	228192	Tumor	#ff2200	Unknown	2025-07-09 20:45:33.609	rectangle selection	{"x1": 177688.12186065415, "y1": 226407.5515157098, "x2": 183165.823552972, "y2": 229931.82402078807}
906	138620	182528	226720	Tumor	#ff2200	Unknown	2025-07-09 20:45:33.609	rectangle selection	{"x1": 177688.12186065415, "y1": 226407.5515157098, "x2": 183165.823552972, "y2": 229931.82402078807}
907	138625	178848	229568	Tumor	#ff2200	Unknown	2025-07-09 20:45:33.609	rectangle selection	{"x1": 177688.12186065415, "y1": 226407.5515157098, "x2": 183165.823552972, "y2": 229931.82402078807}
908	138638	179392	227936	Tumor	#ff2200	Unknown	2025-07-09 20:45:33.609	rectangle selection	{"x1": 177688.12186065415, "y1": 226407.5515157098, "x2": 183165.823552972, "y2": 229931.82402078807}
909	138649	181152	227392	Tumor	#ff2200	Unknown	2025-07-09 20:45:33.609	rectangle selection	{"x1": 177688.12186065415, "y1": 226407.5515157098, "x2": 183165.823552972, "y2": 229931.82402078807}
910	138651	181888	227648	Tumor	#ff2200	Unknown	2025-07-09 20:45:33.609	rectangle selection	{"x1": 177688.12186065415, "y1": 226407.5515157098, "x2": 183165.823552972, "y2": 229931.82402078807}
911	138686	182208	226560	Tumor	#ff2200	Unknown	2025-07-09 20:45:33.609	rectangle selection	{"x1": 177688.12186065415, "y1": 226407.5515157098, "x2": 183165.823552972, "y2": 229931.82402078807}
912	138707	180608	229760	Tumor	#ff2200	Unknown	2025-07-09 20:45:33.609	rectangle selection	{"x1": 177688.12186065415, "y1": 226407.5515157098, "x2": 183165.823552972, "y2": 229931.82402078807}
913	138714	178080	229856	Tumor	#ff2200	Unknown	2025-07-09 20:45:33.609	rectangle selection	{"x1": 177688.12186065415, "y1": 226407.5515157098, "x2": 183165.823552972, "y2": 229931.82402078807}
914	138738	180864	226624	Tumor	#ff2200	Unknown	2025-07-09 20:45:33.609	rectangle selection	{"x1": 177688.12186065415, "y1": 226407.5515157098, "x2": 183165.823552972, "y2": 229931.82402078807}
915	138779	177984	227456	Tumor	#ff2200	Unknown	2025-07-09 20:45:33.609	rectangle selection	{"x1": 177688.12186065415, "y1": 226407.5515157098, "x2": 183165.823552972, "y2": 229931.82402078807}
916	138785	182720	229440	Tumor	#ff2200	Unknown	2025-07-09 20:45:33.609	rectangle selection	{"x1": 177688.12186065415, "y1": 226407.5515157098, "x2": 183165.823552972, "y2": 229931.82402078807}
917	138803	177920	229056	Tumor	#ff2200	Unknown	2025-07-09 20:45:33.609	rectangle selection	{"x1": 177688.12186065415, "y1": 226407.5515157098, "x2": 183165.823552972, "y2": 229931.82402078807}
918	138881	178592	229248	Tumor	#ff2200	Unknown	2025-07-09 20:45:33.609	rectangle selection	{"x1": 177688.12186065415, "y1": 226407.5515157098, "x2": 183165.823552972, "y2": 229931.82402078807}
919	138894	183008	226816	Tumor	#ff2200	Unknown	2025-07-09 20:45:33.609	rectangle selection	{"x1": 177688.12186065415, "y1": 226407.5515157098, "x2": 183165.823552972, "y2": 229931.82402078807}
920	138911	180160	227552	Tumor	#ff2200	Unknown	2025-07-09 20:45:33.609	rectangle selection	{"x1": 177688.12186065415, "y1": 226407.5515157098, "x2": 183165.823552972, "y2": 229931.82402078807}
921	138935	182048	229632	Tumor	#ff2200	Unknown	2025-07-09 20:45:33.609	rectangle selection	{"x1": 177688.12186065415, "y1": 226407.5515157098, "x2": 183165.823552972, "y2": 229931.82402078807}
922	138973	178144	227040	Tumor	#ff2200	Unknown	2025-07-09 20:45:33.609	rectangle selection	{"x1": 177688.12186065415, "y1": 226407.5515157098, "x2": 183165.823552972, "y2": 229931.82402078807}
923	138999	181728	226912	Tumor	#ff2200	Unknown	2025-07-09 20:45:33.609	rectangle selection	{"x1": 177688.12186065415, "y1": 226407.5515157098, "x2": 183165.823552972, "y2": 229931.82402078807}
924	139000	178528	227328	Tumor	#ff2200	Unknown	2025-07-09 20:45:33.609	rectangle selection	{"x1": 177688.12186065415, "y1": 226407.5515157098, "x2": 183165.823552972, "y2": 229931.82402078807}
925	139007	180224	229888	Tumor	#ff2200	Unknown	2025-07-09 20:45:33.609	rectangle selection	{"x1": 177688.12186065415, "y1": 226407.5515157098, "x2": 183165.823552972, "y2": 229931.82402078807}
926	139016	180704	229024	Tumor	#ff2200	Unknown	2025-07-09 20:45:33.609	rectangle selection	{"x1": 177688.12186065415, "y1": 226407.5515157098, "x2": 183165.823552972, "y2": 229931.82402078807}
927	139030	181696	226624	Tumor	#ff2200	Unknown	2025-07-09 20:45:33.609	rectangle selection	{"x1": 177688.12186065415, "y1": 226407.5515157098, "x2": 183165.823552972, "y2": 229931.82402078807}
928	139035	182784	227424	Tumor	#ff2200	Unknown	2025-07-09 20:45:33.610	rectangle selection	{"x1": 177688.12186065415, "y1": 226407.5515157098, "x2": 183165.823552972, "y2": 229931.82402078807}
929	139066	179904	228224	Tumor	#ff2200	Unknown	2025-07-09 20:45:33.610	rectangle selection	{"x1": 177688.12186065415, "y1": 226407.5515157098, "x2": 183165.823552972, "y2": 229931.82402078807}
930	139076	181440	228704	Tumor	#ff2200	Unknown	2025-07-09 20:45:33.610	rectangle selection	{"x1": 177688.12186065415, "y1": 226407.5515157098, "x2": 183165.823552972, "y2": 229931.82402078807}
931	139077	177888	228512	Tumor	#ff2200	Unknown	2025-07-09 20:45:33.610	rectangle selection	{"x1": 177688.12186065415, "y1": 226407.5515157098, "x2": 183165.823552972, "y2": 229931.82402078807}
932	139191	183104	227488	Tumor	#ff2200	Unknown	2025-07-09 20:45:33.610	rectangle selection	{"x1": 177688.12186065415, "y1": 226407.5515157098, "x2": 183165.823552972, "y2": 229931.82402078807}
933	139199	180704	228224	Tumor	#ff2200	Unknown	2025-07-09 20:45:33.610	rectangle selection	{"x1": 177688.12186065415, "y1": 226407.5515157098, "x2": 183165.823552972, "y2": 229931.82402078807}
934	139243	178016	227904	Tumor	#ff2200	Unknown	2025-07-09 20:45:33.610	rectangle selection	{"x1": 177688.12186065415, "y1": 226407.5515157098, "x2": 183165.823552972, "y2": 229931.82402078807}
935	139269	182208	227008	Tumor	#ff2200	Unknown	2025-07-09 20:45:33.610	rectangle selection	{"x1": 177688.12186065415, "y1": 226407.5515157098, "x2": 183165.823552972, "y2": 229931.82402078807}
936	139289	178752	227040	Tumor	#ff2200	Unknown	2025-07-09 20:45:33.610	rectangle selection	{"x1": 177688.12186065415, "y1": 226407.5515157098, "x2": 183165.823552972, "y2": 229931.82402078807}
937	139308	182624	228992	Tumor	#ff2200	Unknown	2025-07-09 20:45:33.610	rectangle selection	{"x1": 177688.12186065415, "y1": 226407.5515157098, "x2": 183165.823552972, "y2": 229931.82402078807}
938	139312	180512	229472	Tumor	#ff2200	Unknown	2025-07-09 20:45:33.610	rectangle selection	{"x1": 177688.12186065415, "y1": 226407.5515157098, "x2": 183165.823552972, "y2": 229931.82402078807}
939	139373	177952	228800	Tumor	#ff2200	Unknown	2025-07-09 20:45:33.610	rectangle selection	{"x1": 177688.12186065415, "y1": 226407.5515157098, "x2": 183165.823552972, "y2": 229931.82402078807}
940	139374	179232	229344	Tumor	#ff2200	Unknown	2025-07-09 20:45:33.610	rectangle selection	{"x1": 177688.12186065415, "y1": 226407.5515157098, "x2": 183165.823552972, "y2": 229931.82402078807}
941	139385	181088	227712	Tumor	#ff2200	Unknown	2025-07-09 20:45:33.610	rectangle selection	{"x1": 177688.12186065415, "y1": 226407.5515157098, "x2": 183165.823552972, "y2": 229931.82402078807}
942	139417	182688	227712	Tumor	#ff2200	Unknown	2025-07-09 20:45:33.610	rectangle selection	{"x1": 177688.12186065415, "y1": 226407.5515157098, "x2": 183165.823552972, "y2": 229931.82402078807}
943	139423	178464	228192	Tumor	#ff2200	Unknown	2025-07-09 20:45:33.610	rectangle selection	{"x1": 177688.12186065415, "y1": 226407.5515157098, "x2": 183165.823552972, "y2": 229931.82402078807}
944	139450	181344	226784	Tumor	#ff2200	Unknown	2025-07-09 20:45:33.610	rectangle selection	{"x1": 177688.12186065415, "y1": 226407.5515157098, "x2": 183165.823552972, "y2": 229931.82402078807}
945	139524	182496	227040	Tumor	#ff2200	Unknown	2025-07-09 20:45:33.610	rectangle selection	{"x1": 177688.12186065415, "y1": 226407.5515157098, "x2": 183165.823552972, "y2": 229931.82402078807}
946	139532	182368	229728	Tumor	#ff2200	Unknown	2025-07-09 20:45:33.610	rectangle selection	{"x1": 177688.12186065415, "y1": 226407.5515157098, "x2": 183165.823552972, "y2": 229931.82402078807}
947	139551	178848	227488	Tumor	#ff2200	Unknown	2025-07-09 20:45:33.610	rectangle selection	{"x1": 177688.12186065415, "y1": 226407.5515157098, "x2": 183165.823552972, "y2": 229931.82402078807}
948	139555	183072	227104	Tumor	#ff2200	Unknown	2025-07-09 20:45:33.610	rectangle selection	{"x1": 177688.12186065415, "y1": 226407.5515157098, "x2": 183165.823552972, "y2": 229931.82402078807}
949	139656	182912	227136	Tumor	#ff2200	Unknown	2025-07-09 20:45:33.610	rectangle selection	{"x1": 177688.12186065415, "y1": 226407.5515157098, "x2": 183165.823552972, "y2": 229931.82402078807}
950	139662	179488	229696	Tumor	#ff2200	Unknown	2025-07-09 20:45:33.610	rectangle selection	{"x1": 177688.12186065415, "y1": 226407.5515157098, "x2": 183165.823552972, "y2": 229931.82402078807}
951	74950	251296	137440	Negative control	#aaaaaa	Unknown	2025-07-09 20:46:17.624	rectangle selection	{"x1": 243213.72142666296, "y1": 137406.28675422355, "x2": 256724.7579001302, "y2": 146211.38790357445}
952	74952	246272	142720	Negative control	#aaaaaa	Unknown	2025-07-09 20:46:17.624	rectangle selection	{"x1": 243213.72142666296, "y1": 137406.28675422355, "x2": 256724.7579001302, "y2": 146211.38790357445}
953	74965	247392	138784	Negative control	#aaaaaa	Unknown	2025-07-09 20:46:17.624	rectangle selection	{"x1": 243213.72142666296, "y1": 137406.28675422355, "x2": 256724.7579001302, "y2": 146211.38790357445}
954	74971	246592	138464	Negative control	#aaaaaa	Unknown	2025-07-09 20:46:17.624	rectangle selection	{"x1": 243213.72142666296, "y1": 137406.28675422355, "x2": 256724.7579001302, "y2": 146211.38790357445}
955	75008	244128	139584	Negative control	#aaaaaa	Unknown	2025-07-09 20:46:17.624	rectangle selection	{"x1": 243213.72142666296, "y1": 137406.28675422355, "x2": 256724.7579001302, "y2": 146211.38790357445}
956	75013	249760	140416	Negative control	#aaaaaa	Unknown	2025-07-09 20:46:17.624	rectangle selection	{"x1": 243213.72142666296, "y1": 137406.28675422355, "x2": 256724.7579001302, "y2": 146211.38790357445}
957	75015	243776	138368	Negative control	#aaaaaa	Unknown	2025-07-09 20:46:17.624	rectangle selection	{"x1": 243213.72142666296, "y1": 137406.28675422355, "x2": 256724.7579001302, "y2": 146211.38790357445}
958	75016	255296	138144	Negative control	#aaaaaa	Unknown	2025-07-09 20:46:17.624	rectangle selection	{"x1": 243213.72142666296, "y1": 137406.28675422355, "x2": 256724.7579001302, "y2": 146211.38790357445}
959	75023	247936	139552	Negative control	#aaaaaa	Unknown	2025-07-09 20:46:17.624	rectangle selection	{"x1": 243213.72142666296, "y1": 137406.28675422355, "x2": 256724.7579001302, "y2": 146211.38790357445}
960	75026	251840	140000	Negative control	#aaaaaa	Unknown	2025-07-09 20:46:17.624	rectangle selection	{"x1": 243213.72142666296, "y1": 137406.28675422355, "x2": 256724.7579001302, "y2": 146211.38790357445}
961	75030	245216	139008	Negative control	#aaaaaa	Unknown	2025-07-09 20:46:17.624	rectangle selection	{"x1": 243213.72142666296, "y1": 137406.28675422355, "x2": 256724.7579001302, "y2": 146211.38790357445}
962	75037	249504	142400	Negative control	#aaaaaa	Unknown	2025-07-09 20:46:17.624	rectangle selection	{"x1": 243213.72142666296, "y1": 137406.28675422355, "x2": 256724.7579001302, "y2": 146211.38790357445}
963	75050	243904	144320	Negative control	#aaaaaa	Unknown	2025-07-09 20:46:17.624	rectangle selection	{"x1": 243213.72142666296, "y1": 137406.28675422355, "x2": 256724.7579001302, "y2": 146211.38790357445}
964	75061	245536	140256	Negative control	#aaaaaa	Unknown	2025-07-09 20:46:17.624	rectangle selection	{"x1": 243213.72142666296, "y1": 137406.28675422355, "x2": 256724.7579001302, "y2": 146211.38790357445}
965	75067	245888	142528	Negative control	#aaaaaa	Unknown	2025-07-09 20:46:17.624	rectangle selection	{"x1": 243213.72142666296, "y1": 137406.28675422355, "x2": 256724.7579001302, "y2": 146211.38790357445}
966	75070	246752	146080	Negative control	#aaaaaa	Unknown	2025-07-09 20:46:17.624	rectangle selection	{"x1": 243213.72142666296, "y1": 137406.28675422355, "x2": 256724.7579001302, "y2": 146211.38790357445}
967	75083	244736	139296	Negative control	#aaaaaa	Unknown	2025-07-09 20:46:17.624	rectangle selection	{"x1": 243213.72142666296, "y1": 137406.28675422355, "x2": 256724.7579001302, "y2": 146211.38790357445}
968	75097	245760	144320	Negative control	#aaaaaa	Unknown	2025-07-09 20:46:17.624	rectangle selection	{"x1": 243213.72142666296, "y1": 137406.28675422355, "x2": 256724.7579001302, "y2": 146211.38790357445}
969	75104	252160	142080	Negative control	#aaaaaa	Unknown	2025-07-09 20:46:17.624	rectangle selection	{"x1": 243213.72142666296, "y1": 137406.28675422355, "x2": 256724.7579001302, "y2": 146211.38790357445}
970	75110	246016	139328	Negative control	#aaaaaa	Unknown	2025-07-09 20:46:17.624	rectangle selection	{"x1": 243213.72142666296, "y1": 137406.28675422355, "x2": 256724.7579001302, "y2": 146211.38790357445}
971	75113	248896	140224	Negative control	#aaaaaa	Unknown	2025-07-09 20:46:17.624	rectangle selection	{"x1": 243213.72142666296, "y1": 137406.28675422355, "x2": 256724.7579001302, "y2": 146211.38790357445}
972	75118	247488	137888	Negative control	#aaaaaa	Unknown	2025-07-09 20:46:17.624	rectangle selection	{"x1": 243213.72142666296, "y1": 137406.28675422355, "x2": 256724.7579001302, "y2": 146211.38790357445}
973	75123	250144	144224	Negative control	#aaaaaa	Unknown	2025-07-09 20:46:17.624	rectangle selection	{"x1": 243213.72142666296, "y1": 137406.28675422355, "x2": 256724.7579001302, "y2": 146211.38790357445}
974	75139	249696	138368	Negative control	#aaaaaa	Unknown	2025-07-09 20:46:17.624	rectangle selection	{"x1": 243213.72142666296, "y1": 137406.28675422355, "x2": 256724.7579001302, "y2": 146211.38790357445}
975	75149	246048	145952	Negative control	#aaaaaa	Unknown	2025-07-09 20:46:17.624	rectangle selection	{"x1": 243213.72142666296, "y1": 137406.28675422355, "x2": 256724.7579001302, "y2": 146211.38790357445}
976	75152	244576	141312	Negative control	#aaaaaa	Unknown	2025-07-09 20:46:17.624	rectangle selection	{"x1": 243213.72142666296, "y1": 137406.28675422355, "x2": 256724.7579001302, "y2": 146211.38790357445}
977	75167	245024	137760	Negative control	#aaaaaa	Unknown	2025-07-09 20:46:17.624	rectangle selection	{"x1": 243213.72142666296, "y1": 137406.28675422355, "x2": 256724.7579001302, "y2": 146211.38790357445}
978	75184	245120	141024	Negative control	#aaaaaa	Unknown	2025-07-09 20:46:17.624	rectangle selection	{"x1": 243213.72142666296, "y1": 137406.28675422355, "x2": 256724.7579001302, "y2": 146211.38790357445}
979	75191	244768	140256	Negative control	#aaaaaa	Unknown	2025-07-09 20:46:17.624	rectangle selection	{"x1": 243213.72142666296, "y1": 137406.28675422355, "x2": 256724.7579001302, "y2": 146211.38790357445}
980	75199	255744	137824	Negative control	#aaaaaa	Unknown	2025-07-09 20:46:17.624	rectangle selection	{"x1": 243213.72142666296, "y1": 137406.28675422355, "x2": 256724.7579001302, "y2": 146211.38790357445}
981	75202	251168	144064	Negative control	#aaaaaa	Unknown	2025-07-09 20:46:17.624	rectangle selection	{"x1": 243213.72142666296, "y1": 137406.28675422355, "x2": 256724.7579001302, "y2": 146211.38790357445}
982	75207	254912	138080	Negative control	#aaaaaa	Unknown	2025-07-09 20:46:17.624	rectangle selection	{"x1": 243213.72142666296, "y1": 137406.28675422355, "x2": 256724.7579001302, "y2": 146211.38790357445}
983	75216	250304	144672	Negative control	#aaaaaa	Unknown	2025-07-09 20:46:17.624	rectangle selection	{"x1": 243213.72142666296, "y1": 137406.28675422355, "x2": 256724.7579001302, "y2": 146211.38790357445}
984	75260	256512	143392	Negative control	#aaaaaa	Unknown	2025-07-09 20:46:17.624	rectangle selection	{"x1": 243213.72142666296, "y1": 137406.28675422355, "x2": 256724.7579001302, "y2": 146211.38790357445}
985	75278	250272	141056	Negative control	#aaaaaa	Unknown	2025-07-09 20:46:17.624	rectangle selection	{"x1": 243213.72142666296, "y1": 137406.28675422355, "x2": 256724.7579001302, "y2": 146211.38790357445}
986	75291	255840	139616	Negative control	#aaaaaa	Unknown	2025-07-09 20:46:17.624	rectangle selection	{"x1": 243213.72142666296, "y1": 137406.28675422355, "x2": 256724.7579001302, "y2": 146211.38790357445}
987	75294	250656	138080	Negative control	#aaaaaa	Unknown	2025-07-09 20:46:17.624	rectangle selection	{"x1": 243213.72142666296, "y1": 137406.28675422355, "x2": 256724.7579001302, "y2": 146211.38790357445}
988	75308	252512	143072	Negative control	#aaaaaa	Unknown	2025-07-09 20:46:17.624	rectangle selection	{"x1": 243213.72142666296, "y1": 137406.28675422355, "x2": 256724.7579001302, "y2": 146211.38790357445}
989	75314	246912	137920	Negative control	#aaaaaa	Unknown	2025-07-09 20:46:17.624	rectangle selection	{"x1": 243213.72142666296, "y1": 137406.28675422355, "x2": 256724.7579001302, "y2": 146211.38790357445}
990	75323	247040	140896	Negative control	#aaaaaa	Unknown	2025-07-09 20:46:17.624	rectangle selection	{"x1": 243213.72142666296, "y1": 137406.28675422355, "x2": 256724.7579001302, "y2": 146211.38790357445}
991	75328	249824	145664	Negative control	#aaaaaa	Unknown	2025-07-09 20:46:17.624	rectangle selection	{"x1": 243213.72142666296, "y1": 137406.28675422355, "x2": 256724.7579001302, "y2": 146211.38790357445}
992	75339	255488	139104	Negative control	#aaaaaa	Unknown	2025-07-09 20:46:17.624	rectangle selection	{"x1": 243213.72142666296, "y1": 137406.28675422355, "x2": 256724.7579001302, "y2": 146211.38790357445}
993	75343	251648	141696	Negative control	#aaaaaa	Unknown	2025-07-09 20:46:17.624	rectangle selection	{"x1": 243213.72142666296, "y1": 137406.28675422355, "x2": 256724.7579001302, "y2": 146211.38790357445}
994	75350	253984	141184	Negative control	#aaaaaa	Unknown	2025-07-09 20:46:17.624	rectangle selection	{"x1": 243213.72142666296, "y1": 137406.28675422355, "x2": 256724.7579001302, "y2": 146211.38790357445}
995	75355	248704	142720	Negative control	#aaaaaa	Unknown	2025-07-09 20:46:17.624	rectangle selection	{"x1": 243213.72142666296, "y1": 137406.28675422355, "x2": 256724.7579001302, "y2": 146211.38790357445}
996	75356	251552	140576	Negative control	#aaaaaa	Unknown	2025-07-09 20:46:17.624	rectangle selection	{"x1": 243213.72142666296, "y1": 137406.28675422355, "x2": 256724.7579001302, "y2": 146211.38790357445}
997	75358	256512	139744	Negative control	#aaaaaa	Unknown	2025-07-09 20:46:17.624	rectangle selection	{"x1": 243213.72142666296, "y1": 137406.28675422355, "x2": 256724.7579001302, "y2": 146211.38790357445}
998	75376	245824	140928	Negative control	#aaaaaa	Unknown	2025-07-09 20:46:17.624	rectangle selection	{"x1": 243213.72142666296, "y1": 137406.28675422355, "x2": 256724.7579001302, "y2": 146211.38790357445}
999	75385	254752	142560	Negative control	#aaaaaa	Unknown	2025-07-09 20:46:17.624	rectangle selection	{"x1": 243213.72142666296, "y1": 137406.28675422355, "x2": 256724.7579001302, "y2": 146211.38790357445}
1000	75387	244704	146112	Negative control	#aaaaaa	Unknown	2025-07-09 20:46:17.624	rectangle selection	{"x1": 243213.72142666296, "y1": 137406.28675422355, "x2": 256724.7579001302, "y2": 146211.38790357445}
1001	75388	244832	142592	Negative control	#aaaaaa	Unknown	2025-07-09 20:46:17.624	rectangle selection	{"x1": 243213.72142666296, "y1": 137406.28675422355, "x2": 256724.7579001302, "y2": 146211.38790357445}
1002	75394	245824	137632	Negative control	#aaaaaa	Unknown	2025-07-09 20:46:17.624	rectangle selection	{"x1": 243213.72142666296, "y1": 137406.28675422355, "x2": 256724.7579001302, "y2": 146211.38790357445}
1003	75395	256704	145184	Negative control	#aaaaaa	Unknown	2025-07-09 20:46:17.624	rectangle selection	{"x1": 243213.72142666296, "y1": 137406.28675422355, "x2": 256724.7579001302, "y2": 146211.38790357445}
1004	75400	254912	138560	Negative control	#aaaaaa	Unknown	2025-07-09 20:46:17.624	rectangle selection	{"x1": 243213.72142666296, "y1": 137406.28675422355, "x2": 256724.7579001302, "y2": 146211.38790357445}
1005	75404	254912	137472	Negative control	#aaaaaa	Unknown	2025-07-09 20:46:17.624	rectangle selection	{"x1": 243213.72142666296, "y1": 137406.28675422355, "x2": 256724.7579001302, "y2": 146211.38790357445}
1006	75415	252800	144032	Negative control	#aaaaaa	Unknown	2025-07-09 20:46:17.624	rectangle selection	{"x1": 243213.72142666296, "y1": 137406.28675422355, "x2": 256724.7579001302, "y2": 146211.38790357445}
1007	75417	245408	141632	Negative control	#aaaaaa	Unknown	2025-07-09 20:46:17.624	rectangle selection	{"x1": 243213.72142666296, "y1": 137406.28675422355, "x2": 256724.7579001302, "y2": 146211.38790357445}
1008	75419	250784	137440	Negative control	#aaaaaa	Unknown	2025-07-09 20:46:17.624	rectangle selection	{"x1": 243213.72142666296, "y1": 137406.28675422355, "x2": 256724.7579001302, "y2": 146211.38790357445}
1009	75420	244224	138464	Negative control	#aaaaaa	Unknown	2025-07-09 20:46:17.624	rectangle selection	{"x1": 243213.72142666296, "y1": 137406.28675422355, "x2": 256724.7579001302, "y2": 146211.38790357445}
1010	75422	249376	137760	Negative control	#aaaaaa	Unknown	2025-07-09 20:46:17.624	rectangle selection	{"x1": 243213.72142666296, "y1": 137406.28675422355, "x2": 256724.7579001302, "y2": 146211.38790357445}
1011	75424	244096	138048	Negative control	#aaaaaa	Unknown	2025-07-09 20:46:17.624	rectangle selection	{"x1": 243213.72142666296, "y1": 137406.28675422355, "x2": 256724.7579001302, "y2": 146211.38790357445}
1012	75427	252416	140064	Negative control	#aaaaaa	Unknown	2025-07-09 20:46:17.624	rectangle selection	{"x1": 243213.72142666296, "y1": 137406.28675422355, "x2": 256724.7579001302, "y2": 146211.38790357445}
1013	75431	245824	144768	Negative control	#aaaaaa	Unknown	2025-07-09 20:46:17.624	rectangle selection	{"x1": 243213.72142666296, "y1": 137406.28675422355, "x2": 256724.7579001302, "y2": 146211.38790357445}
1014	75436	255136	140640	Negative control	#aaaaaa	Unknown	2025-07-09 20:46:17.624	rectangle selection	{"x1": 243213.72142666296, "y1": 137406.28675422355, "x2": 256724.7579001302, "y2": 146211.38790357445}
1015	75445	247360	145600	Negative control	#aaaaaa	Unknown	2025-07-09 20:46:17.624	rectangle selection	{"x1": 243213.72142666296, "y1": 137406.28675422355, "x2": 256724.7579001302, "y2": 146211.38790357445}
1016	75455	256704	144064	Negative control	#aaaaaa	Unknown	2025-07-09 20:46:17.624	rectangle selection	{"x1": 243213.72142666296, "y1": 137406.28675422355, "x2": 256724.7579001302, "y2": 146211.38790357445}
1017	75469	255392	141248	Negative control	#aaaaaa	Unknown	2025-07-09 20:46:17.624	rectangle selection	{"x1": 243213.72142666296, "y1": 137406.28675422355, "x2": 256724.7579001302, "y2": 146211.38790357445}
1018	75471	245472	138304	Negative control	#aaaaaa	Unknown	2025-07-09 20:46:17.624	rectangle selection	{"x1": 243213.72142666296, "y1": 137406.28675422355, "x2": 256724.7579001302, "y2": 146211.38790357445}
1019	75478	243968	138976	Negative control	#aaaaaa	Unknown	2025-07-09 20:46:17.624	rectangle selection	{"x1": 243213.72142666296, "y1": 137406.28675422355, "x2": 256724.7579001302, "y2": 146211.38790357445}
1020	75500	253632	139520	Negative control	#aaaaaa	Unknown	2025-07-09 20:46:17.624	rectangle selection	{"x1": 243213.72142666296, "y1": 137406.28675422355, "x2": 256724.7579001302, "y2": 146211.38790357445}
1021	75506	244480	139424	Negative control	#aaaaaa	Unknown	2025-07-09 20:46:17.624	rectangle selection	{"x1": 243213.72142666296, "y1": 137406.28675422355, "x2": 256724.7579001302, "y2": 146211.38790357445}
1022	75508	245280	143776	Negative control	#aaaaaa	Unknown	2025-07-09 20:46:17.624	rectangle selection	{"x1": 243213.72142666296, "y1": 137406.28675422355, "x2": 256724.7579001302, "y2": 146211.38790357445}
1023	75515	246240	137568	Negative control	#aaaaaa	Unknown	2025-07-09 20:46:17.624	rectangle selection	{"x1": 243213.72142666296, "y1": 137406.28675422355, "x2": 256724.7579001302, "y2": 146211.38790357445}
1024	75559	243488	141696	Negative control	#aaaaaa	Unknown	2025-07-09 20:46:17.624	rectangle selection	{"x1": 243213.72142666296, "y1": 137406.28675422355, "x2": 256724.7579001302, "y2": 146211.38790357445}
1025	75578	244064	137664	Negative control	#aaaaaa	Unknown	2025-07-09 20:46:17.624	rectangle selection	{"x1": 243213.72142666296, "y1": 137406.28675422355, "x2": 256724.7579001302, "y2": 146211.38790357445}
1026	75582	254912	141472	Negative control	#aaaaaa	Unknown	2025-07-09 20:46:17.624	rectangle selection	{"x1": 243213.72142666296, "y1": 137406.28675422355, "x2": 256724.7579001302, "y2": 146211.38790357445}
1027	75584	249888	142304	Negative control	#aaaaaa	Unknown	2025-07-09 20:46:17.624	rectangle selection	{"x1": 243213.72142666296, "y1": 137406.28675422355, "x2": 256724.7579001302, "y2": 146211.38790357445}
1028	75596	253088	138880	Negative control	#aaaaaa	Unknown	2025-07-09 20:46:17.624	rectangle selection	{"x1": 243213.72142666296, "y1": 137406.28675422355, "x2": 256724.7579001302, "y2": 146211.38790357445}
1029	75600	244512	138656	Negative control	#aaaaaa	Unknown	2025-07-09 20:46:17.624	rectangle selection	{"x1": 243213.72142666296, "y1": 137406.28675422355, "x2": 256724.7579001302, "y2": 146211.38790357445}
1030	75608	253184	145600	Negative control	#aaaaaa	Unknown	2025-07-09 20:46:17.624	rectangle selection	{"x1": 243213.72142666296, "y1": 137406.28675422355, "x2": 256724.7579001302, "y2": 146211.38790357445}
1031	75611	250496	142688	Negative control	#aaaaaa	Unknown	2025-07-09 20:46:17.624	rectangle selection	{"x1": 243213.72142666296, "y1": 137406.28675422355, "x2": 256724.7579001302, "y2": 146211.38790357445}
1032	75616	250784	146144	Negative control	#aaaaaa	Unknown	2025-07-09 20:46:17.624	rectangle selection	{"x1": 243213.72142666296, "y1": 137406.28675422355, "x2": 256724.7579001302, "y2": 146211.38790357445}
1033	75617	252864	140640	Negative control	#aaaaaa	Unknown	2025-07-09 20:46:17.624	rectangle selection	{"x1": 243213.72142666296, "y1": 137406.28675422355, "x2": 256724.7579001302, "y2": 146211.38790357445}
1034	75629	252096	143616	Negative control	#aaaaaa	Unknown	2025-07-09 20:46:17.624	rectangle selection	{"x1": 243213.72142666296, "y1": 137406.28675422355, "x2": 256724.7579001302, "y2": 146211.38790357445}
1035	75631	248896	138752	Negative control	#aaaaaa	Unknown	2025-07-09 20:46:17.624	rectangle selection	{"x1": 243213.72142666296, "y1": 137406.28675422355, "x2": 256724.7579001302, "y2": 146211.38790357445}
1036	75659	243904	142016	Negative control	#aaaaaa	Unknown	2025-07-09 20:46:17.624	rectangle selection	{"x1": 243213.72142666296, "y1": 137406.28675422355, "x2": 256724.7579001302, "y2": 146211.38790357445}
1037	75668	243808	145664	Negative control	#aaaaaa	Unknown	2025-07-09 20:46:17.624	rectangle selection	{"x1": 243213.72142666296, "y1": 137406.28675422355, "x2": 256724.7579001302, "y2": 146211.38790357445}
1038	75670	253088	139136	Negative control	#aaaaaa	Unknown	2025-07-09 20:46:17.624	rectangle selection	{"x1": 243213.72142666296, "y1": 137406.28675422355, "x2": 256724.7579001302, "y2": 146211.38790357445}
1039	75673	249184	140160	Negative control	#aaaaaa	Unknown	2025-07-09 20:46:17.624	rectangle selection	{"x1": 243213.72142666296, "y1": 137406.28675422355, "x2": 256724.7579001302, "y2": 146211.38790357445}
1040	75674	255328	144384	Negative control	#aaaaaa	Unknown	2025-07-09 20:46:17.624	rectangle selection	{"x1": 243213.72142666296, "y1": 137406.28675422355, "x2": 256724.7579001302, "y2": 146211.38790357445}
1041	75677	252704	141280	Negative control	#aaaaaa	Unknown	2025-07-09 20:46:17.624	rectangle selection	{"x1": 243213.72142666296, "y1": 137406.28675422355, "x2": 256724.7579001302, "y2": 146211.38790357445}
1042	75696	253312	139616	Negative control	#aaaaaa	Unknown	2025-07-09 20:46:17.624	rectangle selection	{"x1": 243213.72142666296, "y1": 137406.28675422355, "x2": 256724.7579001302, "y2": 146211.38790357445}
1043	75697	251904	145664	Negative control	#aaaaaa	Unknown	2025-07-09 20:46:17.624	rectangle selection	{"x1": 243213.72142666296, "y1": 137406.28675422355, "x2": 256724.7579001302, "y2": 146211.38790357445}
1044	75703	246528	143040	Negative control	#aaaaaa	Unknown	2025-07-09 20:46:17.624	rectangle selection	{"x1": 243213.72142666296, "y1": 137406.28675422355, "x2": 256724.7579001302, "y2": 146211.38790357445}
1045	75718	254880	139008	Negative control	#aaaaaa	Unknown	2025-07-09 20:46:17.624	rectangle selection	{"x1": 243213.72142666296, "y1": 137406.28675422355, "x2": 256724.7579001302, "y2": 146211.38790357445}
1046	75729	253920	142112	Negative control	#aaaaaa	Unknown	2025-07-09 20:46:17.624	rectangle selection	{"x1": 243213.72142666296, "y1": 137406.28675422355, "x2": 256724.7579001302, "y2": 146211.38790357445}
1047	75741	251424	141952	Negative control	#aaaaaa	Unknown	2025-07-09 20:46:17.624	rectangle selection	{"x1": 243213.72142666296, "y1": 137406.28675422355, "x2": 256724.7579001302, "y2": 146211.38790357445}
1048	75748	249280	144032	Negative control	#aaaaaa	Unknown	2025-07-09 20:46:17.624	rectangle selection	{"x1": 243213.72142666296, "y1": 137406.28675422355, "x2": 256724.7579001302, "y2": 146211.38790357445}
1049	75749	251584	144928	Negative control	#aaaaaa	Unknown	2025-07-09 20:46:17.624	rectangle selection	{"x1": 243213.72142666296, "y1": 137406.28675422355, "x2": 256724.7579001302, "y2": 146211.38790357445}
1050	75755	248704	143136	Negative control	#aaaaaa	Unknown	2025-07-09 20:46:17.624	rectangle selection	{"x1": 243213.72142666296, "y1": 137406.28675422355, "x2": 256724.7579001302, "y2": 146211.38790357445}
1051	75760	250176	145376	Negative control	#aaaaaa	Unknown	2025-07-09 20:46:17.624	rectangle selection	{"x1": 243213.72142666296, "y1": 137406.28675422355, "x2": 256724.7579001302, "y2": 146211.38790357445}
1052	75771	250656	139680	Negative control	#aaaaaa	Unknown	2025-07-09 20:46:17.624	rectangle selection	{"x1": 243213.72142666296, "y1": 137406.28675422355, "x2": 256724.7579001302, "y2": 146211.38790357445}
1053	75813	253024	141728	Negative control	#aaaaaa	Unknown	2025-07-09 20:46:17.624	rectangle selection	{"x1": 243213.72142666296, "y1": 137406.28675422355, "x2": 256724.7579001302, "y2": 146211.38790357445}
1054	75820	245408	142624	Negative control	#aaaaaa	Unknown	2025-07-09 20:46:17.624	rectangle selection	{"x1": 243213.72142666296, "y1": 137406.28675422355, "x2": 256724.7579001302, "y2": 146211.38790357445}
1055	75826	255104	144768	Negative control	#aaaaaa	Unknown	2025-07-09 20:46:17.624	rectangle selection	{"x1": 243213.72142666296, "y1": 137406.28675422355, "x2": 256724.7579001302, "y2": 146211.38790357445}
1056	75831	247040	138304	Negative control	#aaaaaa	Unknown	2025-07-09 20:46:17.624	rectangle selection	{"x1": 243213.72142666296, "y1": 137406.28675422355, "x2": 256724.7579001302, "y2": 146211.38790357445}
1057	75838	250816	144192	Negative control	#aaaaaa	Unknown	2025-07-09 20:46:17.624	rectangle selection	{"x1": 243213.72142666296, "y1": 137406.28675422355, "x2": 256724.7579001302, "y2": 146211.38790357445}
1058	75839	246880	144640	Negative control	#aaaaaa	Unknown	2025-07-09 20:46:17.624	rectangle selection	{"x1": 243213.72142666296, "y1": 137406.28675422355, "x2": 256724.7579001302, "y2": 146211.38790357445}
1059	75842	246080	145696	Negative control	#aaaaaa	Unknown	2025-07-09 20:46:17.624	rectangle selection	{"x1": 243213.72142666296, "y1": 137406.28675422355, "x2": 256724.7579001302, "y2": 146211.38790357445}
1060	75847	247360	139616	Negative control	#aaaaaa	Unknown	2025-07-09 20:46:17.624	rectangle selection	{"x1": 243213.72142666296, "y1": 137406.28675422355, "x2": 256724.7579001302, "y2": 146211.38790357445}
1061	75849	248672	141664	Negative control	#aaaaaa	Unknown	2025-07-09 20:46:17.624	rectangle selection	{"x1": 243213.72142666296, "y1": 137406.28675422355, "x2": 256724.7579001302, "y2": 146211.38790357445}
1062	75853	243424	142656	Negative control	#aaaaaa	Unknown	2025-07-09 20:46:17.624	rectangle selection	{"x1": 243213.72142666296, "y1": 137406.28675422355, "x2": 256724.7579001302, "y2": 146211.38790357445}
1063	75861	243584	138752	Negative control	#aaaaaa	Unknown	2025-07-09 20:46:17.624	rectangle selection	{"x1": 243213.72142666296, "y1": 137406.28675422355, "x2": 256724.7579001302, "y2": 146211.38790357445}
1064	75876	243776	138016	Negative control	#aaaaaa	Unknown	2025-07-09 20:46:17.624	rectangle selection	{"x1": 243213.72142666296, "y1": 137406.28675422355, "x2": 256724.7579001302, "y2": 146211.38790357445}
1065	75878	251648	142944	Negative control	#aaaaaa	Unknown	2025-07-09 20:46:17.624	rectangle selection	{"x1": 243213.72142666296, "y1": 137406.28675422355, "x2": 256724.7579001302, "y2": 146211.38790357445}
1066	75886	250176	142880	Negative control	#aaaaaa	Unknown	2025-07-09 20:46:17.624	rectangle selection	{"x1": 243213.72142666296, "y1": 137406.28675422355, "x2": 256724.7579001302, "y2": 146211.38790357445}
1067	75895	254144	144544	Negative control	#aaaaaa	Unknown	2025-07-09 20:46:17.624	rectangle selection	{"x1": 243213.72142666296, "y1": 137406.28675422355, "x2": 256724.7579001302, "y2": 146211.38790357445}
1068	75896	250464	143840	Negative control	#aaaaaa	Unknown	2025-07-09 20:46:17.624	rectangle selection	{"x1": 243213.72142666296, "y1": 137406.28675422355, "x2": 256724.7579001302, "y2": 146211.38790357445}
1069	75898	252128	141376	Negative control	#aaaaaa	Unknown	2025-07-09 20:46:17.624	rectangle selection	{"x1": 243213.72142666296, "y1": 137406.28675422355, "x2": 256724.7579001302, "y2": 146211.38790357445}
1070	75899	256096	140384	Negative control	#aaaaaa	Unknown	2025-07-09 20:46:17.624	rectangle selection	{"x1": 243213.72142666296, "y1": 137406.28675422355, "x2": 256724.7579001302, "y2": 146211.38790357445}
1071	75931	247584	142144	Negative control	#aaaaaa	Unknown	2025-07-09 20:46:17.624	rectangle selection	{"x1": 243213.72142666296, "y1": 137406.28675422355, "x2": 256724.7579001302, "y2": 146211.38790357445}
1072	75943	245184	137440	Negative control	#aaaaaa	Unknown	2025-07-09 20:46:17.624	rectangle selection	{"x1": 243213.72142666296, "y1": 137406.28675422355, "x2": 256724.7579001302, "y2": 146211.38790357445}
1073	75955	255584	139808	Negative control	#aaaaaa	Unknown	2025-07-09 20:46:17.624	rectangle selection	{"x1": 243213.72142666296, "y1": 137406.28675422355, "x2": 256724.7579001302, "y2": 146211.38790357445}
1074	75962	246432	139936	Negative control	#aaaaaa	Unknown	2025-07-09 20:46:17.624	rectangle selection	{"x1": 243213.72142666296, "y1": 137406.28675422355, "x2": 256724.7579001302, "y2": 146211.38790357445}
1075	75974	252480	138048	Negative control	#aaaaaa	Unknown	2025-07-09 20:46:17.624	rectangle selection	{"x1": 243213.72142666296, "y1": 137406.28675422355, "x2": 256724.7579001302, "y2": 146211.38790357445}
1076	75975	245344	146144	Negative control	#aaaaaa	Unknown	2025-07-09 20:46:17.624	rectangle selection	{"x1": 243213.72142666296, "y1": 137406.28675422355, "x2": 256724.7579001302, "y2": 146211.38790357445}
1077	75978	249568	141472	Negative control	#aaaaaa	Unknown	2025-07-09 20:46:17.624	rectangle selection	{"x1": 243213.72142666296, "y1": 137406.28675422355, "x2": 256724.7579001302, "y2": 146211.38790357445}
1078	75984	246688	140128	Negative control	#aaaaaa	Unknown	2025-07-09 20:46:17.624	rectangle selection	{"x1": 243213.72142666296, "y1": 137406.28675422355, "x2": 256724.7579001302, "y2": 146211.38790357445}
1079	76005	251936	137952	Negative control	#aaaaaa	Unknown	2025-07-09 20:46:17.624	rectangle selection	{"x1": 243213.72142666296, "y1": 137406.28675422355, "x2": 256724.7579001302, "y2": 146211.38790357445}
1080	76006	251392	138080	Negative control	#aaaaaa	Unknown	2025-07-09 20:46:17.624	rectangle selection	{"x1": 243213.72142666296, "y1": 137406.28675422355, "x2": 256724.7579001302, "y2": 146211.38790357445}
1081	76022	249120	144896	Negative control	#aaaaaa	Unknown	2025-07-09 20:46:17.624	rectangle selection	{"x1": 243213.72142666296, "y1": 137406.28675422355, "x2": 256724.7579001302, "y2": 146211.38790357445}
1082	76023	248480	144416	Negative control	#aaaaaa	Unknown	2025-07-09 20:46:17.624	rectangle selection	{"x1": 243213.72142666296, "y1": 137406.28675422355, "x2": 256724.7579001302, "y2": 146211.38790357445}
1083	76030	245312	139712	Negative control	#aaaaaa	Unknown	2025-07-09 20:46:17.624	rectangle selection	{"x1": 243213.72142666296, "y1": 137406.28675422355, "x2": 256724.7579001302, "y2": 146211.38790357445}
1084	76034	250112	139552	Negative control	#aaaaaa	Unknown	2025-07-09 20:46:17.624	rectangle selection	{"x1": 243213.72142666296, "y1": 137406.28675422355, "x2": 256724.7579001302, "y2": 146211.38790357445}
1085	76052	245632	139904	Negative control	#aaaaaa	Unknown	2025-07-09 20:46:17.624	rectangle selection	{"x1": 243213.72142666296, "y1": 137406.28675422355, "x2": 256724.7579001302, "y2": 146211.38790357445}
1086	76055	250080	138368	Negative control	#aaaaaa	Unknown	2025-07-09 20:46:17.624	rectangle selection	{"x1": 243213.72142666296, "y1": 137406.28675422355, "x2": 256724.7579001302, "y2": 146211.38790357445}
1087	76060	251264	140064	Negative control	#aaaaaa	Unknown	2025-07-09 20:46:17.624	rectangle selection	{"x1": 243213.72142666296, "y1": 137406.28675422355, "x2": 256724.7579001302, "y2": 146211.38790357445}
1088	76061	254976	143456	Negative control	#aaaaaa	Unknown	2025-07-09 20:46:17.624	rectangle selection	{"x1": 243213.72142666296, "y1": 137406.28675422355, "x2": 256724.7579001302, "y2": 146211.38790357445}
1089	76065	255680	145312	Negative control	#aaaaaa	Unknown	2025-07-09 20:46:17.624	rectangle selection	{"x1": 243213.72142666296, "y1": 137406.28675422355, "x2": 256724.7579001302, "y2": 146211.38790357445}
1090	76076	248864	145440	Negative control	#aaaaaa	Unknown	2025-07-09 20:46:17.624	rectangle selection	{"x1": 243213.72142666296, "y1": 137406.28675422355, "x2": 256724.7579001302, "y2": 146211.38790357445}
1091	76087	246144	141184	Negative control	#aaaaaa	Unknown	2025-07-09 20:46:17.624	rectangle selection	{"x1": 243213.72142666296, "y1": 137406.28675422355, "x2": 256724.7579001302, "y2": 146211.38790357445}
1092	76092	253216	138336	Negative control	#aaaaaa	Unknown	2025-07-09 20:46:17.624	rectangle selection	{"x1": 243213.72142666296, "y1": 137406.28675422355, "x2": 256724.7579001302, "y2": 146211.38790357445}
1093	76098	256064	141024	Negative control	#aaaaaa	Unknown	2025-07-09 20:46:17.624	rectangle selection	{"x1": 243213.72142666296, "y1": 137406.28675422355, "x2": 256724.7579001302, "y2": 146211.38790357445}
1094	76100	253376	138880	Negative control	#aaaaaa	Unknown	2025-07-09 20:46:17.624	rectangle selection	{"x1": 243213.72142666296, "y1": 137406.28675422355, "x2": 256724.7579001302, "y2": 146211.38790357445}
1095	76101	245984	140512	Negative control	#aaaaaa	Unknown	2025-07-09 20:46:17.624	rectangle selection	{"x1": 243213.72142666296, "y1": 137406.28675422355, "x2": 256724.7579001302, "y2": 146211.38790357445}
1096	76107	251584	137408	Negative control	#aaaaaa	Unknown	2025-07-09 20:46:17.624	rectangle selection	{"x1": 243213.72142666296, "y1": 137406.28675422355, "x2": 256724.7579001302, "y2": 146211.38790357445}
1097	76109	247008	140128	Negative control	#aaaaaa	Unknown	2025-07-09 20:46:17.624	rectangle selection	{"x1": 243213.72142666296, "y1": 137406.28675422355, "x2": 256724.7579001302, "y2": 146211.38790357445}
1098	76115	249216	141600	Negative control	#aaaaaa	Unknown	2025-07-09 20:46:17.624	rectangle selection	{"x1": 243213.72142666296, "y1": 137406.28675422355, "x2": 256724.7579001302, "y2": 146211.38790357445}
1099	76130	255552	142752	Negative control	#aaaaaa	Unknown	2025-07-09 20:46:17.624	rectangle selection	{"x1": 243213.72142666296, "y1": 137406.28675422355, "x2": 256724.7579001302, "y2": 146211.38790357445}
1100	76131	248608	137600	Negative control	#aaaaaa	Unknown	2025-07-09 20:46:17.624	rectangle selection	{"x1": 243213.72142666296, "y1": 137406.28675422355, "x2": 256724.7579001302, "y2": 146211.38790357445}
1101	76133	243776	141024	Negative control	#aaaaaa	Unknown	2025-07-09 20:46:17.624	rectangle selection	{"x1": 243213.72142666296, "y1": 137406.28675422355, "x2": 256724.7579001302, "y2": 146211.38790357445}
1102	76141	249760	139744	Negative control	#aaaaaa	Unknown	2025-07-09 20:46:17.624	rectangle selection	{"x1": 243213.72142666296, "y1": 137406.28675422355, "x2": 256724.7579001302, "y2": 146211.38790357445}
1103	76157	248096	143840	Negative control	#aaaaaa	Unknown	2025-07-09 20:46:17.624	rectangle selection	{"x1": 243213.72142666296, "y1": 137406.28675422355, "x2": 256724.7579001302, "y2": 146211.38790357445}
1104	76158	245088	144512	Negative control	#aaaaaa	Unknown	2025-07-09 20:46:17.624	rectangle selection	{"x1": 243213.72142666296, "y1": 137406.28675422355, "x2": 256724.7579001302, "y2": 146211.38790357445}
1105	76164	253792	144896	Negative control	#aaaaaa	Unknown	2025-07-09 20:46:17.624	rectangle selection	{"x1": 243213.72142666296, "y1": 137406.28675422355, "x2": 256724.7579001302, "y2": 146211.38790357445}
1106	76173	244800	144384	Negative control	#aaaaaa	Unknown	2025-07-09 20:46:17.624	rectangle selection	{"x1": 243213.72142666296, "y1": 137406.28675422355, "x2": 256724.7579001302, "y2": 146211.38790357445}
1107	76182	253344	141504	Negative control	#aaaaaa	Unknown	2025-07-09 20:46:17.624	rectangle selection	{"x1": 243213.72142666296, "y1": 137406.28675422355, "x2": 256724.7579001302, "y2": 146211.38790357445}
1108	76202	247328	140352	Negative control	#aaaaaa	Unknown	2025-07-09 20:46:17.624	rectangle selection	{"x1": 243213.72142666296, "y1": 137406.28675422355, "x2": 256724.7579001302, "y2": 146211.38790357445}
1109	76213	253568	145600	Negative control	#aaaaaa	Unknown	2025-07-09 20:46:17.624	rectangle selection	{"x1": 243213.72142666296, "y1": 137406.28675422355, "x2": 256724.7579001302, "y2": 146211.38790357445}
1110	76218	256128	139904	Negative control	#aaaaaa	Unknown	2025-07-09 20:46:17.624	rectangle selection	{"x1": 243213.72142666296, "y1": 137406.28675422355, "x2": 256724.7579001302, "y2": 146211.38790357445}
1111	76231	249856	138976	Negative control	#aaaaaa	Unknown	2025-07-09 20:46:17.624	rectangle selection	{"x1": 243213.72142666296, "y1": 137406.28675422355, "x2": 256724.7579001302, "y2": 146211.38790357445}
1112	76244	252928	139584	Negative control	#aaaaaa	Unknown	2025-07-09 20:46:17.624	rectangle selection	{"x1": 243213.72142666296, "y1": 137406.28675422355, "x2": 256724.7579001302, "y2": 146211.38790357445}
1113	76267	253184	140288	Negative control	#aaaaaa	Unknown	2025-07-09 20:46:17.624	rectangle selection	{"x1": 243213.72142666296, "y1": 137406.28675422355, "x2": 256724.7579001302, "y2": 146211.38790357445}
1114	76275	248160	140736	Negative control	#aaaaaa	Unknown	2025-07-09 20:46:17.624	rectangle selection	{"x1": 243213.72142666296, "y1": 137406.28675422355, "x2": 256724.7579001302, "y2": 146211.38790357445}
1115	76298	252288	139040	Negative control	#aaaaaa	Unknown	2025-07-09 20:46:17.624	rectangle selection	{"x1": 243213.72142666296, "y1": 137406.28675422355, "x2": 256724.7579001302, "y2": 146211.38790357445}
1116	76309	253312	144320	Negative control	#aaaaaa	Unknown	2025-07-09 20:46:17.624	rectangle selection	{"x1": 243213.72142666296, "y1": 137406.28675422355, "x2": 256724.7579001302, "y2": 146211.38790357445}
1117	76317	252640	138784	Negative control	#aaaaaa	Unknown	2025-07-09 20:46:17.624	rectangle selection	{"x1": 243213.72142666296, "y1": 137406.28675422355, "x2": 256724.7579001302, "y2": 146211.38790357445}
1118	76322	246208	138848	Negative control	#aaaaaa	Unknown	2025-07-09 20:46:17.624	rectangle selection	{"x1": 243213.72142666296, "y1": 137406.28675422355, "x2": 256724.7579001302, "y2": 146211.38790357445}
1119	76336	247968	144480	Negative control	#aaaaaa	Unknown	2025-07-09 20:46:17.624	rectangle selection	{"x1": 243213.72142666296, "y1": 137406.28675422355, "x2": 256724.7579001302, "y2": 146211.38790357445}
1120	76338	249952	144640	Negative control	#aaaaaa	Unknown	2025-07-09 20:46:17.624	rectangle selection	{"x1": 243213.72142666296, "y1": 137406.28675422355, "x2": 256724.7579001302, "y2": 146211.38790357445}
1121	76343	248224	143136	Negative control	#aaaaaa	Unknown	2025-07-09 20:46:17.624	rectangle selection	{"x1": 243213.72142666296, "y1": 137406.28675422355, "x2": 256724.7579001302, "y2": 146211.38790357445}
1122	76348	248320	139872	Negative control	#aaaaaa	Unknown	2025-07-09 20:46:17.624	rectangle selection	{"x1": 243213.72142666296, "y1": 137406.28675422355, "x2": 256724.7579001302, "y2": 146211.38790357445}
1123	76357	255360	138528	Negative control	#aaaaaa	Unknown	2025-07-09 20:46:17.624	rectangle selection	{"x1": 243213.72142666296, "y1": 137406.28675422355, "x2": 256724.7579001302, "y2": 146211.38790357445}
1124	76359	251904	139200	Negative control	#aaaaaa	Unknown	2025-07-09 20:46:17.624	rectangle selection	{"x1": 243213.72142666296, "y1": 137406.28675422355, "x2": 256724.7579001302, "y2": 146211.38790357445}
1125	76372	254464	142912	Negative control	#aaaaaa	Unknown	2025-07-09 20:46:17.624	rectangle selection	{"x1": 243213.72142666296, "y1": 137406.28675422355, "x2": 256724.7579001302, "y2": 146211.38790357445}
1126	76373	254016	139680	Negative control	#aaaaaa	Unknown	2025-07-09 20:46:17.624	rectangle selection	{"x1": 243213.72142666296, "y1": 137406.28675422355, "x2": 256724.7579001302, "y2": 146211.38790357445}
1127	76377	255168	142976	Negative control	#aaaaaa	Unknown	2025-07-09 20:46:17.624	rectangle selection	{"x1": 243213.72142666296, "y1": 137406.28675422355, "x2": 256724.7579001302, "y2": 146211.38790357445}
1128	76384	255520	140352	Negative control	#aaaaaa	Unknown	2025-07-09 20:46:17.624	rectangle selection	{"x1": 243213.72142666296, "y1": 137406.28675422355, "x2": 256724.7579001302, "y2": 146211.38790357445}
1129	76386	244160	138688	Negative control	#aaaaaa	Unknown	2025-07-09 20:46:17.624	rectangle selection	{"x1": 243213.72142666296, "y1": 137406.28675422355, "x2": 256724.7579001302, "y2": 146211.38790357445}
1130	76390	253696	145888	Negative control	#aaaaaa	Unknown	2025-07-09 20:46:17.624	rectangle selection	{"x1": 243213.72142666296, "y1": 137406.28675422355, "x2": 256724.7579001302, "y2": 146211.38790357445}
1131	76392	250400	145568	Negative control	#aaaaaa	Unknown	2025-07-09 20:46:17.624	rectangle selection	{"x1": 243213.72142666296, "y1": 137406.28675422355, "x2": 256724.7579001302, "y2": 146211.38790357445}
1132	76393	248512	143424	Negative control	#aaaaaa	Unknown	2025-07-09 20:46:17.624	rectangle selection	{"x1": 243213.72142666296, "y1": 137406.28675422355, "x2": 256724.7579001302, "y2": 146211.38790357445}
1133	76394	247840	143040	Negative control	#aaaaaa	Unknown	2025-07-09 20:46:17.624	rectangle selection	{"x1": 243213.72142666296, "y1": 137406.28675422355, "x2": 256724.7579001302, "y2": 146211.38790357445}
1134	76412	244864	145856	Negative control	#aaaaaa	Unknown	2025-07-09 20:46:17.624	rectangle selection	{"x1": 243213.72142666296, "y1": 137406.28675422355, "x2": 256724.7579001302, "y2": 146211.38790357445}
1135	76415	253696	140768	Negative control	#aaaaaa	Unknown	2025-07-09 20:46:17.624	rectangle selection	{"x1": 243213.72142666296, "y1": 137406.28675422355, "x2": 256724.7579001302, "y2": 146211.38790357445}
1136	76424	253920	138752	Negative control	#aaaaaa	Unknown	2025-07-09 20:46:17.624	rectangle selection	{"x1": 243213.72142666296, "y1": 137406.28675422355, "x2": 256724.7579001302, "y2": 146211.38790357445}
1137	76438	254752	139520	Negative control	#aaaaaa	Unknown	2025-07-09 20:46:17.624	rectangle selection	{"x1": 243213.72142666296, "y1": 137406.28675422355, "x2": 256724.7579001302, "y2": 146211.38790357445}
1138	76442	254144	139200	Negative control	#aaaaaa	Unknown	2025-07-09 20:46:17.624	rectangle selection	{"x1": 243213.72142666296, "y1": 137406.28675422355, "x2": 256724.7579001302, "y2": 146211.38790357445}
1139	76484	254592	141344	Negative control	#aaaaaa	Unknown	2025-07-09 20:46:17.624	rectangle selection	{"x1": 243213.72142666296, "y1": 137406.28675422355, "x2": 256724.7579001302, "y2": 146211.38790357445}
1140	76486	250112	139968	Negative control	#aaaaaa	Unknown	2025-07-09 20:46:17.624	rectangle selection	{"x1": 243213.72142666296, "y1": 137406.28675422355, "x2": 256724.7579001302, "y2": 146211.38790357445}
1141	76498	256384	137568	Negative control	#aaaaaa	Unknown	2025-07-09 20:46:17.624	rectangle selection	{"x1": 243213.72142666296, "y1": 137406.28675422355, "x2": 256724.7579001302, "y2": 146211.38790357445}
1142	76505	248160	141440	Negative control	#aaaaaa	Unknown	2025-07-09 20:46:17.624	rectangle selection	{"x1": 243213.72142666296, "y1": 137406.28675422355, "x2": 256724.7579001302, "y2": 146211.38790357445}
1143	76527	256064	143776	Negative control	#aaaaaa	Unknown	2025-07-09 20:46:17.624	rectangle selection	{"x1": 243213.72142666296, "y1": 137406.28675422355, "x2": 256724.7579001302, "y2": 146211.38790357445}
1144	76533	254336	138368	Negative control	#aaaaaa	Unknown	2025-07-09 20:46:17.624	rectangle selection	{"x1": 243213.72142666296, "y1": 137406.28675422355, "x2": 256724.7579001302, "y2": 146211.38790357445}
1145	76538	244640	142208	Negative control	#aaaaaa	Unknown	2025-07-09 20:46:17.624	rectangle selection	{"x1": 243213.72142666296, "y1": 137406.28675422355, "x2": 256724.7579001302, "y2": 146211.38790357445}
1146	76540	245536	140032	Negative control	#aaaaaa	Unknown	2025-07-09 20:46:17.624	rectangle selection	{"x1": 243213.72142666296, "y1": 137406.28675422355, "x2": 256724.7579001302, "y2": 146211.38790357445}
1147	76551	256192	142176	Negative control	#aaaaaa	Unknown	2025-07-09 20:46:17.624	rectangle selection	{"x1": 243213.72142666296, "y1": 137406.28675422355, "x2": 256724.7579001302, "y2": 146211.38790357445}
1148	76553	254816	138336	Negative control	#aaaaaa	Unknown	2025-07-09 20:46:17.624	rectangle selection	{"x1": 243213.72142666296, "y1": 137406.28675422355, "x2": 256724.7579001302, "y2": 146211.38790357445}
1149	76561	248000	145120	Negative control	#aaaaaa	Unknown	2025-07-09 20:46:17.624	rectangle selection	{"x1": 243213.72142666296, "y1": 137406.28675422355, "x2": 256724.7579001302, "y2": 146211.38790357445}
1150	76563	251008	145856	Negative control	#aaaaaa	Unknown	2025-07-09 20:46:17.624	rectangle selection	{"x1": 243213.72142666296, "y1": 137406.28675422355, "x2": 256724.7579001302, "y2": 146211.38790357445}
1151	76581	255232	141984	Negative control	#aaaaaa	Unknown	2025-07-09 20:46:17.624	rectangle selection	{"x1": 243213.72142666296, "y1": 137406.28675422355, "x2": 256724.7579001302, "y2": 146211.38790357445}
1152	76585	254720	138720	Negative control	#aaaaaa	Unknown	2025-07-09 20:46:17.624	rectangle selection	{"x1": 243213.72142666296, "y1": 137406.28675422355, "x2": 256724.7579001302, "y2": 146211.38790357445}
1153	76590	246592	141120	Negative control	#aaaaaa	Unknown	2025-07-09 20:46:17.624	rectangle selection	{"x1": 243213.72142666296, "y1": 137406.28675422355, "x2": 256724.7579001302, "y2": 146211.38790357445}
1154	76606	244512	144256	Negative control	#aaaaaa	Unknown	2025-07-09 20:46:17.624	rectangle selection	{"x1": 243213.72142666296, "y1": 137406.28675422355, "x2": 256724.7579001302, "y2": 146211.38790357445}
1155	76611	254656	145376	Negative control	#aaaaaa	Unknown	2025-07-09 20:46:17.624	rectangle selection	{"x1": 243213.72142666296, "y1": 137406.28675422355, "x2": 256724.7579001302, "y2": 146211.38790357445}
1156	76619	248480	141792	Negative control	#aaaaaa	Unknown	2025-07-09 20:46:17.624	rectangle selection	{"x1": 243213.72142666296, "y1": 137406.28675422355, "x2": 256724.7579001302, "y2": 146211.38790357445}
1157	76621	252352	145728	Negative control	#aaaaaa	Unknown	2025-07-09 20:46:17.624	rectangle selection	{"x1": 243213.72142666296, "y1": 137406.28675422355, "x2": 256724.7579001302, "y2": 146211.38790357445}
1158	76640	249440	144448	Negative control	#aaaaaa	Unknown	2025-07-09 20:46:17.624	rectangle selection	{"x1": 243213.72142666296, "y1": 137406.28675422355, "x2": 256724.7579001302, "y2": 146211.38790357445}
1159	76644	248320	140320	Negative control	#aaaaaa	Unknown	2025-07-09 20:46:17.624	rectangle selection	{"x1": 243213.72142666296, "y1": 137406.28675422355, "x2": 256724.7579001302, "y2": 146211.38790357445}
1160	76648	254912	144608	Negative control	#aaaaaa	Unknown	2025-07-09 20:46:17.624	rectangle selection	{"x1": 243213.72142666296, "y1": 137406.28675422355, "x2": 256724.7579001302, "y2": 146211.38790357445}
1161	76650	252352	138464	Negative control	#aaaaaa	Unknown	2025-07-09 20:46:17.624	rectangle selection	{"x1": 243213.72142666296, "y1": 137406.28675422355, "x2": 256724.7579001302, "y2": 146211.38790357445}
1162	76655	243392	145984	Negative control	#aaaaaa	Unknown	2025-07-09 20:46:17.624	rectangle selection	{"x1": 243213.72142666296, "y1": 137406.28675422355, "x2": 256724.7579001302, "y2": 146211.38790357445}
1163	76677	254208	145312	Negative control	#aaaaaa	Unknown	2025-07-09 20:46:17.624	rectangle selection	{"x1": 243213.72142666296, "y1": 137406.28675422355, "x2": 256724.7579001302, "y2": 146211.38790357445}
1164	76694	254272	138944	Negative control	#aaaaaa	Unknown	2025-07-09 20:46:17.624	rectangle selection	{"x1": 243213.72142666296, "y1": 137406.28675422355, "x2": 256724.7579001302, "y2": 146211.38790357445}
1165	76704	247232	142720	Negative control	#aaaaaa	Unknown	2025-07-09 20:46:17.624	rectangle selection	{"x1": 243213.72142666296, "y1": 137406.28675422355, "x2": 256724.7579001302, "y2": 146211.38790357445}
1166	76706	246080	139840	Negative control	#aaaaaa	Unknown	2025-07-09 20:46:17.624	rectangle selection	{"x1": 243213.72142666296, "y1": 137406.28675422355, "x2": 256724.7579001302, "y2": 146211.38790357445}
1167	76710	249536	138816	Negative control	#aaaaaa	Unknown	2025-07-09 20:46:17.624	rectangle selection	{"x1": 243213.72142666296, "y1": 137406.28675422355, "x2": 256724.7579001302, "y2": 146211.38790357445}
1168	76725	253184	138048	Negative control	#aaaaaa	Unknown	2025-07-09 20:46:17.624	rectangle selection	{"x1": 243213.72142666296, "y1": 137406.28675422355, "x2": 256724.7579001302, "y2": 146211.38790357445}
1169	76729	253088	139456	Negative control	#aaaaaa	Unknown	2025-07-09 20:46:17.624	rectangle selection	{"x1": 243213.72142666296, "y1": 137406.28675422355, "x2": 256724.7579001302, "y2": 146211.38790357445}
1170	76742	253088	143136	Negative control	#aaaaaa	Unknown	2025-07-09 20:46:17.624	rectangle selection	{"x1": 243213.72142666296, "y1": 137406.28675422355, "x2": 256724.7579001302, "y2": 146211.38790357445}
1171	76746	254016	138560	Negative control	#aaaaaa	Unknown	2025-07-09 20:46:17.624	rectangle selection	{"x1": 243213.72142666296, "y1": 137406.28675422355, "x2": 256724.7579001302, "y2": 146211.38790357445}
1172	76754	254496	139840	Negative control	#aaaaaa	Unknown	2025-07-09 20:46:17.624	rectangle selection	{"x1": 243213.72142666296, "y1": 137406.28675422355, "x2": 256724.7579001302, "y2": 146211.38790357445}
1173	96723	243552	143840	Negative control	#aaaaaa	Unknown	2025-07-09 20:46:17.624	rectangle selection	{"x1": 243213.72142666296, "y1": 137406.28675422355, "x2": 256724.7579001302, "y2": 146211.38790357445}
1174	97218	253184	143584	Negative control	#aaaaaa	Unknown	2025-07-09 20:46:17.624	rectangle selection	{"x1": 243213.72142666296, "y1": 137406.28675422355, "x2": 256724.7579001302, "y2": 146211.38790357445}
1175	97492	255040	143648	Negative control	#aaaaaa	Unknown	2025-07-09 20:46:17.624	rectangle selection	{"x1": 243213.72142666296, "y1": 137406.28675422355, "x2": 256724.7579001302, "y2": 146211.38790357445}
1176	97707	243232	145888	Negative control	#aaaaaa	Unknown	2025-07-09 20:46:17.624	rectangle selection	{"x1": 243213.72142666296, "y1": 137406.28675422355, "x2": 256724.7579001302, "y2": 146211.38790357445}
1177	96459	246144	152128	Negative control	#aaaaaa	Unknown	2025-07-09 20:46:54.249	rectangle selection	{"x1": 244568.49355545593, "y1": 150366.47677469536, "x2": 247382.7872700921, "y2": 153603.1110812578}
1178	96517	246240	153312	Negative control	#aaaaaa	Unknown	2025-07-09 20:46:54.249	rectangle selection	{"x1": 244568.49355545593, "y1": 150366.47677469536, "x2": 247382.7872700921, "y2": 153603.1110812578}
1179	96643	245024	150592	Negative control	#aaaaaa	Unknown	2025-07-09 20:46:54.249	rectangle selection	{"x1": 244568.49355545593, "y1": 150366.47677469536, "x2": 247382.7872700921, "y2": 153603.1110812578}
1180	96690	245952	152704	Negative control	#aaaaaa	Unknown	2025-07-09 20:46:54.249	rectangle selection	{"x1": 244568.49355545593, "y1": 150366.47677469536, "x2": 247382.7872700921, "y2": 153603.1110812578}
1181	96746	245824	151264	Negative control	#aaaaaa	Unknown	2025-07-09 20:46:54.249	rectangle selection	{"x1": 244568.49355545593, "y1": 150366.47677469536, "x2": 247382.7872700921, "y2": 153603.1110812578}
1182	96763	247264	153376	Negative control	#aaaaaa	Unknown	2025-07-09 20:46:54.249	rectangle selection	{"x1": 244568.49355545593, "y1": 150366.47677469536, "x2": 247382.7872700921, "y2": 153603.1110812578}
1183	96840	246240	152672	Negative control	#aaaaaa	Unknown	2025-07-09 20:46:54.249	rectangle selection	{"x1": 244568.49355545593, "y1": 150366.47677469536, "x2": 247382.7872700921, "y2": 153603.1110812578}
1184	96857	245984	153024	Negative control	#aaaaaa	Unknown	2025-07-09 20:46:54.249	rectangle selection	{"x1": 244568.49355545593, "y1": 150366.47677469536, "x2": 247382.7872700921, "y2": 153603.1110812578}
1185	96921	245152	152928	Negative control	#aaaaaa	Unknown	2025-07-09 20:46:54.249	rectangle selection	{"x1": 244568.49355545593, "y1": 150366.47677469536, "x2": 247382.7872700921, "y2": 153603.1110812578}
1186	96926	246720	153088	Negative control	#aaaaaa	Unknown	2025-07-09 20:46:54.249	rectangle selection	{"x1": 244568.49355545593, "y1": 150366.47677469536, "x2": 247382.7872700921, "y2": 153603.1110812578}
1187	96930	246592	150528	Negative control	#aaaaaa	Unknown	2025-07-09 20:46:54.249	rectangle selection	{"x1": 244568.49355545593, "y1": 150366.47677469536, "x2": 247382.7872700921, "y2": 153603.1110812578}
1188	96979	245728	151712	Negative control	#aaaaaa	Unknown	2025-07-09 20:46:54.249	rectangle selection	{"x1": 244568.49355545593, "y1": 150366.47677469536, "x2": 247382.7872700921, "y2": 153603.1110812578}
1189	96982	246624	152576	Negative control	#aaaaaa	Unknown	2025-07-09 20:46:54.249	rectangle selection	{"x1": 244568.49355545593, "y1": 150366.47677469536, "x2": 247382.7872700921, "y2": 153603.1110812578}
1190	96988	246528	151712	Negative control	#aaaaaa	Unknown	2025-07-09 20:46:54.249	rectangle selection	{"x1": 244568.49355545593, "y1": 150366.47677469536, "x2": 247382.7872700921, "y2": 153603.1110812578}
1191	97120	245440	151232	Negative control	#aaaaaa	Unknown	2025-07-09 20:46:54.249	rectangle selection	{"x1": 244568.49355545593, "y1": 150366.47677469536, "x2": 247382.7872700921, "y2": 153603.1110812578}
1192	97156	247296	151616	Negative control	#aaaaaa	Unknown	2025-07-09 20:46:54.249	rectangle selection	{"x1": 244568.49355545593, "y1": 150366.47677469536, "x2": 247382.7872700921, "y2": 153603.1110812578}
1193	97290	247360	152800	Negative control	#aaaaaa	Unknown	2025-07-09 20:46:54.249	rectangle selection	{"x1": 244568.49355545593, "y1": 150366.47677469536, "x2": 247382.7872700921, "y2": 153603.1110812578}
1194	97513	246592	153536	Negative control	#aaaaaa	Unknown	2025-07-09 20:46:54.249	rectangle selection	{"x1": 244568.49355545593, "y1": 150366.47677469536, "x2": 247382.7872700921, "y2": 153603.1110812578}
1195	97523	245152	150880	Negative control	#aaaaaa	Unknown	2025-07-09 20:46:54.249	rectangle selection	{"x1": 244568.49355545593, "y1": 150366.47677469536, "x2": 247382.7872700921, "y2": 153603.1110812578}
1196	118743	272288	186752	Tumor	#ff2200	Unknown	2025-07-09 20:47:27.386	rectangle selection	{"x1": 268500.20675029006, "y1": 185352.60529331118, "x2": 274460.0793785528, "y2": 187182.57827248922}
1197	118744	269696	185792	Tumor	#ff2200	Unknown	2025-07-09 20:47:27.386	rectangle selection	{"x1": 268500.20675029006, "y1": 185352.60529331118, "x2": 274460.0793785528, "y2": 187182.57827248922}
1198	118802	272128	186144	Tumor	#ff2200	Unknown	2025-07-09 20:47:27.386	rectangle selection	{"x1": 268500.20675029006, "y1": 185352.60529331118, "x2": 274460.0793785528, "y2": 187182.57827248922}
1199	118897	268960	186112	Tumor	#ff2200	Unknown	2025-07-09 20:47:27.386	rectangle selection	{"x1": 268500.20675029006, "y1": 185352.60529331118, "x2": 274460.0793785528, "y2": 187182.57827248922}
1200	118945	270912	186816	Tumor	#ff2200	Unknown	2025-07-09 20:47:27.386	rectangle selection	{"x1": 268500.20675029006, "y1": 185352.60529331118, "x2": 274460.0793785528, "y2": 187182.57827248922}
1201	119006	272800	186368	Tumor	#ff2200	Unknown	2025-07-09 20:47:27.386	rectangle selection	{"x1": 268500.20675029006, "y1": 185352.60529331118, "x2": 274460.0793785528, "y2": 187182.57827248922}
1202	119025	270208	186880	Tumor	#ff2200	Unknown	2025-07-09 20:47:27.386	rectangle selection	{"x1": 268500.20675029006, "y1": 185352.60529331118, "x2": 274460.0793785528, "y2": 187182.57827248922}
1203	119030	271968	185664	Tumor	#ff2200	Unknown	2025-07-09 20:47:27.386	rectangle selection	{"x1": 268500.20675029006, "y1": 185352.60529331118, "x2": 274460.0793785528, "y2": 187182.57827248922}
1204	119068	268800	185760	Tumor	#ff2200	Unknown	2025-07-09 20:47:27.386	rectangle selection	{"x1": 268500.20675029006, "y1": 185352.60529331118, "x2": 274460.0793785528, "y2": 187182.57827248922}
1205	119083	269696	186304	Tumor	#ff2200	Unknown	2025-07-09 20:47:27.386	rectangle selection	{"x1": 268500.20675029006, "y1": 185352.60529331118, "x2": 274460.0793785528, "y2": 187182.57827248922}
1206	119119	270624	185472	Tumor	#ff2200	Unknown	2025-07-09 20:47:27.386	rectangle selection	{"x1": 268500.20675029006, "y1": 185352.60529331118, "x2": 274460.0793785528, "y2": 187182.57827248922}
1207	119186	273952	186688	Tumor	#ff2200	Unknown	2025-07-09 20:47:27.386	rectangle selection	{"x1": 268500.20675029006, "y1": 185352.60529331118, "x2": 274460.0793785528, "y2": 187182.57827248922}
1208	119213	271616	186496	Tumor	#ff2200	Unknown	2025-07-09 20:47:27.386	rectangle selection	{"x1": 268500.20675029006, "y1": 185352.60529331118, "x2": 274460.0793785528, "y2": 187182.57827248922}
1209	119264	270400	186304	Tumor	#ff2200	Unknown	2025-07-09 20:47:27.386	rectangle selection	{"x1": 268500.20675029006, "y1": 185352.60529331118, "x2": 274460.0793785528, "y2": 187182.57827248922}
1210	119361	271392	187104	Tumor	#ff2200	Unknown	2025-07-09 20:47:27.386	rectangle selection	{"x1": 268500.20675029006, "y1": 185352.60529331118, "x2": 274460.0793785528, "y2": 187182.57827248922}
1211	119384	273504	187136	Tumor	#ff2200	Unknown	2025-07-09 20:47:27.386	rectangle selection	{"x1": 268500.20675029006, "y1": 185352.60529331118, "x2": 274460.0793785528, "y2": 187182.57827248922}
1212	119508	270080	185568	Tumor	#ff2200	Unknown	2025-07-09 20:47:27.386	rectangle selection	{"x1": 268500.20675029006, "y1": 185352.60529331118, "x2": 274460.0793785528, "y2": 187182.57827248922}
1213	119771	269824	186880	Tumor	#ff2200	Unknown	2025-07-09 20:47:27.386	rectangle selection	{"x1": 268500.20675029006, "y1": 185352.60529331118, "x2": 274460.0793785528, "y2": 187182.57827248922}
1214	119821	268864	186848	Tumor	#ff2200	Unknown	2025-07-09 20:47:27.386	rectangle selection	{"x1": 268500.20675029006, "y1": 185352.60529331118, "x2": 274460.0793785528, "y2": 187182.57827248922}
1215	120236	270560	185824	Tumor	#ff2200	Unknown	2025-07-09 20:47:27.386	rectangle selection	{"x1": 268500.20675029006, "y1": 185352.60529331118, "x2": 274460.0793785528, "y2": 187182.57827248922}
1216	119821	268864	186848	Negative control	#aaaaaa	Unknown	2025-07-09 20:47:31.132	rectangle selection	{"x1": 268668.983785739, "y1": 186722.54569511095, "x2": 269135.51233019185, "y2": 187111.35885165248}
1217	86341	18336	175904	Negative control	#aaaaaa	Unknown	2025-07-09 20:49:08.821	rectangle selection	{"x1": 17734.476489399047, "y1": 174212.56465856705, "x2": 23606.81739598708, "y2": 177259.84658126137}
1218	86411	19008	175584	Negative control	#aaaaaa	Unknown	2025-07-09 20:49:08.821	rectangle selection	{"x1": 17734.476489399047, "y1": 174212.56465856705, "x2": 23606.81739598708, "y2": 177259.84658126137}
1219	86438	22144	174880	Negative control	#aaaaaa	Unknown	2025-07-09 20:49:08.821	rectangle selection	{"x1": 17734.476489399047, "y1": 174212.56465856705, "x2": 23606.81739598708, "y2": 177259.84658126137}
1220	86542	21632	175264	Negative control	#aaaaaa	Unknown	2025-07-09 20:49:08.821	rectangle selection	{"x1": 17734.476489399047, "y1": 174212.56465856705, "x2": 23606.81739598708, "y2": 177259.84658126137}
1221	86571	19168	174752	Negative control	#aaaaaa	Unknown	2025-07-09 20:49:08.821	rectangle selection	{"x1": 17734.476489399047, "y1": 174212.56465856705, "x2": 23606.81739598708, "y2": 177259.84658126137}
1222	86686	22496	174976	Negative control	#aaaaaa	Unknown	2025-07-09 20:49:08.821	rectangle selection	{"x1": 17734.476489399047, "y1": 174212.56465856705, "x2": 23606.81739598708, "y2": 177259.84658126137}
1223	86703	18912	175872	Negative control	#aaaaaa	Unknown	2025-07-09 20:49:08.821	rectangle selection	{"x1": 17734.476489399047, "y1": 174212.56465856705, "x2": 23606.81739598708, "y2": 177259.84658126137}
1224	86706	18048	175936	Negative control	#aaaaaa	Unknown	2025-07-09 20:49:08.821	rectangle selection	{"x1": 17734.476489399047, "y1": 174212.56465856705, "x2": 23606.81739598708, "y2": 177259.84658126137}
1225	86834	18880	175296	Negative control	#aaaaaa	Unknown	2025-07-09 20:49:08.821	rectangle selection	{"x1": 17734.476489399047, "y1": 174212.56465856705, "x2": 23606.81739598708, "y2": 177259.84658126137}
1226	86867	23296	175040	Negative control	#aaaaaa	Unknown	2025-07-09 20:49:08.821	rectangle selection	{"x1": 17734.476489399047, "y1": 174212.56465856705, "x2": 23606.81739598708, "y2": 177259.84658126137}
1227	86919	18336	174944	Negative control	#aaaaaa	Unknown	2025-07-09 20:49:08.821	rectangle selection	{"x1": 17734.476489399047, "y1": 174212.56465856705, "x2": 23606.81739598708, "y2": 177259.84658126137}
1228	86937	18560	174848	Negative control	#aaaaaa	Unknown	2025-07-09 20:49:08.821	rectangle selection	{"x1": 17734.476489399047, "y1": 174212.56465856705, "x2": 23606.81739598708, "y2": 177259.84658126137}
1229	86944	19520	174592	Negative control	#aaaaaa	Unknown	2025-07-09 20:49:08.821	rectangle selection	{"x1": 17734.476489399047, "y1": 174212.56465856705, "x2": 23606.81739598708, "y2": 177259.84658126137}
1230	86952	17856	175424	Negative control	#aaaaaa	Unknown	2025-07-09 20:49:08.821	rectangle selection	{"x1": 17734.476489399047, "y1": 174212.56465856705, "x2": 23606.81739598708, "y2": 177259.84658126137}
1231	86968	18688	174240	Negative control	#aaaaaa	Unknown	2025-07-09 20:49:08.821	rectangle selection	{"x1": 17734.476489399047, "y1": 174212.56465856705, "x2": 23606.81739598708, "y2": 177259.84658126137}
1232	86980	18400	175424	Negative control	#aaaaaa	Unknown	2025-07-09 20:49:08.821	rectangle selection	{"x1": 17734.476489399047, "y1": 174212.56465856705, "x2": 23606.81739598708, "y2": 177259.84658126137}
1233	86989	23584	175264	Negative control	#aaaaaa	Unknown	2025-07-09 20:49:08.821	rectangle selection	{"x1": 17734.476489399047, "y1": 174212.56465856705, "x2": 23606.81739598708, "y2": 177259.84658126137}
1234	87017	22816	174944	Negative control	#aaaaaa	Unknown	2025-07-09 20:49:08.821	rectangle selection	{"x1": 17734.476489399047, "y1": 174212.56465856705, "x2": 23606.81739598708, "y2": 177259.84658126137}
1235	87032	18688	175648	Negative control	#aaaaaa	Unknown	2025-07-09 20:49:08.821	rectangle selection	{"x1": 17734.476489399047, "y1": 174212.56465856705, "x2": 23606.81739598708, "y2": 177259.84658126137}
1236	87043	20352	175200	Negative control	#aaaaaa	Unknown	2025-07-09 20:49:08.821	rectangle selection	{"x1": 17734.476489399047, "y1": 174212.56465856705, "x2": 23606.81739598708, "y2": 177259.84658126137}
1237	87044	18176	175008	Negative control	#aaaaaa	Unknown	2025-07-09 20:49:08.821	rectangle selection	{"x1": 17734.476489399047, "y1": 174212.56465856705, "x2": 23606.81739598708, "y2": 177259.84658126137}
1238	87100	20992	174688	Negative control	#aaaaaa	Unknown	2025-07-09 20:49:08.821	rectangle selection	{"x1": 17734.476489399047, "y1": 174212.56465856705, "x2": 23606.81739598708, "y2": 177259.84658126137}
1239	87230	23296	174336	Negative control	#aaaaaa	Unknown	2025-07-09 20:49:08.821	rectangle selection	{"x1": 17734.476489399047, "y1": 174212.56465856705, "x2": 23606.81739598708, "y2": 177259.84658126137}
1240	87235	19072	175168	Negative control	#aaaaaa	Unknown	2025-07-09 20:49:08.821	rectangle selection	{"x1": 17734.476489399047, "y1": 174212.56465856705, "x2": 23606.81739598708, "y2": 177259.84658126137}
1241	87269	19648	175712	Negative control	#aaaaaa	Unknown	2025-07-09 20:49:08.821	rectangle selection	{"x1": 17734.476489399047, "y1": 174212.56465856705, "x2": 23606.81739598708, "y2": 177259.84658126137}
1242	87336	18752	174624	Negative control	#aaaaaa	Unknown	2025-07-09 20:49:08.821	rectangle selection	{"x1": 17734.476489399047, "y1": 174212.56465856705, "x2": 23606.81739598708, "y2": 177259.84658126137}
1243	105301	23520	176992	Negative control	#aaaaaa	Unknown	2025-07-09 20:49:08.821	rectangle selection	{"x1": 17734.476489399047, "y1": 174212.56465856705, "x2": 23606.81739598708, "y2": 177259.84658126137}
1244	105368	21728	177248	Negative control	#aaaaaa	Unknown	2025-07-09 20:49:08.821	rectangle selection	{"x1": 17734.476489399047, "y1": 174212.56465856705, "x2": 23606.81739598708, "y2": 177259.84658126137}
1245	105385	19328	176896	Negative control	#aaaaaa	Unknown	2025-07-09 20:49:08.821	rectangle selection	{"x1": 17734.476489399047, "y1": 174212.56465856705, "x2": 23606.81739598708, "y2": 177259.84658126137}
1246	105450	21568	175840	Negative control	#aaaaaa	Unknown	2025-07-09 20:49:08.821	rectangle selection	{"x1": 17734.476489399047, "y1": 174212.56465856705, "x2": 23606.81739598708, "y2": 177259.84658126137}
1247	105545	18912	176640	Negative control	#aaaaaa	Unknown	2025-07-09 20:49:08.821	rectangle selection	{"x1": 17734.476489399047, "y1": 174212.56465856705, "x2": 23606.81739598708, "y2": 177259.84658126137}
1248	105550	19008	176480	Negative control	#aaaaaa	Unknown	2025-07-09 20:49:08.821	rectangle selection	{"x1": 17734.476489399047, "y1": 174212.56465856705, "x2": 23606.81739598708, "y2": 177259.84658126137}
1249	105551	20960	176256	Negative control	#aaaaaa	Unknown	2025-07-09 20:49:08.821	rectangle selection	{"x1": 17734.476489399047, "y1": 174212.56465856705, "x2": 23606.81739598708, "y2": 177259.84658126137}
1250	105593	20832	177216	Negative control	#aaaaaa	Unknown	2025-07-09 20:49:08.821	rectangle selection	{"x1": 17734.476489399047, "y1": 174212.56465856705, "x2": 23606.81739598708, "y2": 177259.84658126137}
1251	105627	22720	176096	Negative control	#aaaaaa	Unknown	2025-07-09 20:49:08.821	rectangle selection	{"x1": 17734.476489399047, "y1": 174212.56465856705, "x2": 23606.81739598708, "y2": 177259.84658126137}
1252	105710	19936	176032	Negative control	#aaaaaa	Unknown	2025-07-09 20:49:08.821	rectangle selection	{"x1": 17734.476489399047, "y1": 174212.56465856705, "x2": 23606.81739598708, "y2": 177259.84658126137}
1253	105712	18848	176160	Negative control	#aaaaaa	Unknown	2025-07-09 20:49:08.821	rectangle selection	{"x1": 17734.476489399047, "y1": 174212.56465856705, "x2": 23606.81739598708, "y2": 177259.84658126137}
1254	105782	22400	176320	Negative control	#aaaaaa	Unknown	2025-07-09 20:49:08.821	rectangle selection	{"x1": 17734.476489399047, "y1": 174212.56465856705, "x2": 23606.81739598708, "y2": 177259.84658126137}
1255	105809	23424	176704	Negative control	#aaaaaa	Unknown	2025-07-09 20:49:08.821	rectangle selection	{"x1": 17734.476489399047, "y1": 174212.56465856705, "x2": 23606.81739598708, "y2": 177259.84658126137}
1256	105866	20768	176736	Negative control	#aaaaaa	Unknown	2025-07-09 20:49:08.821	rectangle selection	{"x1": 17734.476489399047, "y1": 174212.56465856705, "x2": 23606.81739598708, "y2": 177259.84658126137}
1257	105875	20352	176512	Negative control	#aaaaaa	Unknown	2025-07-09 20:49:08.821	rectangle selection	{"x1": 17734.476489399047, "y1": 174212.56465856705, "x2": 23606.81739598708, "y2": 177259.84658126137}
1258	105878	21472	176640	Negative control	#aaaaaa	Unknown	2025-07-09 20:49:08.821	rectangle selection	{"x1": 17734.476489399047, "y1": 174212.56465856705, "x2": 23606.81739598708, "y2": 177259.84658126137}
1259	105891	20832	175040	Negative control	#aaaaaa	Unknown	2025-07-09 20:49:08.821	rectangle selection	{"x1": 17734.476489399047, "y1": 174212.56465856705, "x2": 23606.81739598708, "y2": 177259.84658126137}
1260	105911	22048	176128	Negative control	#aaaaaa	Unknown	2025-07-09 20:49:08.821	rectangle selection	{"x1": 17734.476489399047, "y1": 174212.56465856705, "x2": 23606.81739598708, "y2": 177259.84658126137}
1261	105919	20544	176832	Negative control	#aaaaaa	Unknown	2025-07-09 20:49:08.821	rectangle selection	{"x1": 17734.476489399047, "y1": 174212.56465856705, "x2": 23606.81739598708, "y2": 177259.84658126137}
1262	105998	21536	176256	Negative control	#aaaaaa	Unknown	2025-07-09 20:49:08.821	rectangle selection	{"x1": 17734.476489399047, "y1": 174212.56465856705, "x2": 23606.81739598708, "y2": 177259.84658126137}
1263	106015	20640	176576	Negative control	#aaaaaa	Unknown	2025-07-09 20:49:08.821	rectangle selection	{"x1": 17734.476489399047, "y1": 174212.56465856705, "x2": 23606.81739598708, "y2": 177259.84658126137}
1264	106106	23104	175776	Negative control	#aaaaaa	Unknown	2025-07-09 20:49:08.821	rectangle selection	{"x1": 17734.476489399047, "y1": 174212.56465856705, "x2": 23606.81739598708, "y2": 177259.84658126137}
1265	106237	19552	177088	Negative control	#aaaaaa	Unknown	2025-07-09 20:49:08.821	rectangle selection	{"x1": 17734.476489399047, "y1": 174212.56465856705, "x2": 23606.81739598708, "y2": 177259.84658126137}
1266	106271	18592	176352	Negative control	#aaaaaa	Unknown	2025-07-09 20:49:08.821	rectangle selection	{"x1": 17734.476489399047, "y1": 174212.56465856705, "x2": 23606.81739598708, "y2": 177259.84658126137}
1267	106286	21760	176256	Negative control	#aaaaaa	Unknown	2025-07-09 20:49:08.821	rectangle selection	{"x1": 17734.476489399047, "y1": 174212.56465856705, "x2": 23606.81739598708, "y2": 177259.84658126137}
1268	106361	19936	176256	Negative control	#aaaaaa	Unknown	2025-07-09 20:49:08.821	rectangle selection	{"x1": 17734.476489399047, "y1": 174212.56465856705, "x2": 23606.81739598708, "y2": 177259.84658126137}
1269	106367	21248	176480	Negative control	#aaaaaa	Unknown	2025-07-09 20:49:08.821	rectangle selection	{"x1": 17734.476489399047, "y1": 174212.56465856705, "x2": 23606.81739598708, "y2": 177259.84658126137}
1270	106372	21344	177056	Negative control	#aaaaaa	Unknown	2025-07-09 20:49:08.821	rectangle selection	{"x1": 17734.476489399047, "y1": 174212.56465856705, "x2": 23606.81739598708, "y2": 177259.84658126137}
1271	106377	21920	175168	Negative control	#aaaaaa	Unknown	2025-07-09 20:49:08.821	rectangle selection	{"x1": 17734.476489399047, "y1": 174212.56465856705, "x2": 23606.81739598708, "y2": 177259.84658126137}
1272	178351	139168	265856	Normal_duct	#3103d4	Unknown	2025-07-09 20:50:21.068	rectangle selection	{"x1": 136744.79643013026, "y1": 263263.34060715727, "x2": 140925.15221681973, "y2": 269520.42502276966}
1273	178359	139264	268192	Normal_duct	#3103d4	Unknown	2025-07-09 20:50:21.068	rectangle selection	{"x1": 136744.79643013026, "y1": 263263.34060715727, "x2": 140925.15221681973, "y2": 269520.42502276966}
1274	178360	140448	268960	Normal_duct	#3103d4	Unknown	2025-07-09 20:50:21.068	rectangle selection	{"x1": 136744.79643013026, "y1": 263263.34060715727, "x2": 140925.15221681973, "y2": 269520.42502276966}
1275	178373	139744	266816	Normal_duct	#3103d4	Unknown	2025-07-09 20:50:21.068	rectangle selection	{"x1": 136744.79643013026, "y1": 263263.34060715727, "x2": 140925.15221681973, "y2": 269520.42502276966}
1276	178376	139520	266464	Normal_duct	#3103d4	Unknown	2025-07-09 20:50:21.068	rectangle selection	{"x1": 136744.79643013026, "y1": 263263.34060715727, "x2": 140925.15221681973, "y2": 269520.42502276966}
1277	178383	138368	268800	Normal_duct	#3103d4	Unknown	2025-07-09 20:50:21.068	rectangle selection	{"x1": 136744.79643013026, "y1": 263263.34060715727, "x2": 140925.15221681973, "y2": 269520.42502276966}
1278	178389	139552	267904	Normal_duct	#3103d4	Unknown	2025-07-09 20:50:21.068	rectangle selection	{"x1": 136744.79643013026, "y1": 263263.34060715727, "x2": 140925.15221681973, "y2": 269520.42502276966}
1279	178390	140736	267552	Normal_duct	#3103d4	Unknown	2025-07-09 20:50:21.068	rectangle selection	{"x1": 136744.79643013026, "y1": 263263.34060715727, "x2": 140925.15221681973, "y2": 269520.42502276966}
1280	178396	140672	267072	Normal_duct	#3103d4	Unknown	2025-07-09 20:50:21.068	rectangle selection	{"x1": 136744.79643013026, "y1": 263263.34060715727, "x2": 140925.15221681973, "y2": 269520.42502276966}
1281	178405	139232	267296	Normal_duct	#3103d4	Unknown	2025-07-09 20:50:21.068	rectangle selection	{"x1": 136744.79643013026, "y1": 263263.34060715727, "x2": 140925.15221681973, "y2": 269520.42502276966}
1282	178407	138816	266176	Normal_duct	#3103d4	Unknown	2025-07-09 20:50:21.068	rectangle selection	{"x1": 136744.79643013026, "y1": 263263.34060715727, "x2": 140925.15221681973, "y2": 269520.42502276966}
1283	178408	139232	268736	Normal_duct	#3103d4	Unknown	2025-07-09 20:50:21.068	rectangle selection	{"x1": 136744.79643013026, "y1": 263263.34060715727, "x2": 140925.15221681973, "y2": 269520.42502276966}
1284	178415	139648	264832	Normal_duct	#3103d4	Unknown	2025-07-09 20:50:21.068	rectangle selection	{"x1": 136744.79643013026, "y1": 263263.34060715727, "x2": 140925.15221681973, "y2": 269520.42502276966}
1285	178416	139488	266016	Normal_duct	#3103d4	Unknown	2025-07-09 20:50:21.068	rectangle selection	{"x1": 136744.79643013026, "y1": 263263.34060715727, "x2": 140925.15221681973, "y2": 269520.42502276966}
1286	178418	140448	268160	Normal_duct	#3103d4	Unknown	2025-07-09 20:50:21.068	rectangle selection	{"x1": 136744.79643013026, "y1": 263263.34060715727, "x2": 140925.15221681973, "y2": 269520.42502276966}
1287	178430	140000	268512	Normal_duct	#3103d4	Unknown	2025-07-09 20:50:21.068	rectangle selection	{"x1": 136744.79643013026, "y1": 263263.34060715727, "x2": 140925.15221681973, "y2": 269520.42502276966}
1288	178432	139808	265632	Normal_duct	#3103d4	Unknown	2025-07-09 20:50:21.068	rectangle selection	{"x1": 136744.79643013026, "y1": 263263.34060715727, "x2": 140925.15221681973, "y2": 269520.42502276966}
1289	178433	140096	269408	Normal_duct	#3103d4	Unknown	2025-07-09 20:50:21.068	rectangle selection	{"x1": 136744.79643013026, "y1": 263263.34060715727, "x2": 140925.15221681973, "y2": 269520.42502276966}
1290	178438	139904	269056	Normal_duct	#3103d4	Unknown	2025-07-09 20:50:21.068	rectangle selection	{"x1": 136744.79643013026, "y1": 263263.34060715727, "x2": 140925.15221681973, "y2": 269520.42502276966}
1291	178440	140896	264992	Normal_duct	#3103d4	Unknown	2025-07-09 20:50:21.068	rectangle selection	{"x1": 136744.79643013026, "y1": 263263.34060715727, "x2": 140925.15221681973, "y2": 269520.42502276966}
1292	178442	140640	266656	Normal_duct	#3103d4	Unknown	2025-07-09 20:50:21.068	rectangle selection	{"x1": 136744.79643013026, "y1": 263263.34060715727, "x2": 140925.15221681973, "y2": 269520.42502276966}
1293	178449	138944	265568	Normal_duct	#3103d4	Unknown	2025-07-09 20:50:21.068	rectangle selection	{"x1": 136744.79643013026, "y1": 263263.34060715727, "x2": 140925.15221681973, "y2": 269520.42502276966}
1294	178459	138368	269280	Normal_duct	#3103d4	Unknown	2025-07-09 20:50:21.068	rectangle selection	{"x1": 136744.79643013026, "y1": 263263.34060715727, "x2": 140925.15221681973, "y2": 269520.42502276966}
1295	178464	140352	268544	Normal_duct	#3103d4	Unknown	2025-07-09 20:50:21.068	rectangle selection	{"x1": 136744.79643013026, "y1": 263263.34060715727, "x2": 140925.15221681973, "y2": 269520.42502276966}
1296	178475	139616	267264	Normal_duct	#3103d4	Unknown	2025-07-09 20:50:21.068	rectangle selection	{"x1": 136744.79643013026, "y1": 263263.34060715727, "x2": 140925.15221681973, "y2": 269520.42502276966}
1297	178482	139264	265376	Normal_duct	#3103d4	Unknown	2025-07-09 20:50:21.068	rectangle selection	{"x1": 136744.79643013026, "y1": 263263.34060715727, "x2": 140925.15221681973, "y2": 269520.42502276966}
1298	178497	138656	265216	Normal_duct	#3103d4	Unknown	2025-07-09 20:50:21.068	rectangle selection	{"x1": 136744.79643013026, "y1": 263263.34060715727, "x2": 140925.15221681973, "y2": 269520.42502276966}
1299	178499	139040	266688	Normal_duct	#3103d4	Unknown	2025-07-09 20:50:21.068	rectangle selection	{"x1": 136744.79643013026, "y1": 263263.34060715727, "x2": 140925.15221681973, "y2": 269520.42502276966}
1300	178506	138048	268832	Normal_duct	#3103d4	Unknown	2025-07-09 20:50:21.068	rectangle selection	{"x1": 136744.79643013026, "y1": 263263.34060715727, "x2": 140925.15221681973, "y2": 269520.42502276966}
1301	178513	138592	265792	Normal_duct	#3103d4	Unknown	2025-07-09 20:50:21.068	rectangle selection	{"x1": 136744.79643013026, "y1": 263263.34060715727, "x2": 140925.15221681973, "y2": 269520.42502276966}
1302	178525	139872	267136	Normal_duct	#3103d4	Unknown	2025-07-09 20:50:21.068	rectangle selection	{"x1": 136744.79643013026, "y1": 263263.34060715727, "x2": 140925.15221681973, "y2": 269520.42502276966}
1303	178527	140128	263680	Normal_duct	#3103d4	Unknown	2025-07-09 20:50:21.068	rectangle selection	{"x1": 136744.79643013026, "y1": 263263.34060715727, "x2": 140925.15221681973, "y2": 269520.42502276966}
1304	178534	138528	267232	Normal_duct	#3103d4	Unknown	2025-07-09 20:50:21.068	rectangle selection	{"x1": 136744.79643013026, "y1": 263263.34060715727, "x2": 140925.15221681973, "y2": 269520.42502276966}
1305	178542	138976	267296	Normal_duct	#3103d4	Unknown	2025-07-09 20:50:21.068	rectangle selection	{"x1": 136744.79643013026, "y1": 263263.34060715727, "x2": 140925.15221681973, "y2": 269520.42502276966}
1306	178548	138144	268384	Normal_duct	#3103d4	Unknown	2025-07-09 20:50:21.068	rectangle selection	{"x1": 136744.79643013026, "y1": 263263.34060715727, "x2": 140925.15221681973, "y2": 269520.42502276966}
1307	178553	139520	268416	Normal_duct	#3103d4	Unknown	2025-07-09 20:50:21.068	rectangle selection	{"x1": 136744.79643013026, "y1": 263263.34060715727, "x2": 140925.15221681973, "y2": 269520.42502276966}
1308	178560	140480	263296	Normal_duct	#3103d4	Unknown	2025-07-09 20:50:21.068	rectangle selection	{"x1": 136744.79643013026, "y1": 263263.34060715727, "x2": 140925.15221681973, "y2": 269520.42502276966}
1309	178564	138528	266528	Normal_duct	#3103d4	Unknown	2025-07-09 20:50:21.068	rectangle selection	{"x1": 136744.79643013026, "y1": 263263.34060715727, "x2": 140925.15221681973, "y2": 269520.42502276966}
1310	178569	139872	266048	Normal_duct	#3103d4	Unknown	2025-07-09 20:50:21.068	rectangle selection	{"x1": 136744.79643013026, "y1": 263263.34060715727, "x2": 140925.15221681973, "y2": 269520.42502276966}
1311	178571	139616	269312	Normal_duct	#3103d4	Unknown	2025-07-09 20:50:21.068	rectangle selection	{"x1": 136744.79643013026, "y1": 263263.34060715727, "x2": 140925.15221681973, "y2": 269520.42502276966}
1312	178577	139136	267808	Normal_duct	#3103d4	Unknown	2025-07-09 20:50:21.068	rectangle selection	{"x1": 136744.79643013026, "y1": 263263.34060715727, "x2": 140925.15221681973, "y2": 269520.42502276966}
1313	178585	140832	266016	Normal_duct	#3103d4	Unknown	2025-07-09 20:50:21.068	rectangle selection	{"x1": 136744.79643013026, "y1": 263263.34060715727, "x2": 140925.15221681973, "y2": 269520.42502276966}
1314	178599	139264	266560	Normal_duct	#3103d4	Unknown	2025-07-09 20:50:21.068	rectangle selection	{"x1": 136744.79643013026, "y1": 263263.34060715727, "x2": 140925.15221681973, "y2": 269520.42502276966}
1315	178607	138400	267968	Normal_duct	#3103d4	Unknown	2025-07-09 20:50:21.068	rectangle selection	{"x1": 136744.79643013026, "y1": 263263.34060715727, "x2": 140925.15221681973, "y2": 269520.42502276966}
1316	178610	138240	266752	Normal_duct	#3103d4	Unknown	2025-07-09 20:50:21.068	rectangle selection	{"x1": 136744.79643013026, "y1": 263263.34060715727, "x2": 140925.15221681973, "y2": 269520.42502276966}
1317	178647	140448	267840	Normal_duct	#3103d4	Unknown	2025-07-09 20:50:21.068	rectangle selection	{"x1": 136744.79643013026, "y1": 263263.34060715727, "x2": 140925.15221681973, "y2": 269520.42502276966}
1318	178664	138688	267936	Normal_duct	#3103d4	Unknown	2025-07-09 20:50:21.068	rectangle selection	{"x1": 136744.79643013026, "y1": 263263.34060715727, "x2": 140925.15221681973, "y2": 269520.42502276966}
1319	178670	139232	269120	Normal_duct	#3103d4	Unknown	2025-07-09 20:50:21.068	rectangle selection	{"x1": 136744.79643013026, "y1": 263263.34060715727, "x2": 140925.15221681973, "y2": 269520.42502276966}
1320	178681	137888	268032	Normal_duct	#3103d4	Unknown	2025-07-09 20:50:21.068	rectangle selection	{"x1": 136744.79643013026, "y1": 263263.34060715727, "x2": 140925.15221681973, "y2": 269520.42502276966}
1321	178684	139296	264896	Normal_duct	#3103d4	Unknown	2025-07-09 20:50:21.068	rectangle selection	{"x1": 136744.79643013026, "y1": 263263.34060715727, "x2": 140925.15221681973, "y2": 269520.42502276966}
1322	178686	140224	269056	Normal_duct	#3103d4	Unknown	2025-07-09 20:50:21.068	rectangle selection	{"x1": 136744.79643013026, "y1": 263263.34060715727, "x2": 140925.15221681973, "y2": 269520.42502276966}
1323	178688	138208	268128	Normal_duct	#3103d4	Unknown	2025-07-09 20:50:21.068	rectangle selection	{"x1": 136744.79643013026, "y1": 263263.34060715727, "x2": 140925.15221681973, "y2": 269520.42502276966}
1324	178696	138176	267904	Normal_duct	#3103d4	Unknown	2025-07-09 20:50:21.068	rectangle selection	{"x1": 136744.79643013026, "y1": 263263.34060715727, "x2": 140925.15221681973, "y2": 269520.42502276966}
1325	178728	138912	268224	Normal_duct	#3103d4	Unknown	2025-07-09 20:50:21.068	rectangle selection	{"x1": 136744.79643013026, "y1": 263263.34060715727, "x2": 140925.15221681973, "y2": 269520.42502276966}
1326	178737	138528	268544	Normal_duct	#3103d4	Unknown	2025-07-09 20:50:21.068	rectangle selection	{"x1": 136744.79643013026, "y1": 263263.34060715727, "x2": 140925.15221681973, "y2": 269520.42502276966}
1327	178750	140864	263808	Normal_duct	#3103d4	Unknown	2025-07-09 20:50:21.068	rectangle selection	{"x1": 136744.79643013026, "y1": 263263.34060715727, "x2": 140925.15221681973, "y2": 269520.42502276966}
1328	178754	138656	268256	Normal_duct	#3103d4	Unknown	2025-07-09 20:50:21.068	rectangle selection	{"x1": 136744.79643013026, "y1": 263263.34060715727, "x2": 140925.15221681973, "y2": 269520.42502276966}
1329	178757	138176	267648	Normal_duct	#3103d4	Unknown	2025-07-09 20:50:21.068	rectangle selection	{"x1": 136744.79643013026, "y1": 263263.34060715727, "x2": 140925.15221681973, "y2": 269520.42502276966}
1330	178769	140832	263264	Normal_duct	#3103d4	Unknown	2025-07-09 20:50:21.068	rectangle selection	{"x1": 136744.79643013026, "y1": 263263.34060715727, "x2": 140925.15221681973, "y2": 269520.42502276966}
1331	178772	140608	263648	Normal_duct	#3103d4	Unknown	2025-07-09 20:50:21.068	rectangle selection	{"x1": 136744.79643013026, "y1": 263263.34060715727, "x2": 140925.15221681973, "y2": 269520.42502276966}
1332	178785	139552	268896	Normal_duct	#3103d4	Unknown	2025-07-09 20:50:21.068	rectangle selection	{"x1": 136744.79643013026, "y1": 263263.34060715727, "x2": 140925.15221681973, "y2": 269520.42502276966}
1333	178794	138496	267744	Normal_duct	#3103d4	Unknown	2025-07-09 20:50:21.068	rectangle selection	{"x1": 136744.79643013026, "y1": 263263.34060715727, "x2": 140925.15221681973, "y2": 269520.42502276966}
1334	178812	138976	269216	Normal_duct	#3103d4	Unknown	2025-07-09 20:50:21.068	rectangle selection	{"x1": 136744.79643013026, "y1": 263263.34060715727, "x2": 140925.15221681973, "y2": 269520.42502276966}
1335	178813	139840	266400	Normal_duct	#3103d4	Unknown	2025-07-09 20:50:21.068	rectangle selection	{"x1": 136744.79643013026, "y1": 263263.34060715727, "x2": 140925.15221681973, "y2": 269520.42502276966}
1336	178818	140512	268512	Normal_duct	#3103d4	Unknown	2025-07-09 20:50:21.068	rectangle selection	{"x1": 136744.79643013026, "y1": 263263.34060715727, "x2": 140925.15221681973, "y2": 269520.42502276966}
1337	178822	140640	266112	Normal_duct	#3103d4	Unknown	2025-07-09 20:50:21.068	rectangle selection	{"x1": 136744.79643013026, "y1": 263263.34060715727, "x2": 140925.15221681973, "y2": 269520.42502276966}
1338	178824	139328	267616	Normal_duct	#3103d4	Unknown	2025-07-09 20:50:21.068	rectangle selection	{"x1": 136744.79643013026, "y1": 263263.34060715727, "x2": 140925.15221681973, "y2": 269520.42502276966}
1339	157545	144224	242304	Normal_duct	#3103d4	Unknown	2025-07-09 20:51:01.165	rectangle selection	{"x1": 142009.83334809338, "y1": 234931.89031892104, "x2": 144501.12544998684, "y2": 246979.61718156686}
1340	157559	143712	240096	Normal_duct	#3103d4	Unknown	2025-07-09 20:51:01.165	rectangle selection	{"x1": 142009.83334809338, "y1": 234931.89031892104, "x2": 144501.12544998684, "y2": 246979.61718156686}
1341	157587	143712	237792	Normal_duct	#3103d4	Unknown	2025-07-09 20:51:01.165	rectangle selection	{"x1": 142009.83334809338, "y1": 234931.89031892104, "x2": 144501.12544998684, "y2": 246979.61718156686}
1342	157590	143808	246048	Normal_duct	#3103d4	Unknown	2025-07-09 20:51:01.165	rectangle selection	{"x1": 142009.83334809338, "y1": 234931.89031892104, "x2": 144501.12544998684, "y2": 246979.61718156686}
1343	157598	144192	237376	Normal_duct	#3103d4	Unknown	2025-07-09 20:51:01.165	rectangle selection	{"x1": 142009.83334809338, "y1": 234931.89031892104, "x2": 144501.12544998684, "y2": 246979.61718156686}
1344	157599	144064	236032	Normal_duct	#3103d4	Unknown	2025-07-09 20:51:01.165	rectangle selection	{"x1": 142009.83334809338, "y1": 234931.89031892104, "x2": 144501.12544998684, "y2": 246979.61718156686}
1345	157626	143168	235200	Normal_duct	#3103d4	Unknown	2025-07-09 20:51:01.165	rectangle selection	{"x1": 142009.83334809338, "y1": 234931.89031892104, "x2": 144501.12544998684, "y2": 246979.61718156686}
1346	157629	143552	238336	Normal_duct	#3103d4	Unknown	2025-07-09 20:51:01.165	rectangle selection	{"x1": 142009.83334809338, "y1": 234931.89031892104, "x2": 144501.12544998684, "y2": 246979.61718156686}
1347	157643	143168	235648	Normal_duct	#3103d4	Unknown	2025-07-09 20:51:01.165	rectangle selection	{"x1": 142009.83334809338, "y1": 234931.89031892104, "x2": 144501.12544998684, "y2": 246979.61718156686}
1348	157686	142976	238112	Normal_duct	#3103d4	Unknown	2025-07-09 20:51:01.165	rectangle selection	{"x1": 142009.83334809338, "y1": 234931.89031892104, "x2": 144501.12544998684, "y2": 246979.61718156686}
1349	157692	143168	245824	Normal_duct	#3103d4	Unknown	2025-07-09 20:51:01.165	rectangle selection	{"x1": 142009.83334809338, "y1": 234931.89031892104, "x2": 144501.12544998684, "y2": 246979.61718156686}
1350	157706	143328	240352	Normal_duct	#3103d4	Unknown	2025-07-09 20:51:01.165	rectangle selection	{"x1": 142009.83334809338, "y1": 234931.89031892104, "x2": 144501.12544998684, "y2": 246979.61718156686}
1351	157707	143360	239360	Normal_duct	#3103d4	Unknown	2025-07-09 20:51:01.165	rectangle selection	{"x1": 142009.83334809338, "y1": 234931.89031892104, "x2": 144501.12544998684, "y2": 246979.61718156686}
1352	157712	144256	239520	Normal_duct	#3103d4	Unknown	2025-07-09 20:51:01.165	rectangle selection	{"x1": 142009.83334809338, "y1": 234931.89031892104, "x2": 144501.12544998684, "y2": 246979.61718156686}
1353	157723	144096	237984	Normal_duct	#3103d4	Unknown	2025-07-09 20:51:01.165	rectangle selection	{"x1": 142009.83334809338, "y1": 234931.89031892104, "x2": 144501.12544998684, "y2": 246979.61718156686}
1354	157732	144384	242016	Normal_duct	#3103d4	Unknown	2025-07-09 20:51:01.165	rectangle selection	{"x1": 142009.83334809338, "y1": 234931.89031892104, "x2": 144501.12544998684, "y2": 246979.61718156686}
1355	157757	143968	244096	Normal_duct	#3103d4	Unknown	2025-07-09 20:51:01.165	rectangle selection	{"x1": 142009.83334809338, "y1": 234931.89031892104, "x2": 144501.12544998684, "y2": 246979.61718156686}
1356	157766	144480	241184	Normal_duct	#3103d4	Unknown	2025-07-09 20:51:01.165	rectangle selection	{"x1": 142009.83334809338, "y1": 234931.89031892104, "x2": 144501.12544998684, "y2": 246979.61718156686}
1357	157773	143136	244352	Normal_duct	#3103d4	Unknown	2025-07-09 20:51:01.165	rectangle selection	{"x1": 142009.83334809338, "y1": 234931.89031892104, "x2": 144501.12544998684, "y2": 246979.61718156686}
1358	157775	144384	243424	Normal_duct	#3103d4	Unknown	2025-07-09 20:51:01.165	rectangle selection	{"x1": 142009.83334809338, "y1": 234931.89031892104, "x2": 144501.12544998684, "y2": 246979.61718156686}
1359	157779	142816	236544	Normal_duct	#3103d4	Unknown	2025-07-09 20:51:01.165	rectangle selection	{"x1": 142009.83334809338, "y1": 234931.89031892104, "x2": 144501.12544998684, "y2": 246979.61718156686}
1360	157791	142816	235520	Normal_duct	#3103d4	Unknown	2025-07-09 20:51:01.165	rectangle selection	{"x1": 142009.83334809338, "y1": 234931.89031892104, "x2": 144501.12544998684, "y2": 246979.61718156686}
1361	157801	144288	238272	Normal_duct	#3103d4	Unknown	2025-07-09 20:51:01.165	rectangle selection	{"x1": 142009.83334809338, "y1": 234931.89031892104, "x2": 144501.12544998684, "y2": 246979.61718156686}
1362	157818	143328	237664	Normal_duct	#3103d4	Unknown	2025-07-09 20:51:01.165	rectangle selection	{"x1": 142009.83334809338, "y1": 234931.89031892104, "x2": 144501.12544998684, "y2": 246979.61718156686}
1363	157819	143456	236608	Normal_duct	#3103d4	Unknown	2025-07-09 20:51:01.165	rectangle selection	{"x1": 142009.83334809338, "y1": 234931.89031892104, "x2": 144501.12544998684, "y2": 246979.61718156686}
1364	157820	144384	235648	Normal_duct	#3103d4	Unknown	2025-07-09 20:51:01.165	rectangle selection	{"x1": 142009.83334809338, "y1": 234931.89031892104, "x2": 144501.12544998684, "y2": 246979.61718156686}
1365	157831	143296	240992	Normal_duct	#3103d4	Unknown	2025-07-09 20:51:01.165	rectangle selection	{"x1": 142009.83334809338, "y1": 234931.89031892104, "x2": 144501.12544998684, "y2": 246979.61718156686}
1366	157839	143648	239136	Normal_duct	#3103d4	Unknown	2025-07-09 20:51:01.165	rectangle selection	{"x1": 142009.83334809338, "y1": 234931.89031892104, "x2": 144501.12544998684, "y2": 246979.61718156686}
1367	157854	143520	241184	Normal_duct	#3103d4	Unknown	2025-07-09 20:51:01.165	rectangle selection	{"x1": 142009.83334809338, "y1": 234931.89031892104, "x2": 144501.12544998684, "y2": 246979.61718156686}
1368	157866	143744	240672	Normal_duct	#3103d4	Unknown	2025-07-09 20:51:01.165	rectangle selection	{"x1": 142009.83334809338, "y1": 234931.89031892104, "x2": 144501.12544998684, "y2": 246979.61718156686}
1369	157893	143552	243424	Normal_duct	#3103d4	Unknown	2025-07-09 20:51:01.165	rectangle selection	{"x1": 142009.83334809338, "y1": 234931.89031892104, "x2": 144501.12544998684, "y2": 246979.61718156686}
1370	157913	144000	237440	Normal_duct	#3103d4	Unknown	2025-07-09 20:51:01.165	rectangle selection	{"x1": 142009.83334809338, "y1": 234931.89031892104, "x2": 144501.12544998684, "y2": 246979.61718156686}
1371	157927	143936	246560	Normal_duct	#3103d4	Unknown	2025-07-09 20:51:01.165	rectangle selection	{"x1": 142009.83334809338, "y1": 234931.89031892104, "x2": 144501.12544998684, "y2": 246979.61718156686}
1372	157930	144128	239936	Normal_duct	#3103d4	Unknown	2025-07-09 20:51:01.165	rectangle selection	{"x1": 142009.83334809338, "y1": 234931.89031892104, "x2": 144501.12544998684, "y2": 246979.61718156686}
1373	157938	142944	237120	Normal_duct	#3103d4	Unknown	2025-07-09 20:51:01.165	rectangle selection	{"x1": 142009.83334809338, "y1": 234931.89031892104, "x2": 144501.12544998684, "y2": 246979.61718156686}
1374	157950	144000	239072	Normal_duct	#3103d4	Unknown	2025-07-09 20:51:01.165	rectangle selection	{"x1": 142009.83334809338, "y1": 234931.89031892104, "x2": 144501.12544998684, "y2": 246979.61718156686}
1375	157964	143840	241216	Normal_duct	#3103d4	Unknown	2025-07-09 20:51:01.165	rectangle selection	{"x1": 142009.83334809338, "y1": 234931.89031892104, "x2": 144501.12544998684, "y2": 246979.61718156686}
1376	157967	143680	237184	Normal_duct	#3103d4	Unknown	2025-07-09 20:51:01.165	rectangle selection	{"x1": 142009.83334809338, "y1": 234931.89031892104, "x2": 144501.12544998684, "y2": 246979.61718156686}
1377	157975	144160	243840	Normal_duct	#3103d4	Unknown	2025-07-09 20:51:01.165	rectangle selection	{"x1": 142009.83334809338, "y1": 234931.89031892104, "x2": 144501.12544998684, "y2": 246979.61718156686}
1378	157983	143360	241888	Normal_duct	#3103d4	Unknown	2025-07-09 20:51:01.165	rectangle selection	{"x1": 142009.83334809338, "y1": 234931.89031892104, "x2": 144501.12544998684, "y2": 246979.61718156686}
1379	157985	144128	241056	Normal_duct	#3103d4	Unknown	2025-07-09 20:51:01.165	rectangle selection	{"x1": 142009.83334809338, "y1": 234931.89031892104, "x2": 144501.12544998684, "y2": 246979.61718156686}
1380	158009	143072	236544	Normal_duct	#3103d4	Unknown	2025-07-09 20:51:01.165	rectangle selection	{"x1": 142009.83334809338, "y1": 234931.89031892104, "x2": 144501.12544998684, "y2": 246979.61718156686}
1381	158014	143520	245408	Normal_duct	#3103d4	Unknown	2025-07-09 20:51:01.165	rectangle selection	{"x1": 142009.83334809338, "y1": 234931.89031892104, "x2": 144501.12544998684, "y2": 246979.61718156686}
1382	158037	144448	246272	Normal_duct	#3103d4	Unknown	2025-07-09 20:51:01.165	rectangle selection	{"x1": 142009.83334809338, "y1": 234931.89031892104, "x2": 144501.12544998684, "y2": 246979.61718156686}
1383	158045	143936	239552	Normal_duct	#3103d4	Unknown	2025-07-09 20:51:01.165	rectangle selection	{"x1": 142009.83334809338, "y1": 234931.89031892104, "x2": 144501.12544998684, "y2": 246979.61718156686}
1384	158060	143264	243744	Normal_duct	#3103d4	Unknown	2025-07-09 20:51:01.165	rectangle selection	{"x1": 142009.83334809338, "y1": 234931.89031892104, "x2": 144501.12544998684, "y2": 246979.61718156686}
1385	158073	143328	237056	Normal_duct	#3103d4	Unknown	2025-07-09 20:51:01.165	rectangle selection	{"x1": 142009.83334809338, "y1": 234931.89031892104, "x2": 144501.12544998684, "y2": 246979.61718156686}
1386	158075	143904	243200	Normal_duct	#3103d4	Unknown	2025-07-09 20:51:01.165	rectangle selection	{"x1": 142009.83334809338, "y1": 234931.89031892104, "x2": 144501.12544998684, "y2": 246979.61718156686}
1387	158086	143008	236192	Normal_duct	#3103d4	Unknown	2025-07-09 20:51:01.165	rectangle selection	{"x1": 142009.83334809338, "y1": 234931.89031892104, "x2": 144501.12544998684, "y2": 246979.61718156686}
1388	158095	143360	235872	Normal_duct	#3103d4	Unknown	2025-07-09 20:51:01.165	rectangle selection	{"x1": 142009.83334809338, "y1": 234931.89031892104, "x2": 144501.12544998684, "y2": 246979.61718156686}
1389	158126	144288	236672	Normal_duct	#3103d4	Unknown	2025-07-09 20:51:01.165	rectangle selection	{"x1": 142009.83334809338, "y1": 234931.89031892104, "x2": 144501.12544998684, "y2": 246979.61718156686}
1390	158148	144288	245792	Normal_duct	#3103d4	Unknown	2025-07-09 20:51:01.165	rectangle selection	{"x1": 142009.83334809338, "y1": 234931.89031892104, "x2": 144501.12544998684, "y2": 246979.61718156686}
1391	158176	143584	235200	Normal_duct	#3103d4	Unknown	2025-07-09 20:51:01.165	rectangle selection	{"x1": 142009.83334809338, "y1": 234931.89031892104, "x2": 144501.12544998684, "y2": 246979.61718156686}
1392	158237	143712	245248	Normal_duct	#3103d4	Unknown	2025-07-09 20:51:01.165	rectangle selection	{"x1": 142009.83334809338, "y1": 234931.89031892104, "x2": 144501.12544998684, "y2": 246979.61718156686}
1393	158240	143904	236896	Normal_duct	#3103d4	Unknown	2025-07-09 20:51:01.165	rectangle selection	{"x1": 142009.83334809338, "y1": 234931.89031892104, "x2": 144501.12544998684, "y2": 246979.61718156686}
1394	158284	144320	238656	Normal_duct	#3103d4	Unknown	2025-07-09 20:51:01.165	rectangle selection	{"x1": 142009.83334809338, "y1": 234931.89031892104, "x2": 144501.12544998684, "y2": 246979.61718156686}
1395	158383	143584	243008	Normal_duct	#3103d4	Unknown	2025-07-09 20:51:01.165	rectangle selection	{"x1": 142009.83334809338, "y1": 234931.89031892104, "x2": 144501.12544998684, "y2": 246979.61718156686}
1396	158386	143680	241952	Normal_duct	#3103d4	Unknown	2025-07-09 20:51:01.165	rectangle selection	{"x1": 142009.83334809338, "y1": 234931.89031892104, "x2": 144501.12544998684, "y2": 246979.61718156686}
1397	158388	144352	240256	Normal_duct	#3103d4	Unknown	2025-07-09 20:51:01.165	rectangle selection	{"x1": 142009.83334809338, "y1": 234931.89031892104, "x2": 144501.12544998684, "y2": 246979.61718156686}
1398	158399	143936	236384	Normal_duct	#3103d4	Unknown	2025-07-09 20:51:01.165	rectangle selection	{"x1": 142009.83334809338, "y1": 234931.89031892104, "x2": 144501.12544998684, "y2": 246979.61718156686}
1399	158414	143872	242752	Normal_duct	#3103d4	Unknown	2025-07-09 20:51:01.165	rectangle selection	{"x1": 142009.83334809338, "y1": 234931.89031892104, "x2": 144501.12544998684, "y2": 246979.61718156686}
1400	158469	143936	245568	Normal_duct	#3103d4	Unknown	2025-07-09 20:51:01.165	rectangle selection	{"x1": 142009.83334809338, "y1": 234931.89031892104, "x2": 144501.12544998684, "y2": 246979.61718156686}
1401	158481	143552	246240	Normal_duct	#3103d4	Unknown	2025-07-09 20:51:01.165	rectangle selection	{"x1": 142009.83334809338, "y1": 234931.89031892104, "x2": 144501.12544998684, "y2": 246979.61718156686}
1402	158518	144000	235296	Normal_duct	#3103d4	Unknown	2025-07-09 20:51:01.165	rectangle selection	{"x1": 142009.83334809338, "y1": 234931.89031892104, "x2": 144501.12544998684, "y2": 246979.61718156686}
1403	158543	143904	238240	Normal_duct	#3103d4	Unknown	2025-07-09 20:51:01.165	rectangle selection	{"x1": 142009.83334809338, "y1": 234931.89031892104, "x2": 144501.12544998684, "y2": 246979.61718156686}
1404	158610	143648	241440	Normal_duct	#3103d4	Unknown	2025-07-09 20:51:01.165	rectangle selection	{"x1": 142009.83334809338, "y1": 234931.89031892104, "x2": 144501.12544998684, "y2": 246979.61718156686}
1405	158727	143744	244800	Normal_duct	#3103d4	Unknown	2025-07-09 20:51:01.165	rectangle selection	{"x1": 142009.83334809338, "y1": 234931.89031892104, "x2": 144501.12544998684, "y2": 246979.61718156686}
1406	158739	144320	245312	Normal_duct	#3103d4	Unknown	2025-07-09 20:51:01.165	rectangle selection	{"x1": 142009.83334809338, "y1": 234931.89031892104, "x2": 144501.12544998684, "y2": 246979.61718156686}
1407	158881	144096	244544	Normal_duct	#3103d4	Unknown	2025-07-09 20:51:01.165	rectangle selection	{"x1": 142009.83334809338, "y1": 234931.89031892104, "x2": 144501.12544998684, "y2": 246979.61718156686}
1408	159173	144352	246624	Normal_duct	#3103d4	Unknown	2025-07-09 20:51:01.165	rectangle selection	{"x1": 142009.83334809338, "y1": 234931.89031892104, "x2": 144501.12544998684, "y2": 246979.61718156686}
1409	159242	144128	243104	Normal_duct	#3103d4	Unknown	2025-07-09 20:51:01.165	rectangle selection	{"x1": 142009.83334809338, "y1": 234931.89031892104, "x2": 144501.12544998684, "y2": 246979.61718156686}
1410	159301	143520	241568	Normal_duct	#3103d4	Unknown	2025-07-09 20:51:01.165	rectangle selection	{"x1": 142009.83334809338, "y1": 234931.89031892104, "x2": 144501.12544998684, "y2": 246979.61718156686}
1411	159306	143712	236096	Normal_duct	#3103d4	Unknown	2025-07-09 20:51:01.165	rectangle selection	{"x1": 142009.83334809338, "y1": 234931.89031892104, "x2": 144501.12544998684, "y2": 246979.61718156686}
1412	159424	143424	239488	Normal_duct	#3103d4	Unknown	2025-07-09 20:51:01.165	rectangle selection	{"x1": 142009.83334809338, "y1": 234931.89031892104, "x2": 144501.12544998684, "y2": 246979.61718156686}
1413	159500	143424	237568	Normal_duct	#3103d4	Unknown	2025-07-09 20:51:01.165	rectangle selection	{"x1": 142009.83334809338, "y1": 234931.89031892104, "x2": 144501.12544998684, "y2": 246979.61718156686}
1414	159532	143424	240480	Normal_duct	#3103d4	Unknown	2025-07-09 20:51:01.165	rectangle selection	{"x1": 142009.83334809338, "y1": 234931.89031892104, "x2": 144501.12544998684, "y2": 246979.61718156686}
1415	159673	143424	235776	Normal_duct	#3103d4	Unknown	2025-07-09 20:51:01.165	rectangle selection	{"x1": 142009.83334809338, "y1": 234931.89031892104, "x2": 144501.12544998684, "y2": 246979.61718156686}
1416	154786	105696	244896	Tumor	#ff2200	Unknown	2025-07-09 20:51:29.820	rectangle selection	{"x1": 103682.30389668915, "y1": 242957.4095822378, "x2": 107658.37173611147, "y2": 253689.30103926963}
1417	154852	105120	250400	Tumor	#ff2200	Unknown	2025-07-09 20:51:29.820	rectangle selection	{"x1": 103682.30389668915, "y1": 242957.4095822378, "x2": 107658.37173611147, "y2": 253689.30103926963}
1418	154948	104256	248224	Tumor	#ff2200	Unknown	2025-07-09 20:51:29.820	rectangle selection	{"x1": 103682.30389668915, "y1": 242957.4095822378, "x2": 107658.37173611147, "y2": 253689.30103926963}
1419	154953	106912	251648	Tumor	#ff2200	Unknown	2025-07-09 20:51:29.820	rectangle selection	{"x1": 103682.30389668915, "y1": 242957.4095822378, "x2": 107658.37173611147, "y2": 253689.30103926963}
1420	154955	106592	246944	Tumor	#ff2200	Unknown	2025-07-09 20:51:29.820	rectangle selection	{"x1": 103682.30389668915, "y1": 242957.4095822378, "x2": 107658.37173611147, "y2": 253689.30103926963}
1421	154965	104736	252864	Tumor	#ff2200	Unknown	2025-07-09 20:51:29.820	rectangle selection	{"x1": 103682.30389668915, "y1": 242957.4095822378, "x2": 107658.37173611147, "y2": 253689.30103926963}
1422	154991	103936	248672	Tumor	#ff2200	Unknown	2025-07-09 20:51:29.820	rectangle selection	{"x1": 103682.30389668915, "y1": 242957.4095822378, "x2": 107658.37173611147, "y2": 253689.30103926963}
1423	155046	105888	249472	Tumor	#ff2200	Unknown	2025-07-09 20:51:29.820	rectangle selection	{"x1": 103682.30389668915, "y1": 242957.4095822378, "x2": 107658.37173611147, "y2": 253689.30103926963}
1424	155077	105664	245312	Tumor	#ff2200	Unknown	2025-07-09 20:51:29.820	rectangle selection	{"x1": 103682.30389668915, "y1": 242957.4095822378, "x2": 107658.37173611147, "y2": 253689.30103926963}
1425	155078	105536	245728	Tumor	#ff2200	Unknown	2025-07-09 20:51:29.820	rectangle selection	{"x1": 103682.30389668915, "y1": 242957.4095822378, "x2": 107658.37173611147, "y2": 253689.30103926963}
1426	155108	105824	253440	Tumor	#ff2200	Unknown	2025-07-09 20:51:29.820	rectangle selection	{"x1": 103682.30389668915, "y1": 242957.4095822378, "x2": 107658.37173611147, "y2": 253689.30103926963}
1427	155111	106560	244288	Tumor	#ff2200	Unknown	2025-07-09 20:51:29.820	rectangle selection	{"x1": 103682.30389668915, "y1": 242957.4095822378, "x2": 107658.37173611147, "y2": 253689.30103926963}
1428	155134	106144	246496	Tumor	#ff2200	Unknown	2025-07-09 20:51:29.820	rectangle selection	{"x1": 103682.30389668915, "y1": 242957.4095822378, "x2": 107658.37173611147, "y2": 253689.30103926963}
1429	155135	107520	253600	Tumor	#ff2200	Unknown	2025-07-09 20:51:29.820	rectangle selection	{"x1": 103682.30389668915, "y1": 242957.4095822378, "x2": 107658.37173611147, "y2": 253689.30103926963}
1430	155163	107200	247680	Tumor	#ff2200	Unknown	2025-07-09 20:51:29.820	rectangle selection	{"x1": 103682.30389668915, "y1": 242957.4095822378, "x2": 107658.37173611147, "y2": 253689.30103926963}
1431	155171	104384	249856	Tumor	#ff2200	Unknown	2025-07-09 20:51:29.820	rectangle selection	{"x1": 103682.30389668915, "y1": 242957.4095822378, "x2": 107658.37173611147, "y2": 253689.30103926963}
1432	155261	107392	252672	Tumor	#ff2200	Unknown	2025-07-09 20:51:29.820	rectangle selection	{"x1": 103682.30389668915, "y1": 242957.4095822378, "x2": 107658.37173611147, "y2": 253689.30103926963}
1433	155274	104544	246944	Tumor	#ff2200	Unknown	2025-07-09 20:51:29.820	rectangle selection	{"x1": 103682.30389668915, "y1": 242957.4095822378, "x2": 107658.37173611147, "y2": 253689.30103926963}
1434	155279	107392	251872	Tumor	#ff2200	Unknown	2025-07-09 20:51:29.820	rectangle selection	{"x1": 103682.30389668915, "y1": 242957.4095822378, "x2": 107658.37173611147, "y2": 253689.30103926963}
1435	155301	103936	248928	Tumor	#ff2200	Unknown	2025-07-09 20:51:29.820	rectangle selection	{"x1": 103682.30389668915, "y1": 242957.4095822378, "x2": 107658.37173611147, "y2": 253689.30103926963}
1436	155325	107104	249600	Tumor	#ff2200	Unknown	2025-07-09 20:51:29.820	rectangle selection	{"x1": 103682.30389668915, "y1": 242957.4095822378, "x2": 107658.37173611147, "y2": 253689.30103926963}
1437	155329	107488	251008	Tumor	#ff2200	Unknown	2025-07-09 20:51:29.820	rectangle selection	{"x1": 103682.30389668915, "y1": 242957.4095822378, "x2": 107658.37173611147, "y2": 253689.30103926963}
1438	155365	107648	253024	Tumor	#ff2200	Unknown	2025-07-09 20:51:29.820	rectangle selection	{"x1": 103682.30389668915, "y1": 242957.4095822378, "x2": 107658.37173611147, "y2": 253689.30103926963}
1439	155371	106720	252096	Tumor	#ff2200	Unknown	2025-07-09 20:51:29.820	rectangle selection	{"x1": 103682.30389668915, "y1": 242957.4095822378, "x2": 107658.37173611147, "y2": 253689.30103926963}
1440	155375	104864	253376	Tumor	#ff2200	Unknown	2025-07-09 20:51:29.820	rectangle selection	{"x1": 103682.30389668915, "y1": 242957.4095822378, "x2": 107658.37173611147, "y2": 253689.30103926963}
1441	155417	103904	244736	Tumor	#ff2200	Unknown	2025-07-09 20:51:29.820	rectangle selection	{"x1": 103682.30389668915, "y1": 242957.4095822378, "x2": 107658.37173611147, "y2": 253689.30103926963}
1442	155420	106912	245216	Tumor	#ff2200	Unknown	2025-07-09 20:51:29.820	rectangle selection	{"x1": 103682.30389668915, "y1": 242957.4095822378, "x2": 107658.37173611147, "y2": 253689.30103926963}
1443	155425	107360	245440	Tumor	#ff2200	Unknown	2025-07-09 20:51:29.820	rectangle selection	{"x1": 103682.30389668915, "y1": 242957.4095822378, "x2": 107658.37173611147, "y2": 253689.30103926963}
1444	155437	107488	249248	Tumor	#ff2200	Unknown	2025-07-09 20:51:29.820	rectangle selection	{"x1": 103682.30389668915, "y1": 242957.4095822378, "x2": 107658.37173611147, "y2": 253689.30103926963}
1445	155453	107584	248832	Tumor	#ff2200	Unknown	2025-07-09 20:51:29.820	rectangle selection	{"x1": 103682.30389668915, "y1": 242957.4095822378, "x2": 107658.37173611147, "y2": 253689.30103926963}
1446	155454	105600	253248	Tumor	#ff2200	Unknown	2025-07-09 20:51:29.820	rectangle selection	{"x1": 103682.30389668915, "y1": 242957.4095822378, "x2": 107658.37173611147, "y2": 253689.30103926963}
1447	155455	105728	250496	Tumor	#ff2200	Unknown	2025-07-09 20:51:29.820	rectangle selection	{"x1": 103682.30389668915, "y1": 242957.4095822378, "x2": 107658.37173611147, "y2": 253689.30103926963}
1448	155461	107168	243456	Tumor	#ff2200	Unknown	2025-07-09 20:51:29.820	rectangle selection	{"x1": 103682.30389668915, "y1": 242957.4095822378, "x2": 107658.37173611147, "y2": 253689.30103926963}
1449	155463	104064	252224	Tumor	#ff2200	Unknown	2025-07-09 20:51:29.820	rectangle selection	{"x1": 103682.30389668915, "y1": 242957.4095822378, "x2": 107658.37173611147, "y2": 253689.30103926963}
1450	155481	105152	250944	Tumor	#ff2200	Unknown	2025-07-09 20:51:29.820	rectangle selection	{"x1": 103682.30389668915, "y1": 242957.4095822378, "x2": 107658.37173611147, "y2": 253689.30103926963}
1451	155558	105856	245600	Tumor	#ff2200	Unknown	2025-07-09 20:51:29.820	rectangle selection	{"x1": 103682.30389668915, "y1": 242957.4095822378, "x2": 107658.37173611147, "y2": 253689.30103926963}
1452	155561	106464	250240	Tumor	#ff2200	Unknown	2025-07-09 20:51:29.820	rectangle selection	{"x1": 103682.30389668915, "y1": 242957.4095822378, "x2": 107658.37173611147, "y2": 253689.30103926963}
1453	155583	105056	249504	Tumor	#ff2200	Unknown	2025-07-09 20:51:29.820	rectangle selection	{"x1": 103682.30389668915, "y1": 242957.4095822378, "x2": 107658.37173611147, "y2": 253689.30103926963}
1454	155585	104256	246624	Tumor	#ff2200	Unknown	2025-07-09 20:51:29.820	rectangle selection	{"x1": 103682.30389668915, "y1": 242957.4095822378, "x2": 107658.37173611147, "y2": 253689.30103926963}
1455	155595	106688	243008	Tumor	#ff2200	Unknown	2025-07-09 20:51:29.820	rectangle selection	{"x1": 103682.30389668915, "y1": 242957.4095822378, "x2": 107658.37173611147, "y2": 253689.30103926963}
1456	155599	103840	249344	Tumor	#ff2200	Unknown	2025-07-09 20:51:29.820	rectangle selection	{"x1": 103682.30389668915, "y1": 242957.4095822378, "x2": 107658.37173611147, "y2": 253689.30103926963}
1457	155605	105312	249856	Tumor	#ff2200	Unknown	2025-07-09 20:51:29.820	rectangle selection	{"x1": 103682.30389668915, "y1": 242957.4095822378, "x2": 107658.37173611147, "y2": 253689.30103926963}
1458	155623	107232	253056	Tumor	#ff2200	Unknown	2025-07-09 20:51:29.820	rectangle selection	{"x1": 103682.30389668915, "y1": 242957.4095822378, "x2": 107658.37173611147, "y2": 253689.30103926963}
1459	155638	106592	247744	Tumor	#ff2200	Unknown	2025-07-09 20:51:29.820	rectangle selection	{"x1": 103682.30389668915, "y1": 242957.4095822378, "x2": 107658.37173611147, "y2": 253689.30103926963}
1460	155646	106176	250560	Tumor	#ff2200	Unknown	2025-07-09 20:51:29.820	rectangle selection	{"x1": 103682.30389668915, "y1": 242957.4095822378, "x2": 107658.37173611147, "y2": 253689.30103926963}
1461	155652	104960	244896	Tumor	#ff2200	Unknown	2025-07-09 20:51:29.820	rectangle selection	{"x1": 103682.30389668915, "y1": 242957.4095822378, "x2": 107658.37173611147, "y2": 253689.30103926963}
1462	155667	105184	253120	Tumor	#ff2200	Unknown	2025-07-09 20:51:29.820	rectangle selection	{"x1": 103682.30389668915, "y1": 242957.4095822378, "x2": 107658.37173611147, "y2": 253689.30103926963}
1463	155703	106080	247712	Tumor	#ff2200	Unknown	2025-07-09 20:51:29.820	rectangle selection	{"x1": 103682.30389668915, "y1": 242957.4095822378, "x2": 107658.37173611147, "y2": 253689.30103926963}
1464	155720	104992	252512	Tumor	#ff2200	Unknown	2025-07-09 20:51:29.820	rectangle selection	{"x1": 103682.30389668915, "y1": 242957.4095822378, "x2": 107658.37173611147, "y2": 253689.30103926963}
1465	155731	104928	249952	Tumor	#ff2200	Unknown	2025-07-09 20:51:29.820	rectangle selection	{"x1": 103682.30389668915, "y1": 242957.4095822378, "x2": 107658.37173611147, "y2": 253689.30103926963}
1466	155783	106688	244544	Tumor	#ff2200	Unknown	2025-07-09 20:51:29.820	rectangle selection	{"x1": 103682.30389668915, "y1": 242957.4095822378, "x2": 107658.37173611147, "y2": 253689.30103926963}
1467	155817	105312	245184	Tumor	#ff2200	Unknown	2025-07-09 20:51:29.820	rectangle selection	{"x1": 103682.30389668915, "y1": 242957.4095822378, "x2": 107658.37173611147, "y2": 253689.30103926963}
1468	155834	104608	250112	Tumor	#ff2200	Unknown	2025-07-09 20:51:29.820	rectangle selection	{"x1": 103682.30389668915, "y1": 242957.4095822378, "x2": 107658.37173611147, "y2": 253689.30103926963}
1469	155865	106880	244064	Tumor	#ff2200	Unknown	2025-07-09 20:51:29.820	rectangle selection	{"x1": 103682.30389668915, "y1": 242957.4095822378, "x2": 107658.37173611147, "y2": 253689.30103926963}
1470	155885	107104	248960	Tumor	#ff2200	Unknown	2025-07-09 20:51:29.820	rectangle selection	{"x1": 103682.30389668915, "y1": 242957.4095822378, "x2": 107658.37173611147, "y2": 253689.30103926963}
1471	155894	103936	246496	Tumor	#ff2200	Unknown	2025-07-09 20:51:29.820	rectangle selection	{"x1": 103682.30389668915, "y1": 242957.4095822378, "x2": 107658.37173611147, "y2": 253689.30103926963}
1472	155897	105632	251712	Tumor	#ff2200	Unknown	2025-07-09 20:51:29.820	rectangle selection	{"x1": 103682.30389668915, "y1": 242957.4095822378, "x2": 107658.37173611147, "y2": 253689.30103926963}
1473	155899	106496	249440	Tumor	#ff2200	Unknown	2025-07-09 20:51:29.820	rectangle selection	{"x1": 103682.30389668915, "y1": 242957.4095822378, "x2": 107658.37173611147, "y2": 253689.30103926963}
1474	155907	105952	243840	Tumor	#ff2200	Unknown	2025-07-09 20:51:29.820	rectangle selection	{"x1": 103682.30389668915, "y1": 242957.4095822378, "x2": 107658.37173611147, "y2": 253689.30103926963}
1475	155922	104096	247328	Tumor	#ff2200	Unknown	2025-07-09 20:51:29.820	rectangle selection	{"x1": 103682.30389668915, "y1": 242957.4095822378, "x2": 107658.37173611147, "y2": 253689.30103926963}
1476	155947	106400	253216	Tumor	#ff2200	Unknown	2025-07-09 20:51:29.820	rectangle selection	{"x1": 103682.30389668915, "y1": 242957.4095822378, "x2": 107658.37173611147, "y2": 253689.30103926963}
1477	155950	106176	244256	Tumor	#ff2200	Unknown	2025-07-09 20:51:29.820	rectangle selection	{"x1": 103682.30389668915, "y1": 242957.4095822378, "x2": 107658.37173611147, "y2": 253689.30103926963}
1478	155993	104096	244192	Tumor	#ff2200	Unknown	2025-07-09 20:51:29.820	rectangle selection	{"x1": 103682.30389668915, "y1": 242957.4095822378, "x2": 107658.37173611147, "y2": 253689.30103926963}
1479	155995	106048	247136	Tumor	#ff2200	Unknown	2025-07-09 20:51:29.820	rectangle selection	{"x1": 103682.30389668915, "y1": 242957.4095822378, "x2": 107658.37173611147, "y2": 253689.30103926963}
1480	155998	106816	249632	Tumor	#ff2200	Unknown	2025-07-09 20:51:29.820	rectangle selection	{"x1": 103682.30389668915, "y1": 242957.4095822378, "x2": 107658.37173611147, "y2": 253689.30103926963}
1481	156002	105280	251584	Tumor	#ff2200	Unknown	2025-07-09 20:51:29.820	rectangle selection	{"x1": 103682.30389668915, "y1": 242957.4095822378, "x2": 107658.37173611147, "y2": 253689.30103926963}
1482	156007	105792	252032	Tumor	#ff2200	Unknown	2025-07-09 20:51:29.820	rectangle selection	{"x1": 103682.30389668915, "y1": 242957.4095822378, "x2": 107658.37173611147, "y2": 253689.30103926963}
1483	156037	104736	251680	Tumor	#ff2200	Unknown	2025-07-09 20:51:29.820	rectangle selection	{"x1": 103682.30389668915, "y1": 242957.4095822378, "x2": 107658.37173611147, "y2": 253689.30103926963}
1484	156055	104416	251488	Tumor	#ff2200	Unknown	2025-07-09 20:51:29.820	rectangle selection	{"x1": 103682.30389668915, "y1": 242957.4095822378, "x2": 107658.37173611147, "y2": 253689.30103926963}
1485	156062	107168	246400	Tumor	#ff2200	Unknown	2025-07-09 20:51:29.820	rectangle selection	{"x1": 103682.30389668915, "y1": 242957.4095822378, "x2": 107658.37173611147, "y2": 253689.30103926963}
1486	156086	106080	251360	Tumor	#ff2200	Unknown	2025-07-09 20:51:29.820	rectangle selection	{"x1": 103682.30389668915, "y1": 242957.4095822378, "x2": 107658.37173611147, "y2": 253689.30103926963}
1487	156100	106080	252864	Tumor	#ff2200	Unknown	2025-07-09 20:51:29.820	rectangle selection	{"x1": 103682.30389668915, "y1": 242957.4095822378, "x2": 107658.37173611147, "y2": 253689.30103926963}
1488	156104	106496	246016	Tumor	#ff2200	Unknown	2025-07-09 20:51:29.820	rectangle selection	{"x1": 103682.30389668915, "y1": 242957.4095822378, "x2": 107658.37173611147, "y2": 253689.30103926963}
1489	156113	107232	246880	Tumor	#ff2200	Unknown	2025-07-09 20:51:29.820	rectangle selection	{"x1": 103682.30389668915, "y1": 242957.4095822378, "x2": 107658.37173611147, "y2": 253689.30103926963}
1490	156114	106720	250240	Tumor	#ff2200	Unknown	2025-07-09 20:51:29.820	rectangle selection	{"x1": 103682.30389668915, "y1": 242957.4095822378, "x2": 107658.37173611147, "y2": 253689.30103926963}
1491	156115	106912	252416	Tumor	#ff2200	Unknown	2025-07-09 20:51:29.820	rectangle selection	{"x1": 103682.30389668915, "y1": 242957.4095822378, "x2": 107658.37173611147, "y2": 253689.30103926963}
1492	156132	106400	251456	Tumor	#ff2200	Unknown	2025-07-09 20:51:29.820	rectangle selection	{"x1": 103682.30389668915, "y1": 242957.4095822378, "x2": 107658.37173611147, "y2": 253689.30103926963}
1493	156143	106272	249184	Tumor	#ff2200	Unknown	2025-07-09 20:51:29.820	rectangle selection	{"x1": 103682.30389668915, "y1": 242957.4095822378, "x2": 107658.37173611147, "y2": 253689.30103926963}
1494	156156	105472	246176	Tumor	#ff2200	Unknown	2025-07-09 20:51:29.820	rectangle selection	{"x1": 103682.30389668915, "y1": 242957.4095822378, "x2": 107658.37173611147, "y2": 253689.30103926963}
1495	156163	104608	244224	Tumor	#ff2200	Unknown	2025-07-09 20:51:29.820	rectangle selection	{"x1": 103682.30389668915, "y1": 242957.4095822378, "x2": 107658.37173611147, "y2": 253689.30103926963}
1496	156169	104640	251328	Tumor	#ff2200	Unknown	2025-07-09 20:51:29.820	rectangle selection	{"x1": 103682.30389668915, "y1": 242957.4095822378, "x2": 107658.37173611147, "y2": 253689.30103926963}
1497	156188	106176	243616	Tumor	#ff2200	Unknown	2025-07-09 20:51:29.820	rectangle selection	{"x1": 103682.30389668915, "y1": 242957.4095822378, "x2": 107658.37173611147, "y2": 253689.30103926963}
1498	156195	104192	251776	Tumor	#ff2200	Unknown	2025-07-09 20:51:29.820	rectangle selection	{"x1": 103682.30389668915, "y1": 242957.4095822378, "x2": 107658.37173611147, "y2": 253689.30103926963}
1499	156221	105472	244512	Tumor	#ff2200	Unknown	2025-07-09 20:51:29.820	rectangle selection	{"x1": 103682.30389668915, "y1": 242957.4095822378, "x2": 107658.37173611147, "y2": 253689.30103926963}
1500	156222	105120	248608	Tumor	#ff2200	Unknown	2025-07-09 20:51:29.820	rectangle selection	{"x1": 103682.30389668915, "y1": 242957.4095822378, "x2": 107658.37173611147, "y2": 253689.30103926963}
1501	156229	104096	244768	Tumor	#ff2200	Unknown	2025-07-09 20:51:29.820	rectangle selection	{"x1": 103682.30389668915, "y1": 242957.4095822378, "x2": 107658.37173611147, "y2": 253689.30103926963}
1502	156231	103872	249728	Tumor	#ff2200	Unknown	2025-07-09 20:51:29.820	rectangle selection	{"x1": 103682.30389668915, "y1": 242957.4095822378, "x2": 107658.37173611147, "y2": 253689.30103926963}
1503	156249	104480	243232	Tumor	#ff2200	Unknown	2025-07-09 20:51:29.820	rectangle selection	{"x1": 103682.30389668915, "y1": 242957.4095822378, "x2": 107658.37173611147, "y2": 253689.30103926963}
1504	156262	104160	245888	Tumor	#ff2200	Unknown	2025-07-09 20:51:29.820	rectangle selection	{"x1": 103682.30389668915, "y1": 242957.4095822378, "x2": 107658.37173611147, "y2": 253689.30103926963}
1505	156288	106240	251712	Tumor	#ff2200	Unknown	2025-07-09 20:51:29.820	rectangle selection	{"x1": 103682.30389668915, "y1": 242957.4095822378, "x2": 107658.37173611147, "y2": 253689.30103926963}
1506	156299	106784	251008	Tumor	#ff2200	Unknown	2025-07-09 20:51:29.820	rectangle selection	{"x1": 103682.30389668915, "y1": 242957.4095822378, "x2": 107658.37173611147, "y2": 253689.30103926963}
1507	156303	105664	252928	Tumor	#ff2200	Unknown	2025-07-09 20:51:29.820	rectangle selection	{"x1": 103682.30389668915, "y1": 242957.4095822378, "x2": 107658.37173611147, "y2": 253689.30103926963}
1508	156308	103744	252832	Tumor	#ff2200	Unknown	2025-07-09 20:51:29.820	rectangle selection	{"x1": 103682.30389668915, "y1": 242957.4095822378, "x2": 107658.37173611147, "y2": 253689.30103926963}
1509	156310	105824	246208	Tumor	#ff2200	Unknown	2025-07-09 20:51:29.820	rectangle selection	{"x1": 103682.30389668915, "y1": 242957.4095822378, "x2": 107658.37173611147, "y2": 253689.30103926963}
1510	156317	106464	243296	Tumor	#ff2200	Unknown	2025-07-09 20:51:29.820	rectangle selection	{"x1": 103682.30389668915, "y1": 242957.4095822378, "x2": 107658.37173611147, "y2": 253689.30103926963}
1511	156324	106752	253056	Tumor	#ff2200	Unknown	2025-07-09 20:51:29.820	rectangle selection	{"x1": 103682.30389668915, "y1": 242957.4095822378, "x2": 107658.37173611147, "y2": 253689.30103926963}
1512	156332	105568	248032	Tumor	#ff2200	Unknown	2025-07-09 20:51:29.820	rectangle selection	{"x1": 103682.30389668915, "y1": 242957.4095822378, "x2": 107658.37173611147, "y2": 253689.30103926963}
1513	156343	107456	252288	Tumor	#ff2200	Unknown	2025-07-09 20:51:29.820	rectangle selection	{"x1": 103682.30389668915, "y1": 242957.4095822378, "x2": 107658.37173611147, "y2": 253689.30103926963}
1514	156354	106304	252704	Tumor	#ff2200	Unknown	2025-07-09 20:51:29.820	rectangle selection	{"x1": 103682.30389668915, "y1": 242957.4095822378, "x2": 107658.37173611147, "y2": 253689.30103926963}
1515	156360	103776	247936	Tumor	#ff2200	Unknown	2025-07-09 20:51:29.820	rectangle selection	{"x1": 103682.30389668915, "y1": 242957.4095822378, "x2": 107658.37173611147, "y2": 253689.30103926963}
1516	156376	106752	248864	Tumor	#ff2200	Unknown	2025-07-09 20:51:29.820	rectangle selection	{"x1": 103682.30389668915, "y1": 242957.4095822378, "x2": 107658.37173611147, "y2": 253689.30103926963}
1517	156380	104928	251264	Tumor	#ff2200	Unknown	2025-07-09 20:51:29.820	rectangle selection	{"x1": 103682.30389668915, "y1": 242957.4095822378, "x2": 107658.37173611147, "y2": 253689.30103926963}
1518	156384	104352	247072	Tumor	#ff2200	Unknown	2025-07-09 20:51:29.820	rectangle selection	{"x1": 103682.30389668915, "y1": 242957.4095822378, "x2": 107658.37173611147, "y2": 253689.30103926963}
1519	156404	103776	245216	Tumor	#ff2200	Unknown	2025-07-09 20:51:29.820	rectangle selection	{"x1": 103682.30389668915, "y1": 242957.4095822378, "x2": 107658.37173611147, "y2": 253689.30103926963}
1520	156412	104000	250976	Tumor	#ff2200	Unknown	2025-07-09 20:51:29.820	rectangle selection	{"x1": 103682.30389668915, "y1": 242957.4095822378, "x2": 107658.37173611147, "y2": 253689.30103926963}
1521	156417	104352	243552	Tumor	#ff2200	Unknown	2025-07-09 20:51:29.820	rectangle selection	{"x1": 103682.30389668915, "y1": 242957.4095822378, "x2": 107658.37173611147, "y2": 253689.30103926963}
1522	156429	104224	249088	Tumor	#ff2200	Unknown	2025-07-09 20:51:29.820	rectangle selection	{"x1": 103682.30389668915, "y1": 242957.4095822378, "x2": 107658.37173611147, "y2": 253689.30103926963}
1523	156437	106784	247456	Tumor	#ff2200	Unknown	2025-07-09 20:51:29.820	rectangle selection	{"x1": 103682.30389668915, "y1": 242957.4095822378, "x2": 107658.37173611147, "y2": 253689.30103926963}
1524	156446	105920	250048	Tumor	#ff2200	Unknown	2025-07-09 20:51:29.820	rectangle selection	{"x1": 103682.30389668915, "y1": 242957.4095822378, "x2": 107658.37173611147, "y2": 253689.30103926963}
1525	156463	103744	252032	Tumor	#ff2200	Unknown	2025-07-09 20:51:29.820	rectangle selection	{"x1": 103682.30389668915, "y1": 242957.4095822378, "x2": 107658.37173611147, "y2": 253689.30103926963}
1526	156469	105536	243744	Tumor	#ff2200	Unknown	2025-07-09 20:51:29.820	rectangle selection	{"x1": 103682.30389668915, "y1": 242957.4095822378, "x2": 107658.37173611147, "y2": 253689.30103926963}
1527	156474	107584	247616	Tumor	#ff2200	Unknown	2025-07-09 20:51:29.820	rectangle selection	{"x1": 103682.30389668915, "y1": 242957.4095822378, "x2": 107658.37173611147, "y2": 253689.30103926963}
1528	156482	105600	248992	Tumor	#ff2200	Unknown	2025-07-09 20:51:29.820	rectangle selection	{"x1": 103682.30389668915, "y1": 242957.4095822378, "x2": 107658.37173611147, "y2": 253689.30103926963}
1529	156485	106560	248512	Tumor	#ff2200	Unknown	2025-07-09 20:51:29.820	rectangle selection	{"x1": 103682.30389668915, "y1": 242957.4095822378, "x2": 107658.37173611147, "y2": 253689.30103926963}
1530	156493	104960	248096	Tumor	#ff2200	Unknown	2025-07-09 20:51:29.820	rectangle selection	{"x1": 103682.30389668915, "y1": 242957.4095822378, "x2": 107658.37173611147, "y2": 253689.30103926963}
1531	156494	104064	245152	Tumor	#ff2200	Unknown	2025-07-09 20:51:29.820	rectangle selection	{"x1": 103682.30389668915, "y1": 242957.4095822378, "x2": 107658.37173611147, "y2": 253689.30103926963}
1532	156495	104704	244992	Tumor	#ff2200	Unknown	2025-07-09 20:51:29.820	rectangle selection	{"x1": 103682.30389668915, "y1": 242957.4095822378, "x2": 107658.37173611147, "y2": 253689.30103926963}
1533	156514	104064	251456	Tumor	#ff2200	Unknown	2025-07-09 20:51:29.820	rectangle selection	{"x1": 103682.30389668915, "y1": 242957.4095822378, "x2": 107658.37173611147, "y2": 253689.30103926963}
1534	156528	104416	245984	Tumor	#ff2200	Unknown	2025-07-09 20:51:29.820	rectangle selection	{"x1": 103682.30389668915, "y1": 242957.4095822378, "x2": 107658.37173611147, "y2": 253689.30103926963}
1535	156529	107136	246080	Tumor	#ff2200	Unknown	2025-07-09 20:51:29.820	rectangle selection	{"x1": 103682.30389668915, "y1": 242957.4095822378, "x2": 107658.37173611147, "y2": 253689.30103926963}
1536	156534	104704	251040	Tumor	#ff2200	Unknown	2025-07-09 20:51:29.820	rectangle selection	{"x1": 103682.30389668915, "y1": 242957.4095822378, "x2": 107658.37173611147, "y2": 253689.30103926963}
1537	156535	106080	248768	Tumor	#ff2200	Unknown	2025-07-09 20:51:29.820	rectangle selection	{"x1": 103682.30389668915, "y1": 242957.4095822378, "x2": 107658.37173611147, "y2": 253689.30103926963}
1538	156548	105152	247680	Tumor	#ff2200	Unknown	2025-07-09 20:51:29.820	rectangle selection	{"x1": 103682.30389668915, "y1": 242957.4095822378, "x2": 107658.37173611147, "y2": 253689.30103926963}
1539	156549	105696	251520	Tumor	#ff2200	Unknown	2025-07-09 20:51:29.820	rectangle selection	{"x1": 103682.30389668915, "y1": 242957.4095822378, "x2": 107658.37173611147, "y2": 253689.30103926963}
1540	156551	106144	252288	Tumor	#ff2200	Unknown	2025-07-09 20:51:29.820	rectangle selection	{"x1": 103682.30389668915, "y1": 242957.4095822378, "x2": 107658.37173611147, "y2": 253689.30103926963}
1541	156572	105728	252384	Tumor	#ff2200	Unknown	2025-07-09 20:51:29.820	rectangle selection	{"x1": 103682.30389668915, "y1": 242957.4095822378, "x2": 107658.37173611147, "y2": 253689.30103926963}
1542	156573	105088	243712	Tumor	#ff2200	Unknown	2025-07-09 20:51:29.820	rectangle selection	{"x1": 103682.30389668915, "y1": 242957.4095822378, "x2": 107658.37173611147, "y2": 253689.30103926963}
1543	156574	104896	243328	Tumor	#ff2200	Unknown	2025-07-09 20:51:29.820	rectangle selection	{"x1": 103682.30389668915, "y1": 242957.4095822378, "x2": 107658.37173611147, "y2": 253689.30103926963}
1544	156592	104544	249120	Tumor	#ff2200	Unknown	2025-07-09 20:51:29.820	rectangle selection	{"x1": 103682.30389668915, "y1": 242957.4095822378, "x2": 107658.37173611147, "y2": 253689.30103926963}
1545	156602	104512	247296	Tumor	#ff2200	Unknown	2025-07-09 20:51:29.820	rectangle selection	{"x1": 103682.30389668915, "y1": 242957.4095822378, "x2": 107658.37173611147, "y2": 253689.30103926963}
1546	156610	104288	244832	Tumor	#ff2200	Unknown	2025-07-09 20:51:29.820	rectangle selection	{"x1": 103682.30389668915, "y1": 242957.4095822378, "x2": 107658.37173611147, "y2": 253689.30103926963}
1547	156619	104320	244032	Tumor	#ff2200	Unknown	2025-07-09 20:51:29.820	rectangle selection	{"x1": 103682.30389668915, "y1": 242957.4095822378, "x2": 107658.37173611147, "y2": 253689.30103926963}
1548	156626	104352	252256	Tumor	#ff2200	Unknown	2025-07-09 20:51:29.820	rectangle selection	{"x1": 103682.30389668915, "y1": 242957.4095822378, "x2": 107658.37173611147, "y2": 253689.30103926963}
1549	156627	106272	248576	Tumor	#ff2200	Unknown	2025-07-09 20:51:29.820	rectangle selection	{"x1": 103682.30389668915, "y1": 242957.4095822378, "x2": 107658.37173611147, "y2": 253689.30103926963}
1550	156628	103968	253376	Tumor	#ff2200	Unknown	2025-07-09 20:51:29.820	rectangle selection	{"x1": 103682.30389668915, "y1": 242957.4095822378, "x2": 107658.37173611147, "y2": 253689.30103926963}
1551	156668	104448	251680	Tumor	#ff2200	Unknown	2025-07-09 20:51:29.820	rectangle selection	{"x1": 103682.30389668915, "y1": 242957.4095822378, "x2": 107658.37173611147, "y2": 253689.30103926963}
1552	156675	105856	248384	Tumor	#ff2200	Unknown	2025-07-09 20:51:29.820	rectangle selection	{"x1": 103682.30389668915, "y1": 242957.4095822378, "x2": 107658.37173611147, "y2": 253689.30103926963}
1553	156690	104992	252064	Tumor	#ff2200	Unknown	2025-07-09 20:51:29.820	rectangle selection	{"x1": 103682.30389668915, "y1": 242957.4095822378, "x2": 107658.37173611147, "y2": 253689.30103926963}
1554	156724	105280	243136	Tumor	#ff2200	Unknown	2025-07-09 20:51:29.820	rectangle selection	{"x1": 103682.30389668915, "y1": 242957.4095822378, "x2": 107658.37173611147, "y2": 253689.30103926963}
1555	156725	104448	253312	Tumor	#ff2200	Unknown	2025-07-09 20:51:29.820	rectangle selection	{"x1": 103682.30389668915, "y1": 242957.4095822378, "x2": 107658.37173611147, "y2": 253689.30103926963}
1556	156740	105440	247200	Tumor	#ff2200	Unknown	2025-07-09 20:51:29.820	rectangle selection	{"x1": 103682.30389668915, "y1": 242957.4095822378, "x2": 107658.37173611147, "y2": 253689.30103926963}
1557	156745	105056	246912	Tumor	#ff2200	Unknown	2025-07-09 20:51:29.820	rectangle selection	{"x1": 103682.30389668915, "y1": 242957.4095822378, "x2": 107658.37173611147, "y2": 253689.30103926963}
1558	156756	104832	250624	Tumor	#ff2200	Unknown	2025-07-09 20:51:29.820	rectangle selection	{"x1": 103682.30389668915, "y1": 242957.4095822378, "x2": 107658.37173611147, "y2": 253689.30103926963}
1559	156758	104608	243712	Tumor	#ff2200	Unknown	2025-07-09 20:51:29.820	rectangle selection	{"x1": 103682.30389668915, "y1": 242957.4095822378, "x2": 107658.37173611147, "y2": 253689.30103926963}
1560	156759	105632	244640	Tumor	#ff2200	Unknown	2025-07-09 20:51:29.820	rectangle selection	{"x1": 103682.30389668915, "y1": 242957.4095822378, "x2": 107658.37173611147, "y2": 253689.30103926963}
1561	156763	106496	243712	Tumor	#ff2200	Unknown	2025-07-09 20:51:29.820	rectangle selection	{"x1": 103682.30389668915, "y1": 242957.4095822378, "x2": 107658.37173611147, "y2": 253689.30103926963}
1562	156767	106976	245632	Tumor	#ff2200	Unknown	2025-07-09 20:51:29.820	rectangle selection	{"x1": 103682.30389668915, "y1": 242957.4095822378, "x2": 107658.37173611147, "y2": 253689.30103926963}
1563	156789	105632	250048	Tumor	#ff2200	Unknown	2025-07-09 20:51:29.820	rectangle selection	{"x1": 103682.30389668915, "y1": 242957.4095822378, "x2": 107658.37173611147, "y2": 253689.30103926963}
1564	156792	105312	244128	Tumor	#ff2200	Unknown	2025-07-09 20:51:29.820	rectangle selection	{"x1": 103682.30389668915, "y1": 242957.4095822378, "x2": 107658.37173611147, "y2": 253689.30103926963}
1565	156805	107040	244544	Tumor	#ff2200	Unknown	2025-07-09 20:51:29.820	rectangle selection	{"x1": 103682.30389668915, "y1": 242957.4095822378, "x2": 107658.37173611147, "y2": 253689.30103926963}
1566	156822	103776	245696	Tumor	#ff2200	Unknown	2025-07-09 20:51:29.820	rectangle selection	{"x1": 103682.30389668915, "y1": 242957.4095822378, "x2": 107658.37173611147, "y2": 253689.30103926963}
1567	156827	103936	245536	Tumor	#ff2200	Unknown	2025-07-09 20:51:29.820	rectangle selection	{"x1": 103682.30389668915, "y1": 242957.4095822378, "x2": 107658.37173611147, "y2": 253689.30103926963}
1568	156834	105440	248768	Tumor	#ff2200	Unknown	2025-07-09 20:51:29.820	rectangle selection	{"x1": 103682.30389668915, "y1": 242957.4095822378, "x2": 107658.37173611147, "y2": 253689.30103926963}
1569	156840	104960	245312	Tumor	#ff2200	Unknown	2025-07-09 20:51:29.820	rectangle selection	{"x1": 103682.30389668915, "y1": 242957.4095822378, "x2": 107658.37173611147, "y2": 253689.30103926963}
1570	156845	103744	250496	Tumor	#ff2200	Unknown	2025-07-09 20:51:29.820	rectangle selection	{"x1": 103682.30389668915, "y1": 242957.4095822378, "x2": 107658.37173611147, "y2": 253689.30103926963}
1571	156853	105984	243232	Tumor	#ff2200	Unknown	2025-07-09 20:51:29.820	rectangle selection	{"x1": 103682.30389668915, "y1": 242957.4095822378, "x2": 107658.37173611147, "y2": 253689.30103926963}
1572	156856	105728	243200	Tumor	#ff2200	Unknown	2025-07-09 20:51:29.820	rectangle selection	{"x1": 103682.30389668915, "y1": 242957.4095822378, "x2": 107658.37173611147, "y2": 253689.30103926963}
1573	156861	105504	249440	Tumor	#ff2200	Unknown	2025-07-09 20:51:29.820	rectangle selection	{"x1": 103682.30389668915, "y1": 242957.4095822378, "x2": 107658.37173611147, "y2": 253689.30103926963}
1574	156875	104288	250144	Tumor	#ff2200	Unknown	2025-07-09 20:51:29.820	rectangle selection	{"x1": 103682.30389668915, "y1": 242957.4095822378, "x2": 107658.37173611147, "y2": 253689.30103926963}
1575	156887	103904	252544	Tumor	#ff2200	Unknown	2025-07-09 20:51:29.820	rectangle selection	{"x1": 103682.30389668915, "y1": 242957.4095822378, "x2": 107658.37173611147, "y2": 253689.30103926963}
1576	156888	104544	244512	Tumor	#ff2200	Unknown	2025-07-09 20:51:29.820	rectangle selection	{"x1": 103682.30389668915, "y1": 242957.4095822378, "x2": 107658.37173611147, "y2": 253689.30103926963}
1577	156892	104736	251968	Tumor	#ff2200	Unknown	2025-07-09 20:51:29.820	rectangle selection	{"x1": 103682.30389668915, "y1": 242957.4095822378, "x2": 107658.37173611147, "y2": 253689.30103926963}
1578	156901	106432	252480	Tumor	#ff2200	Unknown	2025-07-09 20:51:29.820	rectangle selection	{"x1": 103682.30389668915, "y1": 242957.4095822378, "x2": 107658.37173611147, "y2": 253689.30103926963}
1579	156914	104544	245152	Tumor	#ff2200	Unknown	2025-07-09 20:51:29.820	rectangle selection	{"x1": 103682.30389668915, "y1": 242957.4095822378, "x2": 107658.37173611147, "y2": 253689.30103926963}
1580	156916	106368	248000	Tumor	#ff2200	Unknown	2025-07-09 20:51:29.820	rectangle selection	{"x1": 103682.30389668915, "y1": 242957.4095822378, "x2": 107658.37173611147, "y2": 253689.30103926963}
1581	156925	104160	246176	Tumor	#ff2200	Unknown	2025-07-09 20:51:29.820	rectangle selection	{"x1": 103682.30389668915, "y1": 242957.4095822378, "x2": 107658.37173611147, "y2": 253689.30103926963}
1582	156937	106976	248320	Tumor	#ff2200	Unknown	2025-07-09 20:51:29.820	rectangle selection	{"x1": 103682.30389668915, "y1": 242957.4095822378, "x2": 107658.37173611147, "y2": 253689.30103926963}
1583	156939	104032	246848	Tumor	#ff2200	Unknown	2025-07-09 20:51:29.820	rectangle selection	{"x1": 103682.30389668915, "y1": 242957.4095822378, "x2": 107658.37173611147, "y2": 253689.30103926963}
1584	156941	107488	246496	Tumor	#ff2200	Unknown	2025-07-09 20:51:29.820	rectangle selection	{"x1": 103682.30389668915, "y1": 242957.4095822378, "x2": 107658.37173611147, "y2": 253689.30103926963}
1585	156944	105760	249184	Tumor	#ff2200	Unknown	2025-07-09 20:51:29.820	rectangle selection	{"x1": 103682.30389668915, "y1": 242957.4095822378, "x2": 107658.37173611147, "y2": 253689.30103926963}
1586	156946	107072	248512	Tumor	#ff2200	Unknown	2025-07-09 20:51:29.820	rectangle selection	{"x1": 103682.30389668915, "y1": 242957.4095822378, "x2": 107658.37173611147, "y2": 253689.30103926963}
1587	156965	105376	253440	Tumor	#ff2200	Unknown	2025-07-09 20:51:29.820	rectangle selection	{"x1": 103682.30389668915, "y1": 242957.4095822378, "x2": 107658.37173611147, "y2": 253689.30103926963}
1588	156968	105344	243744	Tumor	#ff2200	Unknown	2025-07-09 20:51:29.820	rectangle selection	{"x1": 103682.30389668915, "y1": 242957.4095822378, "x2": 107658.37173611147, "y2": 253689.30103926963}
1589	156976	105504	244160	Tumor	#ff2200	Unknown	2025-07-09 20:51:29.820	rectangle selection	{"x1": 103682.30389668915, "y1": 242957.4095822378, "x2": 107658.37173611147, "y2": 253689.30103926963}
1590	156987	104384	244672	Tumor	#ff2200	Unknown	2025-07-09 20:51:29.820	rectangle selection	{"x1": 103682.30389668915, "y1": 242957.4095822378, "x2": 107658.37173611147, "y2": 253689.30103926963}
1591	156999	105504	246784	Tumor	#ff2200	Unknown	2025-07-09 20:51:29.820	rectangle selection	{"x1": 103682.30389668915, "y1": 242957.4095822378, "x2": 107658.37173611147, "y2": 253689.30103926963}
1592	157007	105344	244288	Tumor	#ff2200	Unknown	2025-07-09 20:51:29.820	rectangle selection	{"x1": 103682.30389668915, "y1": 242957.4095822378, "x2": 107658.37173611147, "y2": 253689.30103926963}
1593	157015	105632	244032	Tumor	#ff2200	Unknown	2025-07-09 20:51:29.820	rectangle selection	{"x1": 103682.30389668915, "y1": 242957.4095822378, "x2": 107658.37173611147, "y2": 253689.30103926963}
1594	157032	106144	249696	Tumor	#ff2200	Unknown	2025-07-09 20:51:29.820	rectangle selection	{"x1": 103682.30389668915, "y1": 242957.4095822378, "x2": 107658.37173611147, "y2": 253689.30103926963}
1595	157041	106784	244864	Tumor	#ff2200	Unknown	2025-07-09 20:51:29.820	rectangle selection	{"x1": 103682.30389668915, "y1": 242957.4095822378, "x2": 107658.37173611147, "y2": 253689.30103926963}
1596	157046	104864	243840	Tumor	#ff2200	Unknown	2025-07-09 20:51:29.820	rectangle selection	{"x1": 103682.30389668915, "y1": 242957.4095822378, "x2": 107658.37173611147, "y2": 253689.30103926963}
1597	157051	104256	249376	Tumor	#ff2200	Unknown	2025-07-09 20:51:29.820	rectangle selection	{"x1": 103682.30389668915, "y1": 242957.4095822378, "x2": 107658.37173611147, "y2": 253689.30103926963}
1598	157053	104640	248768	Tumor	#ff2200	Unknown	2025-07-09 20:51:29.820	rectangle selection	{"x1": 103682.30389668915, "y1": 242957.4095822378, "x2": 107658.37173611147, "y2": 253689.30103926963}
1599	157071	104736	252256	Tumor	#ff2200	Unknown	2025-07-09 20:51:29.820	rectangle selection	{"x1": 103682.30389668915, "y1": 242957.4095822378, "x2": 107658.37173611147, "y2": 253689.30103926963}
1600	157076	104544	244704	Tumor	#ff2200	Unknown	2025-07-09 20:51:29.820	rectangle selection	{"x1": 103682.30389668915, "y1": 242957.4095822378, "x2": 107658.37173611147, "y2": 253689.30103926963}
1601	157090	105312	243520	Tumor	#ff2200	Unknown	2025-07-09 20:51:29.820	rectangle selection	{"x1": 103682.30389668915, "y1": 242957.4095822378, "x2": 107658.37173611147, "y2": 253689.30103926963}
1602	157107	104704	250784	Tumor	#ff2200	Unknown	2025-07-09 20:51:29.820	rectangle selection	{"x1": 103682.30389668915, "y1": 242957.4095822378, "x2": 107658.37173611147, "y2": 253689.30103926963}
1603	157111	105664	249792	Tumor	#ff2200	Unknown	2025-07-09 20:51:29.820	rectangle selection	{"x1": 103682.30389668915, "y1": 242957.4095822378, "x2": 107658.37173611147, "y2": 253689.30103926963}
1604	157115	104512	251840	Tumor	#ff2200	Unknown	2025-07-09 20:51:29.820	rectangle selection	{"x1": 103682.30389668915, "y1": 242957.4095822378, "x2": 107658.37173611147, "y2": 253689.30103926963}
1605	157120	104384	247712	Tumor	#ff2200	Unknown	2025-07-09 20:51:29.820	rectangle selection	{"x1": 103682.30389668915, "y1": 242957.4095822378, "x2": 107658.37173611147, "y2": 253689.30103926963}
1606	157142	107264	249888	Tumor	#ff2200	Unknown	2025-07-09 20:51:29.820	rectangle selection	{"x1": 103682.30389668915, "y1": 242957.4095822378, "x2": 107658.37173611147, "y2": 253689.30103926963}
1607	157150	106432	248224	Tumor	#ff2200	Unknown	2025-07-09 20:51:29.820	rectangle selection	{"x1": 103682.30389668915, "y1": 242957.4095822378, "x2": 107658.37173611147, "y2": 253689.30103926963}
1608	157153	104832	247200	Tumor	#ff2200	Unknown	2025-07-09 20:51:29.820	rectangle selection	{"x1": 103682.30389668915, "y1": 242957.4095822378, "x2": 107658.37173611147, "y2": 253689.30103926963}
1609	157178	104064	252864	Tumor	#ff2200	Unknown	2025-07-09 20:51:29.820	rectangle selection	{"x1": 103682.30389668915, "y1": 242957.4095822378, "x2": 107658.37173611147, "y2": 253689.30103926963}
1610	157179	107520	251648	Tumor	#ff2200	Unknown	2025-07-09 20:51:29.820	rectangle selection	{"x1": 103682.30389668915, "y1": 242957.4095822378, "x2": 107658.37173611147, "y2": 253689.30103926963}
1611	157191	105440	251328	Tumor	#ff2200	Unknown	2025-07-09 20:51:29.820	rectangle selection	{"x1": 103682.30389668915, "y1": 242957.4095822378, "x2": 107658.37173611147, "y2": 253689.30103926963}
1612	157206	105344	251808	Tumor	#ff2200	Unknown	2025-07-09 20:51:29.820	rectangle selection	{"x1": 103682.30389668915, "y1": 242957.4095822378, "x2": 107658.37173611147, "y2": 253689.30103926963}
1613	157211	105600	243520	Tumor	#ff2200	Unknown	2025-07-09 20:51:29.820	rectangle selection	{"x1": 103682.30389668915, "y1": 242957.4095822378, "x2": 107658.37173611147, "y2": 253689.30103926963}
1614	157220	106144	248288	Tumor	#ff2200	Unknown	2025-07-09 20:51:29.820	rectangle selection	{"x1": 103682.30389668915, "y1": 242957.4095822378, "x2": 107658.37173611147, "y2": 253689.30103926963}
1615	157228	106720	243776	Tumor	#ff2200	Unknown	2025-07-09 20:51:29.820	rectangle selection	{"x1": 103682.30389668915, "y1": 242957.4095822378, "x2": 107658.37173611147, "y2": 253689.30103926963}
1616	157229	106080	248544	Tumor	#ff2200	Unknown	2025-07-09 20:51:29.820	rectangle selection	{"x1": 103682.30389668915, "y1": 242957.4095822378, "x2": 107658.37173611147, "y2": 253689.30103926963}
1617	157233	106208	243264	Tumor	#ff2200	Unknown	2025-07-09 20:51:29.820	rectangle selection	{"x1": 103682.30389668915, "y1": 242957.4095822378, "x2": 107658.37173611147, "y2": 253689.30103926963}
1618	157235	105952	243008	Tumor	#ff2200	Unknown	2025-07-09 20:51:29.820	rectangle selection	{"x1": 103682.30389668915, "y1": 242957.4095822378, "x2": 107658.37173611147, "y2": 253689.30103926963}
1619	157240	106976	252768	Tumor	#ff2200	Unknown	2025-07-09 20:51:29.820	rectangle selection	{"x1": 103682.30389668915, "y1": 242957.4095822378, "x2": 107658.37173611147, "y2": 253689.30103926963}
1620	157277	106656	243424	Tumor	#ff2200	Unknown	2025-07-09 20:51:29.820	rectangle selection	{"x1": 103682.30389668915, "y1": 242957.4095822378, "x2": 107658.37173611147, "y2": 253689.30103926963}
1621	157280	105728	246848	Tumor	#ff2200	Unknown	2025-07-09 20:51:29.820	rectangle selection	{"x1": 103682.30389668915, "y1": 242957.4095822378, "x2": 107658.37173611147, "y2": 253689.30103926963}
1622	157293	104416	244544	Tumor	#ff2200	Unknown	2025-07-09 20:51:29.820	rectangle selection	{"x1": 103682.30389668915, "y1": 242957.4095822378, "x2": 107658.37173611147, "y2": 253689.30103926963}
1623	157307	105120	251424	Tumor	#ff2200	Unknown	2025-07-09 20:51:29.820	rectangle selection	{"x1": 103682.30389668915, "y1": 242957.4095822378, "x2": 107658.37173611147, "y2": 253689.30103926963}
1624	157322	104288	245664	Tumor	#ff2200	Unknown	2025-07-09 20:51:29.820	rectangle selection	{"x1": 103682.30389668915, "y1": 242957.4095822378, "x2": 107658.37173611147, "y2": 253689.30103926963}
1625	157323	105536	243200	Tumor	#ff2200	Unknown	2025-07-09 20:51:29.820	rectangle selection	{"x1": 103682.30389668915, "y1": 242957.4095822378, "x2": 107658.37173611147, "y2": 253689.30103926963}
1626	157324	103840	246816	Tumor	#ff2200	Unknown	2025-07-09 20:51:29.820	rectangle selection	{"x1": 103682.30389668915, "y1": 242957.4095822378, "x2": 107658.37173611147, "y2": 253689.30103926963}
1627	157377	103744	253568	Tumor	#ff2200	Unknown	2025-07-09 20:51:29.820	rectangle selection	{"x1": 103682.30389668915, "y1": 242957.4095822378, "x2": 107658.37173611147, "y2": 253689.30103926963}
1628	157397	106048	253248	Tumor	#ff2200	Unknown	2025-07-09 20:51:29.820	rectangle selection	{"x1": 103682.30389668915, "y1": 242957.4095822378, "x2": 107658.37173611147, "y2": 253689.30103926963}
1629	157407	106624	253248	Tumor	#ff2200	Unknown	2025-07-09 20:51:29.820	rectangle selection	{"x1": 103682.30389668915, "y1": 242957.4095822378, "x2": 107658.37173611147, "y2": 253689.30103926963}
1630	157419	104864	243584	Tumor	#ff2200	Unknown	2025-07-09 20:51:29.820	rectangle selection	{"x1": 103682.30389668915, "y1": 242957.4095822378, "x2": 107658.37173611147, "y2": 253689.30103926963}
1631	157431	104512	252608	Tumor	#ff2200	Unknown	2025-07-09 20:51:29.820	rectangle selection	{"x1": 103682.30389668915, "y1": 242957.4095822378, "x2": 107658.37173611147, "y2": 253689.30103926963}
1632	157451	104288	245280	Tumor	#ff2200	Unknown	2025-07-09 20:51:29.820	rectangle selection	{"x1": 103682.30389668915, "y1": 242957.4095822378, "x2": 107658.37173611147, "y2": 253689.30103926963}
1633	157465	106688	245568	Tumor	#ff2200	Unknown	2025-07-09 20:51:29.820	rectangle selection	{"x1": 103682.30389668915, "y1": 242957.4095822378, "x2": 107658.37173611147, "y2": 253689.30103926963}
1634	157467	106336	245728	Tumor	#ff2200	Unknown	2025-07-09 20:51:29.820	rectangle selection	{"x1": 103682.30389668915, "y1": 242957.4095822378, "x2": 107658.37173611147, "y2": 253689.30103926963}
1635	157471	105344	244768	Tumor	#ff2200	Unknown	2025-07-09 20:51:29.820	rectangle selection	{"x1": 103682.30389668915, "y1": 242957.4095822378, "x2": 107658.37173611147, "y2": 253689.30103926963}
1636	157480	104224	244608	Tumor	#ff2200	Unknown	2025-07-09 20:51:29.820	rectangle selection	{"x1": 103682.30389668915, "y1": 242957.4095822378, "x2": 107658.37173611147, "y2": 253689.30103926963}
1637	157485	103904	251648	Tumor	#ff2200	Unknown	2025-07-09 20:51:29.820	rectangle selection	{"x1": 103682.30389668915, "y1": 242957.4095822378, "x2": 107658.37173611147, "y2": 253689.30103926963}
1638	157518	104960	248832	Tumor	#ff2200	Unknown	2025-07-09 20:51:29.820	rectangle selection	{"x1": 103682.30389668915, "y1": 242957.4095822378, "x2": 107658.37173611147, "y2": 253689.30103926963}
1639	157519	106528	249184	Tumor	#ff2200	Unknown	2025-07-09 20:51:29.820	rectangle selection	{"x1": 103682.30389668915, "y1": 242957.4095822378, "x2": 107658.37173611147, "y2": 253689.30103926963}
1640	157530	106368	252160	Tumor	#ff2200	Unknown	2025-07-09 20:51:29.820	rectangle selection	{"x1": 103682.30389668915, "y1": 242957.4095822378, "x2": 107658.37173611147, "y2": 253689.30103926963}
1641	176422	114848	263232	Normal_duct	#3103d4	Unknown	2025-07-09 20:51:56.450	rectangle selection	{"x1": 112979.49133443317, "y1": 262531.82370358455, "x2": 115616.89164651437, "y2": 265609.3382639468}
1642	176436	113696	262816	Normal_duct	#3103d4	Unknown	2025-07-09 20:51:56.450	rectangle selection	{"x1": 112979.49133443317, "y1": 262531.82370358455, "x2": 115616.89164651437, "y2": 265609.3382639468}
1643	176518	112992	265504	Normal_duct	#3103d4	Unknown	2025-07-09 20:51:56.450	rectangle selection	{"x1": 112979.49133443317, "y1": 262531.82370358455, "x2": 115616.89164651437, "y2": 265609.3382639468}
1644	176582	114560	262720	Normal_duct	#3103d4	Unknown	2025-07-09 20:51:56.450	rectangle selection	{"x1": 112979.49133443317, "y1": 262531.82370358455, "x2": 115616.89164651437, "y2": 265609.3382639468}
1645	176602	114080	263904	Normal_duct	#3103d4	Unknown	2025-07-09 20:51:56.450	rectangle selection	{"x1": 112979.49133443317, "y1": 262531.82370358455, "x2": 115616.89164651437, "y2": 265609.3382639468}
1646	176724	113344	263008	Normal_duct	#3103d4	Unknown	2025-07-09 20:51:56.450	rectangle selection	{"x1": 112979.49133443317, "y1": 262531.82370358455, "x2": 115616.89164651437, "y2": 265609.3382639468}
1647	176744	114016	264384	Normal_duct	#3103d4	Unknown	2025-07-09 20:51:56.450	rectangle selection	{"x1": 112979.49133443317, "y1": 262531.82370358455, "x2": 115616.89164651437, "y2": 265609.3382639468}
1648	176746	114752	265376	Normal_duct	#3103d4	Unknown	2025-07-09 20:51:56.450	rectangle selection	{"x1": 112979.49133443317, "y1": 262531.82370358455, "x2": 115616.89164651437, "y2": 265609.3382639468}
1649	176834	113120	263680	Normal_duct	#3103d4	Unknown	2025-07-09 20:51:56.450	rectangle selection	{"x1": 112979.49133443317, "y1": 262531.82370358455, "x2": 115616.89164651437, "y2": 265609.3382639468}
1650	176979	114400	263808	Normal_duct	#3103d4	Unknown	2025-07-09 20:51:56.450	rectangle selection	{"x1": 112979.49133443317, "y1": 262531.82370358455, "x2": 115616.89164651437, "y2": 265609.3382639468}
1651	177002	113536	263360	Normal_duct	#3103d4	Unknown	2025-07-09 20:51:56.450	rectangle selection	{"x1": 112979.49133443317, "y1": 262531.82370358455, "x2": 115616.89164651437, "y2": 265609.3382639468}
1652	177091	113472	264928	Normal_duct	#3103d4	Unknown	2025-07-09 20:51:56.450	rectangle selection	{"x1": 112979.49133443317, "y1": 262531.82370358455, "x2": 115616.89164651437, "y2": 265609.3382639468}
1653	177103	113024	264224	Normal_duct	#3103d4	Unknown	2025-07-09 20:51:56.450	rectangle selection	{"x1": 112979.49133443317, "y1": 262531.82370358455, "x2": 115616.89164651437, "y2": 265609.3382639468}
1654	177140	113280	265088	Normal_duct	#3103d4	Unknown	2025-07-09 20:51:56.450	rectangle selection	{"x1": 112979.49133443317, "y1": 262531.82370358455, "x2": 115616.89164651437, "y2": 265609.3382639468}
1655	177165	113536	264448	Normal_duct	#3103d4	Unknown	2025-07-09 20:51:56.450	rectangle selection	{"x1": 112979.49133443317, "y1": 262531.82370358455, "x2": 115616.89164651437, "y2": 265609.3382639468}
1656	177223	113760	264640	Normal_duct	#3103d4	Unknown	2025-07-09 20:51:56.450	rectangle selection	{"x1": 112979.49133443317, "y1": 262531.82370358455, "x2": 115616.89164651437, "y2": 265609.3382639468}
1657	177265	113376	263776	Normal_duct	#3103d4	Unknown	2025-07-09 20:51:56.450	rectangle selection	{"x1": 112979.49133443317, "y1": 262531.82370358455, "x2": 115616.89164651437, "y2": 265609.3382639468}
1658	177274	113280	265472	Normal_duct	#3103d4	Unknown	2025-07-09 20:51:56.450	rectangle selection	{"x1": 112979.49133443317, "y1": 262531.82370358455, "x2": 115616.89164651437, "y2": 265609.3382639468}
1659	177279	114208	265568	Normal_duct	#3103d4	Unknown	2025-07-09 20:51:56.450	rectangle selection	{"x1": 112979.49133443317, "y1": 262531.82370358455, "x2": 115616.89164651437, "y2": 265609.3382639468}
1660	177366	114784	264192	Normal_duct	#3103d4	Unknown	2025-07-09 20:51:56.450	rectangle selection	{"x1": 112979.49133443317, "y1": 262531.82370358455, "x2": 115616.89164651437, "y2": 265609.3382639468}
1661	177432	114752	264864	Normal_duct	#3103d4	Unknown	2025-07-09 20:51:56.450	rectangle selection	{"x1": 112979.49133443317, "y1": 262531.82370358455, "x2": 115616.89164651437, "y2": 265609.3382639468}
1662	177453	113920	265152	Normal_duct	#3103d4	Unknown	2025-07-09 20:51:56.450	rectangle selection	{"x1": 112979.49133443317, "y1": 262531.82370358455, "x2": 115616.89164651437, "y2": 265609.3382639468}
1663	177555	114944	264640	Normal_duct	#3103d4	Unknown	2025-07-09 20:51:56.450	rectangle selection	{"x1": 112979.49133443317, "y1": 262531.82370358455, "x2": 115616.89164651437, "y2": 265609.3382639468}
1664	177566	114240	264288	Normal_duct	#3103d4	Unknown	2025-07-09 20:51:56.450	rectangle selection	{"x1": 112979.49133443317, "y1": 262531.82370358455, "x2": 115616.89164651437, "y2": 265609.3382639468}
1665	177641	114560	263200	Normal_duct	#3103d4	Unknown	2025-07-09 20:51:56.450	rectangle selection	{"x1": 112979.49133443317, "y1": 262531.82370358455, "x2": 115616.89164651437, "y2": 265609.3382639468}
1666	177687	113664	265056	Normal_duct	#3103d4	Unknown	2025-07-09 20:51:56.450	rectangle selection	{"x1": 112979.49133443317, "y1": 262531.82370358455, "x2": 115616.89164651437, "y2": 265609.3382639468}
1667	177696	113920	264800	Normal_duct	#3103d4	Unknown	2025-07-09 20:51:56.450	rectangle selection	{"x1": 112979.49133443317, "y1": 262531.82370358455, "x2": 115616.89164651437, "y2": 265609.3382639468}
1668	177727	113088	264768	Normal_duct	#3103d4	Unknown	2025-07-09 20:51:56.450	rectangle selection	{"x1": 112979.49133443317, "y1": 262531.82370358455, "x2": 115616.89164651437, "y2": 265609.3382639468}
1669	177733	114208	262688	Normal_duct	#3103d4	Unknown	2025-07-09 20:51:56.450	rectangle selection	{"x1": 112979.49133443317, "y1": 262531.82370358455, "x2": 115616.89164651437, "y2": 265609.3382639468}
1670	177776	113472	262624	Normal_duct	#3103d4	Unknown	2025-07-09 20:51:56.450	rectangle selection	{"x1": 112979.49133443317, "y1": 262531.82370358455, "x2": 115616.89164651437, "y2": 265609.3382639468}
1671	177790	114336	263296	Normal_duct	#3103d4	Unknown	2025-07-09 20:51:56.450	rectangle selection	{"x1": 112979.49133443317, "y1": 262531.82370358455, "x2": 115616.89164651437, "y2": 265609.3382639468}
1672	177843	113632	265280	Normal_duct	#3103d4	Unknown	2025-07-09 20:51:56.450	rectangle selection	{"x1": 112979.49133443317, "y1": 262531.82370358455, "x2": 115616.89164651437, "y2": 265609.3382639468}
1673	177931	114208	263008	Normal_duct	#3103d4	Unknown	2025-07-09 20:51:56.450	rectangle selection	{"x1": 112979.49133443317, "y1": 262531.82370358455, "x2": 115616.89164651437, "y2": 265609.3382639468}
1674	177943	113408	264032	Normal_duct	#3103d4	Unknown	2025-07-09 20:51:56.450	rectangle selection	{"x1": 112979.49133443317, "y1": 262531.82370358455, "x2": 115616.89164651437, "y2": 265609.3382639468}
1675	178296	113728	264224	Normal_duct	#3103d4	Unknown	2025-07-09 20:51:56.450	rectangle selection	{"x1": 112979.49133443317, "y1": 262531.82370358455, "x2": 115616.89164651437, "y2": 265609.3382639468}
1676	178350	115168	262688	Normal_duct	#3103d4	Unknown	2025-07-09 20:51:56.450	rectangle selection	{"x1": 112979.49133443317, "y1": 262531.82370358455, "x2": 115616.89164651437, "y2": 265609.3382639468}
1677	178406	115392	263648	Normal_duct	#3103d4	Unknown	2025-07-09 20:51:56.450	rectangle selection	{"x1": 112979.49133443317, "y1": 262531.82370358455, "x2": 115616.89164651437, "y2": 265609.3382639468}
1678	178411	115232	264160	Normal_duct	#3103d4	Unknown	2025-07-09 20:51:56.450	rectangle selection	{"x1": 112979.49133443317, "y1": 262531.82370358455, "x2": 115616.89164651437, "y2": 265609.3382639468}
1679	178473	114912	263744	Normal_duct	#3103d4	Unknown	2025-07-09 20:51:56.450	rectangle selection	{"x1": 112979.49133443317, "y1": 262531.82370358455, "x2": 115616.89164651437, "y2": 265609.3382639468}
1680	178598	115616	262784	Normal_duct	#3103d4	Unknown	2025-07-09 20:51:56.450	rectangle selection	{"x1": 112979.49133443317, "y1": 262531.82370358455, "x2": 115616.89164651437, "y2": 265609.3382639468}
1681	178620	115200	263136	Normal_duct	#3103d4	Unknown	2025-07-09 20:51:56.450	rectangle selection	{"x1": 112979.49133443317, "y1": 262531.82370358455, "x2": 115616.89164651437, "y2": 265609.3382639468}
1682	178729	114784	262656	Normal_duct	#3103d4	Unknown	2025-07-09 20:51:56.450	rectangle selection	{"x1": 112979.49133443317, "y1": 262531.82370358455, "x2": 115616.89164651437, "y2": 265609.3382639468}
1683	178795	115392	263328	Normal_duct	#3103d4	Unknown	2025-07-09 20:51:56.450	rectangle selection	{"x1": 112979.49133443317, "y1": 262531.82370358455, "x2": 115616.89164651437, "y2": 265609.3382639468}
1684	154817	115872	260576	Normal_duct	#3103d4	Unknown	2025-07-09 20:52:01.276	rectangle selection	{"x1": 114526.51133404598, "y1": 258836.795304252, "x2": 117095.52022143386, "y2": 262398.52513347636}
1685	155222	115968	261376	Normal_duct	#3103d4	Unknown	2025-07-09 20:52:01.276	rectangle selection	{"x1": 114526.51133404598, "y1": 258836.795304252, "x2": 117095.52022143386, "y2": 262398.52513347636}
1686	155255	116128	259968	Normal_duct	#3103d4	Unknown	2025-07-09 20:52:01.276	rectangle selection	{"x1": 114526.51133404598, "y1": 258836.795304252, "x2": 117095.52022143386, "y2": 262398.52513347636}
1687	155473	115072	260544	Normal_duct	#3103d4	Unknown	2025-07-09 20:52:01.276	rectangle selection	{"x1": 114526.51133404598, "y1": 258836.795304252, "x2": 117095.52022143386, "y2": 262398.52513347636}
1688	155712	116160	261824	Normal_duct	#3103d4	Unknown	2025-07-09 20:52:01.276	rectangle selection	{"x1": 114526.51133404598, "y1": 258836.795304252, "x2": 117095.52022143386, "y2": 262398.52513347636}
1689	156975	115584	260352	Normal_duct	#3103d4	Unknown	2025-07-09 20:52:01.276	rectangle selection	{"x1": 114526.51133404598, "y1": 258836.795304252, "x2": 117095.52022143386, "y2": 262398.52513347636}
1690	157617	116896	259648	Normal_duct	#3103d4	Unknown	2025-07-09 20:52:01.277	rectangle selection	{"x1": 114526.51133404598, "y1": 258836.795304252, "x2": 117095.52022143386, "y2": 262398.52513347636}
1691	157651	116736	260896	Normal_duct	#3103d4	Unknown	2025-07-09 20:52:01.277	rectangle selection	{"x1": 114526.51133404598, "y1": 258836.795304252, "x2": 117095.52022143386, "y2": 262398.52513347636}
1692	157778	116800	259232	Normal_duct	#3103d4	Unknown	2025-07-09 20:52:01.277	rectangle selection	{"x1": 114526.51133404598, "y1": 258836.795304252, "x2": 117095.52022143386, "y2": 262398.52513347636}
1693	157783	116960	260192	Normal_duct	#3103d4	Unknown	2025-07-09 20:52:01.277	rectangle selection	{"x1": 114526.51133404598, "y1": 258836.795304252, "x2": 117095.52022143386, "y2": 262398.52513347636}
1694	157817	115296	260928	Normal_duct	#3103d4	Unknown	2025-07-09 20:52:01.277	rectangle selection	{"x1": 114526.51133404598, "y1": 258836.795304252, "x2": 117095.52022143386, "y2": 262398.52513347636}
1695	157924	115264	261536	Normal_duct	#3103d4	Unknown	2025-07-09 20:52:01.277	rectangle selection	{"x1": 114526.51133404598, "y1": 258836.795304252, "x2": 117095.52022143386, "y2": 262398.52513347636}
1696	157953	116256	261120	Normal_duct	#3103d4	Unknown	2025-07-09 20:52:01.277	rectangle selection	{"x1": 114526.51133404598, "y1": 258836.795304252, "x2": 117095.52022143386, "y2": 262398.52513347636}
1697	157958	115552	261952	Normal_duct	#3103d4	Unknown	2025-07-09 20:52:01.277	rectangle selection	{"x1": 114526.51133404598, "y1": 258836.795304252, "x2": 117095.52022143386, "y2": 262398.52513347636}
1698	157992	116192	259200	Normal_duct	#3103d4	Unknown	2025-07-09 20:52:01.277	rectangle selection	{"x1": 114526.51133404598, "y1": 258836.795304252, "x2": 117095.52022143386, "y2": 262398.52513347636}
1699	157999	115424	261184	Normal_duct	#3103d4	Unknown	2025-07-09 20:52:01.277	rectangle selection	{"x1": 114526.51133404598, "y1": 258836.795304252, "x2": 117095.52022143386, "y2": 262398.52513347636}
1700	158033	116448	259072	Normal_duct	#3103d4	Unknown	2025-07-09 20:52:01.277	rectangle selection	{"x1": 114526.51133404598, "y1": 258836.795304252, "x2": 117095.52022143386, "y2": 262398.52513347636}
1701	158048	114752	258944	Normal_duct	#3103d4	Unknown	2025-07-09 20:52:01.277	rectangle selection	{"x1": 114526.51133404598, "y1": 258836.795304252, "x2": 117095.52022143386, "y2": 262398.52513347636}
1702	176421	114912	261824	Normal_duct	#3103d4	Unknown	2025-07-09 20:52:01.277	rectangle selection	{"x1": 114526.51133404598, "y1": 258836.795304252, "x2": 117095.52022143386, "y2": 262398.52513347636}
1703	176438	114848	259200	Normal_duct	#3103d4	Unknown	2025-07-09 20:52:01.277	rectangle selection	{"x1": 114526.51133404598, "y1": 258836.795304252, "x2": 117095.52022143386, "y2": 262398.52513347636}
1704	176494	116416	260672	Normal_duct	#3103d4	Unknown	2025-07-09 20:52:01.277	rectangle selection	{"x1": 114526.51133404598, "y1": 258836.795304252, "x2": 117095.52022143386, "y2": 262398.52513347636}
1705	176635	114752	260928	Normal_duct	#3103d4	Unknown	2025-07-09 20:52:01.277	rectangle selection	{"x1": 114526.51133404598, "y1": 258836.795304252, "x2": 117095.52022143386, "y2": 262398.52513347636}
1706	176781	114528	259360	Normal_duct	#3103d4	Unknown	2025-07-09 20:52:01.277	rectangle selection	{"x1": 114526.51133404598, "y1": 258836.795304252, "x2": 117095.52022143386, "y2": 262398.52513347636}
1707	176927	114592	259008	Normal_duct	#3103d4	Unknown	2025-07-09 20:52:01.277	rectangle selection	{"x1": 114526.51133404598, "y1": 258836.795304252, "x2": 117095.52022143386, "y2": 262398.52513347636}
1708	176989	115424	259552	Normal_duct	#3103d4	Unknown	2025-07-09 20:52:01.277	rectangle selection	{"x1": 114526.51133404598, "y1": 258836.795304252, "x2": 117095.52022143386, "y2": 262398.52513347636}
1709	177125	114848	262304	Normal_duct	#3103d4	Unknown	2025-07-09 20:52:01.277	rectangle selection	{"x1": 114526.51133404598, "y1": 258836.795304252, "x2": 117095.52022143386, "y2": 262398.52513347636}
1710	177249	116128	259584	Normal_duct	#3103d4	Unknown	2025-07-09 20:52:01.277	rectangle selection	{"x1": 114526.51133404598, "y1": 258836.795304252, "x2": 117095.52022143386, "y2": 262398.52513347636}
1711	177289	115008	261248	Normal_duct	#3103d4	Unknown	2025-07-09 20:52:01.277	rectangle selection	{"x1": 114526.51133404598, "y1": 258836.795304252, "x2": 117095.52022143386, "y2": 262398.52513347636}
1712	177536	115360	259968	Normal_duct	#3103d4	Unknown	2025-07-09 20:52:01.277	rectangle selection	{"x1": 114526.51133404598, "y1": 258836.795304252, "x2": 117095.52022143386, "y2": 262398.52513347636}
1713	177570	115232	259008	Normal_duct	#3103d4	Unknown	2025-07-09 20:52:01.277	rectangle selection	{"x1": 114526.51133404598, "y1": 258836.795304252, "x2": 117095.52022143386, "y2": 262398.52513347636}
1714	177801	114880	261472	Normal_duct	#3103d4	Unknown	2025-07-09 20:52:01.277	rectangle selection	{"x1": 114526.51133404598, "y1": 258836.795304252, "x2": 117095.52022143386, "y2": 262398.52513347636}
1715	177911	115328	260704	Normal_duct	#3103d4	Unknown	2025-07-09 20:52:01.277	rectangle selection	{"x1": 114526.51133404598, "y1": 258836.795304252, "x2": 117095.52022143386, "y2": 262398.52513347636}
1716	177923	114976	258848	Normal_duct	#3103d4	Unknown	2025-07-09 20:52:01.277	rectangle selection	{"x1": 114526.51133404598, "y1": 258836.795304252, "x2": 117095.52022143386, "y2": 262398.52513347636}
1717	177996	115584	259872	Normal_duct	#3103d4	Unknown	2025-07-09 20:52:01.277	rectangle selection	{"x1": 114526.51133404598, "y1": 258836.795304252, "x2": 117095.52022143386, "y2": 262398.52513347636}
1718	178298	115488	261376	Normal_duct	#3103d4	Unknown	2025-07-09 20:52:01.277	rectangle selection	{"x1": 114526.51133404598, "y1": 258836.795304252, "x2": 117095.52022143386, "y2": 262398.52513347636}
1719	178349	116416	261408	Normal_duct	#3103d4	Unknown	2025-07-09 20:52:01.277	rectangle selection	{"x1": 114526.51133404598, "y1": 258836.795304252, "x2": 117095.52022143386, "y2": 262398.52513347636}
1720	178371	115008	260224	Normal_duct	#3103d4	Unknown	2025-07-09 20:52:01.277	rectangle selection	{"x1": 114526.51133404598, "y1": 258836.795304252, "x2": 117095.52022143386, "y2": 262398.52513347636}
1721	178395	115456	262272	Normal_duct	#3103d4	Unknown	2025-07-09 20:52:01.277	rectangle selection	{"x1": 114526.51133404598, "y1": 258836.795304252, "x2": 117095.52022143386, "y2": 262398.52513347636}
1722	178401	115872	262080	Normal_duct	#3103d4	Unknown	2025-07-09 20:52:01.277	rectangle selection	{"x1": 114526.51133404598, "y1": 258836.795304252, "x2": 117095.52022143386, "y2": 262398.52513347636}
1723	178428	115808	260096	Normal_duct	#3103d4	Unknown	2025-07-09 20:52:01.277	rectangle selection	{"x1": 114526.51133404598, "y1": 258836.795304252, "x2": 117095.52022143386, "y2": 262398.52513347636}
1724	178460	115840	259744	Normal_duct	#3103d4	Unknown	2025-07-09 20:52:01.277	rectangle selection	{"x1": 114526.51133404598, "y1": 258836.795304252, "x2": 117095.52022143386, "y2": 262398.52513347636}
1725	178492	115680	262368	Normal_duct	#3103d4	Unknown	2025-07-09 20:52:01.277	rectangle selection	{"x1": 114526.51133404598, "y1": 258836.795304252, "x2": 117095.52022143386, "y2": 262398.52513347636}
1726	178635	115840	258848	Normal_duct	#3103d4	Unknown	2025-07-09 20:52:01.277	rectangle selection	{"x1": 114526.51133404598, "y1": 258836.795304252, "x2": 117095.52022143386, "y2": 262398.52513347636}
1727	178657	115744	259296	Normal_duct	#3103d4	Unknown	2025-07-09 20:52:01.277	rectangle selection	{"x1": 114526.51133404598, "y1": 258836.795304252, "x2": 117095.52022143386, "y2": 262398.52513347636}
1728	178732	115520	261536	Normal_duct	#3103d4	Unknown	2025-07-09 20:52:01.277	rectangle selection	{"x1": 114526.51133404598, "y1": 258836.795304252, "x2": 117095.52022143386, "y2": 262398.52513347636}
1729	178735	115904	262368	Normal_duct	#3103d4	Unknown	2025-07-09 20:52:01.277	rectangle selection	{"x1": 114526.51133404598, "y1": 258836.795304252, "x2": 117095.52022143386, "y2": 262398.52513347636}
1730	178747	115200	262080	Normal_duct	#3103d4	Unknown	2025-07-09 20:52:01.277	rectangle selection	{"x1": 114526.51133404598, "y1": 258836.795304252, "x2": 117095.52022143386, "y2": 262398.52513347636}
1731	178776	116576	258848	Normal_duct	#3103d4	Unknown	2025-07-09 20:52:01.277	rectangle selection	{"x1": 114526.51133404598, "y1": 258836.795304252, "x2": 117095.52022143386, "y2": 262398.52513347636}
1732	178810	116544	259296	Normal_duct	#3103d4	Unknown	2025-07-09 20:52:01.277	rectangle selection	{"x1": 114526.51133404598, "y1": 258836.795304252, "x2": 117095.52022143386, "y2": 262398.52513347636}
1733	154684	117120	252064	Normal_duct	#3103d4	Unknown	2025-07-09 20:52:06.048	rectangle selection	{"x1": 117107.36677098044, "y1": 251360.72658282847, "x2": 119450.29570861795, "y2": 255964.25591629662}
1734	154837	118016	252096	Normal_duct	#3103d4	Unknown	2025-07-09 20:52:06.048	rectangle selection	{"x1": 117107.36677098044, "y1": 251360.72658282847, "x2": 119450.29570861795, "y2": 255964.25591629662}
1735	155115	118368	252384	Normal_duct	#3103d4	Unknown	2025-07-09 20:52:06.048	rectangle selection	{"x1": 117107.36677098044, "y1": 251360.72658282847, "x2": 119450.29570861795, "y2": 255964.25591629662}
1736	155180	117856	255072	Normal_duct	#3103d4	Unknown	2025-07-09 20:52:06.048	rectangle selection	{"x1": 117107.36677098044, "y1": 251360.72658282847, "x2": 119450.29570861795, "y2": 255964.25591629662}
1737	155253	117952	254720	Normal_duct	#3103d4	Unknown	2025-07-09 20:52:06.048	rectangle selection	{"x1": 117107.36677098044, "y1": 251360.72658282847, "x2": 119450.29570861795, "y2": 255964.25591629662}
1738	155516	118144	251520	Normal_duct	#3103d4	Unknown	2025-07-09 20:52:06.048	rectangle selection	{"x1": 117107.36677098044, "y1": 251360.72658282847, "x2": 119450.29570861795, "y2": 255964.25591629662}
1739	156988	118528	255744	Normal_duct	#3103d4	Unknown	2025-07-09 20:52:06.048	rectangle selection	{"x1": 117107.36677098044, "y1": 251360.72658282847, "x2": 119450.29570861795, "y2": 255964.25591629662}
1740	157011	117120	252608	Normal_duct	#3103d4	Unknown	2025-07-09 20:52:06.048	rectangle selection	{"x1": 117107.36677098044, "y1": 251360.72658282847, "x2": 119450.29570861795, "y2": 255964.25591629662}
1741	157043	117152	251552	Normal_duct	#3103d4	Unknown	2025-07-09 20:52:06.048	rectangle selection	{"x1": 117107.36677098044, "y1": 251360.72658282847, "x2": 119450.29570861795, "y2": 255964.25591629662}
1742	157143	118624	255072	Normal_duct	#3103d4	Unknown	2025-07-09 20:52:06.048	rectangle selection	{"x1": 117107.36677098044, "y1": 251360.72658282847, "x2": 119450.29570861795, "y2": 255964.25591629662}
1743	157507	117888	253312	Normal_duct	#3103d4	Unknown	2025-07-09 20:52:06.048	rectangle selection	{"x1": 117107.36677098044, "y1": 251360.72658282847, "x2": 119450.29570861795, "y2": 255964.25591629662}
1744	157555	119264	254752	Normal_duct	#3103d4	Unknown	2025-07-09 20:52:06.048	rectangle selection	{"x1": 117107.36677098044, "y1": 251360.72658282847, "x2": 119450.29570861795, "y2": 255964.25591629662}
1745	157561	118016	254016	Normal_duct	#3103d4	Unknown	2025-07-09 20:52:06.048	rectangle selection	{"x1": 117107.36677098044, "y1": 251360.72658282847, "x2": 119450.29570861795, "y2": 255964.25591629662}
1746	157564	117504	251776	Normal_duct	#3103d4	Unknown	2025-07-09 20:52:06.048	rectangle selection	{"x1": 117107.36677098044, "y1": 251360.72658282847, "x2": 119450.29570861795, "y2": 255964.25591629662}
1747	157592	117440	255424	Normal_duct	#3103d4	Unknown	2025-07-09 20:52:06.048	rectangle selection	{"x1": 117107.36677098044, "y1": 251360.72658282847, "x2": 119450.29570861795, "y2": 255964.25591629662}
1748	157597	118944	253312	Normal_duct	#3103d4	Unknown	2025-07-09 20:52:06.048	rectangle selection	{"x1": 117107.36677098044, "y1": 251360.72658282847, "x2": 119450.29570861795, "y2": 255964.25591629662}
1749	157614	118336	253216	Normal_duct	#3103d4	Unknown	2025-07-09 20:52:06.048	rectangle selection	{"x1": 117107.36677098044, "y1": 251360.72658282847, "x2": 119450.29570861795, "y2": 255964.25591629662}
1750	157634	117568	253792	Normal_duct	#3103d4	Unknown	2025-07-09 20:52:06.048	rectangle selection	{"x1": 117107.36677098044, "y1": 251360.72658282847, "x2": 119450.29570861795, "y2": 255964.25591629662}
1751	157635	119008	254368	Normal_duct	#3103d4	Unknown	2025-07-09 20:52:06.048	rectangle selection	{"x1": 117107.36677098044, "y1": 251360.72658282847, "x2": 119450.29570861795, "y2": 255964.25591629662}
1752	157652	119072	253856	Normal_duct	#3103d4	Unknown	2025-07-09 20:52:06.048	rectangle selection	{"x1": 117107.36677098044, "y1": 251360.72658282847, "x2": 119450.29570861795, "y2": 255964.25591629662}
1753	157653	118336	255552	Normal_duct	#3103d4	Unknown	2025-07-09 20:52:06.048	rectangle selection	{"x1": 117107.36677098044, "y1": 251360.72658282847, "x2": 119450.29570861795, "y2": 255964.25591629662}
1754	157658	117152	255808	Normal_duct	#3103d4	Unknown	2025-07-09 20:52:06.048	rectangle selection	{"x1": 117107.36677098044, "y1": 251360.72658282847, "x2": 119450.29570861795, "y2": 255964.25591629662}
1755	157661	117888	252896	Normal_duct	#3103d4	Unknown	2025-07-09 20:52:06.048	rectangle selection	{"x1": 117107.36677098044, "y1": 251360.72658282847, "x2": 119450.29570861795, "y2": 255964.25591629662}
1756	157671	119392	253184	Normal_duct	#3103d4	Unknown	2025-07-09 20:52:06.048	rectangle selection	{"x1": 117107.36677098044, "y1": 251360.72658282847, "x2": 119450.29570861795, "y2": 255964.25591629662}
1757	157691	117600	254752	Normal_duct	#3103d4	Unknown	2025-07-09 20:52:06.048	rectangle selection	{"x1": 117107.36677098044, "y1": 251360.72658282847, "x2": 119450.29570861795, "y2": 255964.25591629662}
1758	157704	117568	252864	Normal_duct	#3103d4	Unknown	2025-07-09 20:52:06.048	rectangle selection	{"x1": 117107.36677098044, "y1": 251360.72658282847, "x2": 119450.29570861795, "y2": 255964.25591629662}
1759	157715	118944	252576	Normal_duct	#3103d4	Unknown	2025-07-09 20:52:06.048	rectangle selection	{"x1": 117107.36677098044, "y1": 251360.72658282847, "x2": 119450.29570861795, "y2": 255964.25591629662}
1760	157719	118912	255808	Normal_duct	#3103d4	Unknown	2025-07-09 20:52:06.048	rectangle selection	{"x1": 117107.36677098044, "y1": 251360.72658282847, "x2": 119450.29570861795, "y2": 255964.25591629662}
1761	157734	119296	252608	Normal_duct	#3103d4	Unknown	2025-07-09 20:52:06.048	rectangle selection	{"x1": 117107.36677098044, "y1": 251360.72658282847, "x2": 119450.29570861795, "y2": 255964.25591629662}
1762	157738	117216	255136	Normal_duct	#3103d4	Unknown	2025-07-09 20:52:06.048	rectangle selection	{"x1": 117107.36677098044, "y1": 251360.72658282847, "x2": 119450.29570861795, "y2": 255964.25591629662}
1763	157742	118688	254976	Normal_duct	#3103d4	Unknown	2025-07-09 20:52:06.048	rectangle selection	{"x1": 117107.36677098044, "y1": 251360.72658282847, "x2": 119450.29570861795, "y2": 255964.25591629662}
1764	157776	117792	255616	Normal_duct	#3103d4	Unknown	2025-07-09 20:52:06.048	rectangle selection	{"x1": 117107.36677098044, "y1": 251360.72658282847, "x2": 119450.29570861795, "y2": 255964.25591629662}
1765	157781	117792	255328	Normal_duct	#3103d4	Unknown	2025-07-09 20:52:06.048	rectangle selection	{"x1": 117107.36677098044, "y1": 251360.72658282847, "x2": 119450.29570861795, "y2": 255964.25591629662}
1766	157828	118304	252800	Normal_duct	#3103d4	Unknown	2025-07-09 20:52:06.048	rectangle selection	{"x1": 117107.36677098044, "y1": 251360.72658282847, "x2": 119450.29570861795, "y2": 255964.25591629662}
1767	157838	119264	251648	Normal_duct	#3103d4	Unknown	2025-07-09 20:52:06.048	rectangle selection	{"x1": 117107.36677098044, "y1": 251360.72658282847, "x2": 119450.29570861795, "y2": 255964.25591629662}
1768	157870	118976	251520	Normal_duct	#3103d4	Unknown	2025-07-09 20:52:06.048	rectangle selection	{"x1": 117107.36677098044, "y1": 251360.72658282847, "x2": 119450.29570861795, "y2": 255964.25591629662}
1769	157891	118592	251552	Normal_duct	#3103d4	Unknown	2025-07-09 20:52:06.048	rectangle selection	{"x1": 117107.36677098044, "y1": 251360.72658282847, "x2": 119450.29570861795, "y2": 255964.25591629662}
1770	157899	117312	254336	Normal_duct	#3103d4	Unknown	2025-07-09 20:52:06.048	rectangle selection	{"x1": 117107.36677098044, "y1": 251360.72658282847, "x2": 119450.29570861795, "y2": 255964.25591629662}
1771	157904	118144	252576	Normal_duct	#3103d4	Unknown	2025-07-09 20:52:06.048	rectangle selection	{"x1": 117107.36677098044, "y1": 251360.72658282847, "x2": 119450.29570861795, "y2": 255964.25591629662}
1772	157940	117824	251712	Normal_duct	#3103d4	Unknown	2025-07-09 20:52:06.048	rectangle selection	{"x1": 117107.36677098044, "y1": 251360.72658282847, "x2": 119450.29570861795, "y2": 255964.25591629662}
1773	157994	118624	255424	Normal_duct	#3103d4	Unknown	2025-07-09 20:52:06.048	rectangle selection	{"x1": 117107.36677098044, "y1": 251360.72658282847, "x2": 119450.29570861795, "y2": 255964.25591629662}
1774	158002	119200	253536	Normal_duct	#3103d4	Unknown	2025-07-09 20:52:06.048	rectangle selection	{"x1": 117107.36677098044, "y1": 251360.72658282847, "x2": 119450.29570861795, "y2": 255964.25591629662}
1775	158003	118720	254560	Normal_duct	#3103d4	Unknown	2025-07-09 20:52:06.048	rectangle selection	{"x1": 117107.36677098044, "y1": 251360.72658282847, "x2": 119450.29570861795, "y2": 255964.25591629662}
1776	158032	118208	254784	Normal_duct	#3103d4	Unknown	2025-07-09 20:52:06.048	rectangle selection	{"x1": 117107.36677098044, "y1": 251360.72658282847, "x2": 119450.29570861795, "y2": 255964.25591629662}
1777	158038	118560	253504	Normal_duct	#3103d4	Unknown	2025-07-09 20:52:06.048	rectangle selection	{"x1": 117107.36677098044, "y1": 251360.72658282847, "x2": 119450.29570861795, "y2": 255964.25591629662}
1778	158042	117632	255200	Normal_duct	#3103d4	Unknown	2025-07-09 20:52:06.048	rectangle selection	{"x1": 117107.36677098044, "y1": 251360.72658282847, "x2": 119450.29570861795, "y2": 255964.25591629662}
1779	158053	118752	254144	Normal_duct	#3103d4	Unknown	2025-07-09 20:52:06.048	rectangle selection	{"x1": 117107.36677098044, "y1": 251360.72658282847, "x2": 119450.29570861795, "y2": 255964.25591629662}
1780	158061	118080	254272	Normal_duct	#3103d4	Unknown	2025-07-09 20:52:06.049	rectangle selection	{"x1": 117107.36677098044, "y1": 251360.72658282847, "x2": 119450.29570861795, "y2": 255964.25591629662}
1781	158067	118272	253952	Normal_duct	#3103d4	Unknown	2025-07-09 20:52:06.049	rectangle selection	{"x1": 117107.36677098044, "y1": 251360.72658282847, "x2": 119450.29570861795, "y2": 255964.25591629662}
1782	158078	117216	252320	Normal_duct	#3103d4	Unknown	2025-07-09 20:52:06.049	rectangle selection	{"x1": 117107.36677098044, "y1": 251360.72658282847, "x2": 119450.29570861795, "y2": 255964.25591629662}
1783	158087	118656	251968	Normal_duct	#3103d4	Unknown	2025-07-09 20:52:06.049	rectangle selection	{"x1": 117107.36677098044, "y1": 251360.72658282847, "x2": 119450.29570861795, "y2": 255964.25591629662}
1784	158104	117952	253184	Normal_duct	#3103d4	Unknown	2025-07-09 20:52:06.049	rectangle selection	{"x1": 117107.36677098044, "y1": 251360.72658282847, "x2": 119450.29570861795, "y2": 255964.25591629662}
1785	91305	120288	172160	Normal_duct	#3103d4	Unknown	2025-07-09 20:52:30.837	rectangle selection	{"x1": 119784.50977345869, "y1": 171757.9125780563, "x2": 122425.0599828489, "y2": 174134.9992153428}
1786	91364	120992	172192	Normal_duct	#3103d4	Unknown	2025-07-09 20:52:30.837	rectangle selection	{"x1": 119784.50977345869, "y1": 171757.9125780563, "x2": 122425.0599828489, "y2": 174134.9992153428}
1787	91426	120736	172640	Normal_duct	#3103d4	Unknown	2025-07-09 20:52:30.837	rectangle selection	{"x1": 119784.50977345869, "y1": 171757.9125780563, "x2": 122425.0599828489, "y2": 174134.9992153428}
1788	91589	120992	173056	Normal_duct	#3103d4	Unknown	2025-07-09 20:52:30.837	rectangle selection	{"x1": 119784.50977345869, "y1": 171757.9125780563, "x2": 122425.0599828489, "y2": 174134.9992153428}
1789	91613	122080	171904	Normal_duct	#3103d4	Unknown	2025-07-09 20:52:30.837	rectangle selection	{"x1": 119784.50977345869, "y1": 171757.9125780563, "x2": 122425.0599828489, "y2": 174134.9992153428}
1790	91647	121504	172288	Normal_duct	#3103d4	Unknown	2025-07-09 20:52:30.837	rectangle selection	{"x1": 119784.50977345869, "y1": 171757.9125780563, "x2": 122425.0599828489, "y2": 174134.9992153428}
1791	91792	122304	172864	Normal_duct	#3103d4	Unknown	2025-07-09 20:52:30.837	rectangle selection	{"x1": 119784.50977345869, "y1": 171757.9125780563, "x2": 122425.0599828489, "y2": 174134.9992153428}
1792	92113	121344	172032	Normal_duct	#3103d4	Unknown	2025-07-09 20:52:30.837	rectangle selection	{"x1": 119784.50977345869, "y1": 171757.9125780563, "x2": 122425.0599828489, "y2": 174134.9992153428}
1793	111789	121792	172992	Normal_duct	#3103d4	Unknown	2025-07-09 20:52:30.837	rectangle selection	{"x1": 119784.50977345869, "y1": 171757.9125780563, "x2": 122425.0599828489, "y2": 174134.9992153428}
1794	111814	121632	173760	Normal_duct	#3103d4	Unknown	2025-07-09 20:52:30.837	rectangle selection	{"x1": 119784.50977345869, "y1": 171757.9125780563, "x2": 122425.0599828489, "y2": 174134.9992153428}
1795	111837	121984	172288	Normal_duct	#3103d4	Unknown	2025-07-09 20:52:30.837	rectangle selection	{"x1": 119784.50977345869, "y1": 171757.9125780563, "x2": 122425.0599828489, "y2": 174134.9992153428}
1796	111920	121536	172736	Normal_duct	#3103d4	Unknown	2025-07-09 20:52:30.837	rectangle selection	{"x1": 119784.50977345869, "y1": 171757.9125780563, "x2": 122425.0599828489, "y2": 174134.9992153428}
1797	111921	122400	173440	Normal_duct	#3103d4	Unknown	2025-07-09 20:52:30.837	rectangle selection	{"x1": 119784.50977345869, "y1": 171757.9125780563, "x2": 122425.0599828489, "y2": 174134.9992153428}
1798	112497	122176	172096	Normal_duct	#3103d4	Unknown	2025-07-09 20:52:30.837	rectangle selection	{"x1": 119784.50977345869, "y1": 171757.9125780563, "x2": 122425.0599828489, "y2": 174134.9992153428}
1799	112713	122144	172544	Normal_duct	#3103d4	Unknown	2025-07-09 20:52:30.837	rectangle selection	{"x1": 119784.50977345869, "y1": 171757.9125780563, "x2": 122425.0599828489, "y2": 174134.9992153428}
1800	111784	124672	177152	Normal_duct	#3103d4	Unknown	2025-07-09 20:52:34.853	rectangle selection	{"x1": 124408.34923195433, "y1": 176900.39889706462, "x2": 126143.8751871304, "y2": 179165.32532794127}
1801	111785	125152	177472	Normal_duct	#3103d4	Unknown	2025-07-09 20:52:34.853	rectangle selection	{"x1": 124408.34923195433, "y1": 176900.39889706462, "x2": 126143.8751871304, "y2": 179165.32532794127}
1802	111790	125504	178400	Normal_duct	#3103d4	Unknown	2025-07-09 20:52:34.853	rectangle selection	{"x1": 124408.34923195433, "y1": 176900.39889706462, "x2": 126143.8751871304, "y2": 179165.32532794127}
1803	111820	125952	178816	Normal_duct	#3103d4	Unknown	2025-07-09 20:52:34.853	rectangle selection	{"x1": 124408.34923195433, "y1": 176900.39889706462, "x2": 126143.8751871304, "y2": 179165.32532794127}
1804	111890	125952	176960	Normal_duct	#3103d4	Unknown	2025-07-09 20:52:34.853	rectangle selection	{"x1": 124408.34923195433, "y1": 176900.39889706462, "x2": 126143.8751871304, "y2": 179165.32532794127}
1805	112272	125920	177440	Normal_duct	#3103d4	Unknown	2025-07-09 20:52:34.853	rectangle selection	{"x1": 124408.34923195433, "y1": 176900.39889706462, "x2": 126143.8751871304, "y2": 179165.32532794127}
1806	112587	125248	177952	Normal_duct	#3103d4	Unknown	2025-07-09 20:52:34.853	rectangle selection	{"x1": 124408.34923195433, "y1": 176900.39889706462, "x2": 126143.8751871304, "y2": 179165.32532794127}
1807	131989	103008	210624	Tumor	#ff2200	Unknown	2025-07-09 20:53:26.584	rectangle selection	{"x1": 99622.05541848902, "y1": 209392.82798694918, "x2": 103386.28239528475, "y2": 212405.25763038895}
1808	132105	100960	210304	Tumor	#ff2200	Unknown	2025-07-09 20:53:26.584	rectangle selection	{"x1": 99622.05541848902, "y1": 209392.82798694918, "x2": 103386.28239528475, "y2": 212405.25763038895}
1809	132151	100608	210880	Tumor	#ff2200	Unknown	2025-07-09 20:53:26.584	rectangle selection	{"x1": 99622.05541848902, "y1": 209392.82798694918, "x2": 103386.28239528475, "y2": 212405.25763038895}
1810	132163	100640	210368	Tumor	#ff2200	Unknown	2025-07-09 20:53:26.584	rectangle selection	{"x1": 99622.05541848902, "y1": 209392.82798694918, "x2": 103386.28239528475, "y2": 212405.25763038895}
1811	132209	102944	209792	Tumor	#ff2200	Unknown	2025-07-09 20:53:26.585	rectangle selection	{"x1": 99622.05541848902, "y1": 209392.82798694918, "x2": 103386.28239528475, "y2": 212405.25763038895}
1812	132243	102208	211424	Tumor	#ff2200	Unknown	2025-07-09 20:53:26.585	rectangle selection	{"x1": 99622.05541848902, "y1": 209392.82798694918, "x2": 103386.28239528475, "y2": 212405.25763038895}
1813	132479	100160	210752	Tumor	#ff2200	Unknown	2025-07-09 20:53:26.585	rectangle selection	{"x1": 99622.05541848902, "y1": 209392.82798694918, "x2": 103386.28239528475, "y2": 212405.25763038895}
1814	132507	103200	211424	Tumor	#ff2200	Unknown	2025-07-09 20:53:26.585	rectangle selection	{"x1": 99622.05541848902, "y1": 209392.82798694918, "x2": 103386.28239528475, "y2": 212405.25763038895}
1815	132547	102048	209984	Tumor	#ff2200	Unknown	2025-07-09 20:53:26.585	rectangle selection	{"x1": 99622.05541848902, "y1": 209392.82798694918, "x2": 103386.28239528475, "y2": 212405.25763038895}
1816	132552	101408	212160	Tumor	#ff2200	Unknown	2025-07-09 20:53:26.585	rectangle selection	{"x1": 99622.05541848902, "y1": 209392.82798694918, "x2": 103386.28239528475, "y2": 212405.25763038895}
1817	132556	99872	209728	Tumor	#ff2200	Unknown	2025-07-09 20:53:26.585	rectangle selection	{"x1": 99622.05541848902, "y1": 209392.82798694918, "x2": 103386.28239528475, "y2": 212405.25763038895}
1818	132620	100224	209600	Tumor	#ff2200	Unknown	2025-07-09 20:53:26.585	rectangle selection	{"x1": 99622.05541848902, "y1": 209392.82798694918, "x2": 103386.28239528475, "y2": 212405.25763038895}
1819	132648	101120	211584	Tumor	#ff2200	Unknown	2025-07-09 20:53:26.585	rectangle selection	{"x1": 99622.05541848902, "y1": 209392.82798694918, "x2": 103386.28239528475, "y2": 212405.25763038895}
1820	132671	101760	211296	Tumor	#ff2200	Unknown	2025-07-09 20:53:26.585	rectangle selection	{"x1": 99622.05541848902, "y1": 209392.82798694918, "x2": 103386.28239528475, "y2": 212405.25763038895}
1821	132850	102080	212288	Tumor	#ff2200	Unknown	2025-07-09 20:53:26.585	rectangle selection	{"x1": 99622.05541848902, "y1": 209392.82798694918, "x2": 103386.28239528475, "y2": 212405.25763038895}
1822	132883	100576	209888	Tumor	#ff2200	Unknown	2025-07-09 20:53:26.585	rectangle selection	{"x1": 99622.05541848902, "y1": 209392.82798694918, "x2": 103386.28239528475, "y2": 212405.25763038895}
1823	132898	102752	210912	Tumor	#ff2200	Unknown	2025-07-09 20:53:26.585	rectangle selection	{"x1": 99622.05541848902, "y1": 209392.82798694918, "x2": 103386.28239528475, "y2": 212405.25763038895}
1824	133016	101024	212320	Tumor	#ff2200	Unknown	2025-07-09 20:53:26.585	rectangle selection	{"x1": 99622.05541848902, "y1": 209392.82798694918, "x2": 103386.28239528475, "y2": 212405.25763038895}
1825	133036	102752	210304	Tumor	#ff2200	Unknown	2025-07-09 20:53:26.585	rectangle selection	{"x1": 99622.05541848902, "y1": 209392.82798694918, "x2": 103386.28239528475, "y2": 212405.25763038895}
1826	133053	101696	210784	Tumor	#ff2200	Unknown	2025-07-09 20:53:26.585	rectangle selection	{"x1": 99622.05541848902, "y1": 209392.82798694918, "x2": 103386.28239528475, "y2": 212405.25763038895}
1827	133097	100864	211936	Tumor	#ff2200	Unknown	2025-07-09 20:53:26.585	rectangle selection	{"x1": 99622.05541848902, "y1": 209392.82798694918, "x2": 103386.28239528475, "y2": 212405.25763038895}
1828	133206	103008	212352	Tumor	#ff2200	Unknown	2025-07-09 20:53:26.585	rectangle selection	{"x1": 99622.05541848902, "y1": 209392.82798694918, "x2": 103386.28239528475, "y2": 212405.25763038895}
1829	133223	102976	211424	Tumor	#ff2200	Unknown	2025-07-09 20:53:26.585	rectangle selection	{"x1": 99622.05541848902, "y1": 209392.82798694918, "x2": 103386.28239528475, "y2": 212405.25763038895}
1830	133266	102080	209536	Tumor	#ff2200	Unknown	2025-07-09 20:53:26.585	rectangle selection	{"x1": 99622.05541848902, "y1": 209392.82798694918, "x2": 103386.28239528475, "y2": 212405.25763038895}
1831	133322	99872	210464	Tumor	#ff2200	Unknown	2025-07-09 20:53:26.585	rectangle selection	{"x1": 99622.05541848902, "y1": 209392.82798694918, "x2": 103386.28239528475, "y2": 212405.25763038895}
1832	133377	101088	210944	Tumor	#ff2200	Unknown	2025-07-09 20:53:26.585	rectangle selection	{"x1": 99622.05541848902, "y1": 209392.82798694918, "x2": 103386.28239528475, "y2": 212405.25763038895}
1833	133528	101536	210368	Tumor	#ff2200	Unknown	2025-07-09 20:53:26.585	rectangle selection	{"x1": 99622.05541848902, "y1": 209392.82798694918, "x2": 103386.28239528475, "y2": 212405.25763038895}
1834	133569	101728	210528	Tumor	#ff2200	Unknown	2025-07-09 20:53:26.585	rectangle selection	{"x1": 99622.05541848902, "y1": 209392.82798694918, "x2": 103386.28239528475, "y2": 212405.25763038895}
1835	133649	100320	210496	Tumor	#ff2200	Unknown	2025-07-09 20:53:26.585	rectangle selection	{"x1": 99622.05541848902, "y1": 209392.82798694918, "x2": 103386.28239528475, "y2": 212405.25763038895}
1836	133846	102880	211712	Tumor	#ff2200	Unknown	2025-07-09 20:53:26.585	rectangle selection	{"x1": 99622.05541848902, "y1": 209392.82798694918, "x2": 103386.28239528475, "y2": 212405.25763038895}
1837	133869	102432	209568	Tumor	#ff2200	Unknown	2025-07-09 20:53:26.585	rectangle selection	{"x1": 99622.05541848902, "y1": 209392.82798694918, "x2": 103386.28239528475, "y2": 212405.25763038895}
1838	133888	101952	210976	Tumor	#ff2200	Unknown	2025-07-09 20:53:26.585	rectangle selection	{"x1": 99622.05541848902, "y1": 209392.82798694918, "x2": 103386.28239528475, "y2": 212405.25763038895}
1839	133913	101728	210144	Tumor	#ff2200	Unknown	2025-07-09 20:53:26.585	rectangle selection	{"x1": 99622.05541848902, "y1": 209392.82798694918, "x2": 103386.28239528475, "y2": 212405.25763038895}
1840	133941	101504	211936	Tumor	#ff2200	Unknown	2025-07-09 20:53:26.585	rectangle selection	{"x1": 99622.05541848902, "y1": 209392.82798694918, "x2": 103386.28239528475, "y2": 212405.25763038895}
1841	133948	102368	210144	Tumor	#ff2200	Unknown	2025-07-09 20:53:26.585	rectangle selection	{"x1": 99622.05541848902, "y1": 209392.82798694918, "x2": 103386.28239528475, "y2": 212405.25763038895}
1842	133978	100416	211200	Tumor	#ff2200	Unknown	2025-07-09 20:53:26.585	rectangle selection	{"x1": 99622.05541848902, "y1": 209392.82798694918, "x2": 103386.28239528475, "y2": 212405.25763038895}
1843	133980	100704	210656	Tumor	#ff2200	Unknown	2025-07-09 20:53:26.585	rectangle selection	{"x1": 99622.05541848902, "y1": 209392.82798694918, "x2": 103386.28239528475, "y2": 212405.25763038895}
1844	134026	102688	211296	Tumor	#ff2200	Unknown	2025-07-09 20:53:26.585	rectangle selection	{"x1": 99622.05541848902, "y1": 209392.82798694918, "x2": 103386.28239528475, "y2": 212405.25763038895}
1845	134113	101024	211232	Tumor	#ff2200	Unknown	2025-07-09 20:53:26.585	rectangle selection	{"x1": 99622.05541848902, "y1": 209392.82798694918, "x2": 103386.28239528475, "y2": 212405.25763038895}
1846	134124	100512	211616	Tumor	#ff2200	Unknown	2025-07-09 20:53:26.585	rectangle selection	{"x1": 99622.05541848902, "y1": 209392.82798694918, "x2": 103386.28239528475, "y2": 212405.25763038895}
1847	134219	101376	211648	Tumor	#ff2200	Unknown	2025-07-09 20:53:26.585	rectangle selection	{"x1": 99622.05541848902, "y1": 209392.82798694918, "x2": 103386.28239528475, "y2": 212405.25763038895}
1848	134248	103328	210624	Tumor	#ff2200	Unknown	2025-07-09 20:53:26.585	rectangle selection	{"x1": 99622.05541848902, "y1": 209392.82798694918, "x2": 103386.28239528475, "y2": 212405.25763038895}
1849	134258	101696	209728	Tumor	#ff2200	Unknown	2025-07-09 20:53:26.585	rectangle selection	{"x1": 99622.05541848902, "y1": 209392.82798694918, "x2": 103386.28239528475, "y2": 212405.25763038895}
1850	134336	103136	211136	Tumor	#ff2200	Unknown	2025-07-09 20:53:26.585	rectangle selection	{"x1": 99622.05541848902, "y1": 209392.82798694918, "x2": 103386.28239528475, "y2": 212405.25763038895}
1851	134392	101792	210368	Tumor	#ff2200	Unknown	2025-07-09 20:53:26.585	rectangle selection	{"x1": 99622.05541848902, "y1": 209392.82798694918, "x2": 103386.28239528475, "y2": 212405.25763038895}
1852	134408	103296	210112	Tumor	#ff2200	Unknown	2025-07-09 20:53:26.585	rectangle selection	{"x1": 99622.05541848902, "y1": 209392.82798694918, "x2": 103386.28239528475, "y2": 212405.25763038895}
1853	134480	100960	210592	Tumor	#ff2200	Unknown	2025-07-09 20:53:26.585	rectangle selection	{"x1": 99622.05541848902, "y1": 209392.82798694918, "x2": 103386.28239528475, "y2": 212405.25763038895}
1854	134525	103136	212064	Tumor	#ff2200	Unknown	2025-07-09 20:53:26.585	rectangle selection	{"x1": 99622.05541848902, "y1": 209392.82798694918, "x2": 103386.28239528475, "y2": 212405.25763038895}
1855	134539	102464	210752	Tumor	#ff2200	Unknown	2025-07-09 20:53:26.585	rectangle selection	{"x1": 99622.05541848902, "y1": 209392.82798694918, "x2": 103386.28239528475, "y2": 212405.25763038895}
1856	134556	102400	212320	Tumor	#ff2200	Unknown	2025-07-09 20:53:26.585	rectangle selection	{"x1": 99622.05541848902, "y1": 209392.82798694918, "x2": 103386.28239528475, "y2": 212405.25763038895}
1857	134699	102816	211200	Tumor	#ff2200	Unknown	2025-07-09 20:53:26.585	rectangle selection	{"x1": 99622.05541848902, "y1": 209392.82798694918, "x2": 103386.28239528475, "y2": 212405.25763038895}
1858	135103	102784	211488	Tumor	#ff2200	Unknown	2025-07-09 20:53:26.585	rectangle selection	{"x1": 99622.05541848902, "y1": 209392.82798694918, "x2": 103386.28239528475, "y2": 212405.25763038895}
1859	135133	102656	212000	Tumor	#ff2200	Unknown	2025-07-09 20:53:26.585	rectangle selection	{"x1": 99622.05541848902, "y1": 209392.82798694918, "x2": 103386.28239528475, "y2": 212405.25763038895}
1860	135397	102624	209856	Tumor	#ff2200	Unknown	2025-07-09 20:53:26.585	rectangle selection	{"x1": 99622.05541848902, "y1": 209392.82798694918, "x2": 103386.28239528475, "y2": 212405.25763038895}
1861	110709	96608	204608	Tumor	#ff2200	Unknown	2025-07-09 20:53:36.592	rectangle selection	{"x1": 95468.4193889158, "y1": 204524.37060979038, "x2": 97928.80862605874, "y2": 209177.6094885133}
1862	111221	97056	204640	Tumor	#ff2200	Unknown	2025-07-09 20:53:36.592	rectangle selection	{"x1": 95468.4193889158, "y1": 204524.37060979038, "x2": 97928.80862605874, "y2": 209177.6094885133}
1863	111235	95552	204704	Tumor	#ff2200	Unknown	2025-07-09 20:53:36.592	rectangle selection	{"x1": 95468.4193889158, "y1": 204524.37060979038, "x2": 97928.80862605874, "y2": 209177.6094885133}
1864	111602	96384	204576	Tumor	#ff2200	Unknown	2025-07-09 20:53:36.592	rectangle selection	{"x1": 95468.4193889158, "y1": 204524.37060979038, "x2": 97928.80862605874, "y2": 209177.6094885133}
1865	111769	96832	204704	Tumor	#ff2200	Unknown	2025-07-09 20:53:36.592	rectangle selection	{"x1": 95468.4193889158, "y1": 204524.37060979038, "x2": 97928.80862605874, "y2": 209177.6094885133}
1866	131800	97472	208384	Tumor	#ff2200	Unknown	2025-07-09 20:53:36.592	rectangle selection	{"x1": 95468.4193889158, "y1": 204524.37060979038, "x2": 97928.80862605874, "y2": 209177.6094885133}
1867	131946	96064	205888	Tumor	#ff2200	Unknown	2025-07-09 20:53:36.592	rectangle selection	{"x1": 95468.4193889158, "y1": 204524.37060979038, "x2": 97928.80862605874, "y2": 209177.6094885133}
1868	131950	96832	205280	Tumor	#ff2200	Unknown	2025-07-09 20:53:36.592	rectangle selection	{"x1": 95468.4193889158, "y1": 204524.37060979038, "x2": 97928.80862605874, "y2": 209177.6094885133}
1869	131955	96192	206528	Tumor	#ff2200	Unknown	2025-07-09 20:53:36.592	rectangle selection	{"x1": 95468.4193889158, "y1": 204524.37060979038, "x2": 97928.80862605874, "y2": 209177.6094885133}
1870	132125	95872	208672	Tumor	#ff2200	Unknown	2025-07-09 20:53:36.592	rectangle selection	{"x1": 95468.4193889158, "y1": 204524.37060979038, "x2": 97928.80862605874, "y2": 209177.6094885133}
1871	132133	97664	207488	Tumor	#ff2200	Unknown	2025-07-09 20:53:36.592	rectangle selection	{"x1": 95468.4193889158, "y1": 204524.37060979038, "x2": 97928.80862605874, "y2": 209177.6094885133}
1872	132198	97216	207616	Tumor	#ff2200	Unknown	2025-07-09 20:53:36.592	rectangle selection	{"x1": 95468.4193889158, "y1": 204524.37060979038, "x2": 97928.80862605874, "y2": 209177.6094885133}
1873	132230	97568	207904	Tumor	#ff2200	Unknown	2025-07-09 20:53:36.592	rectangle selection	{"x1": 95468.4193889158, "y1": 204524.37060979038, "x2": 97928.80862605874, "y2": 209177.6094885133}
1874	132238	96256	205568	Tumor	#ff2200	Unknown	2025-07-09 20:53:36.592	rectangle selection	{"x1": 95468.4193889158, "y1": 204524.37060979038, "x2": 97928.80862605874, "y2": 209177.6094885133}
1875	132246	97344	206048	Tumor	#ff2200	Unknown	2025-07-09 20:53:36.592	rectangle selection	{"x1": 95468.4193889158, "y1": 204524.37060979038, "x2": 97928.80862605874, "y2": 209177.6094885133}
1876	132270	97344	207040	Tumor	#ff2200	Unknown	2025-07-09 20:53:36.592	rectangle selection	{"x1": 95468.4193889158, "y1": 204524.37060979038, "x2": 97928.80862605874, "y2": 209177.6094885133}
1877	132291	96640	206048	Tumor	#ff2200	Unknown	2025-07-09 20:53:36.592	rectangle selection	{"x1": 95468.4193889158, "y1": 204524.37060979038, "x2": 97928.80862605874, "y2": 209177.6094885133}
1878	132326	96608	206496	Tumor	#ff2200	Unknown	2025-07-09 20:53:36.592	rectangle selection	{"x1": 95468.4193889158, "y1": 204524.37060979038, "x2": 97928.80862605874, "y2": 209177.6094885133}
1879	132363	96096	208032	Tumor	#ff2200	Unknown	2025-07-09 20:53:36.592	rectangle selection	{"x1": 95468.4193889158, "y1": 204524.37060979038, "x2": 97928.80862605874, "y2": 209177.6094885133}
1880	132368	97824	205536	Tumor	#ff2200	Unknown	2025-07-09 20:53:36.592	rectangle selection	{"x1": 95468.4193889158, "y1": 204524.37060979038, "x2": 97928.80862605874, "y2": 209177.6094885133}
1881	132420	97600	206560	Tumor	#ff2200	Unknown	2025-07-09 20:53:36.592	rectangle selection	{"x1": 95468.4193889158, "y1": 204524.37060979038, "x2": 97928.80862605874, "y2": 209177.6094885133}
1882	132450	96768	205664	Tumor	#ff2200	Unknown	2025-07-09 20:53:36.592	rectangle selection	{"x1": 95468.4193889158, "y1": 204524.37060979038, "x2": 97928.80862605874, "y2": 209177.6094885133}
1883	132496	97824	206464	Tumor	#ff2200	Unknown	2025-07-09 20:53:36.592	rectangle selection	{"x1": 95468.4193889158, "y1": 204524.37060979038, "x2": 97928.80862605874, "y2": 209177.6094885133}
1884	132825	95968	205152	Tumor	#ff2200	Unknown	2025-07-09 20:53:36.592	rectangle selection	{"x1": 95468.4193889158, "y1": 204524.37060979038, "x2": 97928.80862605874, "y2": 209177.6094885133}
1885	132833	96672	208064	Tumor	#ff2200	Unknown	2025-07-09 20:53:36.592	rectangle selection	{"x1": 95468.4193889158, "y1": 204524.37060979038, "x2": 97928.80862605874, "y2": 209177.6094885133}
1886	132842	95648	205664	Tumor	#ff2200	Unknown	2025-07-09 20:53:36.592	rectangle selection	{"x1": 95468.4193889158, "y1": 204524.37060979038, "x2": 97928.80862605874, "y2": 209177.6094885133}
1887	133030	96800	208448	Tumor	#ff2200	Unknown	2025-07-09 20:53:36.592	rectangle selection	{"x1": 95468.4193889158, "y1": 204524.37060979038, "x2": 97928.80862605874, "y2": 209177.6094885133}
1888	133046	96640	207072	Tumor	#ff2200	Unknown	2025-07-09 20:53:36.592	rectangle selection	{"x1": 95468.4193889158, "y1": 204524.37060979038, "x2": 97928.80862605874, "y2": 209177.6094885133}
1889	133063	95488	206720	Tumor	#ff2200	Unknown	2025-07-09 20:53:36.592	rectangle selection	{"x1": 95468.4193889158, "y1": 204524.37060979038, "x2": 97928.80862605874, "y2": 209177.6094885133}
1890	133106	96480	207488	Tumor	#ff2200	Unknown	2025-07-09 20:53:36.592	rectangle selection	{"x1": 95468.4193889158, "y1": 204524.37060979038, "x2": 97928.80862605874, "y2": 209177.6094885133}
1891	133115	95776	207744	Tumor	#ff2200	Unknown	2025-07-09 20:53:36.592	rectangle selection	{"x1": 95468.4193889158, "y1": 204524.37060979038, "x2": 97928.80862605874, "y2": 209177.6094885133}
1892	133146	97440	205408	Tumor	#ff2200	Unknown	2025-07-09 20:53:36.592	rectangle selection	{"x1": 95468.4193889158, "y1": 204524.37060979038, "x2": 97928.80862605874, "y2": 209177.6094885133}
1893	133412	97664	206016	Tumor	#ff2200	Unknown	2025-07-09 20:53:36.592	rectangle selection	{"x1": 95468.4193889158, "y1": 204524.37060979038, "x2": 97928.80862605874, "y2": 209177.6094885133}
1894	133511	97920	209152	Tumor	#ff2200	Unknown	2025-07-09 20:53:36.592	rectangle selection	{"x1": 95468.4193889158, "y1": 204524.37060979038, "x2": 97928.80862605874, "y2": 209177.6094885133}
1895	133687	95840	209024	Tumor	#ff2200	Unknown	2025-07-09 20:53:36.592	rectangle selection	{"x1": 95468.4193889158, "y1": 204524.37060979038, "x2": 97928.80862605874, "y2": 209177.6094885133}
1896	133693	97440	208736	Tumor	#ff2200	Unknown	2025-07-09 20:53:36.592	rectangle selection	{"x1": 95468.4193889158, "y1": 204524.37060979038, "x2": 97928.80862605874, "y2": 209177.6094885133}
1897	133950	97056	208768	Tumor	#ff2200	Unknown	2025-07-09 20:53:36.592	rectangle selection	{"x1": 95468.4193889158, "y1": 204524.37060979038, "x2": 97928.80862605874, "y2": 209177.6094885133}
1898	134136	97152	207872	Tumor	#ff2200	Unknown	2025-07-09 20:53:36.592	rectangle selection	{"x1": 95468.4193889158, "y1": 204524.37060979038, "x2": 97928.80862605874, "y2": 209177.6094885133}
1899	134265	96448	207744	Tumor	#ff2200	Unknown	2025-07-09 20:53:36.592	rectangle selection	{"x1": 95468.4193889158, "y1": 204524.37060979038, "x2": 97928.80862605874, "y2": 209177.6094885133}
1900	134565	96384	208832	Tumor	#ff2200	Unknown	2025-07-09 20:53:36.592	rectangle selection	{"x1": 95468.4193889158, "y1": 204524.37060979038, "x2": 97928.80862605874, "y2": 209177.6094885133}
1901	134611	95904	207424	Tumor	#ff2200	Unknown	2025-07-09 20:53:36.592	rectangle selection	{"x1": 95468.4193889158, "y1": 204524.37060979038, "x2": 97928.80862605874, "y2": 209177.6094885133}
1902	134689	96608	208800	Tumor	#ff2200	Unknown	2025-07-09 20:53:36.592	rectangle selection	{"x1": 95468.4193889158, "y1": 204524.37060979038, "x2": 97928.80862605874, "y2": 209177.6094885133}
1903	134709	96768	207328	Tumor	#ff2200	Unknown	2025-07-09 20:53:36.592	rectangle selection	{"x1": 95468.4193889158, "y1": 204524.37060979038, "x2": 97928.80862605874, "y2": 209177.6094885133}
1904	134731	96000	206912	Tumor	#ff2200	Unknown	2025-07-09 20:53:36.592	rectangle selection	{"x1": 95468.4193889158, "y1": 204524.37060979038, "x2": 97928.80862605874, "y2": 209177.6094885133}
1905	134911	97664	204928	Tumor	#ff2200	Unknown	2025-07-09 20:53:36.592	rectangle selection	{"x1": 95468.4193889158, "y1": 204524.37060979038, "x2": 97928.80862605874, "y2": 209177.6094885133}
1906	134975	97216	208192	Tumor	#ff2200	Unknown	2025-07-09 20:53:36.592	rectangle selection	{"x1": 95468.4193889158, "y1": 204524.37060979038, "x2": 97928.80862605874, "y2": 209177.6094885133}
1907	134995	97152	205824	Tumor	#ff2200	Unknown	2025-07-09 20:53:36.592	rectangle selection	{"x1": 95468.4193889158, "y1": 204524.37060979038, "x2": 97928.80862605874, "y2": 209177.6094885133}
1908	135015	96256	207744	Tumor	#ff2200	Unknown	2025-07-09 20:53:36.592	rectangle selection	{"x1": 95468.4193889158, "y1": 204524.37060979038, "x2": 97928.80862605874, "y2": 209177.6094885133}
1909	135092	96640	206784	Tumor	#ff2200	Unknown	2025-07-09 20:53:36.592	rectangle selection	{"x1": 95468.4193889158, "y1": 204524.37060979038, "x2": 97928.80862605874, "y2": 209177.6094885133}
1910	135132	96192	208320	Tumor	#ff2200	Unknown	2025-07-09 20:53:36.592	rectangle selection	{"x1": 95468.4193889158, "y1": 204524.37060979038, "x2": 97928.80862605874, "y2": 209177.6094885133}
1911	135367	96384	205120	Tumor	#ff2200	Unknown	2025-07-09 20:53:36.592	rectangle selection	{"x1": 95468.4193889158, "y1": 204524.37060979038, "x2": 97928.80862605874, "y2": 209177.6094885133}
1912	131796	111872	232352	Tumor	#ff2200	Unknown	2025-07-09 20:54:00.137	rectangle selection	{"x1": 108544.55931542993, "y1": 220397.0317028151, "x2": 112378.98759995872, "y2": 232546.01790637476}
1913	131975	111424	232032	Tumor	#ff2200	Unknown	2025-07-09 20:54:00.137	rectangle selection	{"x1": 108544.55931542993, "y1": 220397.0317028151, "x2": 112378.98759995872, "y2": 232546.01790637476}
1914	132121	112256	229824	Tumor	#ff2200	Unknown	2025-07-09 20:54:00.137	rectangle selection	{"x1": 108544.55931542993, "y1": 220397.0317028151, "x2": 112378.98759995872, "y2": 232546.01790637476}
1915	132158	111680	221216	Tumor	#ff2200	Unknown	2025-07-09 20:54:00.138	rectangle selection	{"x1": 108544.55931542993, "y1": 220397.0317028151, "x2": 112378.98759995872, "y2": 232546.01790637476}
1916	132229	110944	228384	Tumor	#ff2200	Unknown	2025-07-09 20:54:00.138	rectangle selection	{"x1": 108544.55931542993, "y1": 220397.0317028151, "x2": 112378.98759995872, "y2": 232546.01790637476}
1917	132234	110176	228608	Tumor	#ff2200	Unknown	2025-07-09 20:54:00.138	rectangle selection	{"x1": 108544.55931542993, "y1": 220397.0317028151, "x2": 112378.98759995872, "y2": 232546.01790637476}
1918	132239	110784	224384	Tumor	#ff2200	Unknown	2025-07-09 20:54:00.138	rectangle selection	{"x1": 108544.55931542993, "y1": 220397.0317028151, "x2": 112378.98759995872, "y2": 232546.01790637476}
1919	132249	111680	224704	Tumor	#ff2200	Unknown	2025-07-09 20:54:00.138	rectangle selection	{"x1": 108544.55931542993, "y1": 220397.0317028151, "x2": 112378.98759995872, "y2": 232546.01790637476}
1920	132261	110816	230112	Tumor	#ff2200	Unknown	2025-07-09 20:54:00.138	rectangle selection	{"x1": 108544.55931542993, "y1": 220397.0317028151, "x2": 112378.98759995872, "y2": 232546.01790637476}
1921	132313	110624	231616	Tumor	#ff2200	Unknown	2025-07-09 20:54:00.138	rectangle selection	{"x1": 108544.55931542993, "y1": 220397.0317028151, "x2": 112378.98759995872, "y2": 232546.01790637476}
1922	132316	111936	230080	Tumor	#ff2200	Unknown	2025-07-09 20:54:00.138	rectangle selection	{"x1": 108544.55931542993, "y1": 220397.0317028151, "x2": 112378.98759995872, "y2": 232546.01790637476}
1923	132328	110688	229760	Tumor	#ff2200	Unknown	2025-07-09 20:54:00.138	rectangle selection	{"x1": 108544.55931542993, "y1": 220397.0317028151, "x2": 112378.98759995872, "y2": 232546.01790637476}
1924	132348	108704	225536	Tumor	#ff2200	Unknown	2025-07-09 20:54:00.138	rectangle selection	{"x1": 108544.55931542993, "y1": 220397.0317028151, "x2": 112378.98759995872, "y2": 232546.01790637476}
1925	132403	109792	226496	Tumor	#ff2200	Unknown	2025-07-09 20:54:00.138	rectangle selection	{"x1": 108544.55931542993, "y1": 220397.0317028151, "x2": 112378.98759995872, "y2": 232546.01790637476}
1926	132416	111904	224576	Tumor	#ff2200	Unknown	2025-07-09 20:54:00.138	rectangle selection	{"x1": 108544.55931542993, "y1": 220397.0317028151, "x2": 112378.98759995872, "y2": 232546.01790637476}
1927	132472	110848	224992	Tumor	#ff2200	Unknown	2025-07-09 20:54:00.138	rectangle selection	{"x1": 108544.55931542993, "y1": 220397.0317028151, "x2": 112378.98759995872, "y2": 232546.01790637476}
1928	132488	111552	228832	Tumor	#ff2200	Unknown	2025-07-09 20:54:00.138	rectangle selection	{"x1": 108544.55931542993, "y1": 220397.0317028151, "x2": 112378.98759995872, "y2": 232546.01790637476}
1929	132490	110048	229088	Tumor	#ff2200	Unknown	2025-07-09 20:54:00.138	rectangle selection	{"x1": 108544.55931542993, "y1": 220397.0317028151, "x2": 112378.98759995872, "y2": 232546.01790637476}
1930	132494	110208	226688	Tumor	#ff2200	Unknown	2025-07-09 20:54:00.138	rectangle selection	{"x1": 108544.55931542993, "y1": 220397.0317028151, "x2": 112378.98759995872, "y2": 232546.01790637476}
1931	132499	111776	222944	Tumor	#ff2200	Unknown	2025-07-09 20:54:00.138	rectangle selection	{"x1": 108544.55931542993, "y1": 220397.0317028151, "x2": 112378.98759995872, "y2": 232546.01790637476}
1932	132566	110496	220448	Tumor	#ff2200	Unknown	2025-07-09 20:54:00.138	rectangle selection	{"x1": 108544.55931542993, "y1": 220397.0317028151, "x2": 112378.98759995872, "y2": 232546.01790637476}
1933	132630	108608	222144	Tumor	#ff2200	Unknown	2025-07-09 20:54:00.138	rectangle selection	{"x1": 108544.55931542993, "y1": 220397.0317028151, "x2": 112378.98759995872, "y2": 232546.01790637476}
1934	132637	111328	224320	Tumor	#ff2200	Unknown	2025-07-09 20:54:00.138	rectangle selection	{"x1": 108544.55931542993, "y1": 220397.0317028151, "x2": 112378.98759995872, "y2": 232546.01790637476}
1935	132641	110336	224960	Tumor	#ff2200	Unknown	2025-07-09 20:54:00.138	rectangle selection	{"x1": 108544.55931542993, "y1": 220397.0317028151, "x2": 112378.98759995872, "y2": 232546.01790637476}
1936	132670	112128	224096	Tumor	#ff2200	Unknown	2025-07-09 20:54:00.138	rectangle selection	{"x1": 108544.55931542993, "y1": 220397.0317028151, "x2": 112378.98759995872, "y2": 232546.01790637476}
1937	132679	109152	232512	Tumor	#ff2200	Unknown	2025-07-09 20:54:00.138	rectangle selection	{"x1": 108544.55931542993, "y1": 220397.0317028151, "x2": 112378.98759995872, "y2": 232546.01790637476}
1938	132685	111296	224672	Tumor	#ff2200	Unknown	2025-07-09 20:54:00.138	rectangle selection	{"x1": 108544.55931542993, "y1": 220397.0317028151, "x2": 112378.98759995872, "y2": 232546.01790637476}
1939	132697	110080	229664	Tumor	#ff2200	Unknown	2025-07-09 20:54:00.138	rectangle selection	{"x1": 108544.55931542993, "y1": 220397.0317028151, "x2": 112378.98759995872, "y2": 232546.01790637476}
1940	132700	108608	223072	Tumor	#ff2200	Unknown	2025-07-09 20:54:00.138	rectangle selection	{"x1": 108544.55931542993, "y1": 220397.0317028151, "x2": 112378.98759995872, "y2": 232546.01790637476}
1941	132751	109152	224800	Tumor	#ff2200	Unknown	2025-07-09 20:54:00.138	rectangle selection	{"x1": 108544.55931542993, "y1": 220397.0317028151, "x2": 112378.98759995872, "y2": 232546.01790637476}
1942	132755	109600	227008	Tumor	#ff2200	Unknown	2025-07-09 20:54:00.138	rectangle selection	{"x1": 108544.55931542993, "y1": 220397.0317028151, "x2": 112378.98759995872, "y2": 232546.01790637476}
1943	132821	109728	223968	Tumor	#ff2200	Unknown	2025-07-09 20:54:00.138	rectangle selection	{"x1": 108544.55931542993, "y1": 220397.0317028151, "x2": 112378.98759995872, "y2": 232546.01790637476}
1944	132822	111136	225472	Tumor	#ff2200	Unknown	2025-07-09 20:54:00.138	rectangle selection	{"x1": 108544.55931542993, "y1": 220397.0317028151, "x2": 112378.98759995872, "y2": 232546.01790637476}
1945	132840	110016	222432	Tumor	#ff2200	Unknown	2025-07-09 20:54:00.138	rectangle selection	{"x1": 108544.55931542993, "y1": 220397.0317028151, "x2": 112378.98759995872, "y2": 232546.01790637476}
1946	132875	109504	226592	Tumor	#ff2200	Unknown	2025-07-09 20:54:00.138	rectangle selection	{"x1": 108544.55931542993, "y1": 220397.0317028151, "x2": 112378.98759995872, "y2": 232546.01790637476}
1947	132889	108640	223872	Tumor	#ff2200	Unknown	2025-07-09 20:54:00.138	rectangle selection	{"x1": 108544.55931542993, "y1": 220397.0317028151, "x2": 112378.98759995872, "y2": 232546.01790637476}
1948	132899	109728	226144	Tumor	#ff2200	Unknown	2025-07-09 20:54:00.138	rectangle selection	{"x1": 108544.55931542993, "y1": 220397.0317028151, "x2": 112378.98759995872, "y2": 232546.01790637476}
1949	132933	112192	228352	Tumor	#ff2200	Unknown	2025-07-09 20:54:00.138	rectangle selection	{"x1": 108544.55931542993, "y1": 220397.0317028151, "x2": 112378.98759995872, "y2": 232546.01790637476}
1950	132943	110304	231296	Tumor	#ff2200	Unknown	2025-07-09 20:54:00.138	rectangle selection	{"x1": 108544.55931542993, "y1": 220397.0317028151, "x2": 112378.98759995872, "y2": 232546.01790637476}
1951	132948	111712	228640	Tumor	#ff2200	Unknown	2025-07-09 20:54:00.138	rectangle selection	{"x1": 108544.55931542993, "y1": 220397.0317028151, "x2": 112378.98759995872, "y2": 232546.01790637476}
1952	132957	111168	231136	Tumor	#ff2200	Unknown	2025-07-09 20:54:00.138	rectangle selection	{"x1": 108544.55931542993, "y1": 220397.0317028151, "x2": 112378.98759995872, "y2": 232546.01790637476}
1953	132960	109184	226688	Tumor	#ff2200	Unknown	2025-07-09 20:54:00.138	rectangle selection	{"x1": 108544.55931542993, "y1": 220397.0317028151, "x2": 112378.98759995872, "y2": 232546.01790637476}
1954	132973	112032	225952	Tumor	#ff2200	Unknown	2025-07-09 20:54:00.138	rectangle selection	{"x1": 108544.55931542993, "y1": 220397.0317028151, "x2": 112378.98759995872, "y2": 232546.01790637476}
1955	132984	108928	229280	Tumor	#ff2200	Unknown	2025-07-09 20:54:00.138	rectangle selection	{"x1": 108544.55931542993, "y1": 220397.0317028151, "x2": 112378.98759995872, "y2": 232546.01790637476}
1956	132990	109184	226272	Tumor	#ff2200	Unknown	2025-07-09 20:54:00.138	rectangle selection	{"x1": 108544.55931542993, "y1": 220397.0317028151, "x2": 112378.98759995872, "y2": 232546.01790637476}
1957	132999	109568	220800	Tumor	#ff2200	Unknown	2025-07-09 20:54:00.138	rectangle selection	{"x1": 108544.55931542993, "y1": 220397.0317028151, "x2": 112378.98759995872, "y2": 232546.01790637476}
1958	133009	110752	227552	Tumor	#ff2200	Unknown	2025-07-09 20:54:00.138	rectangle selection	{"x1": 108544.55931542993, "y1": 220397.0317028151, "x2": 112378.98759995872, "y2": 232546.01790637476}
1959	133017	110304	222400	Tumor	#ff2200	Unknown	2025-07-09 20:54:00.138	rectangle selection	{"x1": 108544.55931542993, "y1": 220397.0317028151, "x2": 112378.98759995872, "y2": 232546.01790637476}
1960	133019	108704	229536	Tumor	#ff2200	Unknown	2025-07-09 20:54:00.138	rectangle selection	{"x1": 108544.55931542993, "y1": 220397.0317028151, "x2": 112378.98759995872, "y2": 232546.01790637476}
1961	133020	111072	227840	Tumor	#ff2200	Unknown	2025-07-09 20:54:00.138	rectangle selection	{"x1": 108544.55931542993, "y1": 220397.0317028151, "x2": 112378.98759995872, "y2": 232546.01790637476}
1962	133041	109536	224864	Tumor	#ff2200	Unknown	2025-07-09 20:54:00.138	rectangle selection	{"x1": 108544.55931542993, "y1": 220397.0317028151, "x2": 112378.98759995872, "y2": 232546.01790637476}
1963	133055	110400	225312	Tumor	#ff2200	Unknown	2025-07-09 20:54:00.138	rectangle selection	{"x1": 108544.55931542993, "y1": 220397.0317028151, "x2": 112378.98759995872, "y2": 232546.01790637476}
1964	133059	109056	221152	Tumor	#ff2200	Unknown	2025-07-09 20:54:00.138	rectangle selection	{"x1": 108544.55931542993, "y1": 220397.0317028151, "x2": 112378.98759995872, "y2": 232546.01790637476}
1965	133065	109248	224384	Tumor	#ff2200	Unknown	2025-07-09 20:54:00.138	rectangle selection	{"x1": 108544.55931542993, "y1": 220397.0317028151, "x2": 112378.98759995872, "y2": 232546.01790637476}
1966	133066	111904	223712	Tumor	#ff2200	Unknown	2025-07-09 20:54:00.138	rectangle selection	{"x1": 108544.55931542993, "y1": 220397.0317028151, "x2": 112378.98759995872, "y2": 232546.01790637476}
1967	133085	111904	227680	Tumor	#ff2200	Unknown	2025-07-09 20:54:00.138	rectangle selection	{"x1": 108544.55931542993, "y1": 220397.0317028151, "x2": 112378.98759995872, "y2": 232546.01790637476}
1968	133086	108864	227648	Tumor	#ff2200	Unknown	2025-07-09 20:54:00.138	rectangle selection	{"x1": 108544.55931542993, "y1": 220397.0317028151, "x2": 112378.98759995872, "y2": 232546.01790637476}
1969	133101	112320	226752	Tumor	#ff2200	Unknown	2025-07-09 20:54:00.138	rectangle selection	{"x1": 108544.55931542993, "y1": 220397.0317028151, "x2": 112378.98759995872, "y2": 232546.01790637476}
1970	133104	110048	221568	Tumor	#ff2200	Unknown	2025-07-09 20:54:00.138	rectangle selection	{"x1": 108544.55931542993, "y1": 220397.0317028151, "x2": 112378.98759995872, "y2": 232546.01790637476}
1971	133105	110912	226048	Tumor	#ff2200	Unknown	2025-07-09 20:54:00.138	rectangle selection	{"x1": 108544.55931542993, "y1": 220397.0317028151, "x2": 112378.98759995872, "y2": 232546.01790637476}
1972	133127	111008	224672	Tumor	#ff2200	Unknown	2025-07-09 20:54:00.138	rectangle selection	{"x1": 108544.55931542993, "y1": 220397.0317028151, "x2": 112378.98759995872, "y2": 232546.01790637476}
1973	133129	109056	231616	Tumor	#ff2200	Unknown	2025-07-09 20:54:00.138	rectangle selection	{"x1": 108544.55931542993, "y1": 220397.0317028151, "x2": 112378.98759995872, "y2": 232546.01790637476}
1974	133157	111008	231776	Tumor	#ff2200	Unknown	2025-07-09 20:54:00.138	rectangle selection	{"x1": 108544.55931542993, "y1": 220397.0317028151, "x2": 112378.98759995872, "y2": 232546.01790637476}
1975	133162	108672	221344	Tumor	#ff2200	Unknown	2025-07-09 20:54:00.138	rectangle selection	{"x1": 108544.55931542993, "y1": 220397.0317028151, "x2": 112378.98759995872, "y2": 232546.01790637476}
1976	133170	110144	220704	Tumor	#ff2200	Unknown	2025-07-09 20:54:00.138	rectangle selection	{"x1": 108544.55931542993, "y1": 220397.0317028151, "x2": 112378.98759995872, "y2": 232546.01790637476}
1977	133172	112160	224992	Tumor	#ff2200	Unknown	2025-07-09 20:54:00.138	rectangle selection	{"x1": 108544.55931542993, "y1": 220397.0317028151, "x2": 112378.98759995872, "y2": 232546.01790637476}
1978	133183	111680	229408	Tumor	#ff2200	Unknown	2025-07-09 20:54:00.138	rectangle selection	{"x1": 108544.55931542993, "y1": 220397.0317028151, "x2": 112378.98759995872, "y2": 232546.01790637476}
1979	133196	109312	229472	Tumor	#ff2200	Unknown	2025-07-09 20:54:00.138	rectangle selection	{"x1": 108544.55931542993, "y1": 220397.0317028151, "x2": 112378.98759995872, "y2": 232546.01790637476}
1980	133199	111360	229120	Tumor	#ff2200	Unknown	2025-07-09 20:54:00.138	rectangle selection	{"x1": 108544.55931542993, "y1": 220397.0317028151, "x2": 112378.98759995872, "y2": 232546.01790637476}
1981	133235	110304	221600	Tumor	#ff2200	Unknown	2025-07-09 20:54:00.138	rectangle selection	{"x1": 108544.55931542993, "y1": 220397.0317028151, "x2": 112378.98759995872, "y2": 232546.01790637476}
1982	133277	110240	221120	Tumor	#ff2200	Unknown	2025-07-09 20:54:00.138	rectangle selection	{"x1": 108544.55931542993, "y1": 220397.0317028151, "x2": 112378.98759995872, "y2": 232546.01790637476}
1983	133282	110528	221280	Tumor	#ff2200	Unknown	2025-07-09 20:54:00.138	rectangle selection	{"x1": 108544.55931542993, "y1": 220397.0317028151, "x2": 112378.98759995872, "y2": 232546.01790637476}
1984	133286	109952	226016	Tumor	#ff2200	Unknown	2025-07-09 20:54:00.138	rectangle selection	{"x1": 108544.55931542993, "y1": 220397.0317028151, "x2": 112378.98759995872, "y2": 232546.01790637476}
1985	133289	109888	230112	Tumor	#ff2200	Unknown	2025-07-09 20:54:00.138	rectangle selection	{"x1": 108544.55931542993, "y1": 220397.0317028151, "x2": 112378.98759995872, "y2": 232546.01790637476}
1986	133291	110368	225920	Tumor	#ff2200	Unknown	2025-07-09 20:54:00.138	rectangle selection	{"x1": 108544.55931542993, "y1": 220397.0317028151, "x2": 112378.98759995872, "y2": 232546.01790637476}
1987	133292	110400	230144	Tumor	#ff2200	Unknown	2025-07-09 20:54:00.138	rectangle selection	{"x1": 108544.55931542993, "y1": 220397.0317028151, "x2": 112378.98759995872, "y2": 232546.01790637476}
1988	133302	112000	228544	Tumor	#ff2200	Unknown	2025-07-09 20:54:00.138	rectangle selection	{"x1": 108544.55931542993, "y1": 220397.0317028151, "x2": 112378.98759995872, "y2": 232546.01790637476}
[truncated: 293 more rows]
