# Supplementary material for: SpatialFinder: a human-in-the-loop vision-language framework for prioritizing high-value regions in spatial transcriptomics
Source: Front Bioinform. 2026 Apr 15;6:1746714. doi: 10.3389/fbinf.2026.1746714 (PMC13124733; doi:10.3389/fbinf.2026.1746714)
Supplement: Supplementary file 2 [file DataSheet4.zip › pathologist_annotations_summary.json]

{
  "total_annotations": 2282,
  "annotation_method": "rectangle selection",
  "classes_annotated": [
    "Lymphocytes",
    "Negative control",
    "Normal_duct",
    "Tumor"
  ]
}
