# Supplementary material for: SpatialFinder: a human-in-the-loop vision-language framework for prioritizing high-value regions in spatial transcriptomics
Source: Front Bioinform. 2026 Apr 15;6:1746714. doi: 10.3389/fbinf.2026.1746714 (PMC13124733; doi:10.3389/fbinf.2026.1746714)
Supplement: Supplementary file 2 [file DataSheet4.zip › summary_statistics.json]

{
  "total_nuclei": 225139,
  "class_distribution": {
    "0": {
      "name": "Negative control",
      "count": 85395,
      "percentage": 37.92990108333074
    },
    "1": {
      "name": "Lymphocytes",
      "count": 13403,
      "percentage": 5.953211127347994
    },
    "2": {
      "name": "Tumor",
      "count": 87128,
      "percentage": 38.69964777315347
    },
    "3": {
      "name": "Normal_duct",
      "count": 39213,
      "percentage": 17.41724001616779
    }
  },
  "spatial_extent": {
    "x_min": 4,
    "x_max": 24724,
    "y_min": 4,
    "y_max": 24096
  },
  "segmentation_probability": {
    "mean": 0.6497043300364466,
    "std": 0.21056830490450715,
    "min": 0.15001243352890015,
    "max": 0.9317219853401184
  }
}
