# Supplementary material for: SpatialFinder: a human-in-the-loop vision-language framework for prioritizing high-value regions in spatial transcriptomics
Source: Front Bioinform. 2026 Apr 15;6:1746714. doi: 10.3389/fbinf.2026.1746714 (PMC13124733; doi:10.3389/fbinf.2026.1746714)
Supplement: Supplementary file 3 [file DataSheet1.zip › README.txt]

# Cell Annotations Data - Kidney

This package contains cell/nuclei annotations for kidney tissue analysis, including pathologist-annotated training data used to train the supervised classifier.

## Files

- `cell_annotations.csv`: Main data file containing spatial positions and classifications for all nuclei (classified by the trained model)
- `pathologist_annotations.csv`: **Pathologist-annotated training data** used to train the supervised classifier (948 annotated nuclei)
- `pathologist_annotations_summary.json`: Summary statistics of pathologist annotations
- `contours_sample.csv`: Sample contours for first 1000 nuclei (for reference format)
- `summary_statistics.json`: Summary statistics of the full dataset
- `class_metadata.json`: Metadata about cell classes, colors, and classification parameters
- `gene_config.json`: **Gene marker configurations used for ground truth computation** (to classify spots with spatial transcriptomics data)
- `scalefactors.json`: Scale factors for spatial coordinate transformations (if available)

## Data Format

### cell_annotations.csv

Columns:
- `nucleus_id`: Unique identifier for each nucleus (0-indexed)
- `centroid_x`: X coordinate of nucleus centroid (pixels)
- `centroid_y`: Y coordinate of nucleus centroid (pixels)
- `class_id`: Numeric class identifier
- `class_name`: Human-readable class name
- `segmentation_probability`: Confidence score for nucleus segmentation (0-1)

### pathologist_annotations.csv

**IMPORTANT**: This file contains the pathologist-annotated training data used to train the supervised classifier. These annotations were manually created by pathologists and represent the ground truth labels.

Columns:
- `annotation_id`: Unique identifier for each annotation (0-indexed)
- `cell_ID`: Original cell/nucleus ID in the dataset
- `centroid_x`: X coordinate of annotated nucleus centroid (pixels)
- `centroid_y`: Y coordinate of annotated nucleus centroid (pixels)
- `cell_class`: Pathologist-assigned cell class name
- `cell_color`: HEX color code associated with the cell class
- `annotator`: Name of the annotator (if available)
- `datetime`: Timestamp when the annotation was created
- `method`: Annotation method used (typically "rectangle selection")
- `region_geometry`: JSON string containing the bounding box coordinates of the annotated region

**Annotation Statistics**:
- Total annotations: 948
- Classes annotated: Negative control, Normal_glomerular_cells, Normal_tubular_cells
- Annotation method: rectangle selection

### gene_config.json

**IMPORTANT**: This file contains gene marker configurations used specifically for **ground truth computation** with spatial transcriptomics data. These gene sets are used to classify spots in spatial transcriptomics datasets, not for the cell/nuclei classification in this package. The gene marker sets are organ-specific and define marker genes for different cell types and tissue structures.

### Class IDs

See class_metadata.json for the complete list of classes and their IDs.

## Coordinate System

Coordinates are in pixel space. To convert to physical units (microns), use the scale factors in `scalefactors.json` (if available):
- `microns_per_pixel`: See scalefactors.json for the specific value

Physical coordinates (microns) = Pixel coordinates × microns_per_pixel

### contours_sample.csv

Sample contours for the first 1000 nuclei. Each nucleus has 32 contour points defining its boundary.
- `nucleus_id`: Matches nucleus_id in cell_annotations.csv
- `contour_point_index`: Index of the contour point (0-31)
- `contour_x`: X coordinate of the contour point
- `contour_y`: Y coordinate of the contour point

## Notes

- This dataset contains 948 pathologist-annotated training nuclei and a larger set of automatically classified nuclei
- Full-resolution embeddings and all contours are not included due to size constraints
- Sample contours are provided for the first 1000 nuclei to demonstrate the format
- The pathologist annotations represent the ground truth labels used for supervised learning
- The gene_config.json file is used for ground truth computation with spatial transcriptomics data (spot classification), not for the cell/nuclei classification provided in this dataset
- For questions or additional data requests, please contact the corresponding author

## Citation

If you use this data, please cite the associated publication.
