# Supplementary material for: SpatialFinder: a human-in-the-loop vision-language framework for prioritizing high-value regions in spatial transcriptomics
Source: Front Bioinform. 2026 Apr 15;6:1746714. doi: 10.3389/fbinf.2026.1746714 (PMC13124733; doi:10.3389/fbinf.2026.1746714)
Supplement: Supplementary file 3 [file DataSheet1.zip › cell_annotations.csv]

nucleus_id	centroid_x	centroid_y	class_id	class_name	segmentation_probability
0	688	706	1	Normal_tubular_cells	0.8944780826568604
1	262	1478	1	Normal_tubular_cells	0.8940361738204956
2	714	468	1	Normal_tubular_cells	0.8938242197036743
3	590	1012	1	Normal_tubular_cells	0.8929514288902283
4	362	16	2	Normal_glomerular_cells	0.8918580412864685
5	454	1454	1	Normal_tubular_cells	0.891337513923645
6	648	626	1	Normal_tubular_cells	0.8905390501022339
7	1210	46	1	Normal_tubular_cells	0.8904752135276794
8	1144	1194	1	Normal_tubular_cells	0.8902481198310852
9	1028	1252	1	Normal_tubular_cells	0.8881446719169617
10	190	896	1	Normal_tubular_cells	0.888134777545929
11	1174	1198	1	Normal_tubular_cells	0.8870967030525208
12	332	1484	1	Normal_tubular_cells	0.8868066072463989
13	1686	1530	1	Normal_tubular_cells	0.8864442110061646
14	146	1490	1	Normal_tubular_cells	0.8856275081634521
15	846	1926	1	Normal_tubular_cells	0.8851155042648315
16	730	386	0	Negative control	0.8850383162498474
17	1152	1222	1	Normal_tubular_cells	0.8849766850471497
18	870	316	1	Normal_tubular_cells	0.8849404454231262
19	406	122	2	Normal_glomerular_cells	0.8848384022712708
20	678	250	1	Normal_tubular_cells	0.8847440481185913
21	626	592	1	Normal_tubular_cells	0.8841410279273987
22	32	108	2	Normal_glomerular_cells	0.8837369680404663
23	1390	1282	1	Normal_tubular_cells	0.8834084272384644
24	582	1466	1	Normal_tubular_cells	0.8826273083686829
25	836	280	0	Negative control	0.8825713992118835
26	846	832	1	Normal_tubular_cells	0.8821309804916382
27	1772	976	1	Normal_tubular_cells	0.8817195892333984
28	1482	1508	2	Normal_glomerular_cells	0.8814069032669067
29	210	760	1	Normal_tubular_cells	0.8808625936508179
30	898	206	1	Normal_tubular_cells	0.8803104758262634
31	278	1272	0	Negative control	0.8799488544464111
32	1858	1700	1	Normal_tubular_cells	0.8792197108268738
33	1894	388	1	Normal_tubular_cells	0.8791440725326538
34	936	1236	2	Normal_glomerular_cells	0.8788893818855286
35	376	350	1	Normal_tubular_cells	0.8784575462341309
36	364	1450	0	Negative control	0.8782973289489746
37	1076	1704	2	Normal_glomerular_cells	0.8782458901405334
38	1136	420	1	Normal_tubular_cells	0.8779694437980652
39	934	1470	0	Negative control	0.8776392936706543
40	1548	1466	2	Normal_glomerular_cells	0.8766015768051147
41	946	1280	1	Normal_tubular_cells	0.8764660954475403
42	1640	1912	1	Normal_tubular_cells	0.8764045834541321
43	138	1408	1	Normal_tubular_cells	0.8761683106422424
44	1686	1564	2	Normal_glomerular_cells	0.875564455986023
45	580	788	1	Normal_tubular_cells	0.8753190636634827
46	462	12	2	Normal_glomerular_cells	0.875152051448822
47	392	1338	0	Negative control	0.8751434683799744
48	878	660	1	Normal_tubular_cells	0.8751352429389954
49	1778	1474	1	Normal_tubular_cells	0.8750476837158203
50	752	666	1	Normal_tubular_cells	0.8746466040611267
51	682	492	1	Normal_tubular_cells	0.8745934367179871
52	1692	1186	2	Normal_glomerular_cells	0.8743591904640198
53	940	1384	1	Normal_tubular_cells	0.8742977380752563
54	84	1176	2	Normal_glomerular_cells	0.8740925192832947
55	556	1492	0	Negative control	0.8740673661231995
56	786	948	2	Normal_glomerular_cells	0.8740196228027344
57	316	1268	0	Negative control	0.8737824559211731
58	1860	130	1	Normal_tubular_cells	0.8731693625450134
59	902	272	1	Normal_tubular_cells	0.8730790615081787
60	1606	180	1	Normal_tubular_cells	0.8726256489753723
61	878	410	1	Normal_tubular_cells	0.8725438714027405
62	688	620	1	Normal_tubular_cells	0.8724572062492371
63	326	24	2	Normal_glomerular_cells	0.8723379969596863
64	316	1296	2	Normal_glomerular_cells	0.8722183704376221
65	314	564	1	Normal_tubular_cells	0.8718957901000977
66	1902	1352	2	Normal_glomerular_cells	0.8718684315681458
67	724	1544	1	Normal_tubular_cells	0.8715616464614868
68	1608	1176	1	Normal_tubular_cells	0.871544599533081
69	296	1426	1	Normal_tubular_cells	0.8715294003486633
70	1352	48	1	Normal_tubular_cells	0.8715217709541321
71	1450	818	2	Normal_glomerular_cells	0.8713996410369873
72	468	116	2	Normal_glomerular_cells	0.8709877133369446
73	982	1242	1	Normal_tubular_cells	0.8709858059883118
74	1582	1304	2	Normal_glomerular_cells	0.8708372712135315
75	1034	1720	2	Normal_glomerular_cells	0.8708232641220093
76	898	298	2	Normal_glomerular_cells	0.870066225528717
77	1342	14	1	Normal_tubular_cells	0.8700595498085022
78	20	434	2	Normal_glomerular_cells	0.8698439598083496
79	584	824	1	Normal_tubular_cells	0.8697975873947144
80	1114	650	1	Normal_tubular_cells	0.8697766661643982
81	338	444	1	Normal_tubular_cells	0.8697504997253418
82	462	464	1	Normal_tubular_cells	0.8694173693656921
83	898	242	1	Normal_tubular_cells	0.8693007826805115
84	550	988	1	Normal_tubular_cells	0.8691935539245605
85	358	1272	0	Negative control	0.8690727353096008
86	844	340	1	Normal_tubular_cells	0.8690435290336609
87	876	190	1	Normal_tubular_cells	0.8688871264457703
88	646	1240	0	Negative control	0.8687704801559448
89	204	1368	1	Normal_tubular_cells	0.8687305450439453
90	1618	106	1	Normal_tubular_cells	0.8686574101448059
91	332	104	2	Normal_glomerular_cells	0.8685824871063232
92	1296	102	2	Normal_glomerular_cells	0.8685215711593628
93	744	954	1	Normal_tubular_cells	0.8683522939682007
94	1018	1438	2	Normal_glomerular_cells	0.868255078792572
95	174	108	2	Normal_glomerular_cells	0.8677100539207458
96	928	416	1	Normal_tubular_cells	0.8675253987312317
97	624	402	1	Normal_tubular_cells	0.8673420548439026
98	1898	1252	1	Normal_tubular_cells	0.867261528968811
99	402	1294	0	Negative control	0.8672109842300415
100	1662	1170	1	Normal_tubular_cells	0.8666309714317322
101	502	488	1	Normal_tubular_cells	0.8665612936019897
102	898	184	1	Normal_tubular_cells	0.8664472699165344
103	836	856	1	Normal_tubular_cells	0.8661131262779236
104	914	920	1	Normal_tubular_cells	0.8655967712402344
105	274	1384	1	Normal_tubular_cells	0.8653122782707214
106	860	1658	2	Normal_glomerular_cells	0.865305483341217
107	1574	1322	2	Normal_glomerular_cells	0.865094006061554
108	1848	1440	2	Normal_glomerular_cells	0.865006685256958
109	1430	272	2	Normal_glomerular_cells	0.8648474812507629
110	1090	556	1	Normal_tubular_cells	0.864712655544281
111	902	134	1	Normal_tubular_cells	0.8646966218948364
112	494	640	1	Normal_tubular_cells	0.8644735217094421
113	1712	1592	1	Normal_tubular_cells	0.8642473816871643
114	1124	510	1	Normal_tubular_cells	0.8642069697380066
115	618	166	2	Normal_glomerular_cells	0.8641936182975769
116	562	396	1	Normal_tubular_cells	0.8640748262405396
117	1406	202	2	Normal_glomerular_cells	0.8639708757400513
118	352	1330	0	Negative control	0.8639119863510132
119	726	432	1	Normal_tubular_cells	0.8636418581008911
120	158	636	1	Normal_tubular_cells	0.8636357188224792
121	1304	260	1	Normal_tubular_cells	0.8630434274673462
122	618	1448	1	Normal_tubular_cells	0.8629651665687561
123	640	1450	0	Negative control	0.862623393535614
124	658	1466	0	Negative control	0.8625918030738831
125	1850	104	2	Normal_glomerular_cells	0.8625198006629944
126	1128	1972	1	Normal_tubular_cells	0.8625190854072571
127	1344	1866	1	Normal_tubular_cells	0.8624119162559509
128	828	1972	0	Negative control	0.8622208833694458
129	952	1478	2	Normal_glomerular_cells	0.8621979355812073
130	826	762	1	Normal_tubular_cells	0.861850380897522
131	1916	308	1	Normal_tubular_cells	0.8617568016052246
132	1168	1442	2	Normal_glomerular_cells	0.8616935014724731
133	696	768	1	Normal_tubular_cells	0.861478328704834
134	898	12	1	Normal_tubular_cells	0.8612388968467712
135	282	1452	1	Normal_tubular_cells	0.8607936501502991
136	1070	496	1	Normal_tubular_cells	0.8607771992683411
137	866	290	1	Normal_tubular_cells	0.8606650829315186
138	910	86	1	Normal_tubular_cells	0.8606293797492981
139	1254	462	2	Normal_glomerular_cells	0.8604754209518433
140	1976	956	1	Normal_tubular_cells	0.8603677749633789
141	838	216	0	Negative control	0.8603400588035583
142	1144	1136	1	Normal_tubular_cells	0.8603013753890991
143	898	110	1	Normal_tubular_cells	0.8602896928787231
144	1746	1598	1	Normal_tubular_cells	0.8602813482284546
145	628	550	1	Normal_tubular_cells	0.8602063059806824
146	1266	312	1	Normal_tubular_cells	0.8599754571914673
147	1830	1678	1	Normal_tubular_cells	0.8599333763122559
148	1734	1352	1	Normal_tubular_cells	0.8598256707191467
149	452	652	1	Normal_tubular_cells	0.85959792137146
150	530	66	2	Normal_glomerular_cells	0.8591522574424744
151	248	552	1	Normal_tubular_cells	0.8590546250343323
152	86	386	1	Normal_tubular_cells	0.8590530157089233
153	1232	58	2	Normal_glomerular_cells	0.8589544892311096
154	1718	900	2	Normal_glomerular_cells	0.8588577508926392
155	1584	192	2	Normal_glomerular_cells	0.8588136434555054
156	804	558	1	Normal_tubular_cells	0.858747661113739
157	1394	1536	2	Normal_glomerular_cells	0.8586357235908508
158	1128	1014	1	Normal_tubular_cells	0.8586301803588867
159	1504	240	2	Normal_glomerular_cells	0.858170747756958
160	1052	1798	2	Normal_glomerular_cells	0.8579823970794678
161	606	666	1	Normal_tubular_cells	0.8579815030097961
162	548	864	1	Normal_tubular_cells	0.8579670190811157
163	296	982	1	Normal_tubular_cells	0.8579240441322327
164	1140	1702	2	Normal_glomerular_cells	0.8578433990478516
165	1712	1282	1	Normal_tubular_cells	0.8575975894927979
166	728	706	2	Normal_glomerular_cells	0.8574377298355103
167	24	1094	1	Normal_tubular_cells	0.857352077960968
168	826	1076	1	Normal_tubular_cells	0.8573520183563232
169	98	436	1	Normal_tubular_cells	0.8572870492935181
170	1420	164	1	Normal_tubular_cells	0.8572387099266052
171	66	408	2	Normal_glomerular_cells	0.8571441173553467
172	84	1484	1	Normal_tubular_cells	0.8569270372390747
173	1770	1620	2	Normal_glomerular_cells	0.8568874001502991
174	542	924	1	Normal_tubular_cells	0.8567360639572144
175	1800	1726	2	Normal_glomerular_cells	0.856598973274231
176	1664	766	0	Negative control	0.8564029335975647
177	1392	230	2	Normal_glomerular_cells	0.8563937544822693
178	540	1472	1	Normal_tubular_cells	0.8563088774681091
179	1364	1472	2	Normal_glomerular_cells	0.8562387824058533
180	894	158	1	Normal_tubular_cells	0.8554649353027344
181	496	1422	0	Negative control	0.8553909063339233
182	62	1582	0	Negative control	0.8548550605773926
183	1364	70	1	Normal_tubular_cells	0.8545112609863281
184	260	588	1	Normal_tubular_cells	0.8543772101402283
185	194	782	1	Normal_tubular_cells	0.8542361259460449
186	1208	2002	1	Normal_tubular_cells	0.8540335893630981
187	614	1408	1	Normal_tubular_cells	0.8539634943008423
188	1472	1418	1	Normal_tubular_cells	0.853614330291748
189	1768	1290	1	Normal_tubular_cells	0.8534456491470337
190	406	784	1	Normal_tubular_cells	0.8529802560806274
191	634	1272	0	Negative control	0.8526686429977417
192	882	1240	1	Normal_tubular_cells	0.851988673210144
193	1466	356	2	Normal_glomerular_cells	0.8517647981643677
194	1150	24	2	Normal_glomerular_cells	0.8515710234642029
195	1392	284	1	Normal_tubular_cells	0.8513315320014954
196	668	1520	1	Normal_tubular_cells	0.8512042164802551
197	516	1106	1	Normal_tubular_cells	0.8511484861373901
198	1854	1070	1	Normal_tubular_cells	0.8510356545448303
199	1270	832	1	Normal_tubular_cells	0.8508490920066833
200	802	282	1	Normal_tubular_cells	0.8503743410110474
201	1718	1220	1	Normal_tubular_cells	0.8496625423431396
202	1254	336	2	Normal_glomerular_cells	0.8489459156990051
203	394	1446	1	Normal_tubular_cells	0.8487510681152344
204	126	338	2	Normal_glomerular_cells	0.8486100435256958
205	1362	1252	2	Normal_glomerular_cells	0.8486037254333496
206	872	1608	1	Normal_tubular_cells	0.8485741019248962
207	362	128	2	Normal_glomerular_cells	0.8484740853309631
208	354	1578	1	Normal_tubular_cells	0.8483160734176636
209	578	1146	1	Normal_tubular_cells	0.8482718467712402
210	1938	1322	1	Normal_tubular_cells	0.8481813073158264
211	1704	64	2	Normal_glomerular_cells	0.8479568958282471
212	598	706	1	Normal_tubular_cells	0.8478041887283325
213	444	1330	1	Normal_tubular_cells	0.8476685285568237
214	1472	1080	1	Normal_tubular_cells	0.8475669026374817
215	892	340	1	Normal_tubular_cells	0.8472699522972107
216	1134	1254	1	Normal_tubular_cells	0.8472100496292114
217	288	1310	1	Normal_tubular_cells	0.8470466732978821
218	812	1520	1	Normal_tubular_cells	0.8468829989433289
219	1128	220	2	Normal_glomerular_cells	0.8468663096427917
220	1696	1706	2	Normal_glomerular_cells	0.8467941880226135
221	400	1262	0	Negative control	0.8467144966125488
222	904	502	1	Normal_tubular_cells	0.8465844392776489
223	1946	258	1	Normal_tubular_cells	0.8465552926063538
224	1858	1574	1	Normal_tubular_cells	0.8464198112487793
225	848	170	1	Normal_tubular_cells	0.8463919162750244
226	16	972	1	Normal_tubular_cells	0.8462948799133301
227	1718	204	1	Normal_tubular_cells	0.8462581038475037
228	1188	424	1	Normal_tubular_cells	0.846243143081665
229	492	1486	0	Negative control	0.8457704782485962
230	1700	1318	2	Normal_glomerular_cells	0.8457093834877014
231	618	502	2	Normal_glomerular_cells	0.8454167246818542
232	1090	1040	1	Normal_tubular_cells	0.8451684713363647
233	750	596	1	Normal_tubular_cells	0.8451217412948608
234	1556	312	1	Normal_tubular_cells	0.8446192741394043
235	1548	164	1	Normal_tubular_cells	0.844515323638916
236	604	1226	1	Normal_tubular_cells	0.8444347381591797
237	1468	1722	2	Normal_glomerular_cells	0.8442227840423584
238	1920	1030	1	Normal_tubular_cells	0.8439503908157349
239	2016	1072	1	Normal_tubular_cells	0.8436518907546997
240	614	528	2	Normal_glomerular_cells	0.8432337045669556
241	42	424	2	Normal_glomerular_cells	0.8430758714675903
242	1124	878	1	Normal_tubular_cells	0.8427778482437134
243	828	256	2	Normal_glomerular_cells	0.8423104882240295
244	566	218	1	Normal_tubular_cells	0.8421697020530701
245	1166	1974	1	Normal_tubular_cells	0.8421573638916016
246	730	802	2	Normal_glomerular_cells	0.8420547246932983
247	842	1140	1	Normal_tubular_cells	0.8417941927909851
248	358	244	2	Normal_glomerular_cells	0.8415708541870117
249	742	910	1	Normal_tubular_cells	0.8415290117263794
250	1104	16	2	Normal_glomerular_cells	0.8412590026855469
251	348	408	1	Normal_tubular_cells	0.8412185907363892
252	100	596	2	Normal_glomerular_cells	0.841027021408081
253	1382	88	1	Normal_tubular_cells	0.8409593105316162
254	570	682	1	Normal_tubular_cells	0.8407890796661377
255	50	1066	1	Normal_tubular_cells	0.8405539393424988
256	1920	716	1	Normal_tubular_cells	0.8403237462043762
257	1512	1570	1	Normal_tubular_cells	0.8396322727203369
258	1886	528	1	Normal_tubular_cells	0.8396247625350952
259	850	20	0	Negative control	0.8394044041633606
260	926	52	1	Normal_tubular_cells	0.8394027948379517
261	1512	192	2	Normal_glomerular_cells	0.8390035033226013
262	1832	1730	2	Normal_glomerular_cells	0.8389956951141357
263	752	1546	1	Normal_tubular_cells	0.8389182686805725
264	14	1510	1	Normal_tubular_cells	0.8386090397834778
265	1282	1656	2	Normal_glomerular_cells	0.8381044268608093
266	928	1324	1	Normal_tubular_cells	0.8378987312316895
267	542	414	2	Normal_glomerular_cells	0.8376341462135315
268	736	1512	0	Negative control	0.8373856544494629
269	1852	1544	1	Normal_tubular_cells	0.8370954394340515
270	774	578	1	Normal_tubular_cells	0.8370285630226135
271	1754	472	1	Normal_tubular_cells	0.8369362354278564
272	1712	1506	2	Normal_glomerular_cells	0.8362728953361511
273	1818	1194	1	Normal_tubular_cells	0.8359650373458862
274	338	314	2	Normal_glomerular_cells	0.8358852863311768
275	1532	1338	1	Normal_tubular_cells	0.835830569267273
276	1088	1064	2	Normal_glomerular_cells	0.83548504114151
277	290	402	1	Normal_tubular_cells	0.835374116897583
278	1822	1426	2	Normal_glomerular_cells	0.8352100849151611
279	1040	1358	1	Normal_tubular_cells	0.835007905960083
280	542	212	1	Normal_tubular_cells	0.8346866965293884
281	26	810	1	Normal_tubular_cells	0.8346728086471558
282	668	1048	2	Normal_glomerular_cells	0.8345390558242798
283	1254	158	1	Normal_tubular_cells	0.8343129754066467
284	1542	248	2	Normal_glomerular_cells	0.834191083908081
285	262	342	1	Normal_tubular_cells	0.8340246081352234
286	340	1384	0	Negative control	0.8335222601890564
287	108	232	2	Normal_glomerular_cells	0.8333795070648193
288	1440	300	0	Negative control	0.8333464860916138
289	290	1238	0	Negative control	0.8331648111343384
290	1492	288	2	Normal_glomerular_cells	0.8330068588256836
291	1292	1500	2	Normal_glomerular_cells	0.8328889608383179
292	1194	496	1	Normal_tubular_cells	0.8327559232711792
293	1814	1602	1	Normal_tubular_cells	0.8327264189720154
294	1184	1758	1	Normal_tubular_cells	0.8324617743492126
295	284	594	1	Normal_tubular_cells	0.8323404788970947
296	660	354	2	Normal_glomerular_cells	0.8322620391845703
297	174	748	1	Normal_tubular_cells	0.8321932554244995
298	1756	1208	2	Normal_glomerular_cells	0.8321176767349243
299	430	1460	0	Negative control	0.8305942416191101
300	684	1028	1	Normal_tubular_cells	0.8305319547653198
301	828	2006	1	Normal_tubular_cells	0.8300415873527527
302	1352	1420	2	Normal_glomerular_cells	0.8298289179801941
303	524	450	1	Normal_tubular_cells	0.829698383808136
304	1118	1368	2	Normal_glomerular_cells	0.8294426202774048
305	1382	1936	1	Normal_tubular_cells	0.8293686509132385
306	134	1368	1	Normal_tubular_cells	0.8293007016181946
307	688	1206	1	Normal_tubular_cells	0.8292070031166077
308	1440	1104	1	Normal_tubular_cells	0.8287377953529358
309	1350	340	1	Normal_tubular_cells	0.8285071849822998
310	522	398	1	Normal_tubular_cells	0.8280482292175293
311	1524	1446	2	Normal_glomerular_cells	0.8279569149017334
312	478	588	1	Normal_tubular_cells	0.8276478052139282
313	362	1484	0	Negative control	0.8276264071464539
314	1010	1340	1	Normal_tubular_cells	0.8273130655288696
315	1554	540	1	Normal_tubular_cells	0.8273117542266846
316	1186	1368	1	Normal_tubular_cells	0.8267515897750854
317	864	1858	0	Negative control	0.82669597864151
318	1792	1166	1	Normal_tubular_cells	0.8265190720558167
319	482	1440	1	Normal_tubular_cells	0.8257851004600525
320	1684	1876	0	Negative control	0.8257690668106079
321	1154	944	2	Normal_glomerular_cells	0.8246591687202454
322	2000	316	0	Negative control	0.8245546221733093
323	568	726	1	Normal_tubular_cells	0.8244282007217407
324	1332	386	1	Normal_tubular_cells	0.8237172365188599
325	2020	750	1	Normal_tubular_cells	0.8228446245193481
326	862	1878	0	Negative control	0.8223275542259216
327	842	600	1	Normal_tubular_cells	0.8222039937973022
328	1190	1630	2	Normal_glomerular_cells	0.8220713138580322
329	594	564	1	Normal_tubular_cells	0.8212302327156067
330	50	466	2	Normal_glomerular_cells	0.8206466436386108
331	1388	14	2	Normal_glomerular_cells	0.8196455836296082
332	1304	1144	1	Normal_tubular_cells	0.819431722164154
333	860	1674	0	Negative control	0.8188077211380005
334	562	698	1	Normal_tubular_cells	0.8187066912651062
335	908	1544	1	Normal_tubular_cells	0.8186714053153992
336	1102	700	2	Normal_glomerular_cells	0.8176817893981934
337	1400	456	1	Normal_tubular_cells	0.8175565004348755
338	766	754	1	Normal_tubular_cells	0.8171254992485046
339	864	484	1	Normal_tubular_cells	0.8169886469841003
340	336	670	1	Normal_tubular_cells	0.8165616989135742
341	1270	1300	2	Normal_glomerular_cells	0.8162177205085754
342	772	698	1	Normal_tubular_cells	0.8162144422531128
343	836	1040	2	Normal_glomerular_cells	0.8161436915397644
344	484	1388	1	Normal_tubular_cells	0.8160664439201355
345	118	850	1	Normal_tubular_cells	0.8158517479896545
346	700	1426	1	Normal_tubular_cells	0.8157839179039001
347	1952	356	2	Normal_glomerular_cells	0.8157414793968201
348	484	350	2	Normal_glomerular_cells	0.8154990077018738
349	754	1460	1	Normal_tubular_cells	0.8154101967811584
350	804	1668	1	Normal_tubular_cells	0.8153626322746277
351	1328	1886	1	Normal_tubular_cells	0.8153271675109863
352	224	1500	1	Normal_tubular_cells	0.8153184056282043
353	738	1574	0	Negative control	0.8144069910049438
354	1626	1492	2	Normal_glomerular_cells	0.8134183883666992
355	976	1548	1	Normal_tubular_cells	0.8131360411643982
356	540	40	2	Normal_glomerular_cells	0.8129692673683167
357	1532	886	1	Normal_tubular_cells	0.8127425312995911
358	902	1780	1	Normal_tubular_cells	0.8127126693725586
359	348	360	2	Normal_glomerular_cells	0.8123705387115479
360	28	1246	1	Normal_tubular_cells	0.8120750784873962
361	1144	1290	2	Normal_glomerular_cells	0.8116133213043213
362	1204	406	1	Normal_tubular_cells	0.8114450573921204
363	1150	1170	1	Normal_tubular_cells	0.8112111687660217
364	1702	128	2	Normal_glomerular_cells	0.8109896183013916
365	1100	1910	1	Normal_tubular_cells	0.8108421564102173
366	1766	524	2	Normal_glomerular_cells	0.8106867074966431
367	276	1246	2	Normal_glomerular_cells	0.8106091022491455
368	506	1434	1	Normal_tubular_cells	0.810409426689148
369	810	1938	0	Negative control	0.8103626370429993
370	504	432	1	Normal_tubular_cells	0.8102535009384155
371	718	858	2	Normal_glomerular_cells	0.8096429109573364
372	358	1404	0	Negative control	0.8096074461936951
373	1076	1874	1	Normal_tubular_cells	0.8094531893730164
374	1900	1902	1	Normal_tubular_cells	0.8094383478164673
375	1636	1556	2	Normal_glomerular_cells	0.8088386654853821
376	1990	1514	1	Normal_tubular_cells	0.8087913990020752
377	526	1158	2	Normal_glomerular_cells	0.8084771037101746
378	1946	1576	1	Normal_tubular_cells	0.8077816963195801
379	106	360	1	Normal_tubular_cells	0.8075127601623535
380	1522	1382	2	Normal_glomerular_cells	0.8075028657913208
381	608	1542	0	Negative control	0.807410478591919
382	1632	172	1	Normal_tubular_cells	0.8071377873420715
383	1912	1296	2	Normal_glomerular_cells	0.806990385055542
384	150	766	1	Normal_tubular_cells	0.8060483336448669
385	898	398	1	Normal_tubular_cells	0.8048827052116394
386	642	510	1	Normal_tubular_cells	0.8047361969947815
387	758	1654	0	Negative control	0.8046990633010864
388	970	734	1	Normal_tubular_cells	0.8044081330299377
389	1888	54	2	Normal_glomerular_cells	0.8032143115997314
390	224	1528	1	Normal_tubular_cells	0.8031615018844604
391	1328	230	1	Normal_tubular_cells	0.8029089570045471
392	946	248	1	Normal_tubular_cells	0.8026227355003357
393	1938	1290	2	Normal_glomerular_cells	0.8023412823677063
394	1470	226	2	Normal_glomerular_cells	0.8022516369819641
395	1772	80	2	Normal_glomerular_cells	0.8019483685493469
396	1656	172	2	Normal_glomerular_cells	0.8016337156295776
397	1662	590	1	Normal_tubular_cells	0.8011977076530457
398	1654	300	1	Normal_tubular_cells	0.800662636756897
399	354	1128	1	Normal_tubular_cells	0.8002124428749084
400	1206	1058	1	Normal_tubular_cells	0.7995742559432983
401	1516	1470	2	Normal_glomerular_cells	0.799017071723938
402	584	1284	1	Normal_tubular_cells	0.7989711165428162
403	518	1174	1	Normal_tubular_cells	0.7982925176620483
404	336	1118	1	Normal_tubular_cells	0.7979746460914612
405	120	198	2	Normal_glomerular_cells	0.7975473403930664
406	896	1516	1	Normal_tubular_cells	0.7966204285621643
407	526	716	2	Normal_glomerular_cells	0.7966008186340332
408	558	580	1	Normal_tubular_cells	0.796454906463623
409	1432	1834	1	Normal_tubular_cells	0.7963848114013672
410	994	760	1	Normal_tubular_cells	0.7961267828941345
411	1780	52	2	Normal_glomerular_cells	0.7958500385284424
412	6	862	1	Normal_tubular_cells	0.795041024684906
413	452	526	1	Normal_tubular_cells	0.793757438659668
414	1778	868	1	Normal_tubular_cells	0.79313725233078
415	1040	666	0	Negative control	0.7926262021064758
416	920	1400	1	Normal_tubular_cells	0.792290449142456
417	804	258	1	Normal_tubular_cells	0.7912901639938354
418	186	938	1	Normal_tubular_cells	0.7905805110931396
419	1626	92	1	Normal_tubular_cells	0.7896475195884705
420	996	1772	2	Normal_glomerular_cells	0.7893678545951843
421	1428	1880	1	Normal_tubular_cells	0.7893462777137756
422	1992	848	1	Normal_tubular_cells	0.7893072366714478
423	106	540	2	Normal_glomerular_cells	0.7889155149459839
424	1220	572	1	Normal_tubular_cells	0.7887938618659973
425	1224	1256	2	Normal_glomerular_cells	0.7886812090873718
426	862	374	1	Normal_tubular_cells	0.7886214256286621
427	1736	1280	2	Normal_glomerular_cells	0.7885907888412476
428	1024	1038	1	Normal_tubular_cells	0.7882296442985535
429	590	860	2	Normal_glomerular_cells	0.788139283657074
430	288	1512	1	Normal_tubular_cells	0.7880476713180542
431	1388	754	2	Normal_glomerular_cells	0.7878972291946411
432	1182	626	1	Normal_tubular_cells	0.7878084778785706
433	66	1454	1	Normal_tubular_cells	0.7877923250198364
434	396	292	2	Normal_glomerular_cells	0.7870861887931824
435	1096	670	1	Normal_tubular_cells	0.7865636944770813
436	834	880	1	Normal_tubular_cells	0.7862623929977417
437	850	1120	1	Normal_tubular_cells	0.7858657836914062
438	1236	782	1	Normal_tubular_cells	0.7850883603096008
439	14	220	2	Normal_glomerular_cells	0.7848892211914062
440	1990	1562	1	Normal_tubular_cells	0.7846359610557556
441	1034	20	1	Normal_tubular_cells	0.7844681143760681
442	1544	108	1	Normal_tubular_cells	0.7834775447845459
443	1740	1488	1	Normal_tubular_cells	0.7830331325531006
444	900	374	2	Normal_glomerular_cells	0.7822075486183167
445	1132	622	1	Normal_tubular_cells	0.7821835279464722
446	32	228	2	Normal_glomerular_cells	0.7820274233818054
447	554	686	0	Negative control	0.7816286683082581
448	1070	1252	2	Normal_glomerular_cells	0.7813131809234619
449	1542	1416	1	Normal_tubular_cells	0.7808540463447571
450	142	1100	1	Normal_tubular_cells	0.7803658246994019
451	828	1616	1	Normal_tubular_cells	0.7800260186195374
452	1266	1918	1	Normal_tubular_cells	0.7797865271568298
453	1650	958	1	Normal_tubular_cells	0.77963787317276
454	1816	1498	1	Normal_tubular_cells	0.7791218757629395
455	1916	1982	0	Negative control	0.7785350680351257
456	340	1440	1	Normal_tubular_cells	0.7785268425941467
457	1546	1436	2	Normal_glomerular_cells	0.7765183448791504
458	994	1428	1	Normal_tubular_cells	0.7749308347702026
459	1730	84	1	Normal_tubular_cells	0.772826611995697
460	1462	268	2	Normal_glomerular_cells	0.7727266550064087
461	696	1228	1	Normal_tubular_cells	0.7724605798721313
462	690	738	1	Normal_tubular_cells	0.7722894549369812
463	1390	1842	2	Normal_glomerular_cells	0.7720177173614502
464	1546	1582	0	Negative control	0.7708932757377625
465	1634	1514	2	Normal_glomerular_cells	0.7707573771476746
466	698	400	1	Normal_tubular_cells	0.7695568203926086
467	276	1330	0	Negative control	0.769176721572876
468	744	1620	0	Negative control	0.7662720084190369
469	8	504	2	Normal_glomerular_cells	0.7659636735916138
470	1496	138	1	Normal_tubular_cells	0.7650116086006165
471	1032	1744	2	Normal_glomerular_cells	0.7648264169692993
472	974	1432	1	Normal_tubular_cells	0.7630309462547302
473	1632	586	1	Normal_tubular_cells	0.7628846764564514
474	1724	1164	1	Normal_tubular_cells	0.7623540163040161
475	1652	814	2	Normal_glomerular_cells	0.7619482278823853
476	296	128	2	Normal_glomerular_cells	0.7603731155395508
477	1928	1518	1	Normal_tubular_cells	0.7601478099822998
478	1334	922	1	Normal_tubular_cells	0.7600560188293457
479	1452	208	2	Normal_glomerular_cells	0.7592346668243408
480	1700	1932	1	Normal_tubular_cells	0.7584063410758972
481	374	674	1	Normal_tubular_cells	0.758212685585022
482	64	1472	1	Normal_tubular_cells	0.7572863698005676
483	80	164	2	Normal_glomerular_cells	0.7571977972984314
484	744	320	1	Normal_tubular_cells	0.7567484378814697
485	1154	1612	2	Normal_glomerular_cells	0.7565928101539612
486	1528	198	2	Normal_glomerular_cells	0.755982518196106
487	36	470	2	Normal_glomerular_cells	0.7559145092964172
488	22	502	1	Normal_tubular_cells	0.7546446919441223
489	1644	324	2	Normal_glomerular_cells	0.7541512250900269
490	238	56	2	Normal_glomerular_cells	0.750210702419281
491	1856	1996	1	Normal_tubular_cells	0.7499879598617554
492	1082	2008	1	Normal_tubular_cells	0.7478204369544983
493	692	1566	0	Negative control	0.7476176023483276
494	1662	640	1	Normal_tubular_cells	0.7462807893753052
495	848	1454	0	Negative control	0.7459244132041931
496	708	1572	0	Negative control	0.7451667189598083
497	1732	1826	2	Normal_glomerular_cells	0.7449719905853271
498	854	1042	1	Normal_tubular_cells	0.7436677813529968
499	860	1826	0	Negative control	0.7433837056159973
500	600	1354	1	Normal_tubular_cells	0.7418090105056763
501	396	1202	1	Normal_tubular_cells	0.7408899068832397
502	1074	48	1	Normal_tubular_cells	0.739101231098175
503	1588	1144	2	Normal_glomerular_cells	0.7389388680458069
504	1990	1622	2	Normal_glomerular_cells	0.7382327318191528
505	932	74	1	Normal_tubular_cells	0.73695969581604
506	1880	1302	1	Normal_tubular_cells	0.7368230819702148
507	1636	12	2	Normal_glomerular_cells	0.7346891760826111
508	1140	488	1	Normal_tubular_cells	0.733862042427063
509	1676	1714	1	Normal_tubular_cells	0.7337179780006409
510	1284	284	1	Normal_tubular_cells	0.7309315800666809
511	1114	918	2	Normal_glomerular_cells	0.7309113144874573
512	288	56	2	Normal_glomerular_cells	0.7296978831291199
513	1576	1572	1	Normal_tubular_cells	0.7292413711547852
514	6	1238	1	Normal_tubular_cells	0.7278657555580139
515	1888	158	2	Normal_glomerular_cells	0.7248191237449646
516	926	374	2	Normal_glomerular_cells	0.723792552947998
517	850	510	1	Normal_tubular_cells	0.7230032682418823
518	118	142	2	Normal_glomerular_cells	0.7223824262619019
519	1176	38	1	Normal_tubular_cells	0.7205561399459839
520	310	1202	2	Normal_glomerular_cells	0.719413697719574
521	1250	1558	2	Normal_glomerular_cells	0.7190302610397339
522	1422	1066	2	Normal_glomerular_cells	0.7190126776695251
523	1066	1418	1	Normal_tubular_cells	0.7176183462142944
524	1792	186	2	Normal_glomerular_cells	0.7175845503807068
525	126	272	2	Normal_glomerular_cells	0.7170150876045227
526	160	1392	1	Normal_tubular_cells	0.7164852619171143
527	1096	1318	2	Normal_glomerular_cells	0.7148754000663757
528	358	1056	1	Normal_tubular_cells	0.7141205072402954
529	578	894	1	Normal_tubular_cells	0.7121711373329163
530	258	1526	1	Normal_tubular_cells	0.7119174003601074
531	1636	1132	2	Normal_glomerular_cells	0.7085338830947876
532	150	1158	1	Normal_tubular_cells	0.7066140174865723
533	1808	82	1	Normal_tubular_cells	0.7056388854980469
534	1438	1452	2	Normal_glomerular_cells	0.7054946422576904
535	878	1320	1	Normal_tubular_cells	0.7036195993423462
536	788	1642	0	Negative control	0.7035321593284607
537	1976	1070	1	Normal_tubular_cells	0.7030551433563232
538	1228	82	0	Negative control	0.7028663158416748
539	1212	544	0	Negative control	0.6997390985488892
540	660	1184	2	Normal_glomerular_cells	0.6989743709564209
541	1606	1142	2	Normal_glomerular_cells	0.6973130702972412
542	1726	1248	1	Normal_tubular_cells	0.6957725286483765
543	908	988	1	Normal_tubular_cells	0.6954790353775024
544	1704	1888	1	Normal_tubular_cells	0.6946398019790649
545	1760	1234	2	Normal_glomerular_cells	0.6933064460754395
546	662	500	1	Normal_tubular_cells	0.6927239894866943
547	126	1132	1	Normal_tubular_cells	0.6924272775650024
548	1686	1472	2	Normal_glomerular_cells	0.6920560002326965
549	856	1956	0	Negative control	0.6895527839660645
550	1262	1666	1	Normal_tubular_cells	0.6891483664512634
551	922	836	2	Normal_glomerular_cells	0.6886640191078186
552	1904	470	1	Normal_tubular_cells	0.687336266040802
553	1876	974	1	Normal_tubular_cells	0.6869274377822876
554	848	956	1	Normal_tubular_cells	0.6820788383483887
555	1636	76	2	Normal_glomerular_cells	0.6803516149520874
556	1884	722	1	Normal_tubular_cells	0.6784977316856384
557	528	1196	1	Normal_tubular_cells	0.6774003505706787
558	1414	44	1	Normal_tubular_cells	0.6766869425773621
559	684	1540	0	Negative control	0.6757846474647522
560	1486	262	2	Normal_glomerular_cells	0.6755567193031311
561	52	208	2	Normal_glomerular_cells	0.6711935997009277
562	1490	1600	2	Normal_glomerular_cells	0.6699739098548889
563	818	1666	0	Negative control	0.6698695421218872
564	1432	678	2	Normal_glomerular_cells	0.6682888269424438
565	1982	888	1	Normal_tubular_cells	0.6682834625244141
566	784	1800	0	Negative control	0.6650364995002747
567	1768	1440	2	Normal_glomerular_cells	0.664519190788269
568	18	486	2	Normal_glomerular_cells	0.6635097861289978
569	886	1064	2	Normal_glomerular_cells	0.6631452441215515
570	1940	494	1	Normal_tubular_cells	0.6626133918762207
571	6	536	2	Normal_glomerular_cells	0.662341296672821
572	2002	800	0	Negative control	0.661828875541687
573	1908	1864	1	Normal_tubular_cells	0.6617744565010071
574	140	822	1	Normal_tubular_cells	0.6588247418403625
575	590	626	2	Normal_glomerular_cells	0.6569080352783203
576	1498	1764	1	Normal_tubular_cells	0.6557025909423828
577	448	1532	0	Negative control	0.652876615524292
578	90	4	2	Normal_glomerular_cells	0.6504642367362976
579	1220	1968	0	Negative control	0.6496556401252747
580	1584	342	2	Normal_glomerular_cells	0.647797167301178
581	264	1250	2	Normal_glomerular_cells	0.643760621547699
582	300	506	2	Normal_glomerular_cells	0.6420685648918152
583	1484	1484	2	Normal_glomerular_cells	0.6413009762763977
584	1876	318	1	Normal_tubular_cells	0.640769362449646
585	1748	54	1	Normal_tubular_cells	0.6397908329963684
586	12	1900	1	Normal_tubular_cells	0.6368567943572998
587	6	778	1	Normal_tubular_cells	0.6366161108016968
588	158	1530	1	Normal_tubular_cells	0.6333206295967102
589	872	1714	1	Normal_tubular_cells	0.6294430494308472
590	1448	346	2	Normal_glomerular_cells	0.627441942691803
591	1054	614	1	Normal_tubular_cells	0.6261733770370483
592	6	172	2	Normal_glomerular_cells	0.625852644443512
593	240	1492	1	Normal_tubular_cells	0.6249831914901733
594	1620	48	1	Normal_tubular_cells	0.6188381314277649
595	1214	1732	0	Negative control	0.6183013916015625
596	1646	36	2	Normal_glomerular_cells	0.6178469657897949
597	668	12	1	Normal_tubular_cells	0.616605818271637
598	1396	1028	1	Normal_tubular_cells	0.6146594882011414
599	1062	2036	1	Normal_tubular_cells	0.6140373945236206
600	34	872	1	Normal_tubular_cells	0.6130942702293396
601	1626	6	1	Normal_tubular_cells	0.6115582585334778
602	1670	72	1	Normal_tubular_cells	0.6112737655639648
603	1256	284	1	Normal_tubular_cells	0.6079310178756714
604	374	1414	0	Negative control	0.6073269844055176
605	12	522	2	Normal_glomerular_cells	0.6048521399497986
606	1472	752	2	Normal_glomerular_cells	0.6046059131622314
607	1878	186	1	Normal_tubular_cells	0.6045343279838562
608	1724	52	1	Normal_tubular_cells	0.6044875383377075
609	100	1198	1	Normal_tubular_cells	0.6020250916481018
610	502	42	2	Normal_glomerular_cells	0.6016778349876404
611	382	4	2	Normal_glomerular_cells	0.6006805300712585
612	1410	240	2	Normal_glomerular_cells	0.5999826192855835
613	1596	524	0	Negative control	0.5990763306617737
614	918	1460	1	Normal_tubular_cells	0.5984334945678711
615	1440	126	1	Normal_tubular_cells	0.5983877778053284
616	1328	794	1	Normal_tubular_cells	0.5954141020774841
617	90	1128	1	Normal_tubular_cells	0.593407928943634
618	630	1082	2	Normal_glomerular_cells	0.5918353796005249
619	1018	1202	1	Normal_tubular_cells	0.5898746252059937
620	1856	1510	1	Normal_tubular_cells	0.5819172859191895
621	1604	634	1	Normal_tubular_cells	0.5800252556800842
622	564	1438	0	Negative control	0.5796865224838257
623	444	1370	1	Normal_tubular_cells	0.5750564336776733
624	1638	366	1	Normal_tubular_cells	0.5746181011199951
625	672	318	2	Normal_glomerular_cells	0.5700803399085999
626	592	1116	2	Normal_glomerular_cells	0.568846583366394
627	1406	690	1	Normal_tubular_cells	0.5628809928894043
628	1086	920	1	Normal_tubular_cells	0.5627800822257996
629	242	652	1	Normal_tubular_cells	0.5622159242630005
630	364	1522	0	Negative control	0.5615354776382446
631	130	1446	1	Normal_tubular_cells	0.5599249601364136
632	448	4	2	Normal_glomerular_cells	0.5579399466514587
633	1096	510	0	Negative control	0.5575263500213623
634	1170	1940	0	Negative control	0.556908905506134
635	918	324	1	Normal_tubular_cells	0.5542672276496887
636	1626	38	1	Normal_tubular_cells	0.5534337759017944
637	1218	2042	1	Normal_tubular_cells	0.5502901077270508
638	1650	58	2	Normal_glomerular_cells	0.5482061505317688
639	1636	812	0	Negative control	0.5476393699645996
640	1288	1564	2	Normal_glomerular_cells	0.5440978407859802
641	1106	1256	2	Normal_glomerular_cells	0.5426883697509766
642	18	542	2	Normal_glomerular_cells	0.5410504937171936
643	1612	332	1	Normal_tubular_cells	0.5393145680427551
644	866	520	2	Normal_glomerular_cells	0.537623941898346
645	1864	360	2	Normal_glomerular_cells	0.5374572277069092
646	190	870	1	Normal_tubular_cells	0.534057080745697
647	552	1170	1	Normal_tubular_cells	0.5333530902862549
648	1162	462	0	Negative control	0.533193826675415
649	768	848	1	Normal_tubular_cells	0.5315375924110413
650	1394	1502	2	Normal_glomerular_cells	0.5299743413925171
651	1470	1786	0	Negative control	0.5262572765350342
652	1416	68	1	Normal_tubular_cells	0.5262117385864258
653	1614	14	1	Normal_tubular_cells	0.5231910347938538
654	672	686	2	Normal_glomerular_cells	0.5160157084465027
655	1618	132	1	Normal_tubular_cells	0.513638436794281
656	898	1582	2	Normal_glomerular_cells	0.5127390027046204
657	492	544	1	Normal_tubular_cells	0.5127282738685608
658	880	14	1	Normal_tubular_cells	0.5104313492774963
659	524	1428	1	Normal_tubular_cells	0.5068318247795105
660	424	1444	1	Normal_tubular_cells	0.5028119087219238
661	506	1478	0	Negative control	0.5020107626914978
662	1118	1302	2	Normal_glomerular_cells	0.49700525403022766
663	1280	440	1	Normal_tubular_cells	0.492923766374588
664	650	168	1	Normal_tubular_cells	0.4909357726573944
665	800	1876	0	Negative control	0.4819648563861847
666	1346	410	0	Negative control	0.47970646619796753
667	1592	104	2	Normal_glomerular_cells	0.47769707441329956
668	1752	496	0	Negative control	0.47723087668418884
669	292	30	2	Normal_glomerular_cells	0.47542694211006165
670	546	1452	1	Normal_tubular_cells	0.4741113781929016
671	310	1348	1	Normal_tubular_cells	0.46730396151542664
672	934	20	1	Normal_tubular_cells	0.4664887487888336
673	394	1556	0	Negative control	0.4641905426979065
674	172	722	2	Normal_glomerular_cells	0.4626496434211731
675	4	198	2	Normal_glomerular_cells	0.4626016318798065
676	1682	62	1	Normal_tubular_cells	0.4625571072101593
677	1968	798	1	Normal_tubular_cells	0.455756276845932
678	1366	994	1	Normal_tubular_cells	0.45516830682754517
679	314	376	2	Normal_glomerular_cells	0.45264920592308044
680	1688	1764	2	Normal_glomerular_cells	0.4525357484817505
681	52	1520	1	Normal_tubular_cells	0.45131421089172363
682	1042	1484	2	Normal_glomerular_cells	0.45126137137413025
683	1686	4	2	Normal_glomerular_cells	0.4473888576030731
684	318	730	1	Normal_tubular_cells	0.44429484009742737
685	1568	128	1	Normal_tubular_cells	0.44107696413993835
686	1798	256	2	Normal_glomerular_cells	0.44095537066459656
687	1348	1452	1	Normal_tubular_cells	0.4392106831073761
688	1732	988	1	Normal_tubular_cells	0.4370197355747223
689	1822	306	1	Normal_tubular_cells	0.4369141757488251
690	680	1142	2	Normal_glomerular_cells	0.4340530335903168
691	1680	80	1	Normal_tubular_cells	0.43287479877471924
692	1868	80	2	Normal_glomerular_cells	0.4318685531616211
693	558	1054	0	Negative control	0.4265481233596802
694	552	1140	2	Normal_glomerular_cells	0.42624467611312866
695	510	688	0	Negative control	0.4255973994731903
696	1720	6	1	Normal_tubular_cells	0.424633264541626
697	888	784	2	Normal_glomerular_cells	0.41593801975250244
698	108	1460	1	Normal_tubular_cells	0.41214990615844727
699	1530	314	2	Normal_glomerular_cells	0.4094949960708618
700	4	474	2	Normal_glomerular_cells	0.4092782437801361
701	1600	384	1	Normal_tubular_cells	0.4066010117530823
702	1544	600	2	Normal_glomerular_cells	0.4064321219921112
703	1530	4	2	Normal_glomerular_cells	0.4033413231372833
704	426	150	2	Normal_glomerular_cells	0.3992922306060791
705	1188	1988	1	Normal_tubular_cells	0.398912638425827
706	1728	278	2	Normal_glomerular_cells	0.3982594311237335
707	1504	150	1	Normal_tubular_cells	0.39818689227104187
708	1956	1960	0	Negative control	0.39601579308509827
709	656	40	1	Normal_tubular_cells	0.39053794741630554
710	1308	1956	1	Normal_tubular_cells	0.3876270055770874
711	1728	30	1	Normal_tubular_cells	0.387413889169693
712	304	1470	1	Normal_tubular_cells	0.3869997560977936
713	1580	166	2	Normal_glomerular_cells	0.38692548871040344
714	580	972	1	Normal_tubular_cells	0.3851683437824249
715	1274	1452	1	Normal_tubular_cells	0.3833952844142914
716	300	1402	1	Normal_tubular_cells	0.3788800835609436
717	1596	142	1	Normal_tubular_cells	0.37741661071777344
718	1904	494	1	Normal_tubular_cells	0.37687867879867554
719	170	1306	1	Normal_tubular_cells	0.3765079081058502
720	524	260	1	Normal_tubular_cells	0.375238835811615
721	1108	528	0	Negative control	0.3670308589935303
722	1680	1302	1	Normal_tubular_cells	0.3661688268184662
723	26	520	2	Normal_glomerular_cells	0.3643636703491211
724	366	1216	2	Normal_glomerular_cells	0.3638397455215454
725	4	814	1	Normal_tubular_cells	0.3625693619251251
726	562	666	1	Normal_tubular_cells	0.36198657751083374
727	272	1296	1	Normal_tubular_cells	0.3603126108646393
728	784	832	1	Normal_tubular_cells	0.3583638668060303
729	426	990	1	Normal_tubular_cells	0.3549041450023651
730	1366	1522	2	Normal_glomerular_cells	0.3544817864894867
731	1048	1850	1	Normal_tubular_cells	0.3541044294834137
732	594	136	2	Normal_glomerular_cells	0.3507131040096283
733	192	606	1	Normal_tubular_cells	0.3503744602203369
734	1404	98	2	Normal_glomerular_cells	0.35003334283828735
735	1636	44	2	Normal_glomerular_cells	0.3495924472808838
736	1480	122	2	Normal_glomerular_cells	0.3486066460609436
737	84	414	2	Normal_glomerular_cells	0.3475014269351959
738	554	1400	0	Negative control	0.34692472219467163
739	1834	1814	2	Normal_glomerular_cells	0.3409182131290436
740	1606	1786	1	Normal_tubular_cells	0.33927637338638306
741	904	34	1	Normal_tubular_cells	0.3290722966194153
742	1004	1828	1	Normal_tubular_cells	0.3289768099784851
743	1090	1384	1	Normal_tubular_cells	0.32674431800842285
744	464	782	1	Normal_tubular_cells	0.3224848806858063
745	1646	1662	1	Normal_tubular_cells	0.32064685225486755
746	150	338	2	Normal_glomerular_cells	0.3161037564277649
747	546	1510	0	Negative control	0.3144392669200897
748	892	1654	0	Negative control	0.312224805355072
749	60	1406	1	Normal_tubular_cells	0.30630120635032654
750	12	1492	1	Normal_tubular_cells	0.3035792112350464
751	1652	80	2	Normal_glomerular_cells	0.3017933964729309
752	1018	1376	1	Normal_tubular_cells	0.2919224500656128
753	432	36	2	Normal_glomerular_cells	0.29182544350624084
754	222	1338	2	Normal_glomerular_cells	0.29121989011764526
755	680	1100	1	Normal_tubular_cells	0.2876042425632477
756	2036	1340	1	Normal_tubular_cells	0.28249260783195496
757	1840	386	2	Normal_glomerular_cells	0.28119391202926636
758	320	810	1	Normal_tubular_cells	0.27897194027900696
759	1200	1566	2	Normal_glomerular_cells	0.2784109115600586
760	356	972	1	Normal_tubular_cells	0.276082307100296
761	1642	1722	1	Normal_tubular_cells	0.27460962533950806
762	1102	1998	1	Normal_tubular_cells	0.2743973135948181
763	1088	256	2	Normal_glomerular_cells	0.2720722556114197
764	1598	4	1	Normal_tubular_cells	0.2716688811779022
765	852	234	0	Negative control	0.27150601148605347
766	1972	712	1	Normal_tubular_cells	0.2685614228248596
767	1500	90	1	Normal_tubular_cells	0.26570817828178406
768	1288	1292	1	Normal_tubular_cells	0.2638750374317169
769	1466	998	1	Normal_tubular_cells	0.2636922299861908
770	982	276	1	Normal_tubular_cells	0.26255589723587036
771	126	1240	1	Normal_tubular_cells	0.2537565231323242
772	1560	206	1	Normal_tubular_cells	0.2533787786960602
773	836	1910	0	Negative control	0.2533140778541565
774	16	462	2	Normal_glomerular_cells	0.2528555691242218
775	296	1284	1	Normal_tubular_cells	0.25208523869514465
776	268	678	1	Normal_tubular_cells	0.24895761907100677
777	1666	64	1	Normal_tubular_cells	0.2486530840396881
778	1646	1576	2	Normal_glomerular_cells	0.24802552163600922
779	1466	776	1	Normal_tubular_cells	0.2445252537727356
780	12	884	1	Normal_tubular_cells	0.24445892870426178
781	460	1304	1	Normal_tubular_cells	0.24442490935325623
782	1836	356	0	Negative control	0.2444150447845459
783	1700	1788	1	Normal_tubular_cells	0.24432232975959778
784	634	78	2	Normal_glomerular_cells	0.2413819581270218
785	1602	56	1	Normal_tubular_cells	0.2406526654958725
786	1562	80	1	Normal_tubular_cells	0.2227182537317276
787	1636	1958	0	Negative control	0.22242918610572815
788	1112	50	1	Normal_tubular_cells	0.2220594882965088
789	1104	834	2	Normal_glomerular_cells	0.21954573690891266
790	504	364	2	Normal_glomerular_cells	0.21877169609069824
791	36	46	2	Normal_glomerular_cells	0.2080327719449997
792	614	906	1	Normal_tubular_cells	0.2067972868680954
793	102	878	2	Normal_glomerular_cells	0.2007283866405487
794	132	308	1	Normal_tubular_cells	0.19963578879833221
795	1372	312	1	Normal_tubular_cells	0.1929108202457428
796	730	646	1	Normal_tubular_cells	0.18846014142036438
797	924	1132	1	Normal_tubular_cells	0.18435464799404144
798	482	730	2	Normal_glomerular_cells	0.17621690034866333
799	1834	210	2	Normal_glomerular_cells	0.17570045590400696
800	336	1308	1	Normal_tubular_cells	0.17568567395210266
801	520	742	2	Normal_glomerular_cells	0.175206258893013
802	1212	816	2	Normal_glomerular_cells	0.1745339035987854
803	1292	740	1	Normal_tubular_cells	0.17242366075515747
804	1856	646	0	Negative control	0.17203886806964874
805	1628	64	1	Normal_tubular_cells	0.1703576147556305
806	480	534	1	Normal_tubular_cells	0.16842788457870483
807	1644	102	2	Normal_glomerular_cells	0.16729892790317535
808	1438	1724	2	Normal_glomerular_cells	0.16397137939929962
809	992	1752	1	Normal_tubular_cells	0.1625438630580902
810	1226	530	0	Negative control	0.16253361105918884
811	1108	222	2	Normal_glomerular_cells	0.16214431822299957
812	1842	1614	1	Normal_tubular_cells	0.15903830528259277
813	1304	454	0	Negative control	0.15465928614139557
814	220	918	1	Normal_tubular_cells	0.15406382083892822
815	1790	2042	1	Normal_tubular_cells	0.15215040743350983
816	2900	540	2	Normal_glomerular_cells	0.8942798376083374
817	2996	1134	1	Normal_tubular_cells	0.8942056894302368
818	3610	648	1	Normal_tubular_cells	0.8930951356887817
819	2346	808	1	Normal_tubular_cells	0.889151930809021
820	2926	1252	1	Normal_tubular_cells	0.8861555457115173
821	2752	1240	1	Normal_tubular_cells	0.8861189484596252
822	3266	612	2	Normal_glomerular_cells	0.884373128414154
823	3760	1126	1	Normal_tubular_cells	0.8840217590332031
824	2968	732	2	Normal_glomerular_cells	0.8835161924362183
825	2034	684	1	Normal_tubular_cells	0.8824812173843384
826	2812	934	1	Normal_tubular_cells	0.8824568390846252
827	3156	1740	1	Normal_tubular_cells	0.8820536732673645
828	3132	1230	2	Normal_glomerular_cells	0.8807188868522644
829	2574	490	1	Normal_tubular_cells	0.8803603649139404
830	3158	1276	1	Normal_tubular_cells	0.8786091804504395
831	2546	1536	1	Normal_tubular_cells	0.8782539367675781
832	2056	1050	1	Normal_tubular_cells	0.8778140544891357
833	3414	1616	2	Normal_glomerular_cells	0.8777442574501038
834	2088	1744	1	Normal_tubular_cells	0.8775948286056519
835	2820	154	2	Normal_glomerular_cells	0.876592218875885
836	2716	650	1	Normal_tubular_cells	0.8763310313224792
837	2936	1596	2	Normal_glomerular_cells	0.8763171434402466
838	2306	488	0	Negative control	0.8756477236747742
839	3526	110	2	Normal_glomerular_cells	0.8753148913383484
840	3114	1308	2	Normal_glomerular_cells	0.8753127455711365
841	3374	322	2	Normal_glomerular_cells	0.8749890923500061
842	3364	1904	2	Normal_glomerular_cells	0.8740236163139343
843	2220	984	1	Normal_tubular_cells	0.8734484910964966
844	3622	612	1	Normal_tubular_cells	0.8731985688209534
845	2702	392	1	Normal_tubular_cells	0.8725125789642334
846	3338	1966	2	Normal_glomerular_cells	0.8719877004623413
847	2708	730	1	Normal_tubular_cells	0.8694329261779785
848	3544	1064	1	Normal_tubular_cells	0.8691171407699585
849	3014	1862	1	Normal_tubular_cells	0.8688197135925293
850	3392	96	2	Normal_glomerular_cells	0.8685400485992432
851	2796	1274	1	Normal_tubular_cells	0.8681774139404297
852	2166	228	1	Normal_tubular_cells	0.8679075837135315
853	2260	600	1	Normal_tubular_cells	0.8678340315818787
854	2342	450	1	Normal_tubular_cells	0.8676657676696777
855	2798	328	1	Normal_tubular_cells	0.8676220178604126
856	2490	294	1	Normal_tubular_cells	0.8670962452888489
857	2930	1304	0	Negative control	0.8670051693916321
858	3106	1574	2	Normal_glomerular_cells	0.8666309714317322
859	2452	288	1	Normal_tubular_cells	0.8665798306465149
860	2390	1304	1	Normal_tubular_cells	0.8664577603340149
861	3434	126	1	Normal_tubular_cells	0.8664258122444153
862	2762	1964	1	Normal_tubular_cells	0.8664142489433289
863	2922	1340	2	Normal_glomerular_cells	0.8663446307182312
864	3380	1940	2	Normal_glomerular_cells	0.8662476539611816
865	3106	338	1	Normal_tubular_cells	0.8661028742790222
866	2464	548	1	Normal_tubular_cells	0.8658944368362427
867	2864	624	2	Normal_glomerular_cells	0.8654134273529053
868	3414	692	1	Normal_tubular_cells	0.8653268814086914
869	2700	180	1	Normal_tubular_cells	0.8650557398796082
870	3224	1290	2	Normal_glomerular_cells	0.8649818897247314
871	2168	660	1	Normal_tubular_cells	0.8649463653564453
872	2910	322	1	Normal_tubular_cells	0.8648097515106201
873	2862	584	1	Normal_tubular_cells	0.8645349144935608
874	2276	718	1	Normal_tubular_cells	0.8642221093177795
875	3052	972	2	Normal_glomerular_cells	0.8638973832130432
876	3532	188	2	Normal_glomerular_cells	0.8637200593948364
877	3216	1910	2	Normal_glomerular_cells	0.863693356513977
878	3346	664	1	Normal_tubular_cells	0.8634904623031616
879	2018	278	1	Normal_tubular_cells	0.8633265495300293
880	3334	356	2	Normal_glomerular_cells	0.8631378412246704
881	3190	466	1	Normal_tubular_cells	0.8631202578544617
882	3200	592	2	Normal_glomerular_cells	0.8630593419075012
883	3638	182	2	Normal_glomerular_cells	0.8627886772155762
884	2928	708	1	Normal_tubular_cells	0.8627655506134033
885	2266	532	1	Normal_tubular_cells	0.8625993728637695
886	2090	560	1	Normal_tubular_cells	0.8620091676712036
887	2102	1050	1	Normal_tubular_cells	0.8616687655448914
888	3088	1934	0	Negative control	0.8611564040184021
889	2244	856	1	Normal_tubular_cells	0.8609161972999573
890	2132	132	1	Normal_tubular_cells	0.8607720732688904
891	2606	534	1	Normal_tubular_cells	0.8599462509155273
892	2110	1332	1	Normal_tubular_cells	0.8597192168235779
893	2996	1312	1	Normal_tubular_cells	0.859067440032959
894	2776	432	1	Normal_tubular_cells	0.8590044379234314
895	3698	926	2	Normal_glomerular_cells	0.8589064478874207
896	3434	422	2	Normal_glomerular_cells	0.8586928248405457
897	2782	1810	1	Normal_tubular_cells	0.8581057190895081
898	2756	330	2	Normal_glomerular_cells	0.8578159809112549
899	2596	1824	1	Normal_tubular_cells	0.8576511740684509
900	2152	954	1	Normal_tubular_cells	0.8574552536010742
901	2860	1526	1	Normal_tubular_cells	0.8570899963378906
902	2994	1570	1	Normal_tubular_cells	0.8565985560417175
903	2790	534	1	Normal_tubular_cells	0.8565219640731812
904	2028	1046	1	Normal_tubular_cells	0.8554337024688721
905	3632	156	2	Normal_glomerular_cells	0.8551596999168396
906	3330	1846	1	Normal_tubular_cells	0.8549708724021912
907	3150	1508	1	Normal_tubular_cells	0.854836642742157
908	2568	1308	1	Normal_tubular_cells	0.8548179268836975
909	2810	1212	1	Normal_tubular_cells	0.8546410799026489
910	3472	1316	2	Normal_glomerular_cells	0.8539553880691528
911	2638	272	1	Normal_tubular_cells	0.8538681268692017
912	2968	1382	1	Normal_tubular_cells	0.8535212874412537
913	3142	1534	2	Normal_glomerular_cells	0.8532371520996094
914	3558	1010	2	Normal_glomerular_cells	0.8523564338684082
915	2072	268	1	Normal_tubular_cells	0.8521313667297363
916	3602	676	1	Normal_tubular_cells	0.8518106341362
917	3188	1244	2	Normal_glomerular_cells	0.8516291975975037
918	3506	150	2	Normal_glomerular_cells	0.851249098777771
919	3056	1582	1	Normal_tubular_cells	0.8511937260627747
920	2988	624	2	Normal_glomerular_cells	0.851108968257904
921	3124	498	1	Normal_tubular_cells	0.8506497740745544
922	2818	620	1	Normal_tubular_cells	0.8506381511688232
923	2116	1786	1	Normal_tubular_cells	0.8504038453102112
924	3328	18	0	Negative control	0.8502647280693054
925	2194	1192	1	Normal_tubular_cells	0.8500584363937378
926	2638	420	1	Normal_tubular_cells	0.8498183488845825
927	3076	1356	2	Normal_glomerular_cells	0.8497210144996643
928	2322	1924	2	Normal_glomerular_cells	0.8492379188537598
929	3002	712	0	Negative control	0.8490554690361023
930	3430	242	2	Normal_glomerular_cells	0.8489485383033752
931	2210	1368	1	Normal_tubular_cells	0.848938524723053
932	3410	1234	0	Negative control	0.848673403263092
933	2130	1540	1	Normal_tubular_cells	0.8486396074295044
934	3458	1186	2	Normal_glomerular_cells	0.8486382365226746
935	2676	82	2	Normal_glomerular_cells	0.8479676246643066
936	2012	1312	1	Normal_tubular_cells	0.8478623628616333
937	3322	1310	2	Normal_glomerular_cells	0.8477030396461487
938	3404	1062	2	Normal_glomerular_cells	0.8474029898643494
939	3300	1172	2	Normal_glomerular_cells	0.8472328782081604
940	2326	1202	1	Normal_tubular_cells	0.8472204804420471
941	3068	1618	1	Normal_tubular_cells	0.8471099734306335
942	2702	610	1	Normal_tubular_cells	0.8469184637069702
943	2522	986	1	Normal_tubular_cells	0.8466290235519409
944	3552	572	2	Normal_glomerular_cells	0.84599369764328
945	3242	1404	2	Normal_glomerular_cells	0.8458905816078186
946	3342	202	2	Normal_glomerular_cells	0.8458585739135742
947	3440	704	2	Normal_glomerular_cells	0.8458383679389954
948	2758	946	1	Normal_tubular_cells	0.8458082675933838
949	3074	1054	2	Normal_glomerular_cells	0.8455812931060791
950	2894	1434	1	Normal_tubular_cells	0.8452199697494507
951	2670	408	1	Normal_tubular_cells	0.8446799516677856
952	1826	1398	2	Normal_glomerular_cells	0.8438624739646912
953	2760	794	1	Normal_tubular_cells	0.843670129776001
954	2514	938	2	Normal_glomerular_cells	0.8435618877410889
955	3096	984	2	Normal_glomerular_cells	0.8434578776359558
956	3808	1712	1	Normal_tubular_cells	0.8432310819625854
957	3438	1484	2	Normal_glomerular_cells	0.8432134389877319
958	2162	186	1	Normal_tubular_cells	0.8431022763252258
959	3274	558	2	Normal_glomerular_cells	0.8429514169692993
960	3554	28	2	Normal_glomerular_cells	0.8428440093994141
961	2056	448	1	Normal_tubular_cells	0.842825174331665
962	2646	310	1	Normal_tubular_cells	0.8427228331565857
963	2118	1718	1	Normal_tubular_cells	0.842642605304718
964	3190	710	0	Negative control	0.8424956798553467
965	2498	1508	1	Normal_tubular_cells	0.8423817157745361
966	2784	670	1	Normal_tubular_cells	0.8422930836677551
967	3156	1040	2	Normal_glomerular_cells	0.8421046137809753
968	2850	292	1	Normal_tubular_cells	0.8413547277450562
969	3072	1644	1	Normal_tubular_cells	0.8413378596305847
970	2636	1062	1	Normal_tubular_cells	0.8409279584884644
971	2850	894	1	Normal_tubular_cells	0.8408135771751404
972	3394	1758	1	Normal_tubular_cells	0.8408019542694092
973	2840	176	1	Normal_tubular_cells	0.8407907485961914
974	2296	760	1	Normal_tubular_cells	0.84035325050354
975	3428	518	2	Normal_glomerular_cells	0.8403297066688538
976	3046	1804	1	Normal_tubular_cells	0.8399008512496948
977	2040	502	1	Normal_tubular_cells	0.8393568396568298
978	2280	998	1	Normal_tubular_cells	0.8392744064331055
979	2688	1160	0	Negative control	0.8379562497138977
980	2040	866	2	Normal_glomerular_cells	0.8379250168800354
981	2984	1224	1	Normal_tubular_cells	0.8368862271308899
982	1812	12	2	Normal_glomerular_cells	0.8367838263511658
983	3564	680	2	Normal_glomerular_cells	0.8366237282752991
984	2398	206	0	Negative control	0.8360394835472107
985	2818	588	1	Normal_tubular_cells	0.8358242511749268
986	3366	346	2	Normal_glomerular_cells	0.8358222246170044
987	2766	1932	1	Normal_tubular_cells	0.8357859253883362
988	2418	126	0	Negative control	0.8355230689048767
989	2896	472	1	Normal_tubular_cells	0.8353516459465027
990	2644	548	1	Normal_tubular_cells	0.8351725339889526
991	3300	990	2	Normal_glomerular_cells	0.834930419921875
992	2092	308	2	Normal_glomerular_cells	0.8342373967170715
993	2880	824	1	Normal_tubular_cells	0.8337216377258301
994	2698	578	1	Normal_tubular_cells	0.8336822390556335
995	3146	1116	2	Normal_glomerular_cells	0.8334875702857971
996	3174	642	1	Normal_tubular_cells	0.833425760269165
997	3342	530	1	Normal_tubular_cells	0.8334075808525085
998	2758	1876	1	Normal_tubular_cells	0.8330830931663513
999	2634	1262	1	Normal_tubular_cells	0.8326788544654846
1000	3464	392	2	Normal_glomerular_cells	0.8325420022010803
1001	2826	880	2	Normal_glomerular_cells	0.8319950699806213
1002	3232	788	2	Normal_glomerular_cells	0.8318488001823425
1003	3298	1050	2	Normal_glomerular_cells	0.8307173848152161
1004	2832	1620	1	Normal_tubular_cells	0.8304855823516846
1005	3086	1012	2	Normal_glomerular_cells	0.8303796052932739
1006	2594	1160	0	Negative control	0.8301870226860046
1007	2376	554	1	Normal_tubular_cells	0.8299541473388672
1008	2972	1612	1	Normal_tubular_cells	0.8296459913253784
1009	2564	542	1	Normal_tubular_cells	0.829634428024292
1010	3416	1784	1	Normal_tubular_cells	0.8291363716125488
1011	2080	530	1	Normal_tubular_cells	0.8291102051734924
1012	3282	1454	2	Normal_glomerular_cells	0.8289778232574463
1013	3346	1356	2	Normal_glomerular_cells	0.8285773396492004
1014	3444	90	1	Normal_tubular_cells	0.8278809189796448
1015	3290	580	1	Normal_tubular_cells	0.8274527788162231
1016	3392	592	2	Normal_glomerular_cells	0.827372670173645
1017	2412	1464	1	Normal_tubular_cells	0.8271616697311401
1018	3302	672	1	Normal_tubular_cells	0.8265491724014282
1019	2944	1330	2	Normal_glomerular_cells	0.8263232707977295
1020	3366	1326	2	Normal_glomerular_cells	0.8252748250961304
1021	2936	1040	1	Normal_tubular_cells	0.8245721459388733
1022	3628	112	2	Normal_glomerular_cells	0.8240489959716797
1023	3406	1290	2	Normal_glomerular_cells	0.8234982490539551
1024	2196	1330	1	Normal_tubular_cells	0.8234431743621826
1025	2966	1106	1	Normal_tubular_cells	0.8233405947685242
1026	3072	1030	2	Normal_glomerular_cells	0.8224179744720459
1027	3618	358	1	Normal_tubular_cells	0.822322428226471
1028	3434	1374	2	Normal_glomerular_cells	0.8212144374847412
1029	3268	1134	2	Normal_glomerular_cells	0.821076512336731
1030	3114	18	1	Normal_tubular_cells	0.8210286498069763
1031	1844	1160	1	Normal_tubular_cells	0.8207407593727112
1032	2734	982	1	Normal_tubular_cells	0.8201194405555725
1033	3174	1144	2	Normal_glomerular_cells	0.8195939660072327
1034	2432	914	1	Normal_tubular_cells	0.8195254802703857
1035	3108	890	2	Normal_glomerular_cells	0.8193677067756653
1036	3062	874	2	Normal_glomerular_cells	0.8192940354347229
1037	2374	194	1	Normal_tubular_cells	0.8191002011299133
1038	2146	282	2	Normal_glomerular_cells	0.8183836936950684
1039	2132	1516	2	Normal_glomerular_cells	0.8183333873748779
1040	3402	480	2	Normal_glomerular_cells	0.8172836303710938
1041	3090	1558	2	Normal_glomerular_cells	0.8168950080871582
1042	2970	500	2	Normal_glomerular_cells	0.81663978099823
1043	2432	1216	1	Normal_tubular_cells	0.816556453704834
1044	3314	906	2	Normal_glomerular_cells	0.8163169622421265
1045	3044	1028	2	Normal_glomerular_cells	0.8157299757003784
1046	2004	370	1	Normal_tubular_cells	0.8153999447822571
1047	2304	546	1	Normal_tubular_cells	0.8147560954093933
1048	2482	362	1	Normal_tubular_cells	0.8142550587654114
1049	2684	672	1	Normal_tubular_cells	0.814200222492218
1050	3172	1066	2	Normal_glomerular_cells	0.8140465617179871
1051	2448	610	1	Normal_tubular_cells	0.814043402671814
1052	3178	1102	2	Normal_glomerular_cells	0.8137836456298828
1053	2134	1752	1	Normal_tubular_cells	0.8136811852455139
1054	3412	310	1	Normal_tubular_cells	0.8135098814964294
1055	3372	596	2	Normal_glomerular_cells	0.8134938478469849
1056	3798	1170	1	Normal_tubular_cells	0.8132311105728149
1057	2640	1622	1	Normal_tubular_cells	0.8130302429199219
1058	3234	1030	2	Normal_glomerular_cells	0.8121697902679443
1059	2582	396	1	Normal_tubular_cells	0.8117720484733582
1060	3340	1532	2	Normal_glomerular_cells	0.811147153377533
1061	3226	882	2	Normal_glomerular_cells	0.810386598110199
1062	1930	152	1	Normal_tubular_cells	0.8094478249549866
1063	3258	1046	2	Normal_glomerular_cells	0.8088812232017517
1064	2654	1108	0	Negative control	0.8087931275367737
1065	2096	2026	1	Normal_tubular_cells	0.8086859583854675
1066	3138	1786	2	Normal_glomerular_cells	0.8083035349845886
1067	3094	308	0	Negative control	0.8078820109367371
1068	3268	896	2	Normal_glomerular_cells	0.8072171807289124
1069	3520	726	2	Normal_glomerular_cells	0.8070871233940125
1070	2958	1562	1	Normal_tubular_cells	0.8060358762741089
1071	2064	1524	1	Normal_tubular_cells	0.8060210347175598
1072	3402	1802	1	Normal_tubular_cells	0.8047129511833191
1073	2922	260	1	Normal_tubular_cells	0.8027885556221008
1074	2128	682	1	Normal_tubular_cells	0.8027406930923462
1075	3316	730	2	Normal_glomerular_cells	0.8026156425476074
1076	2528	1332	1	Normal_tubular_cells	0.8023826479911804
1077	3538	816	2	Normal_glomerular_cells	0.802254855632782
1078	3154	754	2	Normal_glomerular_cells	0.8021462559700012
1079	3360	258	1	Normal_tubular_cells	0.8018959760665894
1080	2284	408	0	Negative control	0.8018681406974792
1081	2780	2014	2	Normal_glomerular_cells	0.8014726042747498
1082	3068	826	2	Normal_glomerular_cells	0.8013981580734253
1083	3262	664	1	Normal_tubular_cells	0.8009994029998779
1084	3066	1318	2	Normal_glomerular_cells	0.8003830313682556
1085	2806	1834	1	Normal_tubular_cells	0.800062894821167
1086	2270	1666	1	Normal_tubular_cells	0.7995030283927917
1087	3562	1646	0	Negative control	0.7991524338722229
1088	2402	1580	2	Normal_glomerular_cells	0.7987930774688721
1089	2296	1660	1	Normal_tubular_cells	0.7977223992347717
1090	3206	772	2	Normal_glomerular_cells	0.7974010705947876
1091	2186	456	2	Normal_glomerular_cells	0.7973971962928772
1092	3626	74	2	Normal_glomerular_cells	0.7965674996376038
1093	2762	760	1	Normal_tubular_cells	0.795647919178009
1094	2664	122	1	Normal_tubular_cells	0.7951429486274719
1095	2402	1504	0	Negative control	0.7946847677230835
1096	2884	720	1	Normal_tubular_cells	0.7945762872695923
1097	3168	824	2	Normal_glomerular_cells	0.7943698763847351
1098	2616	1168	0	Negative control	0.7940553426742554
1099	3096	1734	1	Normal_tubular_cells	0.7938359379768372
1100	2668	654	1	Normal_tubular_cells	0.793826699256897
1101	3340	708	0	Negative control	0.7936303615570068
1102	2160	1102	1	Normal_tubular_cells	0.79358971118927
1103	2184	1914	1	Normal_tubular_cells	0.7935405969619751
1104	3392	1328	2	Normal_glomerular_cells	0.79254150390625
1105	2774	1148	0	Negative control	0.7921168804168701
1106	2616	22	2	Normal_glomerular_cells	0.7911538481712341
1107	3252	704	0	Negative control	0.7907587885856628
1108	3324	850	2	Normal_glomerular_cells	0.7907456755638123
1109	2114	1010	0	Negative control	0.790553092956543
1110	2864	1380	0	Negative control	0.7901089191436768
1111	3452	590	1	Normal_tubular_cells	0.7898327112197876
1112	3154	906	2	Normal_glomerular_cells	0.788238525390625
1113	3398	1472	2	Normal_glomerular_cells	0.7876816391944885
1114	3370	1276	2	Normal_glomerular_cells	0.787488579750061
1115	3246	948	2	Normal_glomerular_cells	0.7873274087905884
1116	3100	860	2	Normal_glomerular_cells	0.7867454290390015
1117	3170	1640	2	Normal_glomerular_cells	0.7862051129341125
1118	2584	246	1	Normal_tubular_cells	0.7860724329948425
1119	3514	1412	2	Normal_glomerular_cells	0.7860180735588074
1120	2834	1366	0	Negative control	0.7859736084938049
1121	2058	532	1	Normal_tubular_cells	0.7857141494750977
1122	3130	892	2	Normal_glomerular_cells	0.7856389284133911
1123	2290	508	0	Negative control	0.7856379747390747
1124	3214	672	2	Normal_glomerular_cells	0.7851766347885132
1125	2812	1396	1	Normal_tubular_cells	0.7851470708847046
1126	2940	534	1	Normal_tubular_cells	0.7850984930992126
1127	3412	1442	2	Normal_glomerular_cells	0.7850876450538635
1128	3030	1120	2	Normal_glomerular_cells	0.7849796414375305
1129	3452	220	2	Normal_glomerular_cells	0.7845913767814636
1130	2420	358	0	Negative control	0.784033477306366
1131	3272	880	2	Normal_glomerular_cells	0.7840311527252197
1132	3802	152	1	Normal_tubular_cells	0.7837615609169006
1133	3250	966	2	Normal_glomerular_cells	0.7823656797409058
1134	2358	1040	1	Normal_tubular_cells	0.7822083234786987
1135	3316	562	2	Normal_glomerular_cells	0.780605673789978
1136	3108	682	1	Normal_tubular_cells	0.7803248763084412
1137	3302	1098	2	Normal_glomerular_cells	0.7798023819923401
1138	3286	324	1	Normal_tubular_cells	0.7795894742012024
1139	2216	1342	1	Normal_tubular_cells	0.7783607840538025
1140	3528	1754	1	Normal_tubular_cells	0.776962399482727
1141	2262	970	1	Normal_tubular_cells	0.7768560647964478
1142	2218	952	1	Normal_tubular_cells	0.7763727307319641
1143	3148	922	2	Normal_glomerular_cells	0.7763509154319763
1144	2728	148	1	Normal_tubular_cells	0.7759779691696167
1145	2476	1238	1	Normal_tubular_cells	0.7753515243530273
1146	3346	1282	2	Normal_glomerular_cells	0.7753310203552246
1147	3542	928	0	Negative control	0.7721326351165771
1148	2844	866	1	Normal_tubular_cells	0.771266520023346
1149	3366	1080	2	Normal_glomerular_cells	0.7703049182891846
1150	2670	1204	0	Negative control	0.7700032591819763
1151	2576	1864	2	Normal_glomerular_cells	0.7698636651039124
1152	3324	872	2	Normal_glomerular_cells	0.7697659134864807
1153	3600	552	1	Normal_tubular_cells	0.7685405611991882
1154	3538	1690	2	Normal_glomerular_cells	0.7681990265846252
1155	2130	246	1	Normal_tubular_cells	0.7681772112846375
1156	2684	518	1	Normal_tubular_cells	0.7678056955337524
1157	3092	1186	2	Normal_glomerular_cells	0.7636910676956177
1158	2720	1714	1	Normal_tubular_cells	0.7635010480880737
1159	3136	742	0	Negative control	0.7630741596221924
1160	2242	808	2	Normal_glomerular_cells	0.7602846026420593
1161	2826	1412	0	Negative control	0.7597116231918335
1162	3344	388	2	Normal_glomerular_cells	0.7595638036727905
1163	3198	504	1	Normal_tubular_cells	0.7591421604156494
1164	3526	396	1	Normal_tubular_cells	0.7588036060333252
1165	3244	880	2	Normal_glomerular_cells	0.7581281065940857
1166	2402	1428	1	Normal_tubular_cells	0.758010983467102
1167	3574	754	2	Normal_glomerular_cells	0.7566720247268677
1168	3622	44	2	Normal_glomerular_cells	0.7566292881965637
1169	2728	788	0	Negative control	0.7560562491416931
1170	3308	206	2	Normal_glomerular_cells	0.7557314038276672
1171	3036	98	1	Normal_tubular_cells	0.755059540271759
1172	2496	1876	0	Negative control	0.7549655437469482
1173	2512	1210	1	Normal_tubular_cells	0.7527337670326233
1174	3102	930	2	Normal_glomerular_cells	0.7522891759872437
1175	3274	1234	2	Normal_glomerular_cells	0.7521569728851318
1176	3342	876	2	Normal_glomerular_cells	0.7521190047264099
1177	2240	718	0	Negative control	0.7520834803581238
1178	2184	130	1	Normal_tubular_cells	0.7516502737998962
1179	3342	1456	2	Normal_glomerular_cells	0.7514513731002808
1180	3334	112	0	Negative control	0.7510878443717957
1181	3086	972	2	Normal_glomerular_cells	0.750619113445282
1182	2486	232	0	Negative control	0.7503005862236023
1183	2530	1584	2	Normal_glomerular_cells	0.7484172582626343
1184	3176	714	2	Normal_glomerular_cells	0.7481977939605713
1185	3124	60	1	Normal_tubular_cells	0.746451199054718
1186	2800	1858	1	Normal_tubular_cells	0.7458329796791077
1187	3408	284	2	Normal_glomerular_cells	0.7427008152008057
1188	2644	14	1	Normal_tubular_cells	0.7425010800361633
1189	2592	1006	1	Normal_tubular_cells	0.7417720556259155
1190	2204	306	0	Negative control	0.741690993309021
1191	3416	788	2	Normal_glomerular_cells	0.7390979528427124
1192	3398	738	2	Normal_glomerular_cells	0.7389688491821289
1193	2922	1012	2	Normal_glomerular_cells	0.7360193133354187
1194	1818	44	2	Normal_glomerular_cells	0.7351717352867126
1195	2792	1988	0	Negative control	0.734926700592041
1196	3134	816	2	Normal_glomerular_cells	0.7346361875534058
1197	2760	1830	2	Normal_glomerular_cells	0.7341293692588806
1198	2558	436	0	Negative control	0.7338958978652954
1199	3178	622	1	Normal_tubular_cells	0.7335681319236755
1200	2762	1490	1	Normal_tubular_cells	0.7324970364570618
1201	3294	968	2	Normal_glomerular_cells	0.7317799925804138
1202	2398	854	0	Negative control	0.7310077548027039
1203	2962	802	1	Normal_tubular_cells	0.7308470010757446
1204	3786	462	1	Normal_tubular_cells	0.7306413054466248
1205	3088	892	2	Normal_glomerular_cells	0.7305389046669006
1206	3286	1998	2	Normal_glomerular_cells	0.7305176258087158
1207	3060	2040	1	Normal_tubular_cells	0.7290465831756592
1208	2366	124	1	Normal_tubular_cells	0.7265796661376953
1209	3592	588	1	Normal_tubular_cells	0.7265732884407043
1210	3140	280	1	Normal_tubular_cells	0.7264651656150818
1211	2588	772	1	Normal_tubular_cells	0.7261399030685425
1212	3158	1000	2	Normal_glomerular_cells	0.725779116153717
1213	3438	814	2	Normal_glomerular_cells	0.7255589365959167
1214	3118	740	0	Negative control	0.7252030968666077
1215	3004	464	2	Normal_glomerular_cells	0.7248597741127014
1216	2148	1930	1	Normal_tubular_cells	0.7242597341537476
1217	3330	1428	2	Normal_glomerular_cells	0.7234443426132202
1218	3444	1254	2	Normal_glomerular_cells	0.7232593297958374
1219	1808	54	1	Normal_tubular_cells	0.7230204343795776
1220	3356	1612	2	Normal_glomerular_cells	0.7225036025047302
1221	2856	120	1	Normal_tubular_cells	0.7219371199607849
1222	2216	1516	1	Normal_tubular_cells	0.7192897200584412
1223	2246	1548	2	Normal_glomerular_cells	0.7182379961013794
1224	3602	1202	0	Negative control	0.7178686857223511
1225	2148	366	2	Normal_glomerular_cells	0.7178484797477722
1226	3440	1340	2	Normal_glomerular_cells	0.7173859477043152
1227	2346	1910	2	Normal_glomerular_cells	0.7168371677398682
1228	3584	378	2	Normal_glomerular_cells	0.7165876030921936
1229	3542	1416	2	Normal_glomerular_cells	0.7163920998573303
1230	2656	1782	1	Normal_tubular_cells	0.7157714366912842
1231	2940	760	2	Normal_glomerular_cells	0.7150505185127258
1232	3174	890	2	Normal_glomerular_cells	0.7145505547523499
1233	3328	808	2	Normal_glomerular_cells	0.7143376469612122
1234	3044	882	2	Normal_glomerular_cells	0.7123298048973083
1235	3052	1156	2	Normal_glomerular_cells	0.7111587524414062
1236	2940	1402	1	Normal_tubular_cells	0.7097129225730896
1237	3066	954	2	Normal_glomerular_cells	0.7088021636009216
1238	1888	710	1	Normal_tubular_cells	0.7087191939353943
1239	3484	710	2	Normal_glomerular_cells	0.7085700631141663
1240	3314	816	2	Normal_glomerular_cells	0.7067075967788696
1241	3782	1762	1	Normal_tubular_cells	0.7065984606742859
1242	2164	902	1	Normal_tubular_cells	0.7054186463356018
1243	3288	856	2	Normal_glomerular_cells	0.7052319049835205
1244	3074	908	2	Normal_glomerular_cells	0.7050333619117737
1245	2748	1784	2	Normal_glomerular_cells	0.7046233415603638
1246	3276	1106	2	Normal_glomerular_cells	0.6971415877342224
1247	2624	968	1	Normal_tubular_cells	0.6968098878860474
1248	2390	620	1	Normal_tubular_cells	0.6958413124084473
1249	2354	1368	1	Normal_tubular_cells	0.6951279044151306
1250	2120	318	2	Normal_glomerular_cells	0.6946054100990295
1251	3194	924	2	Normal_glomerular_cells	0.690803050994873
1252	3366	1870	1	Normal_tubular_cells	0.6895750164985657
1253	3132	1324	0	Negative control	0.689472496509552
1254	2066	1584	1	Normal_tubular_cells	0.68743497133255
1255	3384	1068	2	Normal_glomerular_cells	0.6872758865356445
1256	2876	242	2	Normal_glomerular_cells	0.6843671202659607
1257	3012	1192	2	Normal_glomerular_cells	0.6833797693252563
1258	2362	1888	0	Negative control	0.6815722584724426
1259	3138	1146	2	Normal_glomerular_cells	0.6807457804679871
1260	2168	1168	0	Negative control	0.677175760269165
1261	2144	300	2	Normal_glomerular_cells	0.6739206314086914
1262	2424	1378	1	Normal_tubular_cells	0.6732819080352783
1263	2838	1520	1	Normal_tubular_cells	0.6715357303619385
1264	2496	1310	1	Normal_tubular_cells	0.6697799563407898
1265	2934	90	2	Normal_glomerular_cells	0.6697689294815063
1266	2704	1504	1	Normal_tubular_cells	0.6692570447921753
1267	3098	1226	1	Normal_tubular_cells	0.668965756893158
1268	3578	728	2	Normal_glomerular_cells	0.6665191054344177
1269	2878	874	2	Normal_glomerular_cells	0.666469395160675
1270	2144	336	2	Normal_glomerular_cells	0.6593396067619324
1271	3124	1740	0	Negative control	0.659263014793396
1272	3020	1752	1	Normal_tubular_cells	0.6546331644058228
1273	2878	142	2	Normal_glomerular_cells	0.651695728302002
1274	2890	1364	0	Negative control	0.6506072878837585
1275	3310	1260	2	Normal_glomerular_cells	0.6471590995788574
1276	3720	1136	1	Normal_tubular_cells	0.6467977166175842
1277	3310	1880	2	Normal_glomerular_cells	0.642022967338562
1278	3568	1248	1	Normal_tubular_cells	0.6420114040374756
1279	2888	284	2	Normal_glomerular_cells	0.6408643126487732
1280	2968	130	2	Normal_glomerular_cells	0.639116644859314
1281	3222	112	2	Normal_glomerular_cells	0.6386544108390808
1282	2888	94	1	Normal_tubular_cells	0.6381033658981323
1283	2752	1748	0	Negative control	0.6372511386871338
1284	3276	1322	2	Normal_glomerular_cells	0.6370915770530701
1285	2364	1592	2	Normal_glomerular_cells	0.6355500817298889
1286	3314	1384	2	Normal_glomerular_cells	0.6347513794898987
1287	2072	596	1	Normal_tubular_cells	0.6293219327926636
1288	2066	568	1	Normal_tubular_cells	0.6225487589836121
1289	2848	1252	0	Negative control	0.620116651058197
1290	3044	1258	1	Normal_tubular_cells	0.6196607351303101
1291	3294	898	2	Normal_glomerular_cells	0.619395911693573
1292	3374	1122	2	Normal_glomerular_cells	0.6166629791259766
1293	3782	106	1	Normal_tubular_cells	0.616626501083374
1294	3500	1496	2	Normal_glomerular_cells	0.6164703369140625
1295	2876	8	2	Normal_glomerular_cells	0.6155039072036743
1296	2398	16	0	Negative control	0.6121394038200378
1297	3070	1246	2	Normal_glomerular_cells	0.6114177107810974
1298	3060	988	1	Normal_tubular_cells	0.6097719669342041
1299	2840	266	1	Normal_tubular_cells	0.609584629535675
1300	3010	1248	0	Negative control	0.6088989973068237
1301	3066	760	0	Negative control	0.6087594032287598
1302	3022	968	2	Normal_glomerular_cells	0.6082333326339722
1303	3322	548	1	Normal_tubular_cells	0.6076374053955078
1304	3548	2040	1	Normal_tubular_cells	0.6072281002998352
1305	2314	2022	1	Normal_tubular_cells	0.6049291491508484
1306	3414	26	2	Normal_glomerular_cells	0.6039374470710754
1307	2698	1094	1	Normal_tubular_cells	0.6028744578361511
1308	2716	544	1	Normal_tubular_cells	0.6006425023078918
1309	3460	1100	0	Negative control	0.5969431400299072
1310	2502	140	1	Normal_tubular_cells	0.5963271856307983
1311	1978	1028	1	Normal_tubular_cells	0.5953986048698425
1312	3032	1352	1	Normal_tubular_cells	0.5942346453666687
1313	2100	290	2	Normal_glomerular_cells	0.5936470627784729
1314	3158	1668	2	Normal_glomerular_cells	0.5927406549453735
1315	2764	410	1	Normal_tubular_cells	0.5925109386444092
1316	2386	1870	0	Negative control	0.5921374559402466
1317	2608	600	1	Normal_tubular_cells	0.5915985703468323
1318	3340	1260	2	Normal_glomerular_cells	0.5915590524673462
1319	2698	1740	1	Normal_tubular_cells	0.5886368155479431
1320	2792	98	1	Normal_tubular_cells	0.5864214897155762
1321	3092	1408	2	Normal_glomerular_cells	0.5828882455825806
1322	3258	1498	2	Normal_glomerular_cells	0.5819807648658752
1323	3146	8	1	Normal_tubular_cells	0.5815840363502502
1324	3804	130	1	Normal_tubular_cells	0.5806777477264404
1325	2086	1424	1	Normal_tubular_cells	0.5772542357444763
1326	3560	2012	1	Normal_tubular_cells	0.5771524310112
1327	2866	1262	0	Negative control	0.5765149593353271
1328	2600	52	1	Normal_tubular_cells	0.5746937990188599
1329	3372	894	2	Normal_glomerular_cells	0.5738832950592041
1330	3436	1234	0	Negative control	0.5729445815086365
1331	3596	2024	2	Normal_glomerular_cells	0.5722883939743042
1332	2440	164	1	Normal_tubular_cells	0.5713327527046204
1333	3014	418	1	Normal_tubular_cells	0.5706291794776917
1334	3522	1492	2	Normal_glomerular_cells	0.5669996738433838
1335	3508	1670	2	Normal_glomerular_cells	0.5655845403671265
1336	2638	526	1	Normal_tubular_cells	0.5631738305091858
1337	3018	1282	0	Negative control	0.562883198261261
1338	2792	498	1	Normal_tubular_cells	0.5618869662284851
1339	3362	1476	2	Normal_glomerular_cells	0.5566193461418152
1340	3304	776	2	Normal_glomerular_cells	0.554169237613678
1341	2756	1212	1	Normal_tubular_cells	0.5533841848373413
1342	3216	972	2	Normal_glomerular_cells	0.5509791374206543
1343	3392	1452	2	Normal_glomerular_cells	0.5508869290351868
1344	3384	378	2	Normal_glomerular_cells	0.549688994884491
1345	2976	2004	1	Normal_tubular_cells	0.5477634072303772
1346	3342	1014	2	Normal_glomerular_cells	0.5418593883514404
1347	3596	484	1	Normal_tubular_cells	0.5409805178642273
1348	3016	220	1	Normal_tubular_cells	0.5349146723747253
1349	3196	1528	2	Normal_glomerular_cells	0.5318391919136047
1350	3250	848	2	Normal_glomerular_cells	0.5274845361709595
1351	3548	1612	2	Normal_glomerular_cells	0.5273742079734802
1352	3434	1684	2	Normal_glomerular_cells	0.5262845158576965
1353	3246	1136	2	Normal_glomerular_cells	0.5218839645385742
1354	2806	1548	2	Normal_glomerular_cells	0.5176764726638794
1355	2114	370	0	Negative control	0.5122325420379639
1356	3538	1530	2	Normal_glomerular_cells	0.5109164118766785
1357	2922	1570	2	Normal_glomerular_cells	0.5100045204162598
1358	3100	1760	2	Normal_glomerular_cells	0.5052616596221924
1359	2882	666	2	Normal_glomerular_cells	0.5012917518615723
1360	3286	426	2	Normal_glomerular_cells	0.4916907548904419
1361	3398	420	2	Normal_glomerular_cells	0.49002113938331604
1362	3516	1296	1	Normal_tubular_cells	0.4794234335422516
1363	2992	1776	1	Normal_tubular_cells	0.4770738482475281
1364	3834	90	1	Normal_tubular_cells	0.47344493865966797
1365	2102	18	1	Normal_tubular_cells	0.47218742966651917
1366	3346	572	2	Normal_glomerular_cells	0.4707300364971161
1367	3048	268	0	Negative control	0.46972620487213135
1368	2138	392	1	Normal_tubular_cells	0.4685024619102478
1369	2918	1388	1	Normal_tubular_cells	0.4671174883842468
1370	2886	1586	1	Normal_tubular_cells	0.4657247066497803
1371	2590	938	1	Normal_tubular_cells	0.4651731550693512
1372	2664	586	0	Negative control	0.46423178911209106
1373	2442	1302	1	Normal_tubular_cells	0.4625890851020813
1374	3086	810	2	Normal_glomerular_cells	0.45912134647369385
1375	3034	1222	2	Normal_glomerular_cells	0.4572078287601471
1376	2562	252	1	Normal_tubular_cells	0.4560357630252838
1377	2528	1154	0	Negative control	0.4554263949394226
1378	3006	776	2	Normal_glomerular_cells	0.4456656575202942
1379	2758	1276	1	Normal_tubular_cells	0.44423168897628784
1380	3144	326	2	Normal_glomerular_cells	0.4384317100048065
1381	2772	1598	1	Normal_tubular_cells	0.43756961822509766
1382	2048	558	1	Normal_tubular_cells	0.43559354543685913
1383	2666	478	1	Normal_tubular_cells	0.4320790469646454
1384	3274	356	2	Normal_glomerular_cells	0.42570969462394714
1385	3230	980	2	Normal_glomerular_cells	0.42383095622062683
1386	2998	1074	2	Normal_glomerular_cells	0.4188721179962158
1387	3440	1460	2	Normal_glomerular_cells	0.41848087310791016
1388	2152	1008	1	Normal_tubular_cells	0.4133952558040619
1389	2500	1442	1	Normal_tubular_cells	0.4125998914241791
1390	2852	500	1	Normal_tubular_cells	0.4085873067378998
1391	2736	48	1	Normal_tubular_cells	0.40466466546058655
1392	3372	242	0	Negative control	0.40004417300224304
1393	3344	974	2	Normal_glomerular_cells	0.3969135284423828
1394	2102	334	1	Normal_tubular_cells	0.3908294141292572
1395	2804	400	1	Normal_tubular_cells	0.38117125630378723
1396	2104	254	1	Normal_tubular_cells	0.3732970058917999
1397	3100	530	1	Normal_tubular_cells	0.3726373612880707
1398	2100	810	1	Normal_tubular_cells	0.37128159403800964
1399	3068	926	2	Normal_glomerular_cells	0.3676706850528717
1400	2450	318	1	Normal_tubular_cells	0.36618101596832275
1401	3514	1624	2	Normal_glomerular_cells	0.3649744689464569
1402	3020	366	2	Normal_glomerular_cells	0.3612871468067169
1403	3754	1474	2	Normal_glomerular_cells	0.3611125946044922
1404	2544	4	1	Normal_tubular_cells	0.3571211099624634
1405	3600	1416	2	Normal_glomerular_cells	0.3553086817264557
1406	2726	1558	1	Normal_tubular_cells	0.3519299030303955
1407	3040	854	2	Normal_glomerular_cells	0.3504926264286041
1408	3546	1548	2	Normal_glomerular_cells	0.34389281272888184
1409	2476	1916	1	Normal_tubular_cells	0.3438832461833954
1410	3138	1084	2	Normal_glomerular_cells	0.3386717438697815
1411	3288	1394	2	Normal_glomerular_cells	0.33497336506843567
1412	3332	1520	2	Normal_glomerular_cells	0.33471012115478516
1413	3172	978	2	Normal_glomerular_cells	0.3344588279724121
1414	3564	1972	1	Normal_tubular_cells	0.3342517614364624
1415	3356	756	0	Negative control	0.3309936225414276
1416	2532	132	1	Normal_tubular_cells	0.3307565748691559
1417	3812	1778	1	Normal_tubular_cells	0.32588276267051697
1418	3604	188	2	Normal_glomerular_cells	0.31875619292259216
1419	2824	1012	1	Normal_tubular_cells	0.3143804669380188
1420	2412	1260	1	Normal_tubular_cells	0.3143738806247711
1421	2980	678	1	Normal_tubular_cells	0.3124372363090515
1422	1796	392	1	Normal_tubular_cells	0.30951038002967834
1423	3142	1186	0	Negative control	0.309162974357605
1424	2566	1830	1	Normal_tubular_cells	0.3065994679927826
1425	3500	1438	2	Normal_glomerular_cells	0.3037010431289673
1426	3208	892	2	Normal_glomerular_cells	0.3036900460720062
1427	3458	738	2	Normal_glomerular_cells	0.29599836468696594
1428	3102	162	1	Normal_tubular_cells	0.29366636276245117
1429	3364	1500	2	Normal_glomerular_cells	0.29048091173171997
1430	2944	310	1	Normal_tubular_cells	0.2840680778026581
1431	2992	652	1	Normal_tubular_cells	0.2830420434474945
1432	3370	1434	2	Normal_glomerular_cells	0.27900809049606323
1433	3580	60	2	Normal_glomerular_cells	0.2790051996707916
1434	2132	416	1	Normal_tubular_cells	0.27815407514572144
1435	3012	1586	1	Normal_tubular_cells	0.2732318639755249
1436	3528	220	2	Normal_glomerular_cells	0.26976171135902405
1437	3520	928	0	Negative control	0.26908785104751587
1438	3260	1030	2	Normal_glomerular_cells	0.267368882894516
1439	3552	1624	1	Normal_tubular_cells	0.26411500573158264
1440	2738	1544	2	Normal_glomerular_cells	0.2614666223526001
1441	3408	1334	2	Normal_glomerular_cells	0.2613733410835266
1442	2136	316	2	Normal_glomerular_cells	0.2559376060962677
1443	2992	582	1	Normal_tubular_cells	0.2505921423435211
1444	2324	132	1	Normal_tubular_cells	0.24975711107254028
1445	3076	196	1	Normal_tubular_cells	0.24717170000076294
1446	2402	162	1	Normal_tubular_cells	0.2454025149345398
1447	2092	244	1	Normal_tubular_cells	0.241998553276062
1448	3346	1372	2	Normal_glomerular_cells	0.24133406579494476
1449	3048	700	2	Normal_glomerular_cells	0.23969489336013794
1450	3382	682	0	Negative control	0.23690684139728546
1451	3310	1002	2	Normal_glomerular_cells	0.23307034373283386
1452	2842	1470	1	Normal_tubular_cells	0.23188236355781555
1453	3394	1544	2	Normal_glomerular_cells	0.23049993813037872
1454	2044	406	1	Normal_tubular_cells	0.22943183779716492
1455	1800	954	0	Negative control	0.22718389332294464
1456	3312	1032	2	Normal_glomerular_cells	0.2270953506231308
1457	3552	892	2	Normal_glomerular_cells	0.22693821787834167
1458	2462	148	0	Negative control	0.22584709525108337
1459	3038	1322	2	Normal_glomerular_cells	0.22528360784053802
1460	2172	362	0	Negative control	0.22482872009277344
1461	2966	1332	0	Negative control	0.22377674281597137
1462	2776	1108	1	Normal_tubular_cells	0.22219206392765045
1463	3240	1552	0	Negative control	0.2181190699338913
1464	3420	1354	2	Normal_glomerular_cells	0.21692931652069092
1465	2442	960	2	Normal_glomerular_cells	0.21210509538650513
1466	2116	336	1	Normal_tubular_cells	0.211232528090477
1467	3344	1130	2	Normal_glomerular_cells	0.21109335124492645
1468	3250	792	2	Normal_glomerular_cells	0.21016013622283936
1469	3260	1152	2	Normal_glomerular_cells	0.21010902523994446
1470	2424	1148	2	Normal_glomerular_cells	0.20933669805526733
1471	2866	260	1	Normal_tubular_cells	0.19870968163013458
1472	3300	4	2	Normal_glomerular_cells	0.19834299385547638
1473	3052	1976	1	Normal_tubular_cells	0.19740697741508484
1474	3304	830	2	Normal_glomerular_cells	0.18834064900875092
1475	2544	1660	1	Normal_tubular_cells	0.18393228948116302
1476	2978	1354	0	Negative control	0.18341483175754547
1477	2020	1694	1	Normal_tubular_cells	0.17926208674907684
1478	2892	492	2	Normal_glomerular_cells	0.17377538979053497
1479	2850	1340	1	Normal_tubular_cells	0.17315106093883514
1480	2902	1716	2	Normal_glomerular_cells	0.17306430637836456
1481	2028	532	1	Normal_tubular_cells	0.17208032310009003
1482	2748	1608	1	Normal_tubular_cells	0.17186354100704193
1483	2794	1394	1	Normal_tubular_cells	0.1702037751674652
1484	3026	310	2	Normal_glomerular_cells	0.1686592847108841
1485	3410	1272	0	Negative control	0.168317973613739
1486	2548	962	2	Normal_glomerular_cells	0.1671830415725708
1487	2086	940	1	Normal_tubular_cells	0.1671563982963562
1488	2346	52	1	Normal_tubular_cells	0.1627262383699417
1489	3304	888	2	Normal_glomerular_cells	0.15931761264801025
1490	3506	482	2	Normal_glomerular_cells	0.15915513038635254
1491	2726	314	1	Normal_tubular_cells	0.15530140697956085
1492	4862	1176	1	Normal_tubular_cells	0.9029324054718018
1493	4682	780	1	Normal_tubular_cells	0.9020856618881226
1494	4882	986	1	Normal_tubular_cells	0.8994138240814209
1495	3706	696	1	Normal_tubular_cells	0.8969675302505493
1496	4478	536	1	Normal_tubular_cells	0.8954021334648132
1497	4784	1164	1	Normal_tubular_cells	0.8938899040222168
1498	4926	214	1	Normal_tubular_cells	0.893617570400238
1499	4890	956	1	Normal_tubular_cells	0.8932257294654846
1500	3690	752	1	Normal_tubular_cells	0.8919916749000549
1501	4206	1396	1	Normal_tubular_cells	0.8903787136077881
1502	4468	314	1	Normal_tubular_cells	0.8886509537696838
1503	4976	1020	1	Normal_tubular_cells	0.8882861137390137
1504	5056	932	1	Normal_tubular_cells	0.8880955576896667
1505	5000	1868	2	Normal_glomerular_cells	0.8876035213470459
1506	4660	834	1	Normal_tubular_cells	0.8849900960922241
1507	4040	1354	1	Normal_tubular_cells	0.8835879564285278
1508	4038	1252	1	Normal_tubular_cells	0.8834301233291626
1509	5062	448	1	Normal_tubular_cells	0.8822671175003052
1510	4358	706	1	Normal_tubular_cells	0.8818719983100891
1511	4870	1870	1	Normal_tubular_cells	0.8818473219871521
1512	4496	1320	1	Normal_tubular_cells	0.8810905814170837
1513	4888	1352	0	Negative control	0.8809302449226379
1514	5034	102	2	Normal_glomerular_cells	0.8808920383453369
1515	4718	1642	2	Normal_glomerular_cells	0.8802916407585144
1516	4522	502	1	Normal_tubular_cells	0.8797586560249329
1517	3882	1080	1	Normal_tubular_cells	0.8785770535469055
1518	4810	1164	1	Normal_tubular_cells	0.878239095211029
1519	4724	254	1	Normal_tubular_cells	0.8781370520591736
1520	3758	186	1	Normal_tubular_cells	0.8781260251998901
1521	3654	534	1	Normal_tubular_cells	0.877583920955658
1522	4960	1342	0	Negative control	0.877509593963623
1523	4334	388	1	Normal_tubular_cells	0.8768511414527893
1524	4494	1778	1	Normal_tubular_cells	0.8758624792098999
1525	4078	764	2	Normal_glomerular_cells	0.8757151961326599
1526	4016	1142	1	Normal_tubular_cells	0.8756891489028931
1527	5046	426	1	Normal_tubular_cells	0.8755729794502258
1528	5086	634	0	Negative control	0.8754886984825134
1529	5060	1316	1	Normal_tubular_cells	0.8754869699478149
1530	4802	744	1	Normal_tubular_cells	0.8754495978355408
1531	4928	1146	2	Normal_glomerular_cells	0.8752536773681641
1532	4894	1396	2	Normal_glomerular_cells	0.8750762939453125
1533	4920	734	0	Negative control	0.8749507665634155
1534	3900	1172	2	Normal_glomerular_cells	0.8746886849403381
1535	4910	698	1	Normal_tubular_cells	0.8746132254600525
1536	5086	456	1	Normal_tubular_cells	0.8742976784706116
1537	5096	280	1	Normal_tubular_cells	0.8742155432701111
1538	4634	80	2	Normal_glomerular_cells	0.8738312721252441
1539	3786	994	1	Normal_tubular_cells	0.8737607002258301
1540	4214	1428	1	Normal_tubular_cells	0.8737406134605408
1541	4676	930	1	Normal_tubular_cells	0.8733775615692139
1542	5048	558	1	Normal_tubular_cells	0.873185932636261
1543	4200	1368	1	Normal_tubular_cells	0.8731616735458374
1544	3630	732	1	Normal_tubular_cells	0.8730646967887878
1545	4636	46	2	Normal_glomerular_cells	0.872696578502655
1546	3764	48	1	Normal_tubular_cells	0.872596800327301
1547	4476	1224	1	Normal_tubular_cells	0.8721078038215637
1548	3864	80	1	Normal_tubular_cells	0.8721076250076294
1549	4238	602	1	Normal_tubular_cells	0.8720008134841919
1550	4052	730	1	Normal_tubular_cells	0.8719013929367065
1551	4602	380	1	Normal_tubular_cells	0.8715621829032898
1552	5136	240	1	Normal_tubular_cells	0.8708876967430115
1553	5072	1814	2	Normal_glomerular_cells	0.8706955909729004
1554	5190	1868	2	Normal_glomerular_cells	0.8705978989601135
1555	4920	86	1	Normal_tubular_cells	0.8701357245445251
1556	4126	504	2	Normal_glomerular_cells	0.869426965713501
1557	4302	422	1	Normal_tubular_cells	0.86918044090271
1558	4928	770	1	Normal_tubular_cells	0.8690475821495056
1559	4126	1276	1	Normal_tubular_cells	0.868834912776947
1560	4952	184	1	Normal_tubular_cells	0.8684760332107544
1561	4814	1046	1	Normal_tubular_cells	0.8680738210678101
1562	5066	268	1	Normal_tubular_cells	0.867550253868103
1563	4210	1016	1	Normal_tubular_cells	0.867516279220581
1564	5008	640	0	Negative control	0.8674083352088928
1565	3600	704	1	Normal_tubular_cells	0.8673595190048218
1566	5004	78	1	Normal_tubular_cells	0.8669424653053284
1567	4170	640	1	Normal_tubular_cells	0.8660344481468201
1568	5084	1894	1	Normal_tubular_cells	0.8658355474472046
1569	4564	1716	1	Normal_tubular_cells	0.8658087253570557
1570	5570	1800	2	Normal_glomerular_cells	0.8654803037643433
1571	4142	116	1	Normal_tubular_cells	0.8654346466064453
1572	4816	1204	0	Negative control	0.8653668165206909
1573	4018	1082	1	Normal_tubular_cells	0.8651741147041321
1574	4704	632	1	Normal_tubular_cells	0.8650686740875244
1575	4506	778	1	Normal_tubular_cells	0.864685595035553
1576	4994	294	1	Normal_tubular_cells	0.8643744587898254
1577	4380	720	1	Normal_tubular_cells	0.8641485571861267
1578	4456	344	1	Normal_tubular_cells	0.8640297055244446
1579	3986	396	1	Normal_tubular_cells	0.8639058470726013
1580	4752	1658	2	Normal_glomerular_cells	0.8637213110923767
1581	3880	1122	1	Normal_tubular_cells	0.8636443614959717
1582	3652	852	1	Normal_tubular_cells	0.8634045124053955
1583	4932	872	0	Negative control	0.8632795214653015
1584	4050	278	1	Normal_tubular_cells	0.8628775477409363
1585	4312	1418	1	Normal_tubular_cells	0.8626478910446167
1586	5076	202	1	Normal_tubular_cells	0.8626202344894409
1587	5148	374	1	Normal_tubular_cells	0.8619622588157654
1588	3766	1440	1	Normal_tubular_cells	0.8618060350418091
1589	4756	462	1	Normal_tubular_cells	0.8615431785583496
1590	4338	1814	1	Normal_tubular_cells	0.8609517216682434
1591	4868	648	1	Normal_tubular_cells	0.8609503507614136
1592	4798	70	1	Normal_tubular_cells	0.8608132600784302
1593	4088	886	1	Normal_tubular_cells	0.860771894454956
1594	3738	604	2	Normal_glomerular_cells	0.8605851531028748
1595	3660	558	1	Normal_tubular_cells	0.8605466485023499
1596	4004	898	2	Normal_glomerular_cells	0.8603929877281189
1597	5354	1938	2	Normal_glomerular_cells	0.8603717088699341
1598	4782	680	1	Normal_tubular_cells	0.8600507378578186
1599	4996	1184	1	Normal_tubular_cells	0.859947144985199
1600	4808	1590	1	Normal_tubular_cells	0.8599289059638977
1601	5108	956	0	Negative control	0.8597515821456909
1602	4258	1898	2	Normal_glomerular_cells	0.8597157001495361
1603	5098	528	1	Normal_tubular_cells	0.859415590763092
1604	4640	432	1	Normal_tubular_cells	0.8592039942741394
1605	3672	730	1	Normal_tubular_cells	0.8588799238204956
1606	3766	404	1	Normal_tubular_cells	0.8588173389434814
1607	5236	320	2	Normal_glomerular_cells	0.8588172197341919
1608	4038	1106	1	Normal_tubular_cells	0.8587521910667419
1609	4416	396	1	Normal_tubular_cells	0.858464241027832
1610	5068	144	1	Normal_tubular_cells	0.858363151550293
1611	4300	1736	1	Normal_tubular_cells	0.8583579659461975
1612	5166	466	2	Normal_glomerular_cells	0.8582858443260193
1613	4900	108	2	Normal_glomerular_cells	0.8580713272094727
1614	5058	958	0	Negative control	0.8579679131507874
1615	4840	734	1	Normal_tubular_cells	0.8577894568443298
1616	4364	56	1	Normal_tubular_cells	0.8576598167419434
1617	4642	392	1	Normal_tubular_cells	0.8575214147567749
1618	5014	348	1	Normal_tubular_cells	0.8574429750442505
1619	5110	250	2	Normal_glomerular_cells	0.8572873473167419
1620	5226	584	2	Normal_glomerular_cells	0.8570679426193237
1621	5192	602	0	Negative control	0.8567797541618347
1622	4396	1392	1	Normal_tubular_cells	0.8566498160362244
1623	4580	1326	1	Normal_tubular_cells	0.8566350936889648
1624	4874	686	1	Normal_tubular_cells	0.8566323518753052
1625	3710	1748	0	Negative control	0.8563529253005981
1626	3978	922	1	Normal_tubular_cells	0.8562118411064148
1627	4626	1300	1	Normal_tubular_cells	0.8560117483139038
1628	5052	1812	1	Normal_tubular_cells	0.8558356165885925
1629	4012	1618	1	Normal_tubular_cells	0.8558092713356018
1630	3654	414	2	Normal_glomerular_cells	0.8554610013961792
1631	5460	276	1	Normal_tubular_cells	0.8552554249763489
1632	5152	730	1	Normal_tubular_cells	0.855153501033783
1633	4178	300	1	Normal_tubular_cells	0.8550205230712891
1634	4190	652	1	Normal_tubular_cells	0.854851484298706
1635	4376	506	2	Normal_glomerular_cells	0.8545963764190674
1636	3926	1054	1	Normal_tubular_cells	0.8545131087303162
1637	4838	1280	0	Negative control	0.8543330430984497
1638	3914	952	0	Negative control	0.854329526424408
1639	3648	22	2	Normal_glomerular_cells	0.8541983366012573
1640	4820	1662	1	Normal_tubular_cells	0.8534460067749023
1641	4804	948	1	Normal_tubular_cells	0.8532095551490784
1642	4848	1224	0	Negative control	0.8525981307029724
1643	3662	198	2	Normal_glomerular_cells	0.8525301218032837
1644	4572	750	1	Normal_tubular_cells	0.851806640625
1645	4296	536	1	Normal_tubular_cells	0.8517231941223145
1646	4730	1268	1	Normal_tubular_cells	0.8514931201934814
1647	3984	890	0	Negative control	0.8512713313102722
1648	4634	1804	1	Normal_tubular_cells	0.8510332703590393
1649	5232	1760	2	Normal_glomerular_cells	0.8508371710777283
1650	4518	1094	1	Normal_tubular_cells	0.8503836393356323
1651	4226	272	1	Normal_tubular_cells	0.8503315448760986
1652	3706	10	1	Normal_tubular_cells	0.8503221273422241
1653	3986	740	1	Normal_tubular_cells	0.8501071929931641
1654	4992	780	0	Negative control	0.8496574759483337
1655	5004	270	1	Normal_tubular_cells	0.8496089577674866
1656	4800	584	2	Normal_glomerular_cells	0.8494865298271179
1657	4000	66	1	Normal_tubular_cells	0.8492331504821777
1658	4594	1048	1	Normal_tubular_cells	0.8490363955497742
1659	4948	764	1	Normal_tubular_cells	0.8483917117118835
1660	4304	1658	1	Normal_tubular_cells	0.8483647704124451
1661	3904	1310	1	Normal_tubular_cells	0.8477663993835449
1662	4076	672	1	Normal_tubular_cells	0.8475592732429504
1663	4638	1062	1	Normal_tubular_cells	0.8474740982055664
1664	4854	612	1	Normal_tubular_cells	0.8473708033561707
1665	3896	644	1	Normal_tubular_cells	0.8471616506576538
1666	5156	1254	1	Normal_tubular_cells	0.846902072429657
1667	4890	796	1	Normal_tubular_cells	0.8467922210693359
1668	5280	286	2	Normal_glomerular_cells	0.8467587828636169
1669	5120	1874	1	Normal_tubular_cells	0.8466687202453613
1670	3864	438	1	Normal_tubular_cells	0.8461409211158752
1671	4206	1534	1	Normal_tubular_cells	0.8456749320030212
1672	5162	1078	2	Normal_glomerular_cells	0.8456324338912964
1673	4374	1130	1	Normal_tubular_cells	0.845509946346283
1674	4818	822	0	Negative control	0.8447862267494202
1675	5146	398	1	Normal_tubular_cells	0.8447425961494446
1676	4496	854	1	Normal_tubular_cells	0.8444873690605164
1677	4834	1518	1	Normal_tubular_cells	0.8444783687591553
1678	5020	1240	1	Normal_tubular_cells	0.8441752195358276
1679	4848	382	1	Normal_tubular_cells	0.843778669834137
1680	5146	1596	1	Normal_tubular_cells	0.8432966470718384
1681	3728	1034	1	Normal_tubular_cells	0.8429601192474365
1682	4090	2036	1	Normal_tubular_cells	0.842332124710083
1683	5124	1456	0	Negative control	0.8420838713645935
1684	4768	858	0	Negative control	0.8418111205101013
1685	5410	852	2	Normal_glomerular_cells	0.8416785597801208
1686	5020	876	0	Negative control	0.8415002226829529
1687	3728	790	1	Normal_tubular_cells	0.8414924740791321
1688	3734	194	2	Normal_glomerular_cells	0.8414506912231445
1689	4834	1246	0	Negative control	0.84073805809021
1690	5020	1388	1	Normal_tubular_cells	0.8407296538352966
1691	5192	668	2	Normal_glomerular_cells	0.8399372696876526
1692	4078	1354	2	Normal_glomerular_cells	0.8398563861846924
1693	4980	1158	0	Negative control	0.8395026922225952
1694	4878	308	1	Normal_tubular_cells	0.8386150598526001
1695	5130	812	2	Normal_glomerular_cells	0.838506281375885
1696	4038	800	1	Normal_tubular_cells	0.8382562398910522
1697	4720	1290	1	Normal_tubular_cells	0.8380956053733826
1698	5174	1012	0	Negative control	0.8380223512649536
1699	4776	1456	1	Normal_tubular_cells	0.8379080295562744
1700	5246	80	0	Negative control	0.8378182053565979
1701	3798	1032	1	Normal_tubular_cells	0.8377564549446106
1702	5318	1300	1	Normal_tubular_cells	0.8371569514274597
1703	4974	1230	0	Negative control	0.8368794918060303
1704	5434	1698	1	Normal_tubular_cells	0.8363232016563416
1705	5130	338	1	Normal_tubular_cells	0.836182177066803
1706	3672	852	1	Normal_tubular_cells	0.8358469009399414
1707	3652	258	2	Normal_glomerular_cells	0.8358391523361206
1708	3704	1716	1	Normal_tubular_cells	0.8357170820236206
1709	4062	1190	1	Normal_tubular_cells	0.8355242013931274
1710	4862	956	1	Normal_tubular_cells	0.8352341055870056
1711	4282	1400	2	Normal_glomerular_cells	0.8349176645278931
1712	5014	514	2	Normal_glomerular_cells	0.8346948623657227
1713	4336	650	1	Normal_tubular_cells	0.8345366716384888
1714	5516	748	2	Normal_glomerular_cells	0.8344230055809021
1715	4130	364	1	Normal_tubular_cells	0.8341548442840576
1716	4176	1292	1	Normal_tubular_cells	0.8338529467582703
1717	4840	484	1	Normal_tubular_cells	0.8336091637611389
1718	4392	1980	1	Normal_tubular_cells	0.8335513472557068
1719	4528	632	1	Normal_tubular_cells	0.8333659172058105
1720	3966	1648	1	Normal_tubular_cells	0.8331866264343262
1721	4910	670	1	Normal_tubular_cells	0.8328530192375183
1722	3740	18	1	Normal_tubular_cells	0.8325198292732239
1723	5360	1004	0	Negative control	0.8319712281227112
1724	5230	1312	0	Negative control	0.831967294216156
1725	4686	818	1	Normal_tubular_cells	0.8316041231155396
1726	4428	1308	1	Normal_tubular_cells	0.8314965963363647
1727	4988	866	0	Negative control	0.8313790559768677
1728	4304	790	1	Normal_tubular_cells	0.8311179280281067
1729	5194	1748	0	Negative control	0.8310441374778748
1730	5330	522	1	Normal_tubular_cells	0.8309755325317383
1731	5344	1074	0	Negative control	0.8309410214424133
1732	4750	1104	1	Normal_tubular_cells	0.8302035927772522
1733	5036	1778	1	Normal_tubular_cells	0.8300398588180542
1734	3834	1368	2	Normal_glomerular_cells	0.8295236825942993
1735	4098	644	2	Normal_glomerular_cells	0.8290113210678101
1736	4480	22	2	Normal_glomerular_cells	0.8286148905754089
1737	4790	1138	1	Normal_tubular_cells	0.828601062297821
1738	4938	690	1	Normal_tubular_cells	0.8277843594551086
1739	4676	1134	1	Normal_tubular_cells	0.8273207545280457
1740	4408	694	1	Normal_tubular_cells	0.8267943263053894
1741	5422	1672	1	Normal_tubular_cells	0.8267363905906677
1742	5370	734	2	Normal_glomerular_cells	0.825299859046936
1743	4046	1422	1	Normal_tubular_cells	0.825039267539978
1744	5376	1704	0	Negative control	0.8245541453361511
1745	4384	550	1	Normal_tubular_cells	0.8245496153831482
1746	3854	1986	2	Normal_glomerular_cells	0.8244859576225281
1747	3954	1008	0	Negative control	0.8237866759300232
1748	5270	46	0	Negative control	0.8233883380889893
1749	4280	1210	1	Normal_tubular_cells	0.8221006393432617
1750	4178	1500	1	Normal_tubular_cells	0.8216403722763062
1751	4980	1370	0	Negative control	0.8212534785270691
1752	4012	346	1	Normal_tubular_cells	0.8206149339675903
1753	4790	1654	2	Normal_glomerular_cells	0.8205758929252625
1754	5162	1370	0	Negative control	0.820392906665802
1755	4836	1176	0	Negative control	0.820231556892395
1756	4944	1188	2	Normal_glomerular_cells	0.8197901248931885
1757	3634	218	2	Normal_glomerular_cells	0.8195236325263977
1758	3946	346	1	Normal_tubular_cells	0.8194647431373596
1759	5124	488	2	Normal_glomerular_cells	0.8193756341934204
1760	4858	280	1	Normal_tubular_cells	0.8192029595375061
1761	4748	1978	1	Normal_tubular_cells	0.8190696239471436
1762	4214	696	1	Normal_tubular_cells	0.8188410401344299
1763	5310	226	0	Negative control	0.818828821182251
1764	4294	1286	1	Normal_tubular_cells	0.8181172609329224
1765	4770	1188	1	Normal_tubular_cells	0.8180615305900574
1766	3704	1466	1	Normal_tubular_cells	0.8179033398628235
1767	3864	1158	1	Normal_tubular_cells	0.8169666528701782
1768	3964	472	1	Normal_tubular_cells	0.8167526125907898
1769	4688	1064	1	Normal_tubular_cells	0.8167195320129395
1770	4556	796	1	Normal_tubular_cells	0.8164926767349243
1771	5284	958	2	Normal_glomerular_cells	0.816306471824646
1772	4368	1754	1	Normal_tubular_cells	0.8163043260574341
1773	4046	2020	1	Normal_tubular_cells	0.8156067728996277
1774	4588	1572	1	Normal_tubular_cells	0.8149275779724121
1775	4012	496	2	Normal_glomerular_cells	0.8147518038749695
1776	4158	1428	1	Normal_tubular_cells	0.8144105076789856
1777	4618	1114	1	Normal_tubular_cells	0.8139013051986694
1778	4182	1344	1	Normal_tubular_cells	0.813758134841919
1779	4888	62	2	Normal_glomerular_cells	0.8137181997299194
1780	5174	236	2	Normal_glomerular_cells	0.8134692311286926
1781	5182	506	0	Negative control	0.8130877017974854
1782	5014	766	1	Normal_tubular_cells	0.8128345012664795
1783	3852	594	2	Normal_glomerular_cells	0.812116801738739
1784	5342	278	1	Normal_tubular_cells	0.8120500445365906
1785	5168	1630	1	Normal_tubular_cells	0.8118231892585754
1786	3700	634	1	Normal_tubular_cells	0.8118230104446411
1787	4382	642	0	Negative control	0.8117640614509583
1788	5044	720	0	Negative control	0.8117077946662903
1789	3628	576	1	Normal_tubular_cells	0.8115592002868652
1790	5202	2014	2	Normal_glomerular_cells	0.8115308880805969
1791	5484	700	2	Normal_glomerular_cells	0.8112541437149048
1792	4152	712	1	Normal_tubular_cells	0.8110905885696411
1793	5560	880	2	Normal_glomerular_cells	0.8108909130096436
1794	5308	326	1	Normal_tubular_cells	0.8107622265815735
1795	5346	1446	1	Normal_tubular_cells	0.8105444312095642
1796	4408	158	2	Normal_glomerular_cells	0.8104991912841797
1797	4122	612	2	Normal_glomerular_cells	0.8095067143440247
1798	4498	578	0	Negative control	0.808675229549408
1799	4862	708	1	Normal_tubular_cells	0.8079831600189209
1800	5178	1706	0	Negative control	0.8076158165931702
1801	4000	816	2	Normal_glomerular_cells	0.8075990676879883
1802	4858	1430	1	Normal_tubular_cells	0.807192325592041
1803	5070	1472	1	Normal_tubular_cells	0.8071907758712769
1804	3666	1184	1	Normal_tubular_cells	0.8069155812263489
1805	4538	840	1	Normal_tubular_cells	0.8068357110023499
1806	3748	1070	2	Normal_glomerular_cells	0.8068259954452515
1807	3652	1388	1	Normal_tubular_cells	0.8064156174659729
1808	4888	1192	1	Normal_tubular_cells	0.8061779141426086
1809	5332	180	2	Normal_glomerular_cells	0.8054136037826538
1810	4536	944	1	Normal_tubular_cells	0.8054118156433105
1811	5330	564	1	Normal_tubular_cells	0.8049697875976562
1812	3752	706	2	Normal_glomerular_cells	0.8048447370529175
1813	4164	1770	1	Normal_tubular_cells	0.8048251271247864
1814	4444	240	1	Normal_tubular_cells	0.8044491410255432
1815	5170	288	2	Normal_glomerular_cells	0.8036307692527771
1816	5426	1598	0	Negative control	0.8034983277320862
1817	4048	666	1	Normal_tubular_cells	0.8029533624649048
1818	4488	1286	1	Normal_tubular_cells	0.8024238348007202
1819	5146	866	0	Negative control	0.8021712303161621
1820	4450	1148	0	Negative control	0.8016812205314636
1821	4440	1024	1	Normal_tubular_cells	0.8016623258590698
1822	4776	928	1	Normal_tubular_cells	0.8005996346473694
1823	3628	550	2	Normal_glomerular_cells	0.8004972338676453
1824	4712	1732	1	Normal_tubular_cells	0.8004763722419739
1825	3792	934	0	Negative control	0.8001601099967957
1826	5584	1142	0	Negative control	0.7996167540550232
1827	4614	462	1	Normal_tubular_cells	0.7996072769165039
1828	5032	584	1	Normal_tubular_cells	0.7991670370101929
1829	4912	1378	0	Negative control	0.7990587949752808
1830	4386	604	0	Negative control	0.7988303899765015
1831	4350	1174	1	Normal_tubular_cells	0.7980542778968811
1832	4946	714	2	Normal_glomerular_cells	0.796687126159668
1833	4060	186	1	Normal_tubular_cells	0.7958199977874756
1834	4868	930	1	Normal_tubular_cells	0.7957982420921326
1835	4858	70	1	Normal_tubular_cells	0.7957300543785095
1836	5258	1736	0	Negative control	0.7948469519615173
1837	4822	1022	0	Negative control	0.7944719195365906
1838	4994	1122	0	Negative control	0.7943938374519348
1839	4658	266	1	Normal_tubular_cells	0.793956995010376
1840	5002	1390	1	Normal_tubular_cells	0.793763279914856
1841	5180	346	1	Normal_tubular_cells	0.7932313680648804
1842	5108	598	1	Normal_tubular_cells	0.7915369272232056
1843	4996	928	0	Negative control	0.7910211086273193
1844	5256	1162	2	Normal_glomerular_cells	0.7909125089645386
1845	5132	532	1	Normal_tubular_cells	0.7907889485359192
1846	5030	692	1	Normal_tubular_cells	0.790311872959137
1847	4676	1482	1	Normal_tubular_cells	0.7899439930915833
1848	4856	1128	1	Normal_tubular_cells	0.7893210649490356
1849	3936	1190	1	Normal_tubular_cells	0.7890986800193787
1850	3782	1404	1	Normal_tubular_cells	0.7890897989273071
1851	4652	788	1	Normal_tubular_cells	0.78896564245224
1852	4580	794	1	Normal_tubular_cells	0.7888805866241455
1853	4954	1238	1	Normal_tubular_cells	0.7883771657943726
1854	5284	1722	1	Normal_tubular_cells	0.7883760333061218
1855	4004	1422	1	Normal_tubular_cells	0.7882785201072693
1856	4914	646	1	Normal_tubular_cells	0.7879577279090881
1857	4350	432	0	Negative control	0.7877610325813293
1858	4158	182	0	Negative control	0.787242591381073
1859	5324	1344	1	Normal_tubular_cells	0.7871392965316772
1860	5352	48	2	Normal_glomerular_cells	0.7865961790084839
1861	3690	1820	1	Normal_tubular_cells	0.7864251732826233
1862	5132	278	2	Normal_glomerular_cells	0.7860333919525146
1863	4230	94	1	Normal_tubular_cells	0.7850475311279297
1864	4114	750	1	Normal_tubular_cells	0.784359335899353
1865	4912	864	1	Normal_tubular_cells	0.7842164635658264
1866	5350	850	2	Normal_glomerular_cells	0.78420090675354
1867	4734	1400	1	Normal_tubular_cells	0.7835639715194702
1868	4444	124	2	Normal_glomerular_cells	0.7834730744361877
1869	5136	52	1	Normal_tubular_cells	0.783435046672821
1870	5326	106	0	Negative control	0.7833784222602844
1871	4356	1412	1	Normal_tubular_cells	0.7828476428985596
1872	3856	1306	2	Normal_glomerular_cells	0.7828197479248047
1873	4876	1464	2	Normal_glomerular_cells	0.7826801538467407
1874	4708	1978	2	Normal_glomerular_cells	0.7826575636863708
1875	5240	42	2	Normal_glomerular_cells	0.7819685935974121
1876	4966	1106	0	Negative control	0.781318724155426
1877	4778	1680	2	Normal_glomerular_cells	0.7810388803482056
1878	5138	1394	0	Negative control	0.7809478640556335
1879	4752	1138	1	Normal_tubular_cells	0.7808780074119568
1880	4022	1224	2	Normal_glomerular_cells	0.7807629704475403
1881	4986	1902	2	Normal_glomerular_cells	0.7804237604141235
1882	4794	496	0	Negative control	0.780405580997467
1883	5126	354	1	Normal_tubular_cells	0.7798784971237183
1884	5342	990	0	Negative control	0.7785908579826355
1885	5298	602	1	Normal_tubular_cells	0.7781442999839783
1886	4890	164	2	Normal_glomerular_cells	0.7779551148414612
1887	4468	994	1	Normal_tubular_cells	0.7779425382614136
1888	4978	74	1	Normal_tubular_cells	0.7773966193199158
1889	4928	814	1	Normal_tubular_cells	0.7766745686531067
1890	4738	142	1	Normal_tubular_cells	0.7765164375305176
1891	5198	542	2	Normal_glomerular_cells	0.775819718837738
1892	5112	10	2	Normal_glomerular_cells	0.7757565975189209
1893	5506	674	2	Normal_glomerular_cells	0.7754430770874023
1894	4218	1472	0	Negative control	0.7750415802001953
1895	4950	1118	0	Negative control	0.7748274803161621
1896	4680	64	2	Normal_glomerular_cells	0.77480548620224
1897	5086	78	1	Normal_tubular_cells	0.7747289538383484
1898	3660	1714	2	Normal_glomerular_cells	0.7743454575538635
1899	5220	660	1	Normal_tubular_cells	0.7737103700637817
1900	5302	112	2	Normal_glomerular_cells	0.7735782265663147
1901	3858	1200	2	Normal_glomerular_cells	0.7727574110031128
1902	4212	22	2	Normal_glomerular_cells	0.7725095748901367
1903	4674	1748	1	Normal_tubular_cells	0.7723520398139954
1904	4572	1118	1	Normal_tubular_cells	0.771856427192688
1905	5088	1162	2	Normal_glomerular_cells	0.7718238830566406
1906	5354	880	2	Normal_glomerular_cells	0.77176833152771
1907	4924	1226	1	Normal_tubular_cells	0.7714627981185913
1908	4860	1390	2	Normal_glomerular_cells	0.7698475122451782
1909	3698	852	2	Normal_glomerular_cells	0.769260823726654
1910	5074	498	0	Negative control	0.7689915895462036
1911	3702	1664	0	Negative control	0.7682324051856995
1912	5614	472	1	Normal_tubular_cells	0.7672838568687439
1913	5102	44	1	Normal_tubular_cells	0.7661758661270142
1914	4376	922	1	Normal_tubular_cells	0.7658873796463013
1915	5240	518	2	Normal_glomerular_cells	0.7655761241912842
1916	5090	1214	1	Normal_tubular_cells	0.7652503848075867
1917	4562	570	1	Normal_tubular_cells	0.76497483253479
1918	4064	692	1	Normal_tubular_cells	0.764952540397644
1919	5404	136	2	Normal_glomerular_cells	0.7647561430931091
1920	5286	1098	1	Normal_tubular_cells	0.7646815776824951
1921	5158	570	1	Normal_tubular_cells	0.7643124461174011
1922	5294	1030	0	Negative control	0.7641488909721375
1923	5468	730	1	Normal_tubular_cells	0.7641094326972961
1924	4716	724	0	Negative control	0.7638941407203674
1925	4694	956	1	Normal_tubular_cells	0.7632142901420593
1926	5208	324	1	Normal_tubular_cells	0.7627314329147339
1927	5374	918	2	Normal_glomerular_cells	0.7623688578605652
1928	5030	1440	1	Normal_tubular_cells	0.7622524499893188
1929	5272	582	1	Normal_tubular_cells	0.7620962262153625
1930	5336	1260	0	Negative control	0.7619395852088928
1931	4936	1078	0	Negative control	0.7616695761680603
1932	4664	1362	1	Normal_tubular_cells	0.7610511779785156
1933	4402	1634	1	Normal_tubular_cells	0.7609919905662537
1934	4954	798	1	Normal_tubular_cells	0.7606967687606812
1935	4818	242	1	Normal_tubular_cells	0.7606735825538635
1936	3662	1984	1	Normal_tubular_cells	0.7605875134468079
1937	5370	112	2	Normal_glomerular_cells	0.7604609727859497
1938	4236	426	1	Normal_tubular_cells	0.7591156959533691
1939	3688	834	1	Normal_tubular_cells	0.7587791681289673
1940	5410	564	2	Normal_glomerular_cells	0.7583891153335571
1941	4192	244	0	Negative control	0.7568579912185669
1942	3736	1384	2	Normal_glomerular_cells	0.7550385594367981
1943	4578	1810	1	Normal_tubular_cells	0.7527989149093628
1944	5228	450	0	Negative control	0.7526639699935913
1945	5272	1784	2	Normal_glomerular_cells	0.75199955701828
1946	4548	1996	1	Normal_tubular_cells	0.7519578337669373
1947	5326	830	2	Normal_glomerular_cells	0.751213014125824
1948	3692	1692	0	Negative control	0.7506484389305115
1949	5414	984	2	Normal_glomerular_cells	0.7506415247917175
1950	3998	1178	2	Normal_glomerular_cells	0.7506256699562073
1951	3874	1758	2	Normal_glomerular_cells	0.7503439784049988
1952	3730	1502	1	Normal_tubular_cells	0.7490358352661133
1953	4690	878	1	Normal_tubular_cells	0.7486301064491272
1954	5358	566	1	Normal_tubular_cells	0.7484208941459656
1955	5318	1720	1	Normal_tubular_cells	0.7483037710189819
1956	4780	1064	0	Negative control	0.7472553849220276
1957	4436	1050	1	Normal_tubular_cells	0.7471928596496582
1958	5196	488	1	Normal_tubular_cells	0.7469124794006348
1959	4360	888	2	Normal_glomerular_cells	0.746724009513855
1960	4994	1708	1	Normal_tubular_cells	0.7452937960624695
1961	4982	810	1	Normal_tubular_cells	0.7452622652053833
1962	4280	760	1	Normal_tubular_cells	0.7452191114425659
1963	4862	1368	2	Normal_glomerular_cells	0.7451254725456238
1964	4284	616	0	Negative control	0.7421115040779114
1965	4850	1252	1	Normal_tubular_cells	0.7415506839752197
1966	4474	238	2	Normal_glomerular_cells	0.7401527166366577
1967	4596	586	1	Normal_tubular_cells	0.7400463819503784
1968	3618	516	2	Normal_glomerular_cells	0.7392317056655884
1969	5218	198	2	Normal_glomerular_cells	0.7382889986038208
1970	4938	16	2	Normal_glomerular_cells	0.7380306720733643
1971	5206	292	2	Normal_glomerular_cells	0.7380031943321228
1972	4830	1914	2	Normal_glomerular_cells	0.7377136945724487
1973	5194	1414	1	Normal_tubular_cells	0.7370971441268921
1974	4794	1904	1	Normal_tubular_cells	0.7369638085365295
1975	5586	92	1	Normal_tubular_cells	0.736714243888855
1976	5338	1728	0	Negative control	0.7353826761245728
1977	5364	164	2	Normal_glomerular_cells	0.7348307967185974
1978	4568	1572	1	Normal_tubular_cells	0.734756350517273
1979	3866	338	1	Normal_tubular_cells	0.7341598868370056
1980	3818	418	2	Normal_glomerular_cells	0.7330129146575928
1981	4742	760	0	Negative control	0.7330052256584167
1982	4760	1064	1	Normal_tubular_cells	0.731096088886261
1983	3980	1064	1	Normal_tubular_cells	0.7307030558586121
1984	4428	602	0	Negative control	0.7302336096763611
1985	5252	1700	0	Negative control	0.729865312576294
1986	4966	1282	0	Negative control	0.7295886874198914
1987	5332	210	2	Normal_glomerular_cells	0.7292252779006958
1988	5220	268	0	Negative control	0.7271142601966858
1989	3852	1242	2	Normal_glomerular_cells	0.7262880802154541
1990	4208	646	2	Normal_glomerular_cells	0.7261326313018799
1991	4820	1372	2	Normal_glomerular_cells	0.7257513403892517
1992	4064	540	1	Normal_tubular_cells	0.7255362868309021
1993	4668	1776	2	Normal_glomerular_cells	0.7254691123962402
1994	4896	1302	0	Negative control	0.7252963185310364
1995	3930	1794	1	Normal_tubular_cells	0.7250365614891052
1996	5600	1438	2	Normal_glomerular_cells	0.7242532968521118
1997	4632	880	1	Normal_tubular_cells	0.7233292460441589
1998	4184	696	2	Normal_glomerular_cells	0.7229551076889038
[truncated: 152,649 more rows]
