# Supplementary material for: SpatialFinder: a human-in-the-loop vision-language framework for prioritizing high-value regions in spatial transcriptomics
Source: Front Bioinform. 2026 Apr 15;6:1746714. doi: 10.3389/fbinf.2026.1746714 (PMC13124733; doi:10.3389/fbinf.2026.1746714)
Supplement: Supplementary file 3 [file DataSheet1.zip › contours_sample.csv]

nucleus_id	contour_point_index	contour_x	contour_y
0	0	698	706
0	1	698	708
0	2	698	710
0	3	697	712
0	4	696	714
0	5	694	715
0	6	692	716
0	7	690	716
0	8	688	717
0	9	686	716
0	10	684	715
0	11	682	714
0	12	681	713
0	13	680	711
0	14	679	710
0	15	679	708
0	16	678	706
0	17	678	704
0	18	678	702
0	19	679	700
0	20	681	699
0	21	682	697
0	22	684	697
0	23	686	697
0	24	688	696
0	25	690	697
0	26	692	697
0	27	693	698
0	28	695	699
0	29	696	701
0	30	697	702
0	31	698	704
1	0	272	1478
1	1	272	1480
1	2	272	1482
1	3	271	1484
1	4	270	1486
1	5	268	1488
1	6	266	1489
1	7	264	1489
1	8	262	1490
1	9	260	1489
1	10	258	1488
1	11	256	1487
1	12	254	1486
1	13	253	1484
1	14	252	1482
1	15	252	1480
1	16	252	1478
1	17	253	1476
1	18	253	1474
1	19	254	1473
1	20	255	1471
1	21	257	1470
1	22	258	1469
1	23	260	1469
1	24	262	1468
1	25	264	1469
1	26	266	1469
1	27	268	1470
1	28	269	1471
1	29	270	1472
1	30	271	1474
1	31	272	1476
2	0	725	468
2	1	724	470
2	2	723	472
2	3	722	474
2	4	721	475
2	5	720	477
2	6	718	478
2	7	716	478
2	8	714	478
2	9	712	478
2	10	710	477
2	11	709	476
2	12	707	475
2	13	706	473
2	14	705	472
2	15	705	470
2	16	704	468
2	17	705	466
2	18	705	464
2	19	706	462
2	20	707	461
2	21	708	459
2	22	710	458
2	23	712	457
2	24	714	456
2	25	716	456
2	26	719	456
2	27	721	457
2	28	723	459
2	29	724	461
2	30	725	463
2	31	725	466
3	0	601	1012
3	1	600	1014
3	2	600	1016
3	3	599	1018
3	4	598	1020
3	5	596	1022
3	6	594	1023
3	7	592	1023
3	8	590	1024
3	9	588	1024
3	10	585	1023
3	11	583	1022
3	12	582	1020
3	13	580	1018
3	14	580	1016
3	15	579	1014
3	16	579	1012
3	17	579	1010
3	18	579	1008
3	19	580	1005
3	20	581	1003
3	21	583	1001
3	22	585	999
3	23	587	999
3	24	590	998
3	25	593	999
3	26	595	1000
3	27	597	1001
3	28	599	1003
3	29	600	1006
3	30	601	1008
3	31	601	1010
4	0	372	16
4	1	372	18
4	2	371	20
4	3	370	22
4	4	369	23
4	5	368	25
4	6	366	26
4	7	364	26
4	8	362	27
4	9	360	26
4	10	358	26
4	11	356	25
4	12	355	23
4	13	354	22
4	14	353	20
4	15	353	18
4	16	353	16
4	17	353	14
4	18	354	13
4	19	355	11
4	20	356	10
4	21	357	8
4	22	358	7
4	23	360	7
4	24	362	7
4	25	364	7
4	26	366	7
4	27	367	8
4	28	369	9
4	29	370	11
4	30	371	12
4	31	372	14
5	0	467	1454
5	1	467	1457
5	2	467	1459
5	3	466	1462
5	4	464	1464
5	5	462	1465
5	6	459	1466
5	7	456	1465
5	8	454	1465
5	9	452	1464
5	10	450	1464
5	11	448	1462
5	12	447	1461
5	13	446	1460
5	14	445	1458
5	15	444	1456
5	16	444	1454
5	17	444	1452
5	18	444	1450
5	19	444	1448
5	20	445	1445
5	21	447	1443
5	22	449	1442
5	23	452	1442
5	24	454	1441
5	25	456	1442
5	26	459	1442
5	27	461	1444
5	28	463	1445
5	29	464	1447
5	30	465	1449
5	31	466	1452
6	0	660	626
6	1	659	628
6	2	659	631
6	3	658	633
6	4	656	634
6	5	655	636
6	6	652	637
6	7	650	637
6	8	648	637
6	9	646	636
6	10	644	636
6	11	642	635
6	12	640	634
6	13	638	633
6	14	637	631
6	15	636	628
6	16	636	626
6	17	636	624
6	18	637	621
6	19	638	619
6	20	640	618
6	21	641	616
6	22	643	615
6	23	646	615
6	24	648	614
6	25	650	615
6	26	652	615
6	27	654	616
6	28	656	618
6	29	658	620
6	30	659	622
6	31	659	624
7	0	1222	46
7	1	1222	48
7	2	1221	51
7	3	1220	53
7	4	1219	55
7	5	1217	57
7	6	1215	58
7	7	1213	59
7	8	1210	60
7	9	1207	59
7	10	1205	59
7	11	1202	57
7	12	1200	56
7	13	1198	54
7	14	1197	51
7	15	1197	49
7	16	1197	46
7	17	1197	43
7	18	1198	41
7	19	1199	39
7	20	1201	37
7	21	1203	35
7	22	1205	33
7	23	1207	33
7	24	1210	33
7	25	1212	33
7	26	1215	34
7	27	1217	36
7	28	1219	37
7	29	1220	39
7	30	1221	41
7	31	1221	44
8	0	1155	1194
8	1	1155	1196
8	2	1155	1198
8	3	1154	1200
8	4	1152	1202
8	5	1151	1204
8	6	1149	1206
8	7	1146	1206
8	8	1144	1207
8	9	1142	1207
8	10	1139	1206
8	11	1137	1205
8	12	1135	1203
8	13	1134	1201
8	14	1133	1199
8	15	1133	1196
8	16	1132	1194
8	17	1133	1192
8	18	1133	1190
8	19	1134	1188
8	20	1136	1186
8	21	1137	1184
8	22	1139	1182
8	23	1142	1182
8	24	1144	1182
8	25	1146	1182
8	26	1149	1183
8	27	1151	1184
8	28	1152	1186
8	29	1154	1187
8	30	1155	1189
8	31	1155	1192
9	0	1040	1252
9	1	1039	1254
9	2	1039	1257
9	3	1038	1259
9	4	1036	1260
9	5	1034	1262
9	6	1032	1263
9	7	1030	1263
9	8	1028	1263
9	9	1026	1263
9	10	1024	1262
9	11	1022	1261
9	12	1020	1260
9	13	1019	1258
9	14	1018	1256
9	15	1017	1254
9	16	1016	1252
9	17	1017	1250
9	18	1017	1247
9	19	1018	1245
9	20	1019	1243
9	21	1021	1242
9	22	1023	1241
9	23	1026	1241
9	24	1028	1240
9	25	1030	1241
9	26	1033	1241
9	27	1035	1242
9	28	1037	1243
9	29	1038	1245
9	30	1039	1247
9	31	1039	1250
10	0	203	896
10	1	203	899
10	2	203	901
10	3	202	904
10	4	200	906
10	5	198	908
10	6	195	909
10	7	193	909
10	8	190	910
10	9	187	909
10	10	185	908
10	11	183	907
10	12	181	905
10	13	179	903
10	14	178	901
10	15	178	898
10	16	177	896
10	17	178	894
10	18	178	891
10	19	179	889
10	20	180	886
10	21	182	884
10	22	185	883
10	23	187	883
10	24	190	882
10	25	193	883
10	26	195	884
10	27	197	885
10	28	199	887
10	29	200	889
10	30	202	891
10	31	202	894
11	0	1187	1198
11	1	1186	1200
11	2	1185	1203
11	3	1184	1205
11	4	1183	1207
11	5	1181	1208
11	6	1179	1210
11	7	1176	1210
11	8	1174	1211
11	9	1171	1211
11	10	1169	1211
11	11	1166	1210
11	12	1164	1208
11	13	1162	1206
11	14	1161	1203
11	15	1161	1201
11	16	1161	1198
11	17	1162	1196
11	18	1162	1193
11	19	1164	1191
11	20	1165	1189
11	21	1167	1188
11	22	1169	1186
11	23	1172	1185
11	24	1174	1185
11	25	1177	1185
11	26	1179	1185
11	27	1182	1186
11	28	1184	1188
11	29	1185	1190
11	30	1186	1193
11	31	1187	1195
12	0	344	1484
12	1	343	1486
12	2	343	1489
12	3	342	1491
12	4	341	1493
12	5	339	1495
12	6	337	1496
12	7	334	1496
12	8	332	1496
12	9	330	1495
12	10	328	1494
12	11	326	1493
12	12	325	1491
12	13	323	1490
12	14	322	1488
12	15	322	1486
12	16	321	1484
12	17	321	1482
12	18	321	1480
12	19	322	1477
12	20	324	1476
12	21	325	1474
12	22	327	1473
12	23	330	1473
12	24	332	1472
12	25	334	1473
12	26	336	1474
12	27	338	1475
12	28	340	1476
12	29	341	1478
12	30	343	1480
12	31	343	1482
13	0	1697	1530
13	1	1696	1532
13	2	1696	1534
13	3	1695	1536
13	4	1694	1538
13	5	1692	1539
13	6	1690	1540
13	7	1688	1540
13	8	1686	1541
13	9	1684	1540
13	10	1682	1540
13	11	1680	1539
13	12	1679	1537
13	13	1677	1536
13	14	1677	1534
13	15	1677	1532
13	16	1676	1530
13	17	1677	1528
13	18	1677	1526
13	19	1678	1525
13	20	1679	1523
13	21	1680	1521
13	22	1682	1520
13	23	1684	1520
13	24	1686	1519
13	25	1688	1520
13	26	1690	1520
13	27	1692	1521
13	28	1694	1522
13	29	1695	1524
13	30	1696	1526
13	31	1696	1528
14	0	157	1490
14	1	156	1492
14	2	156	1494
14	3	155	1496
14	4	154	1498
14	5	152	1500
14	6	150	1501
14	7	148	1501
14	8	146	1501
14	9	144	1500
14	10	142	1500
14	11	140	1499
14	12	139	1497
14	13	137	1496
14	14	136	1494
14	15	136	1492
14	16	136	1490
14	17	136	1488
14	18	137	1486
14	19	138	1484
14	20	139	1483
14	21	140	1481
14	22	142	1480
14	23	144	1480
14	24	146	1479
14	25	148	1479
14	26	150	1480
14	27	152	1481
14	28	154	1482
14	29	155	1484
14	30	156	1486
14	31	156	1488
15	0	856	1926
15	1	855	1928
15	2	855	1930
15	3	854	1931
15	4	853	1933
15	5	852	1935
15	6	850	1937
15	7	848	1938
15	8	846	1939
15	9	843	1939
15	10	841	1939
15	11	838	1937
15	12	837	1935
15	13	835	1933
15	14	835	1931
15	15	835	1928
15	16	835	1926
15	17	836	1924
15	18	836	1922
15	19	837	1920
15	20	839	1919
15	21	840	1917
15	22	842	1916
15	23	844	1915
15	24	846	1915
15	25	848	1915
15	26	850	1916
15	27	852	1917
15	28	854	1918
15	29	855	1920
15	30	856	1922
15	31	856	1924
16	0	739	386
16	1	739	388
16	2	739	390
16	3	738	391
16	4	737	393
16	5	736	394
16	6	734	396
16	7	732	397
16	8	730	397
16	9	728	397
16	10	725	397
16	11	723	396
16	12	722	394
16	13	720	392
16	14	720	390
16	15	720	388
16	16	720	386
16	17	720	384
16	18	721	382
16	19	722	380
16	20	723	379
16	21	724	378
16	22	726	376
16	23	728	376
16	24	730	375
16	25	732	376
16	26	734	376
16	27	736	377
16	28	737	379
16	29	738	380
16	30	739	382
16	31	739	384
17	0	1162	1222
17	1	1162	1224
17	2	1162	1226
17	3	1161	1228
17	4	1160	1230
17	5	1158	1232
17	6	1157	1233
17	7	1154	1234
17	8	1152	1234
17	9	1150	1234
17	10	1147	1233
17	11	1146	1232
17	12	1144	1230
17	13	1143	1228
17	14	1142	1226
17	15	1142	1224
17	16	1141	1222
17	17	1142	1220
17	18	1142	1218
17	19	1142	1216
17	20	1143	1213
17	21	1145	1211
17	22	1147	1209
17	23	1149	1209
17	24	1152	1208
17	25	1155	1209
17	26	1157	1210
17	27	1159	1211
17	28	1161	1213
17	29	1162	1216
17	30	1162	1218
17	31	1162	1220
18	0	880	316
18	1	880	318
18	2	880	320
18	3	879	322
18	4	877	323
18	5	876	325
18	6	874	326
18	7	872	326
18	8	870	326
18	9	868	326
18	10	866	325
18	11	864	324
18	12	863	323
18	13	861	322
18	14	860	320
18	15	860	318
18	16	859	316
18	17	860	314
18	18	860	312
18	19	861	310
18	20	863	309
18	21	864	307
18	22	866	306
18	23	868	306
18	24	870	305
18	25	872	306
18	26	874	306
18	27	876	308
18	28	877	309
18	29	878	311
18	30	879	312
18	31	879	314
19	0	418	122
19	1	417	124
19	2	416	126
19	3	415	128
19	4	414	130
19	5	412	131
19	6	410	133
19	7	408	133
19	8	406	134
19	9	404	134
19	10	401	133
19	11	399	132
19	12	398	130
19	13	396	128
19	14	395	126
19	15	395	124
19	16	395	122
19	17	396	120
19	18	396	118
19	19	397	116
19	20	399	115
19	21	400	113
19	22	402	112
19	23	404	112
19	24	406	111
19	25	408	111
19	26	411	111
19	27	413	111
19	28	415	113
19	29	417	115
19	30	418	117
19	31	418	120
20	0	687	250
20	1	687	252
20	2	688	254
20	3	687	256
20	4	686	258
20	5	685	260
20	6	682	261
20	7	680	260
20	8	678	261
20	9	676	260
20	10	674	259
20	11	673	258
20	12	671	257
20	13	670	255
20	14	669	254
20	15	669	252
20	16	669	250
20	17	669	248
20	18	669	246
20	19	669	244
20	20	670	242
20	21	672	241
20	22	674	239
20	23	676	239
20	24	678	239
20	25	680	240
20	26	682	241
20	27	683	242
20	28	684	244
20	29	685	245
20	30	686	247
20	31	687	248
21	0	635	592
21	1	635	594
21	2	635	596
21	3	634	597
21	4	633	599
21	5	632	601
21	6	630	603
21	7	628	604
21	8	626	604
21	9	624	604
21	10	621	603
21	11	619	602
21	12	618	600
21	13	617	598
21	14	616	596
21	15	616	594
21	16	616	592
21	17	617	590
21	18	617	588
21	19	618	586
21	20	619	585
21	21	620	583
21	22	622	581
21	23	624	581
21	24	626	580
21	25	628	581
21	26	630	581
21	27	632	583
21	28	633	585
21	29	634	586
21	30	635	588
21	31	635	590
22	0	43	108
22	1	42	110
22	2	42	112
22	3	41	114
22	4	40	116
22	5	38	117
22	6	36	119
22	7	34	119
22	8	32	120
22	9	30	120
22	10	27	120
22	11	24	119
22	12	22	118
22	13	21	115
22	14	20	113
22	15	20	110
22	16	20	108
22	17	21	106
22	18	21	104
22	19	22	102
22	20	23	99
22	21	25	98
22	22	27	96
22	23	29	94
22	24	32	94
22	25	35	94
22	26	38	95
22	27	40	96
22	28	41	99
22	29	42	101
22	30	43	104
22	31	43	106
23	0	1405	1282
23	1	1405	1285
23	2	1405	1288
23	3	1403	1291
23	4	1401	1293
23	5	1399	1295
23	6	1396	1296
23	7	1393	1295
23	8	1390	1295
23	9	1388	1293
23	10	1386	1293
23	11	1384	1292
23	12	1382	1290
23	13	1380	1289
23	14	1378	1287
23	15	1377	1285
23	16	1375	1282
23	17	1375	1279
23	18	1375	1276
23	19	1377	1273
23	20	1379	1271
23	21	1382	1270
23	22	1385	1270
23	23	1388	1270
23	24	1390	1269
23	25	1392	1270
23	26	1395	1270
23	27	1397	1272
23	28	1399	1273
23	29	1401	1275
23	30	1403	1277
23	31	1403	1279
24	0	594	1466
24	1	593	1468
24	2	593	1471
24	3	592	1472
24	4	590	1474
24	5	588	1475
24	6	586	1476
24	7	584	1476
24	8	582	1476
24	9	580	1476
24	10	578	1476
24	11	576	1475
24	12	573	1475
24	13	571	1473
24	14	569	1471
24	15	569	1469
24	16	568	1466
24	17	569	1463
24	18	570	1461
24	19	571	1459
24	20	573	1457
24	21	575	1455
24	22	577	1454
24	23	580	1454
24	24	582	1454
24	25	584	1455
24	26	587	1455
24	27	589	1456
24	28	590	1458
24	29	592	1460
24	30	593	1461
24	31	593	1464
25	0	845	280
25	1	844	282
25	2	844	283
25	3	843	285
25	4	842	286
25	5	841	288
25	6	840	289
25	7	838	290
25	8	836	290
25	9	834	289
25	10	832	289
25	11	831	288
25	12	830	286
25	13	829	285
25	14	828	283
25	15	828	282
25	16	827	280
25	17	827	278
25	18	827	276
25	19	828	275
25	20	829	273
25	21	831	272
25	22	832	271
25	23	834	271
25	24	836	271
25	25	838	271
25	26	839	272
25	27	841	273
25	28	842	274
25	29	843	275
25	30	844	277
25	31	844	278
26	0	857	832
26	1	856	834
26	2	856	836
26	3	855	838
26	4	854	840
26	5	852	841
26	6	850	842
26	7	848	842
26	8	846	843
26	9	844	842
26	10	842	842
26	11	840	841
26	12	838	840
26	13	836	838
26	14	835	837
26	15	835	834
26	16	834	832
26	17	834	830
26	18	835	827
26	19	836	825
26	20	837	823
26	21	839	822
26	22	841	821
26	23	844	821
26	24	846	821
26	25	848	821
26	26	850	822
26	27	852	823
26	28	853	825
26	29	855	826
26	30	856	828
26	31	856	830
27	0	1784	976
27	1	1784	978
27	2	1784	981
27	3	1783	983
27	4	1781	985
27	5	1779	986
27	6	1777	987
27	7	1774	987
27	8	1772	988
27	9	1770	987
27	10	1767	987
27	11	1765	986
27	12	1763	985
27	13	1761	983
27	14	1760	981
27	15	1759	978
27	16	1759	976
27	17	1759	973
27	18	1760	971
27	19	1761	969
27	20	1763	967
27	21	1765	965
27	22	1767	964
27	23	1770	965
27	24	1772	964
27	25	1774	965
27	26	1776	966
27	27	1778	967
27	28	1780	968
27	29	1781	970
27	30	1783	971
27	31	1784	974
28	0	1494	1508
28	1	1493	1510
28	2	1492	1512
28	3	1491	1514
28	4	1490	1516
28	5	1488	1517
28	6	1486	1518
28	7	1484	1519
28	8	1482	1519
28	9	1480	1519
28	10	1477	1519
28	11	1475	1519
28	12	1473	1517
28	13	1471	1516
28	14	1469	1513
28	15	1469	1511
28	16	1469	1508
28	17	1470	1506
28	18	1470	1503
28	19	1472	1501
28	20	1474	1500
28	21	1475	1498
28	22	1477	1497
28	23	1480	1496
28	24	1482	1496
28	25	1484	1496
28	26	1487	1496
28	27	1489	1497
28	28	1491	1499
28	29	1493	1501
28	30	1494	1503
28	31	1494	1506
29	0	222	760
29	1	221	762
29	2	221	764
29	3	220	767
29	4	218	768
29	5	217	770
29	6	215	771
29	7	212	772
29	8	210	773
29	9	208	772
29	10	205	772
29	11	203	771
29	12	201	769
29	13	199	767
29	14	198	765
29	15	199	762
29	16	198	760
29	17	199	758
29	18	199	756
29	19	200	754
29	20	201	751
29	21	203	749
29	22	205	748
29	23	207	747
29	24	210	747
29	25	213	747
29	26	215	748
29	27	218	749
29	28	219	751
29	29	221	753
29	30	222	755
29	31	222	758
30	0	907	206
30	1	907	208
30	2	907	210
30	3	906	211
30	4	905	213
30	5	904	214
30	6	902	215
30	7	900	215
30	8	898	216
30	9	896	215
30	10	894	215
30	11	893	214
30	12	892	212
30	13	891	211
30	14	890	209
30	15	890	208
30	16	889	206
30	17	889	204
30	18	890	203
30	19	890	201
30	20	891	199
30	21	893	198
30	22	894	197
30	23	896	197
30	24	898	197
30	25	900	198
30	26	901	198
30	27	903	199
30	28	904	200
30	29	905	201
30	30	906	203
30	31	906	204
31	0	288	1272
31	1	288	1274
31	2	287	1276
31	3	286	1278
31	4	285	1279
31	5	284	1281
31	6	282	1282
31	7	280	1283
31	8	278	1284
31	9	276	1283
31	10	274	1282
31	11	273	1280
31	12	271	1279
31	13	270	1277
31	14	269	1276
31	15	269	1274
31	16	269	1272
31	17	269	1270
31	18	269	1268
31	19	270	1266
31	20	271	1265
31	21	272	1263
31	22	274	1262
31	23	276	1261
31	24	278	1260
31	25	280	1261
31	26	282	1261
31	27	284	1263
31	28	286	1264
31	29	287	1266
31	30	288	1268
31	31	288	1270
32	0	1868	1700
32	1	1868	1702
32	2	1868	1704
32	3	1868	1706
32	4	1867	1709
32	5	1865	1710
32	6	1863	1712
32	7	1860	1712
32	8	1858	1713
32	9	1856	1712
32	10	1853	1712
32	11	1851	1711
32	12	1849	1709
32	13	1847	1707
32	14	1846	1705
32	15	1846	1702
32	16	1846	1700
32	17	1846	1698
32	18	1847	1695
32	19	1848	1693
32	20	1849	1691
32	21	1851	1689
32	22	1853	1688
32	23	1855	1687
32	24	1858	1687
32	25	1860	1688
32	26	1863	1688
32	27	1865	1690
32	28	1866	1692
32	29	1867	1694
32	30	1868	1696
32	31	1868	1698
33	0	1905	388
33	1	1905	390
33	2	1904	392
33	3	1903	394
33	4	1902	396
33	5	1900	397
33	6	1898	399
33	7	1896	400
33	8	1894	401
33	9	1892	400
33	10	1889	400
33	11	1887	399
33	12	1885	397
33	13	1884	395
33	14	1883	393
33	15	1883	390
33	16	1883	388
33	17	1884	386
33	18	1884	384
33	19	1885	382
33	20	1886	380
33	21	1888	379
33	22	1889	377
33	23	1892	376
33	24	1894	376
33	25	1896	376
33	26	1899	377
33	27	1901	378
33	28	1903	379
33	29	1904	381
33	30	1905	383
33	31	1905	386
34	0	945	1236
34	1	945	1238
34	2	945	1240
34	3	944	1241
34	4	943	1243
34	5	942	1244
34	6	940	1245
34	7	938	1246
34	8	936	1246
34	9	934	1245
34	10	932	1245
34	11	931	1244
34	12	930	1242
34	13	929	1241
34	14	928	1239
34	15	928	1238
34	16	928	1236
34	17	928	1234
34	18	928	1233
34	19	928	1231
34	20	929	1229
34	21	930	1227
34	22	932	1226
34	23	934	1225
34	24	936	1225
34	25	938	1226
34	26	940	1226
34	27	942	1228
34	28	943	1229
34	29	944	1231
34	30	945	1232
34	31	945	1234
35	0	388	350
35	1	387	352
35	2	387	354
35	3	385	356
35	4	384	358
35	5	382	360
35	6	380	361
35	7	378	361
35	8	376	361
35	9	374	361
35	10	372	361
35	11	369	360
35	12	367	359
35	13	365	357
35	14	364	355
35	15	364	352
35	16	364	350
35	17	365	348
35	18	365	346
35	19	367	344
35	20	368	342
35	21	370	340
35	22	372	339
35	23	374	339
35	24	376	338
35	25	378	339
35	26	381	339
35	27	383	340
35	28	384	342
35	29	386	343
35	30	387	345
35	31	387	348
36	0	374	1450
36	1	373	1452
36	2	373	1454
36	3	372	1455
36	4	371	1457
36	5	369	1458
36	6	368	1459
36	7	366	1460
36	8	364	1461
36	9	362	1460
36	10	360	1460
36	11	358	1459
36	12	356	1458
36	13	354	1456
36	14	353	1454
36	15	353	1452
36	16	353	1450
36	17	353	1448
36	18	354	1446
36	19	355	1444
36	20	356	1442
36	21	357	1440
36	22	359	1439
36	23	362	1439
36	24	364	1438
36	25	366	1439
36	26	368	1440
36	27	370	1441
36	28	372	1442
36	29	373	1444
36	30	374	1446
36	31	374	1448
37	0	1088	1704
37	1	1087	1706
37	2	1087	1709
37	3	1086	1711
37	4	1085	1713
37	5	1083	1714
37	6	1081	1716
37	7	1078	1716
37	8	1076	1717
37	9	1073	1717
37	10	1071	1717
37	11	1068	1715
37	12	1066	1714
37	13	1065	1712
37	14	1064	1709
37	15	1064	1706
37	16	1063	1704
37	17	1064	1702
37	18	1064	1699
37	19	1065	1697
37	20	1066	1694
37	21	1068	1692
37	22	1071	1691
37	23	1073	1690
37	24	1076	1690
37	25	1079	1691
37	26	1081	1692
37	27	1083	1693
37	28	1085	1695
37	29	1086	1697
37	30	1087	1699
37	31	1087	1702
38	0	1148	420
38	1	1148	422
38	2	1147	425
38	3	1146	427
38	4	1145	429
38	5	1143	430
38	6	1141	431
38	7	1138	431
38	8	1136	431
38	9	1134	431
38	10	1132	431
38	11	1129	430
38	12	1127	429
38	13	1126	427
38	14	1124	425
38	15	1124	422
38	16	1124	420
38	17	1125	418
38	18	1126	416
38	19	1127	414
38	20	1129	413
38	21	1130	411
38	22	1132	410
38	23	1134	409
38	24	1136	409
38	25	1138	409
38	26	1141	409
38	27	1143	410
38	28	1144	412
38	29	1146	413
38	30	1147	415
38	31	1147	418
39	0	943	1470
39	1	943	1472
39	2	942	1473
39	3	941	1475
39	4	940	1476
39	5	939	1478
39	6	938	1480
39	7	936	1481
39	8	934	1482
39	9	932	1481
39	10	930	1481
39	11	928	1479
39	12	927	1477
39	13	926	1475
39	14	925	1474
39	15	925	1472
39	16	924	1470
39	17	925	1468
39	18	925	1466
39	19	926	1465
39	20	928	1464
39	21	929	1463
39	22	931	1462
39	23	932	1462
39	24	934	1462
39	25	936	1462
39	26	938	1462
39	27	939	1462
39	28	941	1463
39	29	942	1464
39	30	943	1466
39	31	943	1468
40	0	1558	1466
40	1	1558	1468
40	2	1559	1470
40	3	1558	1473
40	4	1557	1475
40	5	1555	1476
40	6	1553	1477
40	7	1550	1477
40	8	1548	1477
40	9	1546	1477
40	10	1544	1476
40	11	1542	1475
40	12	1540	1474
40	13	1539	1472
40	14	1538	1470
40	15	1538	1468
40	16	1537	1466
40	17	1537	1464
40	18	1538	1462
40	19	1539	1460
40	20	1540	1458
40	21	1542	1457
40	22	1544	1456
40	23	1546	1456
40	24	1548	1455
40	25	1550	1456
40	26	1552	1457
40	27	1553	1458
40	28	1555	1459
40	29	1556	1461
40	30	1557	1462
40	31	1558	1464
41	0	955	1280
41	1	955	1282
41	2	955	1284
41	3	954	1285
41	4	953	1287
41	5	952	1289
41	6	951	1291
41	7	948	1292
41	8	946	1293
41	9	943	1293
41	10	941	1292
41	11	939	1291
41	12	937	1289
41	13	936	1287
41	14	935	1285
41	15	935	1282
41	16	935	1280
41	17	936	1278
41	18	936	1276
41	19	937	1274
41	20	938	1272
41	21	940	1271
41	22	941	1269
41	23	944	1268
41	24	946	1268
41	25	948	1268
41	26	950	1269
41	27	952	1271
41	28	954	1272
41	29	954	1274
41	30	955	1276
41	31	955	1278
42	0	1651	1912
42	1	1651	1914
42	2	1651	1916
42	3	1650	1918
42	4	1648	1920
42	5	1647	1922
42	6	1645	1924
42	7	1643	1925
42	8	1640	1926
42	9	1637	1925
42	10	1634	1925
42	11	1632	1924
42	12	1630	1922
42	13	1628	1920
42	14	1627	1917
42	15	1627	1915
42	16	1627	1912
42	17	1628	1910
42	18	1629	1907
42	19	1630	1905
42	20	1632	1904
42	21	1633	1902
42	22	1635	1901
42	23	1638	1901
42	24	1640	1900
42	25	1642	1901
42	26	1644	1901
42	27	1646	1903
42	28	1648	1904
42	29	1649	1906
42	30	1650	1908
42	31	1651	1910
43	0	148	1408
43	1	148	1410
43	2	148	1412
43	3	147	1414
43	4	146	1416
43	5	144	1417
43	6	142	1418
43	7	140	1418
43	8	138	1419
43	9	136	1418
43	10	134	1417
43	11	133	1416
43	12	132	1414
43	13	130	1413
43	14	129	1412
43	15	129	1410
43	16	128	1408
43	17	129	1406
43	18	129	1404
43	19	129	1402
43	20	130	1400
43	21	132	1399
43	22	134	1398
43	23	136	1398
43	24	138	1398
43	25	140	1398
43	26	142	1399
43	27	143	1400
43	28	145	1401
43	29	146	1403
43	30	147	1404
43	31	147	1406
44	0	1697	1564
44	1	1697	1566
44	2	1696	1568
44	3	1695	1570
44	4	1693	1571
44	5	1691	1572
44	6	1690	1573
44	7	1688	1573
44	8	1686	1573
44	9	1684	1573
44	10	1682	1573
44	11	1681	1572
44	12	1679	1571
44	13	1678	1569
44	14	1677	1568
44	15	1677	1566
44	16	1677	1564
44	17	1677	1562
44	18	1677	1560
44	19	1678	1558
44	20	1679	1557
44	21	1680	1555
44	22	1682	1553
44	23	1684	1553
44	24	1686	1552
44	25	1688	1553
44	26	1691	1553
44	27	1693	1554
44	28	1694	1556
44	29	1696	1557
44	30	1697	1559
44	31	1697	1562
45	0	592	788
45	1	591	790
45	2	591	792
45	3	590	794
45	4	588	796
45	5	587	798
45	6	585	799
45	7	582	800
45	8	580	800
45	9	578	800
45	10	575	799
45	11	573	798
45	12	571	797
45	13	569	795
45	14	568	793
45	15	567	791
45	16	566	788
45	17	566	785
45	18	567	783
45	19	568	780
45	20	570	778
45	21	573	777
45	22	575	776
45	23	578	775
45	24	580	775
45	25	583	775
45	26	585	776
45	27	587	777
45	28	589	779
45	29	591	781
45	30	592	783
45	31	591	786
46	0	471	12
46	1	471	14
46	2	470	15
46	3	470	17
46	4	468	18
46	5	467	20
46	6	466	21
46	7	464	21
46	8	462	22
46	9	460	21
46	10	458	21
46	11	457	20
46	12	455	19
46	13	454	17
46	14	454	15
46	15	454	14
46	16	454	12
46	17	454	10
46	18	455	9
46	19	455	8
46	20	456	6
46	21	457	5
46	22	458	3
46	23	460	3
46	24	462	2
46	25	464	2
46	26	466	2
46	27	468	4
46	28	469	5
46	29	470	7
46	30	471	8
46	31	471	10
47	0	402	1338
47	1	401	1340
47	2	401	1342
47	3	401	1344
47	4	400	1346
47	5	398	1347
47	6	396	1348
47	7	394	1348
47	8	392	1348
47	9	390	1347
47	10	388	1347
47	11	387	1345
47	12	386	1344
47	13	385	1343
47	14	384	1341
47	15	383	1340
47	16	383	1338
47	17	383	1336
47	18	383	1334
47	19	383	1332
47	20	384	1330
47	21	386	1329
47	22	388	1328
47	23	390	1328
47	24	392	1328
47	25	394	1329
47	26	396	1329
47	27	397	1330
47	28	399	1331
47	29	400	1333
47	30	401	1334
47	31	401	1336
48	0	888	660
48	1	888	662
48	2	888	664
48	3	887	666
48	4	887	669
48	5	885	671
48	6	883	672
48	7	881	673
48	8	878	673
48	9	876	672
48	10	873	671
48	11	872	669
48	12	871	667
48	13	870	666
48	14	869	664
48	15	869	662
48	16	868	660
48	17	868	658
48	18	868	656
48	19	869	654
48	20	870	652
48	21	871	650
48	22	873	648
48	23	876	647
48	24	878	647
48	25	880	648
48	26	883	648
48	27	885	650
48	28	886	652
48	29	887	654
48	30	888	656
48	31	888	658
49	0	1790	1474
49	1	1790	1476
49	2	1790	1479
49	3	1789	1481
49	4	1787	1483
49	5	1785	1485
49	6	1783	1485
49	7	1780	1486
49	8	1778	1486
49	9	1776	1485
49	10	1774	1485
49	11	1772	1483
49	12	1770	1482
49	13	1769	1480
49	14	1767	1478
49	15	1767	1476
49	16	1766	1474
49	17	1767	1472
49	18	1767	1469
49	19	1768	1468
49	20	1770	1466
49	21	1772	1465
49	22	1774	1464
49	23	1776	1464
49	24	1778	1464
49	25	1780	1464
49	26	1782	1465
49	27	1784	1465
49	28	1785	1467
49	29	1787	1468
49	30	1788	1470
49	31	1789	1472
50	0	763	666
50	1	763	668
50	2	763	671
50	3	762	673
50	4	761	675
50	5	759	677
50	6	757	678
50	7	755	679
50	8	752	679
50	9	750	678
50	10	747	678
50	11	745	676
50	12	744	674
50	13	742	673
50	14	741	671
50	15	741	668
50	16	740	666
50	17	741	664
50	18	741	662
50	19	742	660
50	20	744	658
50	21	746	656
50	22	748	655
50	23	750	655
50	24	752	655
50	25	754	655
50	26	756	656
50	27	758	657
50	28	760	658
50	29	761	660
50	30	762	662
50	31	763	664
51	0	694	492
51	1	694	494
51	2	694	497
51	3	693	499
51	4	691	501
51	5	689	502
51	6	687	503
51	7	684	503
51	8	682	503
51	9	680	502
51	10	678	502
51	11	676	500
51	12	675	499
51	13	674	498
51	14	672	496
51	15	672	494
51	16	671	492
51	17	671	490
51	18	672	488
51	19	673	486
51	20	674	484
51	21	676	483
51	22	678	482
51	23	680	482
51	24	682	482
51	25	684	482
51	26	686	482
51	27	688	483
51	28	690	484
51	29	691	486
51	30	692	488
51	31	693	490
52	0	1701	1186
52	1	1701	1188
52	2	1701	1190
52	3	1700	1192
52	4	1699	1193
52	5	1698	1195
52	6	1696	1196
52	7	1694	1196
52	8	1692	1197
52	9	1690	1196
52	10	1688	1196
52	11	1686	1195
52	12	1685	1193
52	13	1684	1191
52	14	1683	1190
52	15	1683	1188
52	16	1682	1186
52	17	1682	1184
52	18	1682	1182
52	19	1683	1180
52	20	1684	1178
52	21	1685	1176
52	22	1687	1175
52	23	1690	1175
52	24	1692	1174
52	25	1694	1175
52	26	1696	1176
52	27	1698	1177
52	28	1699	1179
52	29	1700	1181
52	30	1701	1182
52	31	1701	1184
53	0	952	1384
53	1	951	1386
53	2	951	1388
53	3	949	1390
53	4	948	1392
53	5	946	1394
53	6	944	1395
53	7	942	1395
53	8	940	1396
53	9	938	1395
53	10	936	1395
53	11	934	1394
53	12	932	1392
53	13	931	1390
53	14	930	1388
53	15	930	1386
53	16	929	1384
53	17	930	1382
53	18	930	1380
53	19	931	1378
53	20	932	1376
53	21	934	1375
53	22	935	1373
53	23	938	1372
53	24	940	1372
53	25	942	1372
53	26	945	1372
53	27	947	1374
53	28	949	1375
53	29	950	1377
53	30	951	1379
53	31	951	1382
54	0	97	1176
54	1	96	1178
54	2	96	1181
54	3	94	1183
54	4	93	1185
54	5	91	1186
54	6	89	1188
54	7	86	1188
54	8	84	1189
54	9	81	1189
54	10	79	1188
54	11	77	1187
54	12	75	1185
54	13	73	1183
54	14	72	1181
54	15	73	1178
54	16	73	1176
54	17	74	1174
54	18	75	1172
54	19	76	1171
54	20	77	1169
54	21	79	1168
54	22	80	1166
54	23	82	1165
54	24	84	1164
54	25	86	1164
54	26	89	1164
54	27	91	1165
54	28	94	1166
54	29	95	1168
54	30	97	1171
54	31	97	1173
55	0	569	1492
55	1	568	1494
55	2	568	1497
55	3	566	1499
55	4	564	1500
55	5	562	1502
55	6	560	1502
55	7	558	1502
55	8	556	1503
55	9	554	1502
55	10	552	1502
55	11	550	1501
55	12	549	1499
55	13	547	1498
55	14	546	1496
55	15	546	1494
55	16	545	1492
55	17	546	1490
55	18	546	1488
55	19	547	1486
55	20	548	1484
55	21	549	1482
55	22	551	1481
55	23	554	1480
55	24	556	1480
55	25	558	1480
55	26	561	1481
55	27	563	1482
55	28	565	1483
55	29	566	1485
55	30	568	1487
55	31	568	1490
56	0	797	948
56	1	796	950
56	2	796	952
56	3	795	954
56	4	794	956
56	5	793	958
56	6	791	959
56	7	788	960
56	8	786	960
56	9	784	960
56	10	781	959
56	11	779	958
56	12	778	956
56	13	776	955
56	14	775	953
56	15	775	950
56	16	774	948
56	17	775	946
56	18	775	944
56	19	776	942
56	20	778	940
56	21	779	938
56	22	781	937
56	23	784	936
56	24	786	935
56	25	788	936
56	26	791	936
56	27	793	938
56	28	794	940
56	29	795	942
56	30	796	944
56	31	796	946
57	0	327	1268
57	1	326	1270
57	2	326	1272
57	3	325	1274
57	4	323	1275
57	5	322	1277
57	6	320	1278
57	7	318	1279
57	8	316	1279
57	9	314	1278
57	10	312	1278
57	11	310	1277
57	12	309	1275
57	13	308	1274
57	14	307	1272
57	15	307	1270
57	16	306	1268
57	17	307	1266
57	18	307	1264
57	19	308	1262
57	20	309	1261
57	21	310	1259
57	22	312	1258
57	23	314	1257
57	24	316	1256
57	25	318	1257
57	26	321	1257
57	27	323	1258
57	28	325	1259
57	29	326	1261
57	30	327	1263
57	31	327	1266
58	0	1871	130
58	1	1871	132
58	2	1871	134
58	3	1870	136
58	4	1868	138
58	5	1866	140
58	6	1864	141
58	7	1862	141
58	8	1860	142
58	9	1858	141
58	10	1856	140
58	11	1854	139
58	12	1852	138
58	13	1851	136
58	14	1850	134
58	15	1850	132
58	16	1849	130
58	17	1850	128
58	18	1850	126
58	19	1851	124
58	20	1852	122
58	21	1854	121
58	22	1856	119
58	23	1858	119
58	24	1860	118
58	25	1862	119
58	26	1864	119
58	27	1866	121
58	28	1868	122
58	29	1869	124
58	30	1870	126
58	31	1871	128
59	0	912	272
59	1	912	274
59	2	912	276
59	3	910	278
59	4	909	279
59	5	908	281
59	6	906	281
59	7	904	281
59	8	902	282
59	9	900	281
59	10	898	281
59	11	897	280
59	12	896	278
59	13	894	277
59	14	893	276
59	15	892	274
59	16	891	272
59	17	891	270
59	18	891	268
59	19	892	265
59	20	894	264
59	21	895	262
59	22	898	261
59	23	900	262
59	24	902	262
59	25	904	262
59	26	906	263
59	27	908	264
59	28	909	265
59	29	910	266
59	30	911	268
59	31	912	270
60	0	1617	180
60	1	1616	182
60	2	1616	184
60	3	1615	186
60	4	1614	188
60	5	1612	189
60	6	1610	190
60	7	1608	191
60	8	1606	191
60	9	1604	191
60	10	1602	191
60	11	1600	189
60	12	1598	188
60	13	1597	186
60	14	1596	184
60	15	1596	182
60	16	1596	180
60	17	1597	178
60	18	1597	176
60	19	1598	175
60	20	1600	174
60	21	1601	172
60	22	1602	171
60	23	1604	171
60	24	1606	170
60	25	1608	170
60	26	1610	170
60	27	1612	171
60	28	1613	173
60	29	1615	174
60	30	1616	176
60	31	1616	178
61	0	888	410
61	1	887	412
61	2	887	414
61	3	886	416
61	4	885	417
61	5	884	419
61	6	882	421
61	7	880	421
61	8	878	422
61	9	876	421
61	10	874	420
61	11	872	419
61	12	871	417
61	13	869	416
61	14	868	414
61	15	868	412
61	16	867	410
61	17	868	408
61	18	868	406
61	19	869	404
61	20	871	403
61	21	872	401
61	22	874	400
61	23	876	400
61	24	878	399
61	25	880	400
61	26	882	400
61	27	884	401
61	28	885	403
61	29	886	404
61	30	887	406
61	31	887	408
62	0	699	620
62	1	698	622
62	2	698	624
62	3	697	626
62	4	695	627
62	5	694	629
62	6	692	630
62	7	690	630
62	8	688	631
62	9	686	631
62	10	684	630
62	11	682	629
62	12	680	628
62	13	679	626
62	14	678	624
[truncated: 30,001 more rows]
