# Supplementary material for: SpatialFinder: a human-in-the-loop vision-language framework for prioritizing high-value regions in spatial transcriptomics
Source: Front Bioinform. 2026 Apr 15;6:1746714. doi: 10.3389/fbinf.2026.1746714 (PMC13124733; doi:10.3389/fbinf.2026.1746714)
Supplement: Supplementary file 3 [file DataSheet1.zip › gene_config.json]

{
  "MARKER_GENE_SETS": {
    "Glomerular": [
      "NPHS1",
      "NPHS2",
      "WT1",
      "PODN",
      "SYNPO",
      "PDGFRB",
      "ITGA8",
      "PTPRO"
    ],
    "Proximal_Tubule": [
      "LRP2",
      "SLC34A1",
      "SLC5A2",
      "AQP1",
      "ALDOB",
      "HNF4A",
      "GATM"
    ],
    "Loop_of_Henle_Distal": [
      "UMOD",
      "SLC12A1",
      "SLC12A3",
      "KCNJ1",
      "CLDN16",
      "EGF",
      "TRPM6"
    ],
    "Collecting_Duct": [
      "AQP2",
      "AQP3",
      "HSD11B2",
      "CALB1",
      "FXYD4",
      "ATP6V0D2"
    ],
    "Immune": [
      "PTPRC",
      "CD74",
      "C1QA",
      "AIF1",
      "CTSS",
      "FCER1G",
      "LYZ",
      "CD52"
    ],
    "Interstitium_Fibroblast": [
      "COL1A1",
      "COL3A1",
      "DCN",
      "LUM",
      "GSN",
      "PLVAP",
      "SFRP2",
      "VIM"
    ],
    "Endothelial": [
      "PECAM1",
      "VWF",
      "CDH5",
      "CLDN5",
      "KDR",
      "EMCN",
      "FLT1"
    ]
  }
}
