# Supplementary material for: SpatialFinder: a human-in-the-loop vision-language framework for prioritizing high-value regions in spatial transcriptomics
Source: Front Bioinform. 2026 Apr 15;6:1746714. doi: 10.3389/fbinf.2026.1746714 (PMC13124733; doi:10.3389/fbinf.2026.1746714)
Supplement: Supplementary file 3 [file DataSheet1.zip › pathologist_annotations.csv]

annotation_id	cell_ID	centroid_x	centroid_y	cell_class	cell_color	annotator	datetime	method	region_geometry
0	47241	45696	133152	Normal_tubular_cells	#7aabff	Unknown	2025-07-09 19:42:41.757	rectangle selection	{"x1": 44860.79279607591, "y1": 131680.70805940486, "x2": 48445.09732746848, "y2": 134035.79620384244}
1	47246	47264	133184	Normal_tubular_cells	#7aabff	Unknown	2025-07-09 19:42:41.757	rectangle selection	{"x1": 44860.79279607591, "y1": 131680.70805940486, "x2": 48445.09732746848, "y2": 134035.79620384244}
2	47247	45248	132864	Normal_tubular_cells	#7aabff	Unknown	2025-07-09 19:42:41.757	rectangle selection	{"x1": 44860.79279607591, "y1": 131680.70805940486, "x2": 48445.09732746848, "y2": 134035.79620384244}
3	47282	46112	133088	Normal_tubular_cells	#7aabff	Unknown	2025-07-09 19:42:41.757	rectangle selection	{"x1": 44860.79279607591, "y1": 131680.70805940486, "x2": 48445.09732746848, "y2": 134035.79620384244}
4	47293	47616	132960	Normal_tubular_cells	#7aabff	Unknown	2025-07-09 19:42:41.757	rectangle selection	{"x1": 44860.79279607591, "y1": 131680.70805940486, "x2": 48445.09732746848, "y2": 134035.79620384244}
5	47298	45344	132416	Normal_tubular_cells	#7aabff	Unknown	2025-07-09 19:42:41.757	rectangle selection	{"x1": 44860.79279607591, "y1": 131680.70805940486, "x2": 48445.09732746848, "y2": 134035.79620384244}
6	47354	47936	132544	Normal_tubular_cells	#7aabff	Unknown	2025-07-09 19:42:41.757	rectangle selection	{"x1": 44860.79279607591, "y1": 131680.70805940486, "x2": 48445.09732746848, "y2": 134035.79620384244}
7	47502	48192	132064	Normal_tubular_cells	#7aabff	Unknown	2025-07-09 19:42:41.757	rectangle selection	{"x1": 44860.79279607591, "y1": 131680.70805940486, "x2": 48445.09732746848, "y2": 134035.79620384244}
8	47516	46784	133504	Normal_tubular_cells	#7aabff	Unknown	2025-07-09 19:42:41.757	rectangle selection	{"x1": 44860.79279607591, "y1": 131680.70805940486, "x2": 48445.09732746848, "y2": 134035.79620384244}
9	47542	45600	131840	Normal_tubular_cells	#7aabff	Unknown	2025-07-09 19:42:41.757	rectangle selection	{"x1": 44860.79279607591, "y1": 131680.70805940486, "x2": 48445.09732746848, "y2": 134035.79620384244}
10	47856	45728	132800	Normal_tubular_cells	#7aabff	Unknown	2025-07-09 19:42:41.757	rectangle selection	{"x1": 44860.79279607591, "y1": 131680.70805940486, "x2": 48445.09732746848, "y2": 134035.79620384244}
11	47924	45056	132160	Normal_tubular_cells	#7aabff	Unknown	2025-07-09 19:42:41.757	rectangle selection	{"x1": 44860.79279607591, "y1": 131680.70805940486, "x2": 48445.09732746848, "y2": 134035.79620384244}
12	47948	44864	133216	Normal_tubular_cells	#7aabff	Unknown	2025-07-09 19:42:41.757	rectangle selection	{"x1": 44860.79279607591, "y1": 131680.70805940486, "x2": 48445.09732746848, "y2": 134035.79620384244}
13	48008	46080	133664	Normal_tubular_cells	#7aabff	Unknown	2025-07-09 19:42:41.757	rectangle selection	{"x1": 44860.79279607591, "y1": 131680.70805940486, "x2": 48445.09732746848, "y2": 134035.79620384244}
14	47212	41408	135872	Normal_tubular_cells	#7aabff	Unknown	2025-07-09 19:42:51.569	rectangle selection	{"x1": 41049.933166944385, "y1": 134951.3154980637, "x2": 41993.842294619884, "y2": 136211.8100141841}
15	47278	41312	135328	Normal_tubular_cells	#7aabff	Unknown	2025-07-09 19:42:51.569	rectangle selection	{"x1": 41049.933166944385, "y1": 134951.3154980637, "x2": 41993.842294619884, "y2": 136211.8100141841}
16	47279	44000	135904	Normal_tubular_cells	#7aabff	Unknown	2025-07-09 19:43:02.836	rectangle selection	{"x1": 43430.1706179407, "y1": 134918.69889039794, "x2": 44276.22992261884, "y2": 136592.2901394603}
17	47396	43872	136352	Normal_tubular_cells	#7aabff	Unknown	2025-07-09 19:43:02.836	rectangle selection	{"x1": 43430.1706179407, "y1": 134918.69889039794, "x2": 44276.22992261884, "y2": 136592.2901394603}
18	47760	43840	135168	Normal_tubular_cells	#7aabff	Unknown	2025-07-09 19:43:02.836	rectangle selection	{"x1": 43430.1706179407, "y1": 134918.69889039794, "x2": 44276.22992261884, "y2": 136592.2901394603}
19	47246	47264	133184	Normal_tubular_cells	#7aabff	Unknown	2025-07-09 19:43:18.304	rectangle selection	{"x1": 46510.29143213244, "y1": 132224.69390043107, "x2": 48186.41874572176, "y2": 133946.82260668935}
20	47293	47616	132960	Normal_tubular_cells	#7aabff	Unknown	2025-07-09 19:43:18.304	rectangle selection	{"x1": 46510.29143213244, "y1": 132224.69390043107, "x2": 48186.41874572176, "y2": 133946.82260668935}
21	47354	47936	132544	Normal_tubular_cells	#7aabff	Unknown	2025-07-09 19:43:18.304	rectangle selection	{"x1": 46510.29143213244, "y1": 132224.69390043107, "x2": 48186.41874572176, "y2": 133946.82260668935}
22	47516	46784	133504	Normal_tubular_cells	#7aabff	Unknown	2025-07-09 19:43:18.304	rectangle selection	{"x1": 46510.29143213244, "y1": 132224.69390043107, "x2": 48186.41874572176, "y2": 133946.82260668935}
23	47220	44832	131520	Normal_tubular_cells	#7aabff	Unknown	2025-07-09 19:44:28.217	rectangle selection	{"x1": 43979.51037296821, "y1": 131137.0040033261, "x2": 45447.46905663874, "y2": 131966.64933481606}
24	47536	44320	131712	Normal_tubular_cells	#7aabff	Unknown	2025-07-09 19:44:28.217	rectangle selection	{"x1": 43979.51037296821, "y1": 131137.0040033261, "x2": 45447.46905663874, "y2": 131966.64933481606}
25	47675	45216	131360	Normal_tubular_cells	#7aabff	Unknown	2025-07-09 19:44:28.217	rectangle selection	{"x1": 43979.51037296821, "y1": 131137.0040033261, "x2": 45447.46905663874, "y2": 131966.64933481606}
26	47380	47872	128032	Normal_tubular_cells	#7aabff	Unknown	2025-07-09 19:44:36.558	rectangle selection	{"x1": 47477.30692549773, "y1": 127836.66825271268, "x2": 48084.20125603915, "y2": 128369.03046465713}
27	47855	41408	134208	Negative control	#aaaaaa	Unknown	2025-07-09 19:44:48.245	rectangle selection	{"x1": 41098.1888391929, "y1": 134087.0810642759, "x2": 41602.72478757801, "y2": 134435.4377055443}
28	47549	48288	128384	Negative control	#aaaaaa	Unknown	2025-07-09 19:45:00.672	rectangle selection	{"x1": 48064.89898713974, "y1": 127977.77206514151, "x2": 48433.47369838671, "y2": 129453.12760368228}
29	47807	48192	129024	Negative control	#aaaaaa	Unknown	2025-07-09 19:45:00.672	rectangle selection	{"x1": 48064.89898713974, "y1": 127977.77206514151, "x2": 48433.47369838671, "y2": 129453.12760368228}
30	35334	54112	113920	Normal_glomerular_cells	#9911ee	Unknown	2025-07-09 19:45:40.700	rectangle selection	{"x1": 49020.81008530601, "y1": 113091.69980935048, "x2": 56354.356930030735, "y2": 119113.9494267514}
31	35470	54176	115904	Normal_glomerular_cells	#9911ee	Unknown	2025-07-09 19:45:40.700	rectangle selection	{"x1": 49020.81008530601, "y1": 113091.69980935048, "x2": 56354.356930030735, "y2": 119113.9494267514}
32	35477	50208	116384	Normal_glomerular_cells	#9911ee	Unknown	2025-07-09 19:45:40.700	rectangle selection	{"x1": 49020.81008530601, "y1": 113091.69980935048, "x2": 56354.356930030735, "y2": 119113.9494267514}
33	35566	51296	114656	Normal_glomerular_cells	#9911ee	Unknown	2025-07-09 19:45:40.700	rectangle selection	{"x1": 49020.81008530601, "y1": 113091.69980935048, "x2": 56354.356930030735, "y2": 119113.9494267514}
34	35610	50656	113632	Normal_glomerular_cells	#9911ee	Unknown	2025-07-09 19:45:40.700	rectangle selection	{"x1": 49020.81008530601, "y1": 113091.69980935048, "x2": 56354.356930030735, "y2": 119113.9494267514}
35	35621	52096	116928	Normal_glomerular_cells	#9911ee	Unknown	2025-07-09 19:45:40.700	rectangle selection	{"x1": 49020.81008530601, "y1": 113091.69980935048, "x2": 56354.356930030735, "y2": 119113.9494267514}
36	35642	55616	115520	Normal_glomerular_cells	#9911ee	Unknown	2025-07-09 19:45:40.700	rectangle selection	{"x1": 49020.81008530601, "y1": 113091.69980935048, "x2": 56354.356930030735, "y2": 119113.9494267514}
37	35677	50784	114496	Normal_glomerular_cells	#9911ee	Unknown	2025-07-09 19:45:40.700	rectangle selection	{"x1": 49020.81008530601, "y1": 113091.69980935048, "x2": 56354.356930030735, "y2": 119113.9494267514}
38	35685	52064	114880	Normal_glomerular_cells	#9911ee	Unknown	2025-07-09 19:45:40.700	rectangle selection	{"x1": 49020.81008530601, "y1": 113091.69980935048, "x2": 56354.356930030735, "y2": 119113.9494267514}
39	35686	53152	118336	Normal_glomerular_cells	#9911ee	Unknown	2025-07-09 19:45:40.700	rectangle selection	{"x1": 49020.81008530601, "y1": 113091.69980935048, "x2": 56354.356930030735, "y2": 119113.9494267514}
40	35701	50432	115168	Normal_glomerular_cells	#9911ee	Unknown	2025-07-09 19:45:40.700	rectangle selection	{"x1": 49020.81008530601, "y1": 113091.69980935048, "x2": 56354.356930030735, "y2": 119113.9494267514}
41	35711	49408	114272	Normal_glomerular_cells	#9911ee	Unknown	2025-07-09 19:45:40.700	rectangle selection	{"x1": 49020.81008530601, "y1": 113091.69980935048, "x2": 56354.356930030735, "y2": 119113.9494267514}
42	35736	55296	114688	Normal_glomerular_cells	#9911ee	Unknown	2025-07-09 19:45:40.700	rectangle selection	{"x1": 49020.81008530601, "y1": 113091.69980935048, "x2": 56354.356930030735, "y2": 119113.9494267514}
43	35739	52320	114400	Normal_glomerular_cells	#9911ee	Unknown	2025-07-09 19:45:40.700	rectangle selection	{"x1": 49020.81008530601, "y1": 113091.69980935048, "x2": 56354.356930030735, "y2": 119113.9494267514}
44	35747	51104	115424	Normal_glomerular_cells	#9911ee	Unknown	2025-07-09 19:45:40.700	rectangle selection	{"x1": 49020.81008530601, "y1": 113091.69980935048, "x2": 56354.356930030735, "y2": 119113.9494267514}
45	35748	53312	115296	Normal_glomerular_cells	#9911ee	Unknown	2025-07-09 19:45:40.700	rectangle selection	{"x1": 49020.81008530601, "y1": 113091.69980935048, "x2": 56354.356930030735, "y2": 119113.9494267514}
46	35751	53024	113536	Normal_glomerular_cells	#9911ee	Unknown	2025-07-09 19:45:40.700	rectangle selection	{"x1": 49020.81008530601, "y1": 113091.69980935048, "x2": 56354.356930030735, "y2": 119113.9494267514}
47	35752	54208	115104	Normal_glomerular_cells	#9911ee	Unknown	2025-07-09 19:45:40.700	rectangle selection	{"x1": 49020.81008530601, "y1": 113091.69980935048, "x2": 56354.356930030735, "y2": 119113.9494267514}
48	35761	53984	114432	Normal_glomerular_cells	#9911ee	Unknown	2025-07-09 19:45:40.700	rectangle selection	{"x1": 49020.81008530601, "y1": 113091.69980935048, "x2": 56354.356930030735, "y2": 119113.9494267514}
49	35778	53792	113792	Normal_glomerular_cells	#9911ee	Unknown	2025-07-09 19:45:40.700	rectangle selection	{"x1": 49020.81008530601, "y1": 113091.69980935048, "x2": 56354.356930030735, "y2": 119113.9494267514}
50	35792	52864	114080	Normal_glomerular_cells	#9911ee	Unknown	2025-07-09 19:45:40.700	rectangle selection	{"x1": 49020.81008530601, "y1": 113091.69980935048, "x2": 56354.356930030735, "y2": 119113.9494267514}
51	35811	51232	114240	Normal_glomerular_cells	#9911ee	Unknown	2025-07-09 19:45:40.700	rectangle selection	{"x1": 49020.81008530601, "y1": 113091.69980935048, "x2": 56354.356930030735, "y2": 119113.9494267514}
52	35824	52480	113920	Normal_glomerular_cells	#9911ee	Unknown	2025-07-09 19:45:40.700	rectangle selection	{"x1": 49020.81008530601, "y1": 113091.69980935048, "x2": 56354.356930030735, "y2": 119113.9494267514}
53	35872	49920	114272	Normal_glomerular_cells	#9911ee	Unknown	2025-07-09 19:45:40.700	rectangle selection	{"x1": 49020.81008530601, "y1": 113091.69980935048, "x2": 56354.356930030735, "y2": 119113.9494267514}
54	35886	55392	113472	Normal_glomerular_cells	#9911ee	Unknown	2025-07-09 19:45:40.700	rectangle selection	{"x1": 49020.81008530601, "y1": 113091.69980935048, "x2": 56354.356930030735, "y2": 119113.9494267514}
55	35893	52416	117824	Normal_glomerular_cells	#9911ee	Unknown	2025-07-09 19:45:40.700	rectangle selection	{"x1": 49020.81008530601, "y1": 113091.69980935048, "x2": 56354.356930030735, "y2": 119113.9494267514}
56	35898	51168	113632	Normal_glomerular_cells	#9911ee	Unknown	2025-07-09 19:45:40.700	rectangle selection	{"x1": 49020.81008530601, "y1": 113091.69980935048, "x2": 56354.356930030735, "y2": 119113.9494267514}
57	35917	49664	117664	Normal_glomerular_cells	#9911ee	Unknown	2025-07-09 19:45:40.700	rectangle selection	{"x1": 49020.81008530601, "y1": 113091.69980935048, "x2": 56354.356930030735, "y2": 119113.9494267514}
58	35918	49824	114048	Normal_glomerular_cells	#9911ee	Unknown	2025-07-09 19:45:40.700	rectangle selection	{"x1": 49020.81008530601, "y1": 113091.69980935048, "x2": 56354.356930030735, "y2": 119113.9494267514}
59	35946	53856	115296	Normal_glomerular_cells	#9911ee	Unknown	2025-07-09 19:45:40.700	rectangle selection	{"x1": 49020.81008530601, "y1": 113091.69980935048, "x2": 56354.356930030735, "y2": 119113.9494267514}
60	35948	52736	114880	Normal_glomerular_cells	#9911ee	Unknown	2025-07-09 19:45:40.700	rectangle selection	{"x1": 49020.81008530601, "y1": 113091.69980935048, "x2": 56354.356930030735, "y2": 119113.9494267514}
61	35949	54944	115264	Normal_glomerular_cells	#9911ee	Unknown	2025-07-09 19:45:40.700	rectangle selection	{"x1": 49020.81008530601, "y1": 113091.69980935048, "x2": 56354.356930030735, "y2": 119113.9494267514}
62	35963	50880	113216	Normal_glomerular_cells	#9911ee	Unknown	2025-07-09 19:45:40.700	rectangle selection	{"x1": 49020.81008530601, "y1": 113091.69980935048, "x2": 56354.356930030735, "y2": 119113.9494267514}
63	35983	53312	113888	Normal_glomerular_cells	#9911ee	Unknown	2025-07-09 19:45:40.700	rectangle selection	{"x1": 49020.81008530601, "y1": 113091.69980935048, "x2": 56354.356930030735, "y2": 119113.9494267514}
64	35984	55200	113440	Normal_glomerular_cells	#9911ee	Unknown	2025-07-09 19:45:40.700	rectangle selection	{"x1": 49020.81008530601, "y1": 113091.69980935048, "x2": 56354.356930030735, "y2": 119113.9494267514}
65	35992	52192	113472	Normal_glomerular_cells	#9911ee	Unknown	2025-07-09 19:45:40.700	rectangle selection	{"x1": 49020.81008530601, "y1": 113091.69980935048, "x2": 56354.356930030735, "y2": 119113.9494267514}
66	36006	52640	118688	Normal_glomerular_cells	#9911ee	Unknown	2025-07-09 19:45:40.700	rectangle selection	{"x1": 49020.81008530601, "y1": 113091.69980935048, "x2": 56354.356930030735, "y2": 119113.9494267514}
67	36017	52256	113216	Normal_glomerular_cells	#9911ee	Unknown	2025-07-09 19:45:40.700	rectangle selection	{"x1": 49020.81008530601, "y1": 113091.69980935048, "x2": 56354.356930030735, "y2": 119113.9494267514}
68	36026	53120	117984	Normal_glomerular_cells	#9911ee	Unknown	2025-07-09 19:45:40.700	rectangle selection	{"x1": 49020.81008530601, "y1": 113091.69980935048, "x2": 56354.356930030735, "y2": 119113.9494267514}
69	36053	51360	118528	Normal_glomerular_cells	#9911ee	Unknown	2025-07-09 19:45:40.700	rectangle selection	{"x1": 49020.81008530601, "y1": 113091.69980935048, "x2": 56354.356930030735, "y2": 119113.9494267514}
70	36060	49952	117920	Normal_glomerular_cells	#9911ee	Unknown	2025-07-09 19:45:40.700	rectangle selection	{"x1": 49020.81008530601, "y1": 113091.69980935048, "x2": 56354.356930030735, "y2": 119113.9494267514}
71	36089	53664	114016	Normal_glomerular_cells	#9911ee	Unknown	2025-07-09 19:45:40.700	rectangle selection	{"x1": 49020.81008530601, "y1": 113091.69980935048, "x2": 56354.356930030735, "y2": 119113.9494267514}
72	36101	53856	114656	Normal_glomerular_cells	#9911ee	Unknown	2025-07-09 19:45:40.700	rectangle selection	{"x1": 49020.81008530601, "y1": 113091.69980935048, "x2": 56354.356930030735, "y2": 119113.9494267514}
73	36102	53376	118688	Normal_glomerular_cells	#9911ee	Unknown	2025-07-09 19:45:40.700	rectangle selection	{"x1": 49020.81008530601, "y1": 113091.69980935048, "x2": 56354.356930030735, "y2": 119113.9494267514}
74	36105	53376	113504	Normal_glomerular_cells	#9911ee	Unknown	2025-07-09 19:45:40.700	rectangle selection	{"x1": 49020.81008530601, "y1": 113091.69980935048, "x2": 56354.356930030735, "y2": 119113.9494267514}
75	36119	54400	117760	Normal_glomerular_cells	#9911ee	Unknown	2025-07-09 19:45:40.700	rectangle selection	{"x1": 49020.81008530601, "y1": 113091.69980935048, "x2": 56354.356930030735, "y2": 119113.9494267514}
76	36125	50176	115744	Normal_glomerular_cells	#9911ee	Unknown	2025-07-09 19:45:40.700	rectangle selection	{"x1": 49020.81008530601, "y1": 113091.69980935048, "x2": 56354.356930030735, "y2": 119113.9494267514}
77	36134	49792	114784	Normal_glomerular_cells	#9911ee	Unknown	2025-07-09 19:45:40.700	rectangle selection	{"x1": 49020.81008530601, "y1": 113091.69980935048, "x2": 56354.356930030735, "y2": 119113.9494267514}
78	36136	52032	113632	Normal_glomerular_cells	#9911ee	Unknown	2025-07-09 19:45:40.700	rectangle selection	{"x1": 49020.81008530601, "y1": 113091.69980935048, "x2": 56354.356930030735, "y2": 119113.9494267514}
79	47317	52640	118848	Normal_glomerular_cells	#9911ee	Unknown	2025-07-09 19:45:40.700	rectangle selection	{"x1": 49020.81008530601, "y1": 113091.69980935048, "x2": 56354.356930030735, "y2": 119113.9494267514}
80	47330	50464	116128	Normal_glomerular_cells	#9911ee	Unknown	2025-07-09 19:45:40.700	rectangle selection	{"x1": 49020.81008530601, "y1": 113091.69980935048, "x2": 56354.356930030735, "y2": 119113.9494267514}
81	47352	51552	116192	Normal_glomerular_cells	#9911ee	Unknown	2025-07-09 19:45:40.700	rectangle selection	{"x1": 49020.81008530601, "y1": 113091.69980935048, "x2": 56354.356930030735, "y2": 119113.9494267514}
82	47394	51424	117568	Normal_glomerular_cells	#9911ee	Unknown	2025-07-09 19:45:40.700	rectangle selection	{"x1": 49020.81008530601, "y1": 113091.69980935048, "x2": 56354.356930030735, "y2": 119113.9494267514}
83	47400	54624	119040	Normal_glomerular_cells	#9911ee	Unknown	2025-07-09 19:45:40.700	rectangle selection	{"x1": 49020.81008530601, "y1": 113091.69980935048, "x2": 56354.356930030735, "y2": 119113.9494267514}
84	47416	50176	118944	Normal_glomerular_cells	#9911ee	Unknown	2025-07-09 19:45:40.700	rectangle selection	{"x1": 49020.81008530601, "y1": 113091.69980935048, "x2": 56354.356930030735, "y2": 119113.9494267514}
85	47423	56192	118720	Normal_glomerular_cells	#9911ee	Unknown	2025-07-09 19:45:40.700	rectangle selection	{"x1": 49020.81008530601, "y1": 113091.69980935048, "x2": 56354.356930030735, "y2": 119113.9494267514}
86	47441	53536	117536	Normal_glomerular_cells	#9911ee	Unknown	2025-07-09 19:45:40.700	rectangle selection	{"x1": 49020.81008530601, "y1": 113091.69980935048, "x2": 56354.356930030735, "y2": 119113.9494267514}
87	47461	54848	118624	Normal_glomerular_cells	#9911ee	Unknown	2025-07-09 19:45:40.700	rectangle selection	{"x1": 49020.81008530601, "y1": 113091.69980935048, "x2": 56354.356930030735, "y2": 119113.9494267514}
88	47564	52448	115456	Normal_glomerular_cells	#9911ee	Unknown	2025-07-09 19:45:40.700	rectangle selection	{"x1": 49020.81008530601, "y1": 113091.69980935048, "x2": 56354.356930030735, "y2": 119113.9494267514}
89	47571	51104	117856	Normal_glomerular_cells	#9911ee	Unknown	2025-07-09 19:45:40.700	rectangle selection	{"x1": 49020.81008530601, "y1": 113091.69980935048, "x2": 56354.356930030735, "y2": 119113.9494267514}
90	47580	51936	118688	Normal_glomerular_cells	#9911ee	Unknown	2025-07-09 19:45:40.700	rectangle selection	{"x1": 49020.81008530601, "y1": 113091.69980935048, "x2": 56354.356930030735, "y2": 119113.9494267514}
91	47615	55520	118720	Normal_glomerular_cells	#9911ee	Unknown	2025-07-09 19:45:40.700	rectangle selection	{"x1": 49020.81008530601, "y1": 113091.69980935048, "x2": 56354.356930030735, "y2": 119113.9494267514}
92	47617	54272	116480	Normal_glomerular_cells	#9911ee	Unknown	2025-07-09 19:45:40.700	rectangle selection	{"x1": 49020.81008530601, "y1": 113091.69980935048, "x2": 56354.356930030735, "y2": 119113.9494267514}
93	47641	51936	117920	Normal_glomerular_cells	#9911ee	Unknown	2025-07-09 19:45:40.700	rectangle selection	{"x1": 49020.81008530601, "y1": 113091.69980935048, "x2": 56354.356930030735, "y2": 119113.9494267514}
94	47649	56256	116480	Normal_glomerular_cells	#9911ee	Unknown	2025-07-09 19:45:40.700	rectangle selection	{"x1": 49020.81008530601, "y1": 113091.69980935048, "x2": 56354.356930030735, "y2": 119113.9494267514}
95	47674	52160	116640	Normal_glomerular_cells	#9911ee	Unknown	2025-07-09 19:45:40.700	rectangle selection	{"x1": 49020.81008530601, "y1": 113091.69980935048, "x2": 56354.356930030735, "y2": 119113.9494267514}
96	47693	51648	118016	Normal_glomerular_cells	#9911ee	Unknown	2025-07-09 19:45:40.700	rectangle selection	{"x1": 49020.81008530601, "y1": 113091.69980935048, "x2": 56354.356930030735, "y2": 119113.9494267514}
97	47707	55808	118912	Normal_glomerular_cells	#9911ee	Unknown	2025-07-09 19:45:40.700	rectangle selection	{"x1": 49020.81008530601, "y1": 113091.69980935048, "x2": 56354.356930030735, "y2": 119113.9494267514}
98	47715	50432	115488	Normal_glomerular_cells	#9911ee	Unknown	2025-07-09 19:45:40.700	rectangle selection	{"x1": 49020.81008530601, "y1": 113091.69980935048, "x2": 56354.356930030735, "y2": 119113.9494267514}
99	47723	55552	117152	Normal_glomerular_cells	#9911ee	Unknown	2025-07-09 19:45:40.700	rectangle selection	{"x1": 49020.81008530601, "y1": 113091.69980935048, "x2": 56354.356930030735, "y2": 119113.9494267514}
100	47726	54784	117248	Normal_glomerular_cells	#9911ee	Unknown	2025-07-09 19:45:40.700	rectangle selection	{"x1": 49020.81008530601, "y1": 113091.69980935048, "x2": 56354.356930030735, "y2": 119113.9494267514}
101	47741	54208	119072	Normal_glomerular_cells	#9911ee	Unknown	2025-07-09 19:45:40.700	rectangle selection	{"x1": 49020.81008530601, "y1": 113091.69980935048, "x2": 56354.356930030735, "y2": 119113.9494267514}
102	47745	53600	119072	Normal_glomerular_cells	#9911ee	Unknown	2025-07-09 19:45:40.700	rectangle selection	{"x1": 49020.81008530601, "y1": 113091.69980935048, "x2": 56354.356930030735, "y2": 119113.9494267514}
103	47768	52416	117312	Normal_glomerular_cells	#9911ee	Unknown	2025-07-09 19:45:40.700	rectangle selection	{"x1": 49020.81008530601, "y1": 113091.69980935048, "x2": 56354.356930030735, "y2": 119113.9494267514}
104	47773	50400	118240	Normal_glomerular_cells	#9911ee	Unknown	2025-07-09 19:45:40.700	rectangle selection	{"x1": 49020.81008530601, "y1": 113091.69980935048, "x2": 56354.356930030735, "y2": 119113.9494267514}
105	47774	56000	117216	Normal_glomerular_cells	#9911ee	Unknown	2025-07-09 19:45:40.700	rectangle selection	{"x1": 49020.81008530601, "y1": 113091.69980935048, "x2": 56354.356930030735, "y2": 119113.9494267514}
106	47780	56064	117440	Normal_glomerular_cells	#9911ee	Unknown	2025-07-09 19:45:40.700	rectangle selection	{"x1": 49020.81008530601, "y1": 113091.69980935048, "x2": 56354.356930030735, "y2": 119113.9494267514}
107	47798	49888	116960	Normal_glomerular_cells	#9911ee	Unknown	2025-07-09 19:45:40.700	rectangle selection	{"x1": 49020.81008530601, "y1": 113091.69980935048, "x2": 56354.356930030735, "y2": 119113.9494267514}
108	47831	53408	115904	Normal_glomerular_cells	#9911ee	Unknown	2025-07-09 19:45:40.700	rectangle selection	{"x1": 49020.81008530601, "y1": 113091.69980935048, "x2": 56354.356930030735, "y2": 119113.9494267514}
109	47835	52416	115136	Normal_glomerular_cells	#9911ee	Unknown	2025-07-09 19:45:40.700	rectangle selection	{"x1": 49020.81008530601, "y1": 113091.69980935048, "x2": 56354.356930030735, "y2": 119113.9494267514}
110	47837	53952	116160	Normal_glomerular_cells	#9911ee	Unknown	2025-07-09 19:45:40.700	rectangle selection	{"x1": 49020.81008530601, "y1": 113091.69980935048, "x2": 56354.356930030735, "y2": 119113.9494267514}
111	47841	52896	116352	Normal_glomerular_cells	#9911ee	Unknown	2025-07-09 19:45:40.700	rectangle selection	{"x1": 49020.81008530601, "y1": 113091.69980935048, "x2": 56354.356930030735, "y2": 119113.9494267514}
112	47844	53920	118016	Normal_glomerular_cells	#9911ee	Unknown	2025-07-09 19:45:40.700	rectangle selection	{"x1": 49020.81008530601, "y1": 113091.69980935048, "x2": 56354.356930030735, "y2": 119113.9494267514}
113	47848	50912	117344	Normal_glomerular_cells	#9911ee	Unknown	2025-07-09 19:45:40.700	rectangle selection	{"x1": 49020.81008530601, "y1": 113091.69980935048, "x2": 56354.356930030735, "y2": 119113.9494267514}
114	47859	54208	118784	Normal_glomerular_cells	#9911ee	Unknown	2025-07-09 19:45:40.700	rectangle selection	{"x1": 49020.81008530601, "y1": 113091.69980935048, "x2": 56354.356930030735, "y2": 119113.9494267514}
115	47865	54944	116032	Normal_glomerular_cells	#9911ee	Unknown	2025-07-09 19:45:40.700	rectangle selection	{"x1": 49020.81008530601, "y1": 113091.69980935048, "x2": 56354.356930030735, "y2": 119113.9494267514}
116	47881	53760	116064	Normal_glomerular_cells	#9911ee	Unknown	2025-07-09 19:45:40.700	rectangle selection	{"x1": 49020.81008530601, "y1": 113091.69980935048, "x2": 56354.356930030735, "y2": 119113.9494267514}
117	47893	52800	117056	Normal_glomerular_cells	#9911ee	Unknown	2025-07-09 19:45:40.700	rectangle selection	{"x1": 49020.81008530601, "y1": 113091.69980935048, "x2": 56354.356930030735, "y2": 119113.9494267514}
118	47899	50592	119040	Normal_glomerular_cells	#9911ee	Unknown	2025-07-09 19:45:40.700	rectangle selection	{"x1": 49020.81008530601, "y1": 113091.69980935048, "x2": 56354.356930030735, "y2": 119113.9494267514}
119	47907	55648	117440	Normal_glomerular_cells	#9911ee	Unknown	2025-07-09 19:45:40.700	rectangle selection	{"x1": 49020.81008530601, "y1": 113091.69980935048, "x2": 56354.356930030735, "y2": 119113.9494267514}
120	47914	50624	116800	Normal_glomerular_cells	#9911ee	Unknown	2025-07-09 19:45:40.700	rectangle selection	{"x1": 49020.81008530601, "y1": 113091.69980935048, "x2": 56354.356930030735, "y2": 119113.9494267514}
121	47921	50464	117376	Normal_glomerular_cells	#9911ee	Unknown	2025-07-09 19:45:40.700	rectangle selection	{"x1": 49020.81008530601, "y1": 113091.69980935048, "x2": 56354.356930030735, "y2": 119113.9494267514}
122	47928	54240	116864	Normal_glomerular_cells	#9911ee	Unknown	2025-07-09 19:45:40.700	rectangle selection	{"x1": 49020.81008530601, "y1": 113091.69980935048, "x2": 56354.356930030735, "y2": 119113.9494267514}
123	47941	51424	116384	Normal_glomerular_cells	#9911ee	Unknown	2025-07-09 19:45:40.700	rectangle selection	{"x1": 49020.81008530601, "y1": 113091.69980935048, "x2": 56354.356930030735, "y2": 119113.9494267514}
124	47953	56256	116128	Normal_glomerular_cells	#9911ee	Unknown	2025-07-09 19:45:40.700	rectangle selection	{"x1": 49020.81008530601, "y1": 113091.69980935048, "x2": 56354.356930030735, "y2": 119113.9494267514}
125	47954	52320	116928	Normal_glomerular_cells	#9911ee	Unknown	2025-07-09 19:45:40.700	rectangle selection	{"x1": 49020.81008530601, "y1": 113091.69980935048, "x2": 56354.356930030735, "y2": 119113.9494267514}
126	47977	56352	117376	Normal_glomerular_cells	#9911ee	Unknown	2025-07-09 19:45:40.700	rectangle selection	{"x1": 49020.81008530601, "y1": 113091.69980935048, "x2": 56354.356930030735, "y2": 119113.9494267514}
127	47986	50016	116224	Normal_glomerular_cells	#9911ee	Unknown	2025-07-09 19:45:40.700	rectangle selection	{"x1": 49020.81008530601, "y1": 113091.69980935048, "x2": 56354.356930030735, "y2": 119113.9494267514}
128	47995	53248	118880	Normal_glomerular_cells	#9911ee	Unknown	2025-07-09 19:45:40.700	rectangle selection	{"x1": 49020.81008530601, "y1": 113091.69980935048, "x2": 56354.356930030735, "y2": 119113.9494267514}
129	48009	55808	116576	Normal_glomerular_cells	#9911ee	Unknown	2025-07-09 19:45:40.700	rectangle selection	{"x1": 49020.81008530601, "y1": 113091.69980935048, "x2": 56354.356930030735, "y2": 119113.9494267514}
130	48037	53632	117152	Normal_glomerular_cells	#9911ee	Unknown	2025-07-09 19:45:40.700	rectangle selection	{"x1": 49020.81008530601, "y1": 113091.69980935048, "x2": 56354.356930030735, "y2": 119113.9494267514}
131	48070	49792	115808	Normal_glomerular_cells	#9911ee	Unknown	2025-07-09 19:45:40.700	rectangle selection	{"x1": 49020.81008530601, "y1": 113091.69980935048, "x2": 56354.356930030735, "y2": 119113.9494267514}
132	49049	111584	143264	Normal_glomerular_cells	#9911ee	Unknown	2025-07-09 19:46:02.920	rectangle selection	{"x1": 110265.6545599794, "y1": 142192.8326331901, "x2": 118004.02709275376, "y2": 149056.38678077314}
133	49053	113408	143168	Normal_glomerular_cells	#9911ee	Unknown	2025-07-09 19:46:02.920	rectangle selection	{"x1": 110265.6545599794, "y1": 142192.8326331901, "x2": 118004.02709275376, "y2": 149056.38678077314}
134	49176	112448	143872	Normal_glomerular_cells	#9911ee	Unknown	2025-07-09 19:46:02.920	rectangle selection	{"x1": 110265.6545599794, "y1": 142192.8326331901, "x2": 118004.02709275376, "y2": 149056.38678077314}
135	49223	114976	143552	Normal_glomerular_cells	#9911ee	Unknown	2025-07-09 19:46:02.920	rectangle selection	{"x1": 110265.6545599794, "y1": 142192.8326331901, "x2": 118004.02709275376, "y2": 149056.38678077314}
136	49352	112768	143488	Normal_glomerular_cells	#9911ee	Unknown	2025-07-09 19:46:02.920	rectangle selection	{"x1": 110265.6545599794, "y1": 142192.8326331901, "x2": 118004.02709275376, "y2": 149056.38678077314}
137	49416	111584	144320	Normal_glomerular_cells	#9911ee	Unknown	2025-07-09 19:46:02.920	rectangle selection	{"x1": 110265.6545599794, "y1": 142192.8326331901, "x2": 118004.02709275376, "y2": 149056.38678077314}
138	49428	114208	143744	Normal_glomerular_cells	#9911ee	Unknown	2025-07-09 19:46:02.920	rectangle selection	{"x1": 110265.6545599794, "y1": 142192.8326331901, "x2": 118004.02709275376, "y2": 149056.38678077314}
139	49457	114624	142784	Normal_glomerular_cells	#9911ee	Unknown	2025-07-09 19:46:02.920	rectangle selection	{"x1": 110265.6545599794, "y1": 142192.8326331901, "x2": 118004.02709275376, "y2": 149056.38678077314}
140	49471	112032	142880	Normal_glomerular_cells	#9911ee	Unknown	2025-07-09 19:46:02.920	rectangle selection	{"x1": 110265.6545599794, "y1": 142192.8326331901, "x2": 118004.02709275376, "y2": 149056.38678077314}
141	49544	114528	143296	Normal_glomerular_cells	#9911ee	Unknown	2025-07-09 19:46:02.920	rectangle selection	{"x1": 110265.6545599794, "y1": 142192.8326331901, "x2": 118004.02709275376, "y2": 149056.38678077314}
142	49589	110816	143776	Normal_glomerular_cells	#9911ee	Unknown	2025-07-09 19:46:02.920	rectangle selection	{"x1": 110265.6545599794, "y1": 142192.8326331901, "x2": 118004.02709275376, "y2": 149056.38678077314}
143	49627	113088	146528	Normal_glomerular_cells	#9911ee	Unknown	2025-07-09 19:46:02.920	rectangle selection	{"x1": 110265.6545599794, "y1": 142192.8326331901, "x2": 118004.02709275376, "y2": 149056.38678077314}
144	49641	111840	147136	Normal_glomerular_cells	#9911ee	Unknown	2025-07-09 19:46:02.920	rectangle selection	{"x1": 110265.6545599794, "y1": 142192.8326331901, "x2": 118004.02709275376, "y2": 149056.38678077314}
145	49651	112512	143232	Normal_glomerular_cells	#9911ee	Unknown	2025-07-09 19:46:02.920	rectangle selection	{"x1": 110265.6545599794, "y1": 142192.8326331901, "x2": 118004.02709275376, "y2": 149056.38678077314}
146	49664	113760	142624	Normal_glomerular_cells	#9911ee	Unknown	2025-07-09 19:46:02.920	rectangle selection	{"x1": 110265.6545599794, "y1": 142192.8326331901, "x2": 118004.02709275376, "y2": 149056.38678077314}
147	49675	111648	143968	Normal_glomerular_cells	#9911ee	Unknown	2025-07-09 19:46:02.920	rectangle selection	{"x1": 110265.6545599794, "y1": 142192.8326331901, "x2": 118004.02709275376, "y2": 149056.38678077314}
148	49701	110912	147360	Normal_glomerular_cells	#9911ee	Unknown	2025-07-09 19:46:02.920	rectangle selection	{"x1": 110265.6545599794, "y1": 142192.8326331901, "x2": 118004.02709275376, "y2": 149056.38678077314}
149	49728	116032	142912	Normal_glomerular_cells	#9911ee	Unknown	2025-07-09 19:46:02.920	rectangle selection	{"x1": 110265.6545599794, "y1": 142192.8326331901, "x2": 118004.02709275376, "y2": 149056.38678077314}
150	49756	114816	144032	Normal_glomerular_cells	#9911ee	Unknown	2025-07-09 19:46:02.920	rectangle selection	{"x1": 110265.6545599794, "y1": 142192.8326331901, "x2": 118004.02709275376, "y2": 149056.38678077314}
151	49761	113504	142624	Normal_glomerular_cells	#9911ee	Unknown	2025-07-09 19:46:02.920	rectangle selection	{"x1": 110265.6545599794, "y1": 142192.8326331901, "x2": 118004.02709275376, "y2": 149056.38678077314}
152	49795	114976	144288	Normal_glomerular_cells	#9911ee	Unknown	2025-07-09 19:46:02.920	rectangle selection	{"x1": 110265.6545599794, "y1": 142192.8326331901, "x2": 118004.02709275376, "y2": 149056.38678077314}
153	49819	110944	142816	Normal_glomerular_cells	#9911ee	Unknown	2025-07-09 19:46:02.920	rectangle selection	{"x1": 110265.6545599794, "y1": 142192.8326331901, "x2": 118004.02709275376, "y2": 149056.38678077314}
154	49961	116992	145536	Normal_glomerular_cells	#9911ee	Unknown	2025-07-09 19:46:02.920	rectangle selection	{"x1": 110265.6545599794, "y1": 142192.8326331901, "x2": 118004.02709275376, "y2": 149056.38678077314}
155	50032	117376	145280	Normal_glomerular_cells	#9911ee	Unknown	2025-07-09 19:46:02.920	rectangle selection	{"x1": 110265.6545599794, "y1": 142192.8326331901, "x2": 118004.02709275376, "y2": 149056.38678077314}
156	50068	115424	144544	Normal_glomerular_cells	#9911ee	Unknown	2025-07-09 19:46:02.920	rectangle selection	{"x1": 110265.6545599794, "y1": 142192.8326331901, "x2": 118004.02709275376, "y2": 149056.38678077314}
157	50090	116416	143520	Normal_glomerular_cells	#9911ee	Unknown	2025-07-09 19:46:02.920	rectangle selection	{"x1": 110265.6545599794, "y1": 142192.8326331901, "x2": 118004.02709275376, "y2": 149056.38678077314}
158	50183	115840	143680	Normal_glomerular_cells	#9911ee	Unknown	2025-07-09 19:46:02.920	rectangle selection	{"x1": 110265.6545599794, "y1": 142192.8326331901, "x2": 118004.02709275376, "y2": 149056.38678077314}
159	50253	115264	143168	Normal_glomerular_cells	#9911ee	Unknown	2025-07-09 19:46:02.920	rectangle selection	{"x1": 110265.6545599794, "y1": 142192.8326331901, "x2": 118004.02709275376, "y2": 149056.38678077314}
160	50285	117728	145088	Normal_glomerular_cells	#9911ee	Unknown	2025-07-09 19:46:02.920	rectangle selection	{"x1": 110265.6545599794, "y1": 142192.8326331901, "x2": 118004.02709275376, "y2": 149056.38678077314}
161	50335	114976	142528	Normal_glomerular_cells	#9911ee	Unknown	2025-07-09 19:46:02.920	rectangle selection	{"x1": 110265.6545599794, "y1": 142192.8326331901, "x2": 118004.02709275376, "y2": 149056.38678077314}
162	50339	116128	142624	Normal_glomerular_cells	#9911ee	Unknown	2025-07-09 19:46:02.920	rectangle selection	{"x1": 110265.6545599794, "y1": 142192.8326331901, "x2": 118004.02709275376, "y2": 149056.38678077314}
163	50373	116352	147232	Normal_glomerular_cells	#9911ee	Unknown	2025-07-09 19:46:02.920	rectangle selection	{"x1": 110265.6545599794, "y1": 142192.8326331901, "x2": 118004.02709275376, "y2": 149056.38678077314}
164	50424	116448	142240	Normal_glomerular_cells	#9911ee	Unknown	2025-07-09 19:46:02.920	rectangle selection	{"x1": 110265.6545599794, "y1": 142192.8326331901, "x2": 118004.02709275376, "y2": 149056.38678077314}
165	50443	116096	143936	Normal_glomerular_cells	#9911ee	Unknown	2025-07-09 19:46:02.920	rectangle selection	{"x1": 110265.6545599794, "y1": 142192.8326331901, "x2": 118004.02709275376, "y2": 149056.38678077314}
166	50486	114784	143232	Normal_glomerular_cells	#9911ee	Unknown	2025-07-09 19:46:02.920	rectangle selection	{"x1": 110265.6545599794, "y1": 142192.8326331901, "x2": 118004.02709275376, "y2": 149056.38678077314}
167	50566	116064	145312	Normal_glomerular_cells	#9911ee	Unknown	2025-07-09 19:46:02.920	rectangle selection	{"x1": 110265.6545599794, "y1": 142192.8326331901, "x2": 118004.02709275376, "y2": 149056.38678077314}
168	50592	114752	142752	Normal_glomerular_cells	#9911ee	Unknown	2025-07-09 19:46:02.920	rectangle selection	{"x1": 110265.6545599794, "y1": 142192.8326331901, "x2": 118004.02709275376, "y2": 149056.38678077314}
169	60978	115136	147328	Normal_glomerular_cells	#9911ee	Unknown	2025-07-09 19:46:02.920	rectangle selection	{"x1": 110265.6545599794, "y1": 142192.8326331901, "x2": 118004.02709275376, "y2": 149056.38678077314}
170	61074	111680	147552	Normal_glomerular_cells	#9911ee	Unknown	2025-07-09 19:46:02.920	rectangle selection	{"x1": 110265.6545599794, "y1": 142192.8326331901, "x2": 118004.02709275376, "y2": 149056.38678077314}
171	61109	113504	145888	Normal_glomerular_cells	#9911ee	Unknown	2025-07-09 19:46:02.920	rectangle selection	{"x1": 110265.6545599794, "y1": 142192.8326331901, "x2": 118004.02709275376, "y2": 149056.38678077314}
172	61123	113056	144704	Normal_glomerular_cells	#9911ee	Unknown	2025-07-09 19:46:02.920	rectangle selection	{"x1": 110265.6545599794, "y1": 142192.8326331901, "x2": 118004.02709275376, "y2": 149056.38678077314}
173	61138	112832	147296	Normal_glomerular_cells	#9911ee	Unknown	2025-07-09 19:46:02.920	rectangle selection	{"x1": 110265.6545599794, "y1": 142192.8326331901, "x2": 118004.02709275376, "y2": 149056.38678077314}
174	61149	113760	145504	Normal_glomerular_cells	#9911ee	Unknown	2025-07-09 19:46:02.920	rectangle selection	{"x1": 110265.6545599794, "y1": 142192.8326331901, "x2": 118004.02709275376, "y2": 149056.38678077314}
175	61182	110432	144992	Normal_glomerular_cells	#9911ee	Unknown	2025-07-09 19:46:02.920	rectangle selection	{"x1": 110265.6545599794, "y1": 142192.8326331901, "x2": 118004.02709275376, "y2": 149056.38678077314}
176	61188	115328	145664	Normal_glomerular_cells	#9911ee	Unknown	2025-07-09 19:46:02.920	rectangle selection	{"x1": 110265.6545599794, "y1": 142192.8326331901, "x2": 118004.02709275376, "y2": 149056.38678077314}
177	61198	117696	147680	Normal_glomerular_cells	#9911ee	Unknown	2025-07-09 19:46:02.920	rectangle selection	{"x1": 110265.6545599794, "y1": 142192.8326331901, "x2": 118004.02709275376, "y2": 149056.38678077314}
178	61209	117728	143744	Normal_glomerular_cells	#9911ee	Unknown	2025-07-09 19:46:02.920	rectangle selection	{"x1": 110265.6545599794, "y1": 142192.8326331901, "x2": 118004.02709275376, "y2": 149056.38678077314}
179	61248	115648	144224	Normal_glomerular_cells	#9911ee	Unknown	2025-07-09 19:46:02.920	rectangle selection	{"x1": 110265.6545599794, "y1": 142192.8326331901, "x2": 118004.02709275376, "y2": 149056.38678077314}
180	61259	110880	145472	Normal_glomerular_cells	#9911ee	Unknown	2025-07-09 19:46:02.920	rectangle selection	{"x1": 110265.6545599794, "y1": 142192.8326331901, "x2": 118004.02709275376, "y2": 149056.38678077314}
181	61273	113504	144704	Normal_glomerular_cells	#9911ee	Unknown	2025-07-09 19:46:02.920	rectangle selection	{"x1": 110265.6545599794, "y1": 142192.8326331901, "x2": 118004.02709275376, "y2": 149056.38678077314}
182	61276	111040	146560	Normal_glomerular_cells	#9911ee	Unknown	2025-07-09 19:46:02.920	rectangle selection	{"x1": 110265.6545599794, "y1": 142192.8326331901, "x2": 118004.02709275376, "y2": 149056.38678077314}
183	61301	114112	147360	Normal_glomerular_cells	#9911ee	Unknown	2025-07-09 19:46:02.920	rectangle selection	{"x1": 110265.6545599794, "y1": 142192.8326331901, "x2": 118004.02709275376, "y2": 149056.38678077314}
184	61305	112224	148896	Normal_glomerular_cells	#9911ee	Unknown	2025-07-09 19:46:02.920	rectangle selection	{"x1": 110265.6545599794, "y1": 142192.8326331901, "x2": 118004.02709275376, "y2": 149056.38678077314}
185	61309	114464	144256	Normal_glomerular_cells	#9911ee	Unknown	2025-07-09 19:46:02.920	rectangle selection	{"x1": 110265.6545599794, "y1": 142192.8326331901, "x2": 118004.02709275376, "y2": 149056.38678077314}
186	61315	110656	146048	Normal_glomerular_cells	#9911ee	Unknown	2025-07-09 19:46:02.920	rectangle selection	{"x1": 110265.6545599794, "y1": 142192.8326331901, "x2": 118004.02709275376, "y2": 149056.38678077314}
187	61321	113120	148704	Normal_glomerular_cells	#9911ee	Unknown	2025-07-09 19:46:02.920	rectangle selection	{"x1": 110265.6545599794, "y1": 142192.8326331901, "x2": 118004.02709275376, "y2": 149056.38678077314}
188	61330	117696	147200	Normal_glomerular_cells	#9911ee	Unknown	2025-07-09 19:46:02.920	rectangle selection	{"x1": 110265.6545599794, "y1": 142192.8326331901, "x2": 118004.02709275376, "y2": 149056.38678077314}
189	61333	112640	148512	Normal_glomerular_cells	#9911ee	Unknown	2025-07-09 19:46:02.920	rectangle selection	{"x1": 110265.6545599794, "y1": 142192.8326331901, "x2": 118004.02709275376, "y2": 149056.38678077314}
190	61340	110464	145536	Normal_glomerular_cells	#9911ee	Unknown	2025-07-09 19:46:02.920	rectangle selection	{"x1": 110265.6545599794, "y1": 142192.8326331901, "x2": 118004.02709275376, "y2": 149056.38678077314}
191	61357	110880	147456	Normal_glomerular_cells	#9911ee	Unknown	2025-07-09 19:46:02.920	rectangle selection	{"x1": 110265.6545599794, "y1": 142192.8326331901, "x2": 118004.02709275376, "y2": 149056.38678077314}
192	61361	112128	145600	Normal_glomerular_cells	#9911ee	Unknown	2025-07-09 19:46:02.920	rectangle selection	{"x1": 110265.6545599794, "y1": 142192.8326331901, "x2": 118004.02709275376, "y2": 149056.38678077314}
193	61371	117248	147456	Normal_glomerular_cells	#9911ee	Unknown	2025-07-09 19:46:02.920	rectangle selection	{"x1": 110265.6545599794, "y1": 142192.8326331901, "x2": 118004.02709275376, "y2": 149056.38678077314}
194	61403	113824	144896	Normal_glomerular_cells	#9911ee	Unknown	2025-07-09 19:46:02.920	rectangle selection	{"x1": 110265.6545599794, "y1": 142192.8326331901, "x2": 118004.02709275376, "y2": 149056.38678077314}
195	61425	110624	148160	Normal_glomerular_cells	#9911ee	Unknown	2025-07-09 19:46:02.920	rectangle selection	{"x1": 110265.6545599794, "y1": 142192.8326331901, "x2": 118004.02709275376, "y2": 149056.38678077314}
196	61454	113248	145056	Normal_glomerular_cells	#9911ee	Unknown	2025-07-09 19:46:02.920	rectangle selection	{"x1": 110265.6545599794, "y1": 142192.8326331901, "x2": 118004.02709275376, "y2": 149056.38678077314}
197	61457	111904	145152	Normal_glomerular_cells	#9911ee	Unknown	2025-07-09 19:46:02.920	rectangle selection	{"x1": 110265.6545599794, "y1": 142192.8326331901, "x2": 118004.02709275376, "y2": 149056.38678077314}
198	61476	111840	146688	Normal_glomerular_cells	#9911ee	Unknown	2025-07-09 19:46:02.920	rectangle selection	{"x1": 110265.6545599794, "y1": 142192.8326331901, "x2": 118004.02709275376, "y2": 149056.38678077314}
199	61516	116032	148480	Normal_glomerular_cells	#9911ee	Unknown	2025-07-09 19:46:02.920	rectangle selection	{"x1": 110265.6545599794, "y1": 142192.8326331901, "x2": 118004.02709275376, "y2": 149056.38678077314}
200	61526	112256	146208	Normal_glomerular_cells	#9911ee	Unknown	2025-07-09 19:46:02.920	rectangle selection	{"x1": 110265.6545599794, "y1": 142192.8326331901, "x2": 118004.02709275376, "y2": 149056.38678077314}
201	61561	113664	147648	Normal_glomerular_cells	#9911ee	Unknown	2025-07-09 19:46:02.920	rectangle selection	{"x1": 110265.6545599794, "y1": 142192.8326331901, "x2": 118004.02709275376, "y2": 149056.38678077314}
202	61594	117344	148608	Normal_glomerular_cells	#9911ee	Unknown	2025-07-09 19:46:02.920	rectangle selection	{"x1": 110265.6545599794, "y1": 142192.8326331901, "x2": 118004.02709275376, "y2": 149056.38678077314}
203	61617	114176	146432	Normal_glomerular_cells	#9911ee	Unknown	2025-07-09 19:46:02.920	rectangle selection	{"x1": 110265.6545599794, "y1": 142192.8326331901, "x2": 118004.02709275376, "y2": 149056.38678077314}
204	61633	111776	148192	Normal_glomerular_cells	#9911ee	Unknown	2025-07-09 19:46:02.920	rectangle selection	{"x1": 110265.6545599794, "y1": 142192.8326331901, "x2": 118004.02709275376, "y2": 149056.38678077314}
205	61638	113568	145120	Normal_glomerular_cells	#9911ee	Unknown	2025-07-09 19:46:02.920	rectangle selection	{"x1": 110265.6545599794, "y1": 142192.8326331901, "x2": 118004.02709275376, "y2": 149056.38678077314}
206	61660	111904	144736	Normal_glomerular_cells	#9911ee	Unknown	2025-07-09 19:46:02.920	rectangle selection	{"x1": 110265.6545599794, "y1": 142192.8326331901, "x2": 118004.02709275376, "y2": 149056.38678077314}
207	61663	116192	144480	Normal_glomerular_cells	#9911ee	Unknown	2025-07-09 19:46:02.920	rectangle selection	{"x1": 110265.6545599794, "y1": 142192.8326331901, "x2": 118004.02709275376, "y2": 149056.38678077314}
208	61672	113216	146848	Normal_glomerular_cells	#9911ee	Unknown	2025-07-09 19:46:02.920	rectangle selection	{"x1": 110265.6545599794, "y1": 142192.8326331901, "x2": 118004.02709275376, "y2": 149056.38678077314}
209	61698	115904	147712	Normal_glomerular_cells	#9911ee	Unknown	2025-07-09 19:46:02.920	rectangle selection	{"x1": 110265.6545599794, "y1": 142192.8326331901, "x2": 118004.02709275376, "y2": 149056.38678077314}
210	61737	117248	148256	Normal_glomerular_cells	#9911ee	Unknown	2025-07-09 19:46:02.920	rectangle selection	{"x1": 110265.6545599794, "y1": 142192.8326331901, "x2": 118004.02709275376, "y2": 149056.38678077314}
211	61755	116288	147776	Normal_glomerular_cells	#9911ee	Unknown	2025-07-09 19:46:02.920	rectangle selection	{"x1": 110265.6545599794, "y1": 142192.8326331901, "x2": 118004.02709275376, "y2": 149056.38678077314}
212	61770	116608	148608	Normal_glomerular_cells	#9911ee	Unknown	2025-07-09 19:46:02.920	rectangle selection	{"x1": 110265.6545599794, "y1": 142192.8326331901, "x2": 118004.02709275376, "y2": 149056.38678077314}
213	61784	114400	143424	Normal_glomerular_cells	#9911ee	Unknown	2025-07-09 19:46:02.920	rectangle selection	{"x1": 110265.6545599794, "y1": 142192.8326331901, "x2": 118004.02709275376, "y2": 149056.38678077314}
214	61789	111328	144640	Normal_glomerular_cells	#9911ee	Unknown	2025-07-09 19:46:02.920	rectangle selection	{"x1": 110265.6545599794, "y1": 142192.8326331901, "x2": 118004.02709275376, "y2": 149056.38678077314}
215	61796	113920	143968	Normal_glomerular_cells	#9911ee	Unknown	2025-07-09 19:46:02.920	rectangle selection	{"x1": 110265.6545599794, "y1": 142192.8326331901, "x2": 118004.02709275376, "y2": 149056.38678077314}
216	61797	113728	146272	Normal_glomerular_cells	#9911ee	Unknown	2025-07-09 19:46:02.920	rectangle selection	{"x1": 110265.6545599794, "y1": 142192.8326331901, "x2": 118004.02709275376, "y2": 149056.38678077314}
217	62005	115776	148160	Normal_glomerular_cells	#9911ee	Unknown	2025-07-09 19:46:02.920	rectangle selection	{"x1": 110265.6545599794, "y1": 142192.8326331901, "x2": 118004.02709275376, "y2": 149056.38678077314}
218	62355	115296	146848	Normal_glomerular_cells	#9911ee	Unknown	2025-07-09 19:46:02.920	rectangle selection	{"x1": 110265.6545599794, "y1": 142192.8326331901, "x2": 118004.02709275376, "y2": 149056.38678077314}
219	61897	135264	150304	Normal_glomerular_cells	#9911ee	Unknown	2025-07-09 19:46:08.071	rectangle selection	{"x1": 131793.2458889382, "y1": 150084.99168324593, "x2": 138882.3230365286, "y2": 157839.17832882568}
220	61909	133504	152128	Normal_glomerular_cells	#9911ee	Unknown	2025-07-09 19:46:08.071	rectangle selection	{"x1": 131793.2458889382, "y1": 150084.99168324593, "x2": 138882.3230365286, "y2": 157839.17832882568}
221	61917	136000	156320	Normal_glomerular_cells	#9911ee	Unknown	2025-07-09 19:46:08.071	rectangle selection	{"x1": 131793.2458889382, "y1": 150084.99168324593, "x2": 138882.3230365286, "y2": 157839.17832882568}
222	61924	137088	155264	Normal_glomerular_cells	#9911ee	Unknown	2025-07-09 19:46:08.071	rectangle selection	{"x1": 131793.2458889382, "y1": 150084.99168324593, "x2": 138882.3230365286, "y2": 157839.17832882568}
223	61934	137280	154368	Normal_glomerular_cells	#9911ee	Unknown	2025-07-09 19:46:08.071	rectangle selection	{"x1": 131793.2458889382, "y1": 150084.99168324593, "x2": 138882.3230365286, "y2": 157839.17832882568}
224	61953	138752	157056	Normal_glomerular_cells	#9911ee	Unknown	2025-07-09 19:46:08.071	rectangle selection	{"x1": 131793.2458889382, "y1": 150084.99168324593, "x2": 138882.3230365286, "y2": 157839.17832882568}
225	61970	137760	154112	Normal_glomerular_cells	#9911ee	Unknown	2025-07-09 19:46:08.071	rectangle selection	{"x1": 131793.2458889382, "y1": 150084.99168324593, "x2": 138882.3230365286, "y2": 157839.17832882568}
226	61974	136608	152736	Normal_glomerular_cells	#9911ee	Unknown	2025-07-09 19:46:08.071	rectangle selection	{"x1": 131793.2458889382, "y1": 150084.99168324593, "x2": 138882.3230365286, "y2": 157839.17832882568}
227	61979	133984	154144	Normal_glomerular_cells	#9911ee	Unknown	2025-07-09 19:46:08.071	rectangle selection	{"x1": 131793.2458889382, "y1": 150084.99168324593, "x2": 138882.3230365286, "y2": 157839.17832882568}
228	61985	135104	157056	Normal_glomerular_cells	#9911ee	Unknown	2025-07-09 19:46:08.071	rectangle selection	{"x1": 131793.2458889382, "y1": 150084.99168324593, "x2": 138882.3230365286, "y2": 157839.17832882568}
229	61986	134112	154432	Normal_glomerular_cells	#9911ee	Unknown	2025-07-09 19:46:08.071	rectangle selection	{"x1": 131793.2458889382, "y1": 150084.99168324593, "x2": 138882.3230365286, "y2": 157839.17832882568}
230	61989	133792	156512	Normal_glomerular_cells	#9911ee	Unknown	2025-07-09 19:46:08.071	rectangle selection	{"x1": 131793.2458889382, "y1": 150084.99168324593, "x2": 138882.3230365286, "y2": 157839.17832882568}
231	61993	136960	157344	Normal_glomerular_cells	#9911ee	Unknown	2025-07-09 19:46:08.071	rectangle selection	{"x1": 131793.2458889382, "y1": 150084.99168324593, "x2": 138882.3230365286, "y2": 157839.17832882568}
232	62000	134016	155648	Normal_glomerular_cells	#9911ee	Unknown	2025-07-09 19:46:08.071	rectangle selection	{"x1": 131793.2458889382, "y1": 150084.99168324593, "x2": 138882.3230365286, "y2": 157839.17832882568}
233	62007	132384	154656	Normal_glomerular_cells	#9911ee	Unknown	2025-07-09 19:46:08.071	rectangle selection	{"x1": 131793.2458889382, "y1": 150084.99168324593, "x2": 138882.3230365286, "y2": 157839.17832882568}
234	62018	138720	157472	Normal_glomerular_cells	#9911ee	Unknown	2025-07-09 19:46:08.071	rectangle selection	{"x1": 131793.2458889382, "y1": 150084.99168324593, "x2": 138882.3230365286, "y2": 157839.17832882568}
235	62025	133696	155616	Normal_glomerular_cells	#9911ee	Unknown	2025-07-09 19:46:08.071	rectangle selection	{"x1": 131793.2458889382, "y1": 150084.99168324593, "x2": 138882.3230365286, "y2": 157839.17832882568}
236	62029	134752	154560	Normal_glomerular_cells	#9911ee	Unknown	2025-07-09 19:46:08.071	rectangle selection	{"x1": 131793.2458889382, "y1": 150084.99168324593, "x2": 138882.3230365286, "y2": 157839.17832882568}
237	62041	134272	156128	Normal_glomerular_cells	#9911ee	Unknown	2025-07-09 19:46:08.071	rectangle selection	{"x1": 131793.2458889382, "y1": 150084.99168324593, "x2": 138882.3230365286, "y2": 157839.17832882568}
238	62042	135456	151456	Normal_glomerular_cells	#9911ee	Unknown	2025-07-09 19:46:08.071	rectangle selection	{"x1": 131793.2458889382, "y1": 150084.99168324593, "x2": 138882.3230365286, "y2": 157839.17832882568}
239	62051	137568	155520	Normal_glomerular_cells	#9911ee	Unknown	2025-07-09 19:46:08.071	rectangle selection	{"x1": 131793.2458889382, "y1": 150084.99168324593, "x2": 138882.3230365286, "y2": 157839.17832882568}
240	62054	133088	155936	Normal_glomerular_cells	#9911ee	Unknown	2025-07-09 19:46:08.071	rectangle selection	{"x1": 131793.2458889382, "y1": 150084.99168324593, "x2": 138882.3230365286, "y2": 157839.17832882568}
241	62061	138496	156096	Normal_glomerular_cells	#9911ee	Unknown	2025-07-09 19:46:08.071	rectangle selection	{"x1": 131793.2458889382, "y1": 150084.99168324593, "x2": 138882.3230365286, "y2": 157839.17832882568}
242	62069	133440	155776	Normal_glomerular_cells	#9911ee	Unknown	2025-07-09 19:46:08.071	rectangle selection	{"x1": 131793.2458889382, "y1": 150084.99168324593, "x2": 138882.3230365286, "y2": 157839.17832882568}
243	62072	133632	154432	Normal_glomerular_cells	#9911ee	Unknown	2025-07-09 19:46:08.071	rectangle selection	{"x1": 131793.2458889382, "y1": 150084.99168324593, "x2": 138882.3230365286, "y2": 157839.17832882568}
244	62077	134976	150752	Normal_glomerular_cells	#9911ee	Unknown	2025-07-09 19:46:08.071	rectangle selection	{"x1": 131793.2458889382, "y1": 150084.99168324593, "x2": 138882.3230365286, "y2": 157839.17832882568}
245	62085	137920	157056	Normal_glomerular_cells	#9911ee	Unknown	2025-07-09 19:46:08.071	rectangle selection	{"x1": 131793.2458889382, "y1": 150084.99168324593, "x2": 138882.3230365286, "y2": 157839.17832882568}
246	62086	133536	157536	Normal_glomerular_cells	#9911ee	Unknown	2025-07-09 19:46:08.071	rectangle selection	{"x1": 131793.2458889382, "y1": 150084.99168324593, "x2": 138882.3230365286, "y2": 157839.17832882568}
247	62095	132736	156032	Normal_glomerular_cells	#9911ee	Unknown	2025-07-09 19:46:08.071	rectangle selection	{"x1": 131793.2458889382, "y1": 150084.99168324593, "x2": 138882.3230365286, "y2": 157839.17832882568}
248	62096	136672	151584	Normal_glomerular_cells	#9911ee	Unknown	2025-07-09 19:46:08.071	rectangle selection	{"x1": 131793.2458889382, "y1": 150084.99168324593, "x2": 138882.3230365286, "y2": 157839.17832882568}
249	62099	135712	157024	Normal_glomerular_cells	#9911ee	Unknown	2025-07-09 19:46:08.071	rectangle selection	{"x1": 131793.2458889382, "y1": 150084.99168324593, "x2": 138882.3230365286, "y2": 157839.17832882568}
250	62105	137984	155136	Normal_glomerular_cells	#9911ee	Unknown	2025-07-09 19:46:08.071	rectangle selection	{"x1": 131793.2458889382, "y1": 150084.99168324593, "x2": 138882.3230365286, "y2": 157839.17832882568}
251	62108	133216	154432	Normal_glomerular_cells	#9911ee	Unknown	2025-07-09 19:46:08.071	rectangle selection	{"x1": 131793.2458889382, "y1": 150084.99168324593, "x2": 138882.3230365286, "y2": 157839.17832882568}
252	62109	135680	155072	Normal_glomerular_cells	#9911ee	Unknown	2025-07-09 19:46:08.071	rectangle selection	{"x1": 131793.2458889382, "y1": 150084.99168324593, "x2": 138882.3230365286, "y2": 157839.17832882568}
253	62115	134624	152928	Normal_glomerular_cells	#9911ee	Unknown	2025-07-09 19:46:08.071	rectangle selection	{"x1": 131793.2458889382, "y1": 150084.99168324593, "x2": 138882.3230365286, "y2": 157839.17832882568}
254	62121	136992	151808	Normal_glomerular_cells	#9911ee	Unknown	2025-07-09 19:46:08.071	rectangle selection	{"x1": 131793.2458889382, "y1": 150084.99168324593, "x2": 138882.3230365286, "y2": 157839.17832882568}
255	62123	138048	152064	Normal_glomerular_cells	#9911ee	Unknown	2025-07-09 19:46:08.071	rectangle selection	{"x1": 131793.2458889382, "y1": 150084.99168324593, "x2": 138882.3230365286, "y2": 157839.17832882568}
256	62126	137664	154592	Normal_glomerular_cells	#9911ee	Unknown	2025-07-09 19:46:08.071	rectangle selection	{"x1": 131793.2458889382, "y1": 150084.99168324593, "x2": 138882.3230365286, "y2": 157839.17832882568}
257	62127	134592	157536	Normal_glomerular_cells	#9911ee	Unknown	2025-07-09 19:46:08.071	rectangle selection	{"x1": 131793.2458889382, "y1": 150084.99168324593, "x2": 138882.3230365286, "y2": 157839.17832882568}
258	62132	132032	150272	Normal_glomerular_cells	#9911ee	Unknown	2025-07-09 19:46:08.071	rectangle selection	{"x1": 131793.2458889382, "y1": 150084.99168324593, "x2": 138882.3230365286, "y2": 157839.17832882568}
259	62134	134048	153472	Normal_glomerular_cells	#9911ee	Unknown	2025-07-09 19:46:08.071	rectangle selection	{"x1": 131793.2458889382, "y1": 150084.99168324593, "x2": 138882.3230365286, "y2": 157839.17832882568}
260	62135	137312	150400	Normal_glomerular_cells	#9911ee	Unknown	2025-07-09 19:46:08.071	rectangle selection	{"x1": 131793.2458889382, "y1": 150084.99168324593, "x2": 138882.3230365286, "y2": 157839.17832882568}
261	62143	132544	157248	Normal_glomerular_cells	#9911ee	Unknown	2025-07-09 19:46:08.071	rectangle selection	{"x1": 131793.2458889382, "y1": 150084.99168324593, "x2": 138882.3230365286, "y2": 157839.17832882568}
262	62150	135904	153920	Normal_glomerular_cells	#9911ee	Unknown	2025-07-09 19:46:08.071	rectangle selection	{"x1": 131793.2458889382, "y1": 150084.99168324593, "x2": 138882.3230365286, "y2": 157839.17832882568}
263	62152	137792	155776	Normal_glomerular_cells	#9911ee	Unknown	2025-07-09 19:46:08.071	rectangle selection	{"x1": 131793.2458889382, "y1": 150084.99168324593, "x2": 138882.3230365286, "y2": 157839.17832882568}
264	62160	138272	156384	Normal_glomerular_cells	#9911ee	Unknown	2025-07-09 19:46:08.071	rectangle selection	{"x1": 131793.2458889382, "y1": 150084.99168324593, "x2": 138882.3230365286, "y2": 157839.17832882568}
265	62177	138784	154336	Normal_glomerular_cells	#9911ee	Unknown	2025-07-09 19:46:08.071	rectangle selection	{"x1": 131793.2458889382, "y1": 150084.99168324593, "x2": 138882.3230365286, "y2": 157839.17832882568}
266	62190	131904	157120	Normal_glomerular_cells	#9911ee	Unknown	2025-07-09 19:46:08.071	rectangle selection	{"x1": 131793.2458889382, "y1": 150084.99168324593, "x2": 138882.3230365286, "y2": 157839.17832882568}
267	62192	136960	153472	Normal_glomerular_cells	#9911ee	Unknown	2025-07-09 19:46:08.071	rectangle selection	{"x1": 131793.2458889382, "y1": 150084.99168324593, "x2": 138882.3230365286, "y2": 157839.17832882568}
268	62193	133632	151488	Normal_glomerular_cells	#9911ee	Unknown	2025-07-09 19:46:08.071	rectangle selection	{"x1": 131793.2458889382, "y1": 150084.99168324593, "x2": 138882.3230365286, "y2": 157839.17832882568}
269	62194	137504	152352	Normal_glomerular_cells	#9911ee	Unknown	2025-07-09 19:46:08.071	rectangle selection	{"x1": 131793.2458889382, "y1": 150084.99168324593, "x2": 138882.3230365286, "y2": 157839.17832882568}
270	62195	134464	153792	Normal_glomerular_cells	#9911ee	Unknown	2025-07-09 19:46:08.071	rectangle selection	{"x1": 131793.2458889382, "y1": 150084.99168324593, "x2": 138882.3230365286, "y2": 157839.17832882568}
271	62198	138368	151360	Normal_glomerular_cells	#9911ee	Unknown	2025-07-09 19:46:08.071	rectangle selection	{"x1": 131793.2458889382, "y1": 150084.99168324593, "x2": 138882.3230365286, "y2": 157839.17832882568}
272	62204	138048	156192	Normal_glomerular_cells	#9911ee	Unknown	2025-07-09 19:46:08.071	rectangle selection	{"x1": 131793.2458889382, "y1": 150084.99168324593, "x2": 138882.3230365286, "y2": 157839.17832882568}
273	62207	133664	155200	Normal_glomerular_cells	#9911ee	Unknown	2025-07-09 19:46:08.071	rectangle selection	{"x1": 131793.2458889382, "y1": 150084.99168324593, "x2": 138882.3230365286, "y2": 157839.17832882568}
274	62212	133792	153344	Normal_glomerular_cells	#9911ee	Unknown	2025-07-09 19:46:08.071	rectangle selection	{"x1": 131793.2458889382, "y1": 150084.99168324593, "x2": 138882.3230365286, "y2": 157839.17832882568}
275	62223	133216	153792	Normal_glomerular_cells	#9911ee	Unknown	2025-07-09 19:46:08.071	rectangle selection	{"x1": 131793.2458889382, "y1": 150084.99168324593, "x2": 138882.3230365286, "y2": 157839.17832882568}
276	62229	136352	156128	Normal_glomerular_cells	#9911ee	Unknown	2025-07-09 19:46:08.071	rectangle selection	{"x1": 131793.2458889382, "y1": 150084.99168324593, "x2": 138882.3230365286, "y2": 157839.17832882568}
277	62232	136224	154816	Normal_glomerular_cells	#9911ee	Unknown	2025-07-09 19:46:08.071	rectangle selection	{"x1": 131793.2458889382, "y1": 150084.99168324593, "x2": 138882.3230365286, "y2": 157839.17832882568}
278	62237	138432	155392	Normal_glomerular_cells	#9911ee	Unknown	2025-07-09 19:46:08.071	rectangle selection	{"x1": 131793.2458889382, "y1": 150084.99168324593, "x2": 138882.3230365286, "y2": 157839.17832882568}
279	62238	136448	154240	Normal_glomerular_cells	#9911ee	Unknown	2025-07-09 19:46:08.071	rectangle selection	{"x1": 131793.2458889382, "y1": 150084.99168324593, "x2": 138882.3230365286, "y2": 157839.17832882568}
280	62252	136992	151392	Normal_glomerular_cells	#9911ee	Unknown	2025-07-09 19:46:08.071	rectangle selection	{"x1": 131793.2458889382, "y1": 150084.99168324593, "x2": 138882.3230365286, "y2": 157839.17832882568}
281	62253	137056	152128	Normal_glomerular_cells	#9911ee	Unknown	2025-07-09 19:46:08.071	rectangle selection	{"x1": 131793.2458889382, "y1": 150084.99168324593, "x2": 138882.3230365286, "y2": 157839.17832882568}
282	62260	137696	150304	Normal_glomerular_cells	#9911ee	Unknown	2025-07-09 19:46:08.071	rectangle selection	{"x1": 131793.2458889382, "y1": 150084.99168324593, "x2": 138882.3230365286, "y2": 157839.17832882568}
283	62266	132256	155296	Normal_glomerular_cells	#9911ee	Unknown	2025-07-09 19:46:08.071	rectangle selection	{"x1": 131793.2458889382, "y1": 150084.99168324593, "x2": 138882.3230365286, "y2": 157839.17832882568}
284	62282	134304	154624	Normal_glomerular_cells	#9911ee	Unknown	2025-07-09 19:46:08.071	rectangle selection	{"x1": 131793.2458889382, "y1": 150084.99168324593, "x2": 138882.3230365286, "y2": 157839.17832882568}
285	62286	137984	156704	Normal_glomerular_cells	#9911ee	Unknown	2025-07-09 19:46:08.071	rectangle selection	{"x1": 131793.2458889382, "y1": 150084.99168324593, "x2": 138882.3230365286, "y2": 157839.17832882568}
286	62316	135808	156672	Normal_glomerular_cells	#9911ee	Unknown	2025-07-09 19:46:08.071	rectangle selection	{"x1": 131793.2458889382, "y1": 150084.99168324593, "x2": 138882.3230365286, "y2": 157839.17832882568}
287	62322	137120	150688	Normal_glomerular_cells	#9911ee	Unknown	2025-07-09 19:46:08.071	rectangle selection	{"x1": 131793.2458889382, "y1": 150084.99168324593, "x2": 138882.3230365286, "y2": 157839.17832882568}
288	62324	136672	150976	Normal_glomerular_cells	#9911ee	Unknown	2025-07-09 19:46:08.071	rectangle selection	{"x1": 131793.2458889382, "y1": 150084.99168324593, "x2": 138882.3230365286, "y2": 157839.17832882568}
289	62327	132928	151872	Normal_glomerular_cells	#9911ee	Unknown	2025-07-09 19:46:08.071	rectangle selection	{"x1": 131793.2458889382, "y1": 150084.99168324593, "x2": 138882.3230365286, "y2": 157839.17832882568}
290	62330	136992	156576	Normal_glomerular_cells	#9911ee	Unknown	2025-07-09 19:46:08.071	rectangle selection	{"x1": 131793.2458889382, "y1": 150084.99168324593, "x2": 138882.3230365286, "y2": 157839.17832882568}
291	62340	133152	151712	Normal_glomerular_cells	#9911ee	Unknown	2025-07-09 19:46:08.071	rectangle selection	{"x1": 131793.2458889382, "y1": 150084.99168324593, "x2": 138882.3230365286, "y2": 157839.17832882568}
292	62341	133568	153856	Normal_glomerular_cells	#9911ee	Unknown	2025-07-09 19:46:08.071	rectangle selection	{"x1": 131793.2458889382, "y1": 150084.99168324593, "x2": 138882.3230365286, "y2": 157839.17832882568}
293	62345	132832	153056	Normal_glomerular_cells	#9911ee	Unknown	2025-07-09 19:46:08.071	rectangle selection	{"x1": 131793.2458889382, "y1": 150084.99168324593, "x2": 138882.3230365286, "y2": 157839.17832882568}
294	62346	138112	157824	Normal_glomerular_cells	#9911ee	Unknown	2025-07-09 19:46:08.071	rectangle selection	{"x1": 131793.2458889382, "y1": 150084.99168324593, "x2": 138882.3230365286, "y2": 157839.17832882568}
295	62348	136512	157696	Normal_glomerular_cells	#9911ee	Unknown	2025-07-09 19:46:08.071	rectangle selection	{"x1": 131793.2458889382, "y1": 150084.99168324593, "x2": 138882.3230365286, "y2": 157839.17832882568}
296	62349	133600	153632	Normal_glomerular_cells	#9911ee	Unknown	2025-07-09 19:46:08.071	rectangle selection	{"x1": 131793.2458889382, "y1": 150084.99168324593, "x2": 138882.3230365286, "y2": 157839.17832882568}
297	62352	134880	154784	Normal_glomerular_cells	#9911ee	Unknown	2025-07-09 19:46:08.071	rectangle selection	{"x1": 131793.2458889382, "y1": 150084.99168324593, "x2": 138882.3230365286, "y2": 157839.17832882568}
298	62356	133088	153536	Normal_glomerular_cells	#9911ee	Unknown	2025-07-09 19:46:08.071	rectangle selection	{"x1": 131793.2458889382, "y1": 150084.99168324593, "x2": 138882.3230365286, "y2": 157839.17832882568}
299	62359	131968	154560	Normal_glomerular_cells	#9911ee	Unknown	2025-07-09 19:46:08.071	rectangle selection	{"x1": 131793.2458889382, "y1": 150084.99168324593, "x2": 138882.3230365286, "y2": 157839.17832882568}
300	62362	132032	151776	Normal_glomerular_cells	#9911ee	Unknown	2025-07-09 19:46:08.071	rectangle selection	{"x1": 131793.2458889382, "y1": 150084.99168324593, "x2": 138882.3230365286, "y2": 157839.17832882568}
301	62374	136512	154528	Normal_glomerular_cells	#9911ee	Unknown	2025-07-09 19:46:08.071	rectangle selection	{"x1": 131793.2458889382, "y1": 150084.99168324593, "x2": 138882.3230365286, "y2": 157839.17832882568}
302	62375	131808	157760	Normal_glomerular_cells	#9911ee	Unknown	2025-07-09 19:46:08.071	rectangle selection	{"x1": 131793.2458889382, "y1": 150084.99168324593, "x2": 138882.3230365286, "y2": 157839.17832882568}
303	62378	133824	150368	Normal_glomerular_cells	#9911ee	Unknown	2025-07-09 19:46:08.071	rectangle selection	{"x1": 131793.2458889382, "y1": 150084.99168324593, "x2": 138882.3230365286, "y2": 157839.17832882568}
304	62380	134464	153344	Normal_glomerular_cells	#9911ee	Unknown	2025-07-09 19:46:08.071	rectangle selection	{"x1": 131793.2458889382, "y1": 150084.99168324593, "x2": 138882.3230365286, "y2": 157839.17832882568}
305	62382	134432	154912	Normal_glomerular_cells	#9911ee	Unknown	2025-07-09 19:46:08.071	rectangle selection	{"x1": 131793.2458889382, "y1": 150084.99168324593, "x2": 138882.3230365286, "y2": 157839.17832882568}
306	62394	132576	153536	Normal_glomerular_cells	#9911ee	Unknown	2025-07-09 19:46:08.071	rectangle selection	{"x1": 131793.2458889382, "y1": 150084.99168324593, "x2": 138882.3230365286, "y2": 157839.17832882568}
307	62395	138624	156448	Normal_glomerular_cells	#9911ee	Unknown	2025-07-09 19:46:08.071	rectangle selection	{"x1": 131793.2458889382, "y1": 150084.99168324593, "x2": 138882.3230365286, "y2": 157839.17832882568}
308	62399	134784	156832	Normal_glomerular_cells	#9911ee	Unknown	2025-07-09 19:46:08.071	rectangle selection	{"x1": 131793.2458889382, "y1": 150084.99168324593, "x2": 138882.3230365286, "y2": 157839.17832882568}
309	62404	132832	155648	Normal_glomerular_cells	#9911ee	Unknown	2025-07-09 19:46:08.071	rectangle selection	{"x1": 131793.2458889382, "y1": 150084.99168324593, "x2": 138882.3230365286, "y2": 157839.17832882568}
310	62408	134112	152448	Normal_glomerular_cells	#9911ee	Unknown	2025-07-09 19:46:08.071	rectangle selection	{"x1": 131793.2458889382, "y1": 150084.99168324593, "x2": 138882.3230365286, "y2": 157839.17832882568}
311	62412	138752	153792	Normal_glomerular_cells	#9911ee	Unknown	2025-07-09 19:46:08.071	rectangle selection	{"x1": 131793.2458889382, "y1": 150084.99168324593, "x2": 138882.3230365286, "y2": 157839.17832882568}
312	62420	136416	155072	Normal_glomerular_cells	#9911ee	Unknown	2025-07-09 19:46:08.071	rectangle selection	{"x1": 131793.2458889382, "y1": 150084.99168324593, "x2": 138882.3230365286, "y2": 157839.17832882568}
313	62421	132032	153952	Normal_glomerular_cells	#9911ee	Unknown	2025-07-09 19:46:08.071	rectangle selection	{"x1": 131793.2458889382, "y1": 150084.99168324593, "x2": 138882.3230365286, "y2": 157839.17832882568}
314	62424	138304	157664	Normal_glomerular_cells	#9911ee	Unknown	2025-07-09 19:46:08.071	rectangle selection	{"x1": 131793.2458889382, "y1": 150084.99168324593, "x2": 138882.3230365286, "y2": 157839.17832882568}
315	62427	136768	154912	Normal_glomerular_cells	#9911ee	Unknown	2025-07-09 19:46:08.071	rectangle selection	{"x1": 131793.2458889382, "y1": 150084.99168324593, "x2": 138882.3230365286, "y2": 157839.17832882568}
316	62428	135008	151328	Normal_glomerular_cells	#9911ee	Unknown	2025-07-09 19:46:08.071	rectangle selection	{"x1": 131793.2458889382, "y1": 150084.99168324593, "x2": 138882.3230365286, "y2": 157839.17832882568}
317	62433	138080	151104	Normal_glomerular_cells	#9911ee	Unknown	2025-07-09 19:46:08.071	rectangle selection	{"x1": 131793.2458889382, "y1": 150084.99168324593, "x2": 138882.3230365286, "y2": 157839.17832882568}
318	62444	135712	155488	Normal_glomerular_cells	#9911ee	Unknown	2025-07-09 19:46:08.071	rectangle selection	{"x1": 131793.2458889382, "y1": 150084.99168324593, "x2": 138882.3230365286, "y2": 157839.17832882568}
319	62449	132928	152544	Normal_glomerular_cells	#9911ee	Unknown	2025-07-09 19:46:08.071	rectangle selection	{"x1": 131793.2458889382, "y1": 150084.99168324593, "x2": 138882.3230365286, "y2": 157839.17832882568}
320	62454	134784	155360	Normal_glomerular_cells	#9911ee	Unknown	2025-07-09 19:46:08.071	rectangle selection	{"x1": 131793.2458889382, "y1": 150084.99168324593, "x2": 138882.3230365286, "y2": 157839.17832882568}
321	62467	132448	154944	Normal_glomerular_cells	#9911ee	Unknown	2025-07-09 19:46:08.071	rectangle selection	{"x1": 131793.2458889382, "y1": 150084.99168324593, "x2": 138882.3230365286, "y2": 157839.17832882568}
322	62472	134624	151616	Normal_glomerular_cells	#9911ee	Unknown	2025-07-09 19:46:08.071	rectangle selection	{"x1": 131793.2458889382, "y1": 150084.99168324593, "x2": 138882.3230365286, "y2": 157839.17832882568}
323	62473	137280	157824	Normal_glomerular_cells	#9911ee	Unknown	2025-07-09 19:46:08.071	rectangle selection	{"x1": 131793.2458889382, "y1": 150084.99168324593, "x2": 138882.3230365286, "y2": 157839.17832882568}
324	62496	136128	155744	Normal_glomerular_cells	#9911ee	Unknown	2025-07-09 19:46:08.071	rectangle selection	{"x1": 131793.2458889382, "y1": 150084.99168324593, "x2": 138882.3230365286, "y2": 157839.17832882568}
325	62500	134816	155040	Normal_glomerular_cells	#9911ee	Unknown	2025-07-09 19:46:08.071	rectangle selection	{"x1": 131793.2458889382, "y1": 150084.99168324593, "x2": 138882.3230365286, "y2": 157839.17832882568}
326	62517	132736	153760	Normal_glomerular_cells	#9911ee	Unknown	2025-07-09 19:46:08.071	rectangle selection	{"x1": 131793.2458889382, "y1": 150084.99168324593, "x2": 138882.3230365286, "y2": 157839.17832882568}
327	62518	137408	152032	Normal_glomerular_cells	#9911ee	Unknown	2025-07-09 19:46:08.071	rectangle selection	{"x1": 131793.2458889382, "y1": 150084.99168324593, "x2": 138882.3230365286, "y2": 157839.17832882568}
328	62521	135392	156128	Normal_glomerular_cells	#9911ee	Unknown	2025-07-09 19:46:08.071	rectangle selection	{"x1": 131793.2458889382, "y1": 150084.99168324593, "x2": 138882.3230365286, "y2": 157839.17832882568}
329	62525	138112	153920	Normal_glomerular_cells	#9911ee	Unknown	2025-07-09 19:46:08.071	rectangle selection	{"x1": 131793.2458889382, "y1": 150084.99168324593, "x2": 138882.3230365286, "y2": 157839.17832882568}
330	62542	133920	151808	Normal_glomerular_cells	#9911ee	Unknown	2025-07-09 19:46:08.071	rectangle selection	{"x1": 131793.2458889382, "y1": 150084.99168324593, "x2": 138882.3230365286, "y2": 157839.17832882568}
331	62548	132288	152256	Normal_glomerular_cells	#9911ee	Unknown	2025-07-09 19:46:08.071	rectangle selection	{"x1": 131793.2458889382, "y1": 150084.99168324593, "x2": 138882.3230365286, "y2": 157839.17832882568}
332	50102	130976	138688	Normal_tubular_cells	#7aabff	Unknown	2025-07-09 19:46:46.839	rectangle selection	{"x1": 130680.58380785224, "y1": 138145.88586472085, "x2": 131380.19790689473, "y2": 138963.60746696996}
333	50370	126560	135552	Normal_tubular_cells	#7aabff	Unknown	2025-07-09 19:46:51.368	rectangle selection	{"x1": 126153.90561296864, "y1": 135231.6502494577, "x2": 127335.4745234834, "y2": 135989.1892350788}
334	38767	152480	104096	Normal_tubular_cells	#7aabff	Unknown	2025-07-09 19:47:03.638	rectangle selection	{"x1": 152215.75153261438, "y1": 103695.68287338018, "x2": 153040.1757709475, "y2": 104446.8719932375}
335	26466	142016	82144	Negative control	#aaaaaa	Unknown	2025-07-09 19:48:42.645	rectangle selection	{"x1": 141837.6560045673, "y1": 81985.87130854496, "x2": 142175.60274077707, "y2": 82318.34097696099}
336	26581	144480	84288	Normal_tubular_cells	#7aabff	Unknown	2025-07-09 19:48:51.584	rectangle selection	{"x1": 144262.55979245598, "y1": 83966.82184952078, "x2": 144756.3116273942, "y2": 84533.17396606544}
337	26270	139168	78368	Normal_tubular_cells	#7aabff	Unknown	2025-07-09 19:49:17.580	rectangle selection	{"x1": 138957.06794512967, "y1": 78202.57701890275, "x2": 139599.0113661185, "y2": 79067.75950805222}
338	26685	139296	78816	Normal_tubular_cells	#7aabff	Unknown	2025-07-09 19:49:17.580	rectangle selection	{"x1": 138957.06794512967, "y1": 78202.57701890275, "x2": 139599.0113661185, "y2": 79067.75950805222}
339	26295	138848	77568	Normal_tubular_cells	#7aabff	Unknown	2025-07-09 19:49:25.070	rectangle selection	{"x1": 138645.030458696, "y1": 76828.60989172161, "x2": 139297.22881512842, "y2": 77693.98660313326}
340	26381	138752	77184	Normal_tubular_cells	#7aabff	Unknown	2025-07-09 19:49:25.071	rectangle selection	{"x1": 138645.030458696, "y1": 76828.60989172161, "x2": 139297.22881512842, "y2": 77693.98660313326}
341	27536	149888	66432	Normal_tubular_cells	#7aabff	Unknown	2025-07-09 19:50:58.324	rectangle selection	{"x1": 149254.8876642281, "y1": 65914.25102352878, "x2": 150995.1579778987, "y2": 67501.74610576108}
342	27565	150464	67072	Normal_tubular_cells	#7aabff	Unknown	2025-07-09 19:50:58.324	rectangle selection	{"x1": 149254.8876642281, "y1": 65914.25102352878, "x2": 150995.1579778987, "y2": 67501.74610576108}
343	27578	149728	66880	Normal_tubular_cells	#7aabff	Unknown	2025-07-09 19:50:58.324	rectangle selection	{"x1": 149254.8876642281, "y1": 65914.25102352878, "x2": 150995.1579778987, "y2": 67501.74610576108}
344	27588	150144	66848	Normal_tubular_cells	#7aabff	Unknown	2025-07-09 19:50:58.324	rectangle selection	{"x1": 149254.8876642281, "y1": 65914.25102352878, "x2": 150995.1579778987, "y2": 67501.74610576108}
345	27613	150336	66272	Normal_tubular_cells	#7aabff	Unknown	2025-07-09 19:50:58.324	rectangle selection	{"x1": 149254.8876642281, "y1": 65914.25102352878, "x2": 150995.1579778987, "y2": 67501.74610576108}
346	27012	140192	63776	Negative control	#aaaaaa	Unknown	2025-07-09 19:51:21.823	rectangle selection	{"x1": 139999.6530485631, "y1": 63422.18517737502, "x2": 140302.63977757873, "y2": 64179.65199991417}
347	26756	138080	66048	Negative control	#aaaaaa	Unknown	2025-07-09 19:51:38.095	rectangle selection	{"x1": 137702.74173145735, "y1": 65823.31616037166, "x2": 138469.29815586697, "y2": 66301.99634776397}
348	14279	109920	52224	Normal_glomerular_cells	#9911ee	Unknown	2025-07-09 19:52:20.598	polygon selection	{"x1": 108735.02368483618, "y1": 45334.85372392497, "x2": 118825.8097578797, "y2": 55214.373944443105}
349	14290	112608	47232	Normal_glomerular_cells	#9911ee	Unknown	2025-07-09 19:52:20.598	polygon selection	{"x1": 108735.02368483618, "y1": 45334.85372392497, "x2": 118825.8097578797, "y2": 55214.373944443105}
350	14315	114432	49696	Normal_glomerular_cells	#9911ee	Unknown	2025-07-09 19:52:20.598	polygon selection	{"x1": 108735.02368483618, "y1": 45334.85372392497, "x2": 118825.8097578797, "y2": 55214.373944443105}
351	14333	113600	53472	Normal_glomerular_cells	#9911ee	Unknown	2025-07-09 19:52:20.598	polygon selection	{"x1": 108735.02368483618, "y1": 45334.85372392497, "x2": 118825.8097578797, "y2": 55214.373944443105}
352	14346	112832	47744	Normal_glomerular_cells	#9911ee	Unknown	2025-07-09 19:52:20.598	polygon selection	{"x1": 108735.02368483618, "y1": 45334.85372392497, "x2": 118825.8097578797, "y2": 55214.373944443105}
353	14411	112064	52480	Normal_glomerular_cells	#9911ee	Unknown	2025-07-09 19:52:20.598	polygon selection	{"x1": 108735.02368483618, "y1": 45334.85372392497, "x2": 118825.8097578797, "y2": 55214.373944443105}
354	14432	111136	52128	Normal_glomerular_cells	#9911ee	Unknown	2025-07-09 19:52:20.598	polygon selection	{"x1": 108735.02368483618, "y1": 45334.85372392497, "x2": 118825.8097578797, "y2": 55214.373944443105}
355	14434	112672	52864	Normal_glomerular_cells	#9911ee	Unknown	2025-07-09 19:52:20.598	polygon selection	{"x1": 108735.02368483618, "y1": 45334.85372392497, "x2": 118825.8097578797, "y2": 55214.373944443105}
356	14435	111744	50400	Normal_glomerular_cells	#9911ee	Unknown	2025-07-09 19:52:20.598	polygon selection	{"x1": 108735.02368483618, "y1": 45334.85372392497, "x2": 118825.8097578797, "y2": 55214.373944443105}
357	14448	111872	54560	Normal_glomerular_cells	#9911ee	Unknown	2025-07-09 19:52:20.598	polygon selection	{"x1": 108735.02368483618, "y1": 45334.85372392497, "x2": 118825.8097578797, "y2": 55214.373944443105}
358	14460	113056	52448	Normal_glomerular_cells	#9911ee	Unknown	2025-07-09 19:52:20.598	polygon selection	{"x1": 108735.02368483618, "y1": 45334.85372392497, "x2": 118825.8097578797, "y2": 55214.373944443105}
359	14461	110752	51872	Normal_glomerular_cells	#9911ee	Unknown	2025-07-09 19:52:20.598	polygon selection	{"x1": 108735.02368483618, "y1": 45334.85372392497, "x2": 118825.8097578797, "y2": 55214.373944443105}
360	14470	109184	51968	Normal_glomerular_cells	#9911ee	Unknown	2025-07-09 19:52:20.598	polygon selection	{"x1": 108735.02368483618, "y1": 45334.85372392497, "x2": 118825.8097578797, "y2": 55214.373944443105}
361	14476	114432	50912	Normal_glomerular_cells	#9911ee	Unknown	2025-07-09 19:52:20.598	polygon selection	{"x1": 108735.02368483618, "y1": 45334.85372392497, "x2": 118825.8097578797, "y2": 55214.373944443105}
362	14481	111616	52512	Normal_glomerular_cells	#9911ee	Unknown	2025-07-09 19:52:20.598	polygon selection	{"x1": 108735.02368483618, "y1": 45334.85372392497, "x2": 118825.8097578797, "y2": 55214.373944443105}
363	14483	109152	50592	Normal_glomerular_cells	#9911ee	Unknown	2025-07-09 19:52:20.598	polygon selection	{"x1": 108735.02368483618, "y1": 45334.85372392497, "x2": 118825.8097578797, "y2": 55214.373944443105}
364	14484	114144	46208	Normal_glomerular_cells	#9911ee	Unknown	2025-07-09 19:52:20.598	polygon selection	{"x1": 108735.02368483618, "y1": 45334.85372392497, "x2": 118825.8097578797, "y2": 55214.373944443105}
365	14487	115040	49792	Normal_glomerular_cells	#9911ee	Unknown	2025-07-09 19:52:20.598	polygon selection	{"x1": 108735.02368483618, "y1": 45334.85372392497, "x2": 118825.8097578797, "y2": 55214.373944443105}
366	14488	113152	48320	Normal_glomerular_cells	#9911ee	Unknown	2025-07-09 19:52:20.598	polygon selection	{"x1": 108735.02368483618, "y1": 45334.85372392497, "x2": 118825.8097578797, "y2": 55214.373944443105}
367	14489	110464	50976	Normal_glomerular_cells	#9911ee	Unknown	2025-07-09 19:52:20.598	polygon selection	{"x1": 108735.02368483618, "y1": 45334.85372392497, "x2": 118825.8097578797, "y2": 55214.373944443105}
368	14491	110944	47456	Normal_glomerular_cells	#9911ee	Unknown	2025-07-09 19:52:20.598	polygon selection	{"x1": 108735.02368483618, "y1": 45334.85372392497, "x2": 118825.8097578797, "y2": 55214.373944443105}
369	14505	112960	52160	Normal_glomerular_cells	#9911ee	Unknown	2025-07-09 19:52:20.598	polygon selection	{"x1": 108735.02368483618, "y1": 45334.85372392497, "x2": 118825.8097578797, "y2": 55214.373944443105}
370	14510	109344	49504	Normal_glomerular_cells	#9911ee	Unknown	2025-07-09 19:52:20.598	polygon selection	{"x1": 108735.02368483618, "y1": 45334.85372392497, "x2": 118825.8097578797, "y2": 55214.373944443105}
371	14512	118464	51008	Normal_glomerular_cells	#9911ee	Unknown	2025-07-09 19:52:20.598	polygon selection	{"x1": 108735.02368483618, "y1": 45334.85372392497, "x2": 118825.8097578797, "y2": 55214.373944443105}
372	14520	111584	49984	Normal_glomerular_cells	#9911ee	Unknown	2025-07-09 19:52:20.598	polygon selection	{"x1": 108735.02368483618, "y1": 45334.85372392497, "x2": 118825.8097578797, "y2": 55214.373944443105}
373	14524	113984	49920	Normal_glomerular_cells	#9911ee	Unknown	2025-07-09 19:52:20.598	polygon selection	{"x1": 108735.02368483618, "y1": 45334.85372392497, "x2": 118825.8097578797, "y2": 55214.373944443105}
374	14528	112224	50368	Normal_glomerular_cells	#9911ee	Unknown	2025-07-09 19:52:20.598	polygon selection	{"x1": 108735.02368483618, "y1": 45334.85372392497, "x2": 118825.8097578797, "y2": 55214.373944443105}
375	14530	114592	52736	Normal_glomerular_cells	#9911ee	Unknown	2025-07-09 19:52:20.598	polygon selection	{"x1": 108735.02368483618, "y1": 45334.85372392497, "x2": 118825.8097578797, "y2": 55214.373944443105}
376	14536	111584	51584	Normal_glomerular_cells	#9911ee	Unknown	2025-07-09 19:52:20.598	polygon selection	{"x1": 108735.02368483618, "y1": 45334.85372392497, "x2": 118825.8097578797, "y2": 55214.373944443105}
377	14539	111296	50016	Normal_glomerular_cells	#9911ee	Unknown	2025-07-09 19:52:20.598	polygon selection	{"x1": 108735.02368483618, "y1": 45334.85372392497, "x2": 118825.8097578797, "y2": 55214.373944443105}
378	14542	109408	51488	Normal_glomerular_cells	#9911ee	Unknown	2025-07-09 19:52:20.598	polygon selection	{"x1": 108735.02368483618, "y1": 45334.85372392497, "x2": 118825.8097578797, "y2": 55214.373944443105}
379	14547	112096	53248	Normal_glomerular_cells	#9911ee	Unknown	2025-07-09 19:52:20.598	polygon selection	{"x1": 108735.02368483618, "y1": 45334.85372392497, "x2": 118825.8097578797, "y2": 55214.373944443105}
380	14552	114720	48416	Normal_glomerular_cells	#9911ee	Unknown	2025-07-09 19:52:20.598	polygon selection	{"x1": 108735.02368483618, "y1": 45334.85372392497, "x2": 118825.8097578797, "y2": 55214.373944443105}
381	14554	114016	47648	Normal_glomerular_cells	#9911ee	Unknown	2025-07-09 19:52:20.598	polygon selection	{"x1": 108735.02368483618, "y1": 45334.85372392497, "x2": 118825.8097578797, "y2": 55214.373944443105}
382	14558	114176	49280	Normal_glomerular_cells	#9911ee	Unknown	2025-07-09 19:52:20.598	polygon selection	{"x1": 108735.02368483618, "y1": 45334.85372392497, "x2": 118825.8097578797, "y2": 55214.373944443105}
383	14567	116032	50240	Normal_glomerular_cells	#9911ee	Unknown	2025-07-09 19:52:20.598	polygon selection	{"x1": 108735.02368483618, "y1": 45334.85372392497, "x2": 118825.8097578797, "y2": 55214.373944443105}
384	14569	118208	49344	Normal_glomerular_cells	#9911ee	Unknown	2025-07-09 19:52:20.598	polygon selection	{"x1": 108735.02368483618, "y1": 45334.85372392497, "x2": 118825.8097578797, "y2": 55214.373944443105}
385	14576	110816	48160	Normal_glomerular_cells	#9911ee	Unknown	2025-07-09 19:52:20.598	polygon selection	{"x1": 108735.02368483618, "y1": 45334.85372392497, "x2": 118825.8097578797, "y2": 55214.373944443105}
386	14580	110976	48960	Normal_glomerular_cells	#9911ee	Unknown	2025-07-09 19:52:20.598	polygon selection	{"x1": 108735.02368483618, "y1": 45334.85372392497, "x2": 118825.8097578797, "y2": 55214.373944443105}
387	14583	112576	46816	Normal_glomerular_cells	#9911ee	Unknown	2025-07-09 19:52:20.598	polygon selection	{"x1": 108735.02368483618, "y1": 45334.85372392497, "x2": 118825.8097578797, "y2": 55214.373944443105}
388	14592	117568	53472	Normal_glomerular_cells	#9911ee	Unknown	2025-07-09 19:52:20.598	polygon selection	{"x1": 108735.02368483618, "y1": 45334.85372392497, "x2": 118825.8097578797, "y2": 55214.373944443105}
389	14599	115168	48032	Normal_glomerular_cells	#9911ee	Unknown	2025-07-09 19:52:20.598	polygon selection	{"x1": 108735.02368483618, "y1": 45334.85372392497, "x2": 118825.8097578797, "y2": 55214.373944443105}
390	14608	114208	52544	Normal_glomerular_cells	#9911ee	Unknown	2025-07-09 19:52:20.598	polygon selection	{"x1": 108735.02368483618, "y1": 45334.85372392497, "x2": 118825.8097578797, "y2": 55214.373944443105}
391	14610	112928	47392	Normal_glomerular_cells	#9911ee	Unknown	2025-07-09 19:52:20.598	polygon selection	{"x1": 108735.02368483618, "y1": 45334.85372392497, "x2": 118825.8097578797, "y2": 55214.373944443105}
392	14615	113536	51776	Normal_glomerular_cells	#9911ee	Unknown	2025-07-09 19:52:20.598	polygon selection	{"x1": 108735.02368483618, "y1": 45334.85372392497, "x2": 118825.8097578797, "y2": 55214.373944443105}
393	14618	112864	51232	Normal_glomerular_cells	#9911ee	Unknown	2025-07-09 19:52:20.598	polygon selection	{"x1": 108735.02368483618, "y1": 45334.85372392497, "x2": 118825.8097578797, "y2": 55214.373944443105}
394	14622	118080	50976	Normal_glomerular_cells	#9911ee	Unknown	2025-07-09 19:52:20.598	polygon selection	{"x1": 108735.02368483618, "y1": 45334.85372392497, "x2": 118825.8097578797, "y2": 55214.373944443105}
395	14625	110368	51584	Normal_glomerular_cells	#9911ee	Unknown	2025-07-09 19:52:20.598	polygon selection	{"x1": 108735.02368483618, "y1": 45334.85372392497, "x2": 118825.8097578797, "y2": 55214.373944443105}
396	14626	113696	49312	Normal_glomerular_cells	#9911ee	Unknown	2025-07-09 19:52:20.598	polygon selection	{"x1": 108735.02368483618, "y1": 45334.85372392497, "x2": 118825.8097578797, "y2": 55214.373944443105}
397	14640	110880	50336	Normal_glomerular_cells	#9911ee	Unknown	2025-07-09 19:52:20.598	polygon selection	{"x1": 108735.02368483618, "y1": 45334.85372392497, "x2": 118825.8097578797, "y2": 55214.373944443105}
398	14661	112544	54272	Normal_glomerular_cells	#9911ee	Unknown	2025-07-09 19:52:20.598	polygon selection	{"x1": 108735.02368483618, "y1": 45334.85372392497, "x2": 118825.8097578797, "y2": 55214.373944443105}
399	14662	110880	49504	Normal_glomerular_cells	#9911ee	Unknown	2025-07-09 19:52:20.598	polygon selection	{"x1": 108735.02368483618, "y1": 45334.85372392497, "x2": 118825.8097578797, "y2": 55214.373944443105}
400	14667	114368	48864	Normal_glomerular_cells	#9911ee	Unknown	2025-07-09 19:52:20.598	polygon selection	{"x1": 108735.02368483618, "y1": 45334.85372392497, "x2": 118825.8097578797, "y2": 55214.373944443105}
401	14669	114848	48128	Normal_glomerular_cells	#9911ee	Unknown	2025-07-09 19:52:20.598	polygon selection	{"x1": 108735.02368483618, "y1": 45334.85372392497, "x2": 118825.8097578797, "y2": 55214.373944443105}
402	14680	111616	51232	Normal_glomerular_cells	#9911ee	Unknown	2025-07-09 19:52:20.598	polygon selection	{"x1": 108735.02368483618, "y1": 45334.85372392497, "x2": 118825.8097578797, "y2": 55214.373944443105}
403	14701	118560	50560	Normal_glomerular_cells	#9911ee	Unknown	2025-07-09 19:52:20.598	polygon selection	{"x1": 108735.02368483618, "y1": 45334.85372392497, "x2": 118825.8097578797, "y2": 55214.373944443105}
404	14705	118112	52704	Normal_glomerular_cells	#9911ee	Unknown	2025-07-09 19:52:20.598	polygon selection	{"x1": 108735.02368483618, "y1": 45334.85372392497, "x2": 118825.8097578797, "y2": 55214.373944443105}
405	14716	110752	52800	Normal_glomerular_cells	#9911ee	Unknown	2025-07-09 19:52:20.598	polygon selection	{"x1": 108735.02368483618, "y1": 45334.85372392497, "x2": 118825.8097578797, "y2": 55214.373944443105}
406	14719	113952	48192	Normal_glomerular_cells	#9911ee	Unknown	2025-07-09 19:52:20.598	polygon selection	{"x1": 108735.02368483618, "y1": 45334.85372392497, "x2": 118825.8097578797, "y2": 55214.373944443105}
407	14720	109632	50784	Normal_glomerular_cells	#9911ee	Unknown	2025-07-09 19:52:20.598	polygon selection	{"x1": 108735.02368483618, "y1": 45334.85372392497, "x2": 118825.8097578797, "y2": 55214.373944443105}
408	14735	112288	51136	Normal_glomerular_cells	#9911ee	Unknown	2025-07-09 19:52:20.598	polygon selection	{"x1": 108735.02368483618, "y1": 45334.85372392497, "x2": 118825.8097578797, "y2": 55214.373944443105}
409	14746	112224	52800	Normal_glomerular_cells	#9911ee	Unknown	2025-07-09 19:52:20.598	polygon selection	{"x1": 108735.02368483618, "y1": 45334.85372392497, "x2": 118825.8097578797, "y2": 55214.373944443105}
410	14748	114176	50208	Normal_glomerular_cells	#9911ee	Unknown	2025-07-09 19:52:20.598	polygon selection	{"x1": 108735.02368483618, "y1": 45334.85372392497, "x2": 118825.8097578797, "y2": 55214.373944443105}
411	14749	114496	49376	Normal_glomerular_cells	#9911ee	Unknown	2025-07-09 19:52:20.598	polygon selection	{"x1": 108735.02368483618, "y1": 45334.85372392497, "x2": 118825.8097578797, "y2": 55214.373944443105}
412	14751	115264	50208	Normal_glomerular_cells	#9911ee	Unknown	2025-07-09 19:52:20.598	polygon selection	{"x1": 108735.02368483618, "y1": 45334.85372392497, "x2": 118825.8097578797, "y2": 55214.373944443105}
413	14763	111392	54208	Normal_glomerular_cells	#9911ee	Unknown	2025-07-09 19:52:20.598	polygon selection	{"x1": 108735.02368483618, "y1": 45334.85372392497, "x2": 118825.8097578797, "y2": 55214.373944443105}
414	14764	113632	48448	Normal_glomerular_cells	#9911ee	Unknown	2025-07-09 19:52:20.598	polygon selection	{"x1": 108735.02368483618, "y1": 45334.85372392497, "x2": 118825.8097578797, "y2": 55214.373944443105}
415	14776	113312	46208	Normal_glomerular_cells	#9911ee	Unknown	2025-07-09 19:52:20.598	polygon selection	{"x1": 108735.02368483618, "y1": 45334.85372392497, "x2": 118825.8097578797, "y2": 55214.373944443105}
416	14779	114880	51520	Normal_glomerular_cells	#9911ee	Unknown	2025-07-09 19:52:20.598	polygon selection	{"x1": 108735.02368483618, "y1": 45334.85372392497, "x2": 118825.8097578797, "y2": 55214.373944443105}
417	14781	109568	50208	Normal_glomerular_cells	#9911ee	Unknown	2025-07-09 19:52:20.598	polygon selection	{"x1": 108735.02368483618, "y1": 45334.85372392497, "x2": 118825.8097578797, "y2": 55214.373944443105}
418	14782	109600	49888	Normal_glomerular_cells	#9911ee	Unknown	2025-07-09 19:52:20.598	polygon selection	{"x1": 108735.02368483618, "y1": 45334.85372392497, "x2": 118825.8097578797, "y2": 55214.373944443105}
419	14806	111264	49632	Normal_glomerular_cells	#9911ee	Unknown	2025-07-09 19:52:20.598	polygon selection	{"x1": 108735.02368483618, "y1": 45334.85372392497, "x2": 118825.8097578797, "y2": 55214.373944443105}
420	14812	112640	50112	Normal_glomerular_cells	#9911ee	Unknown	2025-07-09 19:52:20.598	polygon selection	{"x1": 108735.02368483618, "y1": 45334.85372392497, "x2": 118825.8097578797, "y2": 55214.373944443105}
421	14814	111840	48704	Normal_glomerular_cells	#9911ee	Unknown	2025-07-09 19:52:20.598	polygon selection	{"x1": 108735.02368483618, "y1": 45334.85372392497, "x2": 118825.8097578797, "y2": 55214.373944443105}
422	14816	112832	51872	Normal_glomerular_cells	#9911ee	Unknown	2025-07-09 19:52:20.598	polygon selection	{"x1": 108735.02368483618, "y1": 45334.85372392497, "x2": 118825.8097578797, "y2": 55214.373944443105}
423	14825	112768	48256	Normal_glomerular_cells	#9911ee	Unknown	2025-07-09 19:52:20.598	polygon selection	{"x1": 108735.02368483618, "y1": 45334.85372392497, "x2": 118825.8097578797, "y2": 55214.373944443105}
424	14829	113600	54368	Normal_glomerular_cells	#9911ee	Unknown	2025-07-09 19:52:20.598	polygon selection	{"x1": 108735.02368483618, "y1": 45334.85372392497, "x2": 118825.8097578797, "y2": 55214.373944443105}
425	14830	111584	46976	Normal_glomerular_cells	#9911ee	Unknown	2025-07-09 19:52:20.598	polygon selection	{"x1": 108735.02368483618, "y1": 45334.85372392497, "x2": 118825.8097578797, "y2": 55214.373944443105}
426	14832	114304	46656	Normal_glomerular_cells	#9911ee	Unknown	2025-07-09 19:52:20.598	polygon selection	{"x1": 108735.02368483618, "y1": 45334.85372392497, "x2": 118825.8097578797, "y2": 55214.373944443105}
427	14844	112352	52000	Normal_glomerular_cells	#9911ee	Unknown	2025-07-09 19:52:20.598	polygon selection	{"x1": 108735.02368483618, "y1": 45334.85372392497, "x2": 118825.8097578797, "y2": 55214.373944443105}
428	14851	116576	47296	Normal_glomerular_cells	#9911ee	Unknown	2025-07-09 19:52:20.598	polygon selection	{"x1": 108735.02368483618, "y1": 45334.85372392497, "x2": 118825.8097578797, "y2": 55214.373944443105}
429	14860	110016	49472	Normal_glomerular_cells	#9911ee	Unknown	2025-07-09 19:52:20.598	polygon selection	{"x1": 108735.02368483618, "y1": 45334.85372392497, "x2": 118825.8097578797, "y2": 55214.373944443105}
430	14861	113088	51840	Normal_glomerular_cells	#9911ee	Unknown	2025-07-09 19:52:20.598	polygon selection	{"x1": 108735.02368483618, "y1": 45334.85372392497, "x2": 118825.8097578797, "y2": 55214.373944443105}
431	14862	112832	53760	Normal_glomerular_cells	#9911ee	Unknown	2025-07-09 19:52:20.598	polygon selection	{"x1": 108735.02368483618, "y1": 45334.85372392497, "x2": 118825.8097578797, "y2": 55214.373944443105}
432	14877	112320	49792	Normal_glomerular_cells	#9911ee	Unknown	2025-07-09 19:52:20.598	polygon selection	{"x1": 108735.02368483618, "y1": 45334.85372392497, "x2": 118825.8097578797, "y2": 55214.373944443105}
433	14888	113952	47072	Normal_glomerular_cells	#9911ee	Unknown	2025-07-09 19:52:20.598	polygon selection	{"x1": 108735.02368483618, "y1": 45334.85372392497, "x2": 118825.8097578797, "y2": 55214.373944443105}
434	14899	114432	49984	Normal_glomerular_cells	#9911ee	Unknown	2025-07-09 19:52:20.598	polygon selection	{"x1": 108735.02368483618, "y1": 45334.85372392497, "x2": 118825.8097578797, "y2": 55214.373944443105}
435	14900	113984	49568	Normal_glomerular_cells	#9911ee	Unknown	2025-07-09 19:52:20.598	polygon selection	{"x1": 108735.02368483618, "y1": 45334.85372392497, "x2": 118825.8097578797, "y2": 55214.373944443105}
436	14919	110144	51008	Normal_glomerular_cells	#9911ee	Unknown	2025-07-09 19:52:20.598	polygon selection	{"x1": 108735.02368483618, "y1": 45334.85372392497, "x2": 118825.8097578797, "y2": 55214.373944443105}
437	14921	114016	51232	Normal_glomerular_cells	#9911ee	Unknown	2025-07-09 19:52:20.598	polygon selection	{"x1": 108735.02368483618, "y1": 45334.85372392497, "x2": 118825.8097578797, "y2": 55214.373944443105}
438	14922	113600	47808	Normal_glomerular_cells	#9911ee	Unknown	2025-07-09 19:52:20.598	polygon selection	{"x1": 108735.02368483618, "y1": 45334.85372392497, "x2": 118825.8097578797, "y2": 55214.373944443105}
439	14927	114208	47264	Normal_glomerular_cells	#9911ee	Unknown	2025-07-09 19:52:20.598	polygon selection	{"x1": 108735.02368483618, "y1": 45334.85372392497, "x2": 118825.8097578797, "y2": 55214.373944443105}
440	15170	115680	53632	Normal_glomerular_cells	#9911ee	Unknown	2025-07-09 19:52:20.598	polygon selection	{"x1": 108735.02368483618, "y1": 45334.85372392497, "x2": 118825.8097578797, "y2": 55214.373944443105}
441	15180	115392	52128	Normal_glomerular_cells	#9911ee	Unknown	2025-07-09 19:52:20.598	polygon selection	{"x1": 108735.02368483618, "y1": 45334.85372392497, "x2": 118825.8097578797, "y2": 55214.373944443105}
442	15186	115584	50752	Normal_glomerular_cells	#9911ee	Unknown	2025-07-09 19:52:20.598	polygon selection	{"x1": 108735.02368483618, "y1": 45334.85372392497, "x2": 118825.8097578797, "y2": 55214.373944443105}
443	15193	115232	52992	Normal_glomerular_cells	#9911ee	Unknown	2025-07-09 19:52:20.598	polygon selection	{"x1": 108735.02368483618, "y1": 45334.85372392497, "x2": 118825.8097578797, "y2": 55214.373944443105}
444	15227	116928	52704	Normal_glomerular_cells	#9911ee	Unknown	2025-07-09 19:52:20.598	polygon selection	{"x1": 108735.02368483618, "y1": 45334.85372392497, "x2": 118825.8097578797, "y2": 55214.373944443105}
445	15233	116384	47904	Normal_glomerular_cells	#9911ee	Unknown	2025-07-09 19:52:20.598	polygon selection	{"x1": 108735.02368483618, "y1": 45334.85372392497, "x2": 118825.8097578797, "y2": 55214.373944443105}
446	15236	116448	52352	Normal_glomerular_cells	#9911ee	Unknown	2025-07-09 19:52:20.598	polygon selection	{"x1": 108735.02368483618, "y1": 45334.85372392497, "x2": 118825.8097578797, "y2": 55214.373944443105}
447	15239	116544	51424	Normal_glomerular_cells	#9911ee	Unknown	2025-07-09 19:52:20.598	polygon selection	{"x1": 108735.02368483618, "y1": 45334.85372392497, "x2": 118825.8097578797, "y2": 55214.373944443105}
448	15250	115008	52352	Normal_glomerular_cells	#9911ee	Unknown	2025-07-09 19:52:20.598	polygon selection	{"x1": 108735.02368483618, "y1": 45334.85372392497, "x2": 118825.8097578797, "y2": 55214.373944443105}
449	15267	117792	51744	Normal_glomerular_cells	#9911ee	Unknown	2025-07-09 19:52:20.598	polygon selection	{"x1": 108735.02368483618, "y1": 45334.85372392497, "x2": 118825.8097578797, "y2": 55214.373944443105}
450	15280	115424	49632	Normal_glomerular_cells	#9911ee	Unknown	2025-07-09 19:52:20.598	polygon selection	{"x1": 108735.02368483618, "y1": 45334.85372392497, "x2": 118825.8097578797, "y2": 55214.373944443105}
451	15286	116896	51296	Normal_glomerular_cells	#9911ee	Unknown	2025-07-09 19:52:20.598	polygon selection	{"x1": 108735.02368483618, "y1": 45334.85372392497, "x2": 118825.8097578797, "y2": 55214.373944443105}
452	15295	116544	47008	Normal_glomerular_cells	#9911ee	Unknown	2025-07-09 19:52:20.598	polygon selection	{"x1": 108735.02368483618, "y1": 45334.85372392497, "x2": 118825.8097578797, "y2": 55214.373944443105}
453	15300	116672	49792	Normal_glomerular_cells	#9911ee	Unknown	2025-07-09 19:52:20.598	polygon selection	{"x1": 108735.02368483618, "y1": 45334.85372392497, "x2": 118825.8097578797, "y2": 55214.373944443105}
454	15307	115840	47264	Normal_glomerular_cells	#9911ee	Unknown	2025-07-09 19:52:20.598	polygon selection	{"x1": 108735.02368483618, "y1": 45334.85372392497, "x2": 118825.8097578797, "y2": 55214.373944443105}
455	15316	117120	48992	Normal_glomerular_cells	#9911ee	Unknown	2025-07-09 19:52:20.598	polygon selection	{"x1": 108735.02368483618, "y1": 45334.85372392497, "x2": 118825.8097578797, "y2": 55214.373944443105}
456	15337	116640	49120	Normal_glomerular_cells	#9911ee	Unknown	2025-07-09 19:52:20.598	polygon selection	{"x1": 108735.02368483618, "y1": 45334.85372392497, "x2": 118825.8097578797, "y2": 55214.373944443105}
457	15341	116352	48512	Normal_glomerular_cells	#9911ee	Unknown	2025-07-09 19:52:20.598	polygon selection	{"x1": 108735.02368483618, "y1": 45334.85372392497, "x2": 118825.8097578797, "y2": 55214.373944443105}
458	15345	116000	54144	Normal_glomerular_cells	#9911ee	Unknown	2025-07-09 19:52:20.598	polygon selection	{"x1": 108735.02368483618, "y1": 45334.85372392497, "x2": 118825.8097578797, "y2": 55214.373944443105}
459	15348	116928	53376	Normal_glomerular_cells	#9911ee	Unknown	2025-07-09 19:52:20.598	polygon selection	{"x1": 108735.02368483618, "y1": 45334.85372392497, "x2": 118825.8097578797, "y2": 55214.373944443105}
460	15359	115872	49984	Normal_glomerular_cells	#9911ee	Unknown	2025-07-09 19:52:20.598	polygon selection	{"x1": 108735.02368483618, "y1": 45334.85372392497, "x2": 118825.8097578797, "y2": 55214.373944443105}
461	15360	114976	49088	Normal_glomerular_cells	#9911ee	Unknown	2025-07-09 19:52:20.598	polygon selection	{"x1": 108735.02368483618, "y1": 45334.85372392497, "x2": 118825.8097578797, "y2": 55214.373944443105}
462	15361	115616	52448	Normal_glomerular_cells	#9911ee	Unknown	2025-07-09 19:52:20.598	polygon selection	{"x1": 108735.02368483618, "y1": 45334.85372392497, "x2": 118825.8097578797, "y2": 55214.373944443105}
463	15364	115552	47776	Normal_glomerular_cells	#9911ee	Unknown	2025-07-09 19:52:20.598	polygon selection	{"x1": 108735.02368483618, "y1": 45334.85372392497, "x2": 118825.8097578797, "y2": 55214.373944443105}
464	15370	114848	52032	Normal_glomerular_cells	#9911ee	Unknown	2025-07-09 19:52:20.598	polygon selection	{"x1": 108735.02368483618, "y1": 45334.85372392497, "x2": 118825.8097578797, "y2": 55214.373944443105}
465	15373	116928	49312	Normal_glomerular_cells	#9911ee	Unknown	2025-07-09 19:52:20.598	polygon selection	{"x1": 108735.02368483618, "y1": 45334.85372392497, "x2": 118825.8097578797, "y2": 55214.373944443105}
466	15375	117472	51360	Normal_glomerular_cells	#9911ee	Unknown	2025-07-09 19:52:20.598	polygon selection	{"x1": 108735.02368483618, "y1": 45334.85372392497, "x2": 118825.8097578797, "y2": 55214.373944443105}
467	15380	115040	47712	Normal_glomerular_cells	#9911ee	Unknown	2025-07-09 19:52:20.598	polygon selection	{"x1": 108735.02368483618, "y1": 45334.85372392497, "x2": 118825.8097578797, "y2": 55214.373944443105}
468	15383	116000	46464	Normal_glomerular_cells	#9911ee	Unknown	2025-07-09 19:52:20.598	polygon selection	{"x1": 108735.02368483618, "y1": 45334.85372392497, "x2": 118825.8097578797, "y2": 55214.373944443105}
469	15412	116320	52640	Normal_glomerular_cells	#9911ee	Unknown	2025-07-09 19:52:20.598	polygon selection	{"x1": 108735.02368483618, "y1": 45334.85372392497, "x2": 118825.8097578797, "y2": 55214.373944443105}
470	15425	115552	48352	Normal_glomerular_cells	#9911ee	Unknown	2025-07-09 19:52:20.598	polygon selection	{"x1": 108735.02368483618, "y1": 45334.85372392497, "x2": 118825.8097578797, "y2": 55214.373944443105}
471	15428	115968	51296	Normal_glomerular_cells	#9911ee	Unknown	2025-07-09 19:52:20.598	polygon selection	{"x1": 108735.02368483618, "y1": 45334.85372392497, "x2": 118825.8097578797, "y2": 55214.373944443105}
472	15431	117248	50752	Normal_glomerular_cells	#9911ee	Unknown	2025-07-09 19:52:20.598	polygon selection	{"x1": 108735.02368483618, "y1": 45334.85372392497, "x2": 118825.8097578797, "y2": 55214.373944443105}
473	15434	115904	52352	Normal_glomerular_cells	#9911ee	Unknown	2025-07-09 19:52:20.598	polygon selection	{"x1": 108735.02368483618, "y1": 45334.85372392497, "x2": 118825.8097578797, "y2": 55214.373944443105}
474	15464	117088	48672	Normal_glomerular_cells	#9911ee	Unknown	2025-07-09 19:52:20.598	polygon selection	{"x1": 108735.02368483618, "y1": 45334.85372392497, "x2": 118825.8097578797, "y2": 55214.373944443105}
475	15474	115072	54272	Normal_glomerular_cells	#9911ee	Unknown	2025-07-09 19:52:20.598	polygon selection	{"x1": 108735.02368483618, "y1": 45334.85372392497, "x2": 118825.8097578797, "y2": 55214.373944443105}
476	15490	114752	52704	Normal_glomerular_cells	#9911ee	Unknown	2025-07-09 19:52:20.598	polygon selection	{"x1": 108735.02368483618, "y1": 45334.85372392497, "x2": 118825.8097578797, "y2": 55214.373944443105}
477	15493	117312	50272	Normal_glomerular_cells	#9911ee	Unknown	2025-07-09 19:52:20.598	polygon selection	{"x1": 108735.02368483618, "y1": 45334.85372392497, "x2": 118825.8097578797, "y2": 55214.373944443105}
478	15494	115904	47552	Normal_glomerular_cells	#9911ee	Unknown	2025-07-09 19:52:20.598	polygon selection	{"x1": 108735.02368483618, "y1": 45334.85372392497, "x2": 118825.8097578797, "y2": 55214.373944443105}
479	15529	117056	48096	Normal_glomerular_cells	#9911ee	Unknown	2025-07-09 19:52:20.598	polygon selection	{"x1": 108735.02368483618, "y1": 45334.85372392497, "x2": 118825.8097578797, "y2": 55214.373944443105}
480	15538	116384	51968	Normal_glomerular_cells	#9911ee	Unknown	2025-07-09 19:52:20.598	polygon selection	{"x1": 108735.02368483618, "y1": 45334.85372392497, "x2": 118825.8097578797, "y2": 55214.373944443105}
481	15554	115200	50688	Normal_glomerular_cells	#9911ee	Unknown	2025-07-09 19:52:20.598	polygon selection	{"x1": 108735.02368483618, "y1": 45334.85372392497, "x2": 118825.8097578797, "y2": 55214.373944443105}
482	15556	117120	49888	Normal_glomerular_cells	#9911ee	Unknown	2025-07-09 19:52:20.598	polygon selection	{"x1": 108735.02368483618, "y1": 45334.85372392497, "x2": 118825.8097578797, "y2": 55214.373944443105}
483	15560	117440	50848	Normal_glomerular_cells	#9911ee	Unknown	2025-07-09 19:52:20.598	polygon selection	{"x1": 108735.02368483618, "y1": 45334.85372392497, "x2": 118825.8097578797, "y2": 55214.373944443105}
484	15563	118144	52160	Normal_glomerular_cells	#9911ee	Unknown	2025-07-09 19:52:20.598	polygon selection	{"x1": 108735.02368483618, "y1": 45334.85372392497, "x2": 118825.8097578797, "y2": 55214.373944443105}
485	15576	115936	51648	Normal_glomerular_cells	#9911ee	Unknown	2025-07-09 19:52:20.598	polygon selection	{"x1": 108735.02368483618, "y1": 45334.85372392497, "x2": 118825.8097578797, "y2": 55214.373944443105}
486	15579	115200	52576	Normal_glomerular_cells	#9911ee	Unknown	2025-07-09 19:52:20.598	polygon selection	{"x1": 108735.02368483618, "y1": 45334.85372392497, "x2": 118825.8097578797, "y2": 55214.373944443105}
487	15590	116832	50528	Normal_glomerular_cells	#9911ee	Unknown	2025-07-09 19:52:20.598	polygon selection	{"x1": 108735.02368483618, "y1": 45334.85372392497, "x2": 118825.8097578797, "y2": 55214.373944443105}
488	40732	233376	118400	Normal_tubular_cells	#7aabff	Unknown	2025-07-09 19:53:03.451	rectangle selection	{"x1": 231999.0886295277, "y1": 117497.2264272578, "x2": 233969.1446600444, "y2": 123003.12980470956}
489	40786	233344	118048	Normal_tubular_cells	#7aabff	Unknown	2025-07-09 19:53:03.451	rectangle selection	{"x1": 231999.0886295277, "y1": 117497.2264272578, "x2": 233969.1446600444, "y2": 123003.12980470956}
490	40831	232960	118080	Normal_tubular_cells	#7aabff	Unknown	2025-07-09 19:53:03.451	rectangle selection	{"x1": 231999.0886295277, "y1": 117497.2264272578, "x2": 233969.1446600444, "y2": 123003.12980470956}
491	40935	232640	117888	Normal_tubular_cells	#7aabff	Unknown	2025-07-09 19:53:03.451	rectangle selection	{"x1": 231999.0886295277, "y1": 117497.2264272578, "x2": 233969.1446600444, "y2": 123003.12980470956}
492	40957	233568	118400	Normal_tubular_cells	#7aabff	Unknown	2025-07-09 19:53:03.451	rectangle selection	{"x1": 231999.0886295277, "y1": 117497.2264272578, "x2": 233969.1446600444, "y2": 123003.12980470956}
493	52272	232576	119680	Normal_tubular_cells	#7aabff	Unknown	2025-07-09 19:53:03.451	rectangle selection	{"x1": 231999.0886295277, "y1": 117497.2264272578, "x2": 233969.1446600444, "y2": 123003.12980470956}
494	52319	232896	121152	Normal_tubular_cells	#7aabff	Unknown	2025-07-09 19:53:03.451	rectangle selection	{"x1": 231999.0886295277, "y1": 117497.2264272578, "x2": 233969.1446600444, "y2": 123003.12980470956}
495	52360	232288	119296	Normal_tubular_cells	#7aabff	Unknown	2025-07-09 19:53:03.451	rectangle selection	{"x1": 231999.0886295277, "y1": 117497.2264272578, "x2": 233969.1446600444, "y2": 123003.12980470956}
496	52370	232256	121344	Normal_tubular_cells	#7aabff	Unknown	2025-07-09 19:53:03.451	rectangle selection	{"x1": 231999.0886295277, "y1": 117497.2264272578, "x2": 233969.1446600444, "y2": 123003.12980470956}
497	52393	232512	120896	Normal_tubular_cells	#7aabff	Unknown	2025-07-09 19:53:03.451	rectangle selection	{"x1": 231999.0886295277, "y1": 117497.2264272578, "x2": 233969.1446600444, "y2": 123003.12980470956}
498	52403	232768	119232	Normal_tubular_cells	#7aabff	Unknown	2025-07-09 19:53:03.451	rectangle selection	{"x1": 231999.0886295277, "y1": 117497.2264272578, "x2": 233969.1446600444, "y2": 123003.12980470956}
499	52413	232992	122112	Normal_tubular_cells	#7aabff	Unknown	2025-07-09 19:53:03.451	rectangle selection	{"x1": 231999.0886295277, "y1": 117497.2264272578, "x2": 233969.1446600444, "y2": 123003.12980470956}
500	52572	232512	120320	Normal_tubular_cells	#7aabff	Unknown	2025-07-09 19:53:03.451	rectangle selection	{"x1": 231999.0886295277, "y1": 117497.2264272578, "x2": 233969.1446600444, "y2": 123003.12980470956}
501	52679	232672	118656	Normal_tubular_cells	#7aabff	Unknown	2025-07-09 19:53:03.451	rectangle selection	{"x1": 231999.0886295277, "y1": 117497.2264272578, "x2": 233969.1446600444, "y2": 123003.12980470956}
502	52733	233280	117600	Normal_tubular_cells	#7aabff	Unknown	2025-07-09 19:53:03.451	rectangle selection	{"x1": 231999.0886295277, "y1": 117497.2264272578, "x2": 233969.1446600444, "y2": 123003.12980470956}
503	53185	232160	118848	Normal_tubular_cells	#7aabff	Unknown	2025-07-09 19:53:03.451	rectangle selection	{"x1": 231999.0886295277, "y1": 117497.2264272578, "x2": 233969.1446600444, "y2": 123003.12980470956}
504	53225	232096	120736	Normal_tubular_cells	#7aabff	Unknown	2025-07-09 19:53:03.451	rectangle selection	{"x1": 231999.0886295277, "y1": 117497.2264272578, "x2": 233969.1446600444, "y2": 123003.12980470956}
505	53254	232416	121728	Normal_tubular_cells	#7aabff	Unknown	2025-07-09 19:53:03.451	rectangle selection	{"x1": 231999.0886295277, "y1": 117497.2264272578, "x2": 233969.1446600444, "y2": 123003.12980470956}
506	53257	233088	120672	Normal_tubular_cells	#7aabff	Unknown	2025-07-09 19:53:03.451	rectangle selection	{"x1": 231999.0886295277, "y1": 117497.2264272578, "x2": 233969.1446600444, "y2": 123003.12980470956}
507	53271	233248	119008	Normal_tubular_cells	#7aabff	Unknown	2025-07-09 19:53:03.451	rectangle selection	{"x1": 231999.0886295277, "y1": 117497.2264272578, "x2": 233969.1446600444, "y2": 123003.12980470956}
508	53284	233344	119424	Normal_tubular_cells	#7aabff	Unknown	2025-07-09 19:53:03.451	rectangle selection	{"x1": 231999.0886295277, "y1": 117497.2264272578, "x2": 233969.1446600444, "y2": 123003.12980470956}
509	53361	232576	122336	Normal_tubular_cells	#7aabff	Unknown	2025-07-09 19:53:03.451	rectangle selection	{"x1": 231999.0886295277, "y1": 117497.2264272578, "x2": 233969.1446600444, "y2": 123003.12980470956}
510	53366	233024	121664	Normal_tubular_cells	#7aabff	Unknown	2025-07-09 19:53:03.451	rectangle selection	{"x1": 231999.0886295277, "y1": 117497.2264272578, "x2": 233969.1446600444, "y2": 123003.12980470956}
511	53412	233248	118656	Normal_tubular_cells	#7aabff	Unknown	2025-07-09 19:53:03.451	rectangle selection	{"x1": 231999.0886295277, "y1": 117497.2264272578, "x2": 233969.1446600444, "y2": 123003.12980470956}
512	53522	233184	119872	Normal_tubular_cells	#7aabff	Unknown	2025-07-09 19:53:03.451	rectangle selection	{"x1": 231999.0886295277, "y1": 117497.2264272578, "x2": 233969.1446600444, "y2": 123003.12980470956}
513	53582	233120	122880	Normal_tubular_cells	#7aabff	Unknown	2025-07-09 19:53:03.451	rectangle selection	{"x1": 231999.0886295277, "y1": 117497.2264272578, "x2": 233969.1446600444, "y2": 123003.12980470956}
514	53744	233344	120288	Normal_tubular_cells	#7aabff	Unknown	2025-07-09 19:53:03.451	rectangle selection	{"x1": 231999.0886295277, "y1": 117497.2264272578, "x2": 233969.1446600444, "y2": 123003.12980470956}
515	53786	233376	121280	Normal_tubular_cells	#7aabff	Unknown	2025-07-09 19:53:03.451	rectangle selection	{"x1": 231999.0886295277, "y1": 117497.2264272578, "x2": 233969.1446600444, "y2": 123003.12980470956}
516	53811	233920	121728	Normal_tubular_cells	#7aabff	Unknown	2025-07-09 19:53:03.451	rectangle selection	{"x1": 231999.0886295277, "y1": 117497.2264272578, "x2": 233969.1446600444, "y2": 123003.12980470956}
517	53864	233056	122528	Normal_tubular_cells	#7aabff	Unknown	2025-07-09 19:53:03.451	rectangle selection	{"x1": 231999.0886295277, "y1": 117497.2264272578, "x2": 233969.1446600444, "y2": 123003.12980470956}
518	53903	233536	120800	Normal_tubular_cells	#7aabff	Unknown	2025-07-09 19:53:03.451	rectangle selection	{"x1": 231999.0886295277, "y1": 117497.2264272578, "x2": 233969.1446600444, "y2": 123003.12980470956}
519	54260	233408	122912	Normal_tubular_cells	#7aabff	Unknown	2025-07-09 19:53:03.451	rectangle selection	{"x1": 231999.0886295277, "y1": 117497.2264272578, "x2": 233969.1446600444, "y2": 123003.12980470956}
520	53311	234240	123520	Negative control	#aaaaaa	Unknown	2025-07-09 19:53:30.232	rectangle selection	{"x1": 233701.43335463095, "y1": 123195.29180759007, "x2": 234538.4245759976, "y2": 124122.09715545045}
521	53328	234112	123872	Negative control	#aaaaaa	Unknown	2025-07-09 19:53:30.232	rectangle selection	{"x1": 233701.43335463095, "y1": 123195.29180759007, "x2": 234538.4245759976, "y2": 124122.09715545045}
522	53437	233408	124992	Negative control	#aaaaaa	Unknown	2025-07-09 19:53:43.010	rectangle selection	{"x1": 232920.690203233, "y1": 124263.00812541648, "x2": 234022.88650486595, "y2": 125560.36944382434}
523	53505	233728	124512	Negative control	#aaaaaa	Unknown	2025-07-09 19:53:43.010	rectangle selection	{"x1": 232920.690203233, "y1": 124263.00812541648, "x2": 234022.88650486595, "y2": 125560.36944382434}
524	53710	233280	125312	Negative control	#aaaaaa	Unknown	2025-07-09 19:53:43.011	rectangle selection	{"x1": 232920.690203233, "y1": 124263.00812541648, "x2": 234022.88650486595, "y2": 125560.36944382434}
525	53380	239104	120800	Negative control	#aaaaaa	Unknown	2025-07-09 19:53:53.817	rectangle selection	{"x1": 237602.07499258238, "y1": 119959.90614635921, "x2": 239756.20159535925, "y2": 121112.2853641829}
526	53418	238080	120448	Negative control	#aaaaaa	Unknown	2025-07-09 19:53:53.817	rectangle selection	{"x1": 237602.07499258238, "y1": 119959.90614635921, "x2": 239756.20159535925, "y2": 121112.2853641829}
527	53604	238560	120832	Negative control	#aaaaaa	Unknown	2025-07-09 19:53:53.817	rectangle selection	{"x1": 237602.07499258238, "y1": 119959.90614635921, "x2": 239756.20159535925, "y2": 121112.2853641829}
528	54370	239200	120256	Negative control	#aaaaaa	Unknown	2025-07-09 19:53:53.817	rectangle selection	{"x1": 237602.07499258238, "y1": 119959.90614635921, "x2": 239756.20159535925, "y2": 121112.2853641829}
529	53230	241824	134720	Negative control	#aaaaaa	Unknown	2025-07-09 19:54:21.453	rectangle selection	{"x1": 239491.0795993913, "y1": 133447.39571560276, "x2": 242419.96728408636, "y2": 135013.53473910503}
530	53347	240640	134944	Negative control	#aaaaaa	Unknown	2025-07-09 19:54:21.453	rectangle selection	{"x1": 239491.0795993913, "y1": 133447.39571560276, "x2": 242419.96728408636, "y2": 135013.53473910503}
531	53446	240352	134496	Negative control	#aaaaaa	Unknown	2025-07-09 19:54:21.453	rectangle selection	{"x1": 239491.0795993913, "y1": 133447.39571560276, "x2": 242419.96728408636, "y2": 135013.53473910503}
532	53516	242240	134336	Negative control	#aaaaaa	Unknown	2025-07-09 19:54:21.453	rectangle selection	{"x1": 239491.0795993913, "y1": 133447.39571560276, "x2": 242419.96728408636, "y2": 135013.53473910503}
533	53683	240640	134496	Negative control	#aaaaaa	Unknown	2025-07-09 19:54:21.453	rectangle selection	{"x1": 239491.0795993913, "y1": 133447.39571560276, "x2": 242419.96728408636, "y2": 135013.53473910503}
534	53773	239712	134240	Negative control	#aaaaaa	Unknown	2025-07-09 19:54:21.453	rectangle selection	{"x1": 239491.0795993913, "y1": 133447.39571560276, "x2": 242419.96728408636, "y2": 135013.53473910503}
535	53907	241952	133728	Negative control	#aaaaaa	Unknown	2025-07-09 19:54:21.453	rectangle selection	{"x1": 239491.0795993913, "y1": 133447.39571560276, "x2": 242419.96728408636, "y2": 135013.53473910503}
536	53941	239872	133824	Negative control	#aaaaaa	Unknown	2025-07-09 19:54:21.453	rectangle selection	{"x1": 239491.0795993913, "y1": 133447.39571560276, "x2": 242419.96728408636, "y2": 135013.53473910503}
537	53966	241312	134144	Negative control	#aaaaaa	Unknown	2025-07-09 19:54:21.453	rectangle selection	{"x1": 239491.0795993913, "y1": 133447.39571560276, "x2": 242419.96728408636, "y2": 135013.53473910503}
538	53980	241760	134016	Negative control	#aaaaaa	Unknown	2025-07-09 19:54:21.453	rectangle selection	{"x1": 239491.0795993913, "y1": 133447.39571560276, "x2": 242419.96728408636, "y2": 135013.53473910503}
539	54043	239584	134816	Negative control	#aaaaaa	Unknown	2025-07-09 19:54:21.453	rectangle selection	{"x1": 239491.0795993913, "y1": 133447.39571560276, "x2": 242419.96728408636, "y2": 135013.53473910503}
540	54090	240960	134528	Negative control	#aaaaaa	Unknown	2025-07-09 19:54:21.453	rectangle selection	{"x1": 239491.0795993913, "y1": 133447.39571560276, "x2": 242419.96728408636, "y2": 135013.53473910503}
541	54177	240768	133888	Negative control	#aaaaaa	Unknown	2025-07-09 19:54:21.453	rectangle selection	{"x1": 239491.0795993913, "y1": 133447.39571560276, "x2": 242419.96728408636, "y2": 135013.53473910503}
542	54196	242272	133664	Negative control	#aaaaaa	Unknown	2025-07-09 19:54:21.453	rectangle selection	{"x1": 239491.0795993913, "y1": 133447.39571560276, "x2": 242419.96728408636, "y2": 135013.53473910503}
543	54252	240576	133760	Negative control	#aaaaaa	Unknown	2025-07-09 19:54:21.453	rectangle selection	{"x1": 239491.0795993913, "y1": 133447.39571560276, "x2": 242419.96728408636, "y2": 135013.53473910503}
544	54292	241472	134464	Negative control	#aaaaaa	Unknown	2025-07-09 19:54:21.453	rectangle selection	{"x1": 239491.0795993913, "y1": 133447.39571560276, "x2": 242419.96728408636, "y2": 135013.53473910503}
545	54329	240096	133696	Negative control	#aaaaaa	Unknown	2025-07-09 19:54:21.453	rectangle selection	{"x1": 239491.0795993913, "y1": 133447.39571560276, "x2": 242419.96728408636, "y2": 135013.53473910503}
546	54342	241056	133952	Negative control	#aaaaaa	Unknown	2025-07-09 19:54:21.453	rectangle selection	{"x1": 239491.0795993913, "y1": 133447.39571560276, "x2": 242419.96728408636, "y2": 135013.53473910503}
547	54400	240320	133760	Negative control	#aaaaaa	Unknown	2025-07-09 19:54:21.453	rectangle selection	{"x1": 239491.0795993913, "y1": 133447.39571560276, "x2": 242419.96728408636, "y2": 135013.53473910503}
548	53298	241888	136288	Negative control	#aaaaaa	Unknown	2025-07-09 19:54:31.125	rectangle selection	{"x1": 241531.2145448607, "y1": 135584.82237441547, "x2": 242299.3288829126, "y2": 136538.4639506361}
549	53382	241760	135872	Negative control	#aaaaaa	Unknown	2025-07-09 19:54:31.125	rectangle selection	{"x1": 241531.2145448607, "y1": 135584.82237441547, "x2": 242299.3288829126, "y2": 136538.4639506361}
550	54304	242112	136192	Negative control	#aaaaaa	Unknown	2025-07-09 19:54:31.125	rectangle selection	{"x1": 241531.2145448607, "y1": 135584.82237441547, "x2": 242299.3288829126, "y2": 136538.4639506361}
551	53293	247264	132224	Negative control	#aaaaaa	Unknown	2025-07-09 19:54:46.366	rectangle selection	{"x1": 246325.51089563925, "y1": 131367.21413833872, "x2": 247701.8022974597, "y2": 132568.1976706849}
552	53392	246688	131744	Negative control	#aaaaaa	Unknown	2025-07-09 19:54:46.366	rectangle selection	{"x1": 246325.51089563925, "y1": 131367.21413833872, "x2": 247701.8022974597, "y2": 132568.1976706849}
553	53642	246912	132288	Negative control	#aaaaaa	Unknown	2025-07-09 19:54:46.366	rectangle selection	{"x1": 246325.51089563925, "y1": 131367.21413833872, "x2": 247701.8022974597, "y2": 132568.1976706849}
554	53874	246368	131488	Negative control	#aaaaaa	Unknown	2025-07-09 19:54:46.366	rectangle selection	{"x1": 246325.51089563925, "y1": 131367.21413833872, "x2": 247701.8022974597, "y2": 132568.1976706849}
555	54420	246592	131968	Negative control	#aaaaaa	Unknown	2025-07-09 19:54:46.366	rectangle selection	{"x1": 246325.51089563925, "y1": 131367.21413833872, "x2": 247701.8022974597, "y2": 132568.1976706849}
556	65523	236352	149728	Normal_tubular_cells	#7aabff	Unknown	2025-07-09 19:55:29.643	rectangle selection	{"x1": 235919.79038090463, "y1": 149401.55780049352, "x2": 236687.90471895647, "y2": 150184.62731224464}
557	138231	386880	345664	Negative control	#aaaaaa	Unknown	2025-07-09 19:56:40.792	rectangle selection	{"x1": 384299.527078353, "y1": 343098.54108892096, "x2": 389407.6865791793, "y2": 352328.8581166863}
558	138258	387040	344512	Negative control	#aaaaaa	Unknown	2025-07-09 19:56:40.792	rectangle selection	{"x1": 384299.527078353, "y1": 343098.54108892096, "x2": 389407.6865791793, "y2": 352328.8581166863}
559	138281	388704	343168	Negative control	#aaaaaa	Unknown	2025-07-09 19:56:40.792	rectangle selection	{"x1": 384299.527078353, "y1": 343098.54108892096, "x2": 389407.6865791793, "y2": 352328.8581166863}
560	138313	389216	344384	Negative control	#aaaaaa	Unknown	2025-07-09 19:56:40.792	rectangle selection	{"x1": 384299.527078353, "y1": 343098.54108892096, "x2": 389407.6865791793, "y2": 352328.8581166863}
561	138316	385888	343232	Negative control	#aaaaaa	Unknown	2025-07-09 19:56:40.792	rectangle selection	{"x1": 384299.527078353, "y1": 343098.54108892096, "x2": 389407.6865791793, "y2": 352328.8581166863}
562	138356	386688	343200	Negative control	#aaaaaa	Unknown	2025-07-09 19:56:40.792	rectangle selection	{"x1": 384299.527078353, "y1": 343098.54108892096, "x2": 389407.6865791793, "y2": 352328.8581166863}
563	138381	386912	347232	Negative control	#aaaaaa	Unknown	2025-07-09 19:56:40.792	rectangle selection	{"x1": 384299.527078353, "y1": 343098.54108892096, "x2": 389407.6865791793, "y2": 352328.8581166863}
564	138382	387104	345120	Negative control	#aaaaaa	Unknown	2025-07-09 19:56:40.792	rectangle selection	{"x1": 384299.527078353, "y1": 343098.54108892096, "x2": 389407.6865791793, "y2": 352328.8581166863}
565	138392	387040	343680	Negative control	#aaaaaa	Unknown	2025-07-09 19:56:40.792	rectangle selection	{"x1": 384299.527078353, "y1": 343098.54108892096, "x2": 389407.6865791793, "y2": 352328.8581166863}
566	138395	386336	345824	Negative control	#aaaaaa	Unknown	2025-07-09 19:56:40.792	rectangle selection	{"x1": 384299.527078353, "y1": 343098.54108892096, "x2": 389407.6865791793, "y2": 352328.8581166863}
567	138405	385792	344128	Negative control	#aaaaaa	Unknown	2025-07-09 19:56:40.792	rectangle selection	{"x1": 384299.527078353, "y1": 343098.54108892096, "x2": 389407.6865791793, "y2": 352328.8581166863}
568	138414	385600	347840	Negative control	#aaaaaa	Unknown	2025-07-09 19:56:40.792	rectangle selection	{"x1": 384299.527078353, "y1": 343098.54108892096, "x2": 389407.6865791793, "y2": 352328.8581166863}
569	138431	388416	345824	Negative control	#aaaaaa	Unknown	2025-07-09 19:56:40.792	rectangle selection	{"x1": 384299.527078353, "y1": 343098.54108892096, "x2": 389407.6865791793, "y2": 352328.8581166863}
570	138446	388096	343648	Negative control	#aaaaaa	Unknown	2025-07-09 19:56:40.792	rectangle selection	{"x1": 384299.527078353, "y1": 343098.54108892096, "x2": 389407.6865791793, "y2": 352328.8581166863}
571	138456	388384	343840	Negative control	#aaaaaa	Unknown	2025-07-09 19:56:40.792	rectangle selection	{"x1": 384299.527078353, "y1": 343098.54108892096, "x2": 389407.6865791793, "y2": 352328.8581166863}
572	138463	386208	343904	Negative control	#aaaaaa	Unknown	2025-07-09 19:56:40.792	rectangle selection	{"x1": 384299.527078353, "y1": 343098.54108892096, "x2": 389407.6865791793, "y2": 352328.8581166863}
573	138476	386112	343648	Negative control	#aaaaaa	Unknown	2025-07-09 19:56:40.792	rectangle selection	{"x1": 384299.527078353, "y1": 343098.54108892096, "x2": 389407.6865791793, "y2": 352328.8581166863}
574	138488	387840	347648	Negative control	#aaaaaa	Unknown	2025-07-09 19:56:40.792	rectangle selection	{"x1": 384299.527078353, "y1": 343098.54108892096, "x2": 389407.6865791793, "y2": 352328.8581166863}
575	138514	385024	344192	Negative control	#aaaaaa	Unknown	2025-07-09 19:56:40.792	rectangle selection	{"x1": 384299.527078353, "y1": 343098.54108892096, "x2": 389407.6865791793, "y2": 352328.8581166863}
576	138521	385792	343488	Negative control	#aaaaaa	Unknown	2025-07-09 19:56:40.792	rectangle selection	{"x1": 384299.527078353, "y1": 343098.54108892096, "x2": 389407.6865791793, "y2": 352328.8581166863}
577	138531	388224	345536	Negative control	#aaaaaa	Unknown	2025-07-09 19:56:40.792	rectangle selection	{"x1": 384299.527078353, "y1": 343098.54108892096, "x2": 389407.6865791793, "y2": 352328.8581166863}
578	138542	386528	343936	Negative control	#aaaaaa	Unknown	2025-07-09 19:56:40.792	rectangle selection	{"x1": 384299.527078353, "y1": 343098.54108892096, "x2": 389407.6865791793, "y2": 352328.8581166863}
579	138559	386560	343520	Negative control	#aaaaaa	Unknown	2025-07-09 19:56:40.792	rectangle selection	{"x1": 384299.527078353, "y1": 343098.54108892096, "x2": 389407.6865791793, "y2": 352328.8581166863}
580	138565	388736	343616	Negative control	#aaaaaa	Unknown	2025-07-09 19:56:40.792	rectangle selection	{"x1": 384299.527078353, "y1": 343098.54108892096, "x2": 389407.6865791793, "y2": 352328.8581166863}
581	138575	384544	344128	Negative control	#aaaaaa	Unknown	2025-07-09 19:56:40.792	rectangle selection	{"x1": 384299.527078353, "y1": 343098.54108892096, "x2": 389407.6865791793, "y2": 352328.8581166863}
582	138586	388864	347680	Negative control	#aaaaaa	Unknown	2025-07-09 19:56:40.792	rectangle selection	{"x1": 384299.527078353, "y1": 343098.54108892096, "x2": 389407.6865791793, "y2": 352328.8581166863}
583	138599	387136	347712	Negative control	#aaaaaa	Unknown	2025-07-09 19:56:40.792	rectangle selection	{"x1": 384299.527078353, "y1": 343098.54108892096, "x2": 389407.6865791793, "y2": 352328.8581166863}
584	138608	385344	343264	Negative control	#aaaaaa	Unknown	2025-07-09 19:56:40.792	rectangle selection	{"x1": 384299.527078353, "y1": 343098.54108892096, "x2": 389407.6865791793, "y2": 352328.8581166863}
585	138615	387712	343776	Negative control	#aaaaaa	Unknown	2025-07-09 19:56:40.792	rectangle selection	{"x1": 384299.527078353, "y1": 343098.54108892096, "x2": 389407.6865791793, "y2": 352328.8581166863}
586	138620	388704	346240	Negative control	#aaaaaa	Unknown	2025-07-09 19:56:40.792	rectangle selection	{"x1": 384299.527078353, "y1": 343098.54108892096, "x2": 389407.6865791793, "y2": 352328.8581166863}
587	138626	386208	343360	Negative control	#aaaaaa	Unknown	2025-07-09 19:56:40.792	rectangle selection	{"x1": 384299.527078353, "y1": 343098.54108892096, "x2": 389407.6865791793, "y2": 352328.8581166863}
588	138650	385440	344320	Negative control	#aaaaaa	Unknown	2025-07-09 19:56:40.792	rectangle selection	{"x1": 384299.527078353, "y1": 343098.54108892096, "x2": 389407.6865791793, "y2": 352328.8581166863}
589	138651	388512	347712	Negative control	#aaaaaa	Unknown	2025-07-09 19:56:40.792	rectangle selection	{"x1": 384299.527078353, "y1": 343098.54108892096, "x2": 389407.6865791793, "y2": 352328.8581166863}
590	138660	387680	347936	Negative control	#aaaaaa	Unknown	2025-07-09 19:56:40.792	rectangle selection	{"x1": 384299.527078353, "y1": 343098.54108892096, "x2": 389407.6865791793, "y2": 352328.8581166863}
591	138665	385440	344000	Negative control	#aaaaaa	Unknown	2025-07-09 19:56:40.792	rectangle selection	{"x1": 384299.527078353, "y1": 343098.54108892096, "x2": 389407.6865791793, "y2": 352328.8581166863}
592	138667	384576	343808	Negative control	#aaaaaa	Unknown	2025-07-09 19:56:40.792	rectangle selection	{"x1": 384299.527078353, "y1": 343098.54108892096, "x2": 389407.6865791793, "y2": 352328.8581166863}
593	138710	389088	343936	Negative control	#aaaaaa	Unknown	2025-07-09 19:56:40.792	rectangle selection	{"x1": 384299.527078353, "y1": 343098.54108892096, "x2": 389407.6865791793, "y2": 352328.8581166863}
594	138720	387744	344320	Negative control	#aaaaaa	Unknown	2025-07-09 19:56:40.792	rectangle selection	{"x1": 384299.527078353, "y1": 343098.54108892096, "x2": 389407.6865791793, "y2": 352328.8581166863}
595	138722	384416	348064	Negative control	#aaaaaa	Unknown	2025-07-09 19:56:40.792	rectangle selection	{"x1": 384299.527078353, "y1": 343098.54108892096, "x2": 389407.6865791793, "y2": 352328.8581166863}
596	138723	388416	344224	Negative control	#aaaaaa	Unknown	2025-07-09 19:56:40.792	rectangle selection	{"x1": 384299.527078353, "y1": 343098.54108892096, "x2": 389407.6865791793, "y2": 352328.8581166863}
597	138726	385056	343488	Negative control	#aaaaaa	Unknown	2025-07-09 19:56:40.793	rectangle selection	{"x1": 384299.527078353, "y1": 343098.54108892096, "x2": 389407.6865791793, "y2": 352328.8581166863}
598	138739	387264	343936	Negative control	#aaaaaa	Unknown	2025-07-09 19:56:40.793	rectangle selection	{"x1": 384299.527078353, "y1": 343098.54108892096, "x2": 389407.6865791793, "y2": 352328.8581166863}
599	138750	386528	347488	Negative control	#aaaaaa	Unknown	2025-07-09 19:56:40.793	rectangle selection	{"x1": 384299.527078353, "y1": 343098.54108892096, "x2": 389407.6865791793, "y2": 352328.8581166863}
600	138760	385920	343904	Negative control	#aaaaaa	Unknown	2025-07-09 19:56:40.793	rectangle selection	{"x1": 384299.527078353, "y1": 343098.54108892096, "x2": 389407.6865791793, "y2": 352328.8581166863}
601	138772	388384	346240	Negative control	#aaaaaa	Unknown	2025-07-09 19:56:40.793	rectangle selection	{"x1": 384299.527078353, "y1": 343098.54108892096, "x2": 389407.6865791793, "y2": 352328.8581166863}
602	138800	386976	343136	Negative control	#aaaaaa	Unknown	2025-07-09 19:56:40.793	rectangle selection	{"x1": 384299.527078353, "y1": 343098.54108892096, "x2": 389407.6865791793, "y2": 352328.8581166863}
603	138816	384992	343296	Negative control	#aaaaaa	Unknown	2025-07-09 19:56:40.793	rectangle selection	{"x1": 384299.527078353, "y1": 343098.54108892096, "x2": 389407.6865791793, "y2": 352328.8581166863}
604	138827	385344	345632	Negative control	#aaaaaa	Unknown	2025-07-09 19:56:40.793	rectangle selection	{"x1": 384299.527078353, "y1": 343098.54108892096, "x2": 389407.6865791793, "y2": 352328.8581166863}
605	138862	386208	343136	Negative control	#aaaaaa	Unknown	2025-07-09 19:56:40.793	rectangle selection	{"x1": 384299.527078353, "y1": 343098.54108892096, "x2": 389407.6865791793, "y2": 352328.8581166863}
606	138874	387328	344128	Negative control	#aaaaaa	Unknown	2025-07-09 19:56:40.793	rectangle selection	{"x1": 384299.527078353, "y1": 343098.54108892096, "x2": 389407.6865791793, "y2": 352328.8581166863}
607	138875	388160	344928	Negative control	#aaaaaa	Unknown	2025-07-09 19:56:40.793	rectangle selection	{"x1": 384299.527078353, "y1": 343098.54108892096, "x2": 389407.6865791793, "y2": 352328.8581166863}
608	138901	386848	343968	Negative control	#aaaaaa	Unknown	2025-07-09 19:56:40.793	rectangle selection	{"x1": 384299.527078353, "y1": 343098.54108892096, "x2": 389407.6865791793, "y2": 352328.8581166863}
609	138918	385792	344480	Negative control	#aaaaaa	Unknown	2025-07-09 19:56:40.793	rectangle selection	{"x1": 384299.527078353, "y1": 343098.54108892096, "x2": 389407.6865791793, "y2": 352328.8581166863}
610	138975	385920	346528	Negative control	#aaaaaa	Unknown	2025-07-09 19:56:40.793	rectangle selection	{"x1": 384299.527078353, "y1": 343098.54108892096, "x2": 389407.6865791793, "y2": 352328.8581166863}
611	138981	389184	347296	Negative control	#aaaaaa	Unknown	2025-07-09 19:56:40.793	rectangle selection	{"x1": 384299.527078353, "y1": 343098.54108892096, "x2": 389407.6865791793, "y2": 352328.8581166863}
612	139038	387808	346496	Negative control	#aaaaaa	Unknown	2025-07-09 19:56:40.793	rectangle selection	{"x1": 384299.527078353, "y1": 343098.54108892096, "x2": 389407.6865791793, "y2": 352328.8581166863}
613	139087	385216	348064	Negative control	#aaaaaa	Unknown	2025-07-09 19:56:40.793	rectangle selection	{"x1": 384299.527078353, "y1": 343098.54108892096, "x2": 389407.6865791793, "y2": 352328.8581166863}
614	139092	384768	344384	Negative control	#aaaaaa	Unknown	2025-07-09 19:56:40.793	rectangle selection	{"x1": 384299.527078353, "y1": 343098.54108892096, "x2": 389407.6865791793, "y2": 352328.8581166863}
615	139121	386048	344064	Negative control	#aaaaaa	Unknown	2025-07-09 19:56:40.793	rectangle selection	{"x1": 384299.527078353, "y1": 343098.54108892096, "x2": 389407.6865791793, "y2": 352328.8581166863}
616	139122	385984	344480	Negative control	#aaaaaa	Unknown	2025-07-09 19:56:40.793	rectangle selection	{"x1": 384299.527078353, "y1": 343098.54108892096, "x2": 389407.6865791793, "y2": 352328.8581166863}
617	139129	387456	344288	Negative control	#aaaaaa	Unknown	2025-07-09 19:56:40.793	rectangle selection	{"x1": 384299.527078353, "y1": 343098.54108892096, "x2": 389407.6865791793, "y2": 352328.8581166863}
618	139130	389312	343968	Negative control	#aaaaaa	Unknown	2025-07-09 19:56:40.793	rectangle selection	{"x1": 384299.527078353, "y1": 343098.54108892096, "x2": 389407.6865791793, "y2": 352328.8581166863}
619	139133	385344	343648	Negative control	#aaaaaa	Unknown	2025-07-09 19:56:40.793	rectangle selection	{"x1": 384299.527078353, "y1": 343098.54108892096, "x2": 389407.6865791793, "y2": 352328.8581166863}
620	139142	384448	343520	Negative control	#aaaaaa	Unknown	2025-07-09 19:56:40.793	rectangle selection	{"x1": 384299.527078353, "y1": 343098.54108892096, "x2": 389407.6865791793, "y2": 352328.8581166863}
621	139201	386304	344160	Negative control	#aaaaaa	Unknown	2025-07-09 19:56:40.793	rectangle selection	{"x1": 384299.527078353, "y1": 343098.54108892096, "x2": 389407.6865791793, "y2": 352328.8581166863}
622	147770	384704	345440	Negative control	#aaaaaa	Unknown	2025-07-09 19:56:40.793	rectangle selection	{"x1": 384299.527078353, "y1": 343098.54108892096, "x2": 389407.6865791793, "y2": 352328.8581166863}
623	147780	389376	350464	Negative control	#aaaaaa	Unknown	2025-07-09 19:56:40.793	rectangle selection	{"x1": 384299.527078353, "y1": 343098.54108892096, "x2": 389407.6865791793, "y2": 352328.8581166863}
624	147781	388256	346880	Negative control	#aaaaaa	Unknown	2025-07-09 19:56:40.793	rectangle selection	{"x1": 384299.527078353, "y1": 343098.54108892096, "x2": 389407.6865791793, "y2": 352328.8581166863}
625	147787	384992	345792	Negative control	#aaaaaa	Unknown	2025-07-09 19:56:40.793	rectangle selection	{"x1": 384299.527078353, "y1": 343098.54108892096, "x2": 389407.6865791793, "y2": 352328.8581166863}
626	147790	384640	346016	Negative control	#aaaaaa	Unknown	2025-07-09 19:56:40.793	rectangle selection	{"x1": 384299.527078353, "y1": 343098.54108892096, "x2": 389407.6865791793, "y2": 352328.8581166863}
627	147793	386816	352128	Negative control	#aaaaaa	Unknown	2025-07-09 19:56:40.793	rectangle selection	{"x1": 384299.527078353, "y1": 343098.54108892096, "x2": 389407.6865791793, "y2": 352328.8581166863}
628	147797	386368	345216	Negative control	#aaaaaa	Unknown	2025-07-09 19:56:40.793	rectangle selection	{"x1": 384299.527078353, "y1": 343098.54108892096, "x2": 389407.6865791793, "y2": 352328.8581166863}
629	147814	386912	349952	Negative control	#aaaaaa	Unknown	2025-07-09 19:56:40.793	rectangle selection	{"x1": 384299.527078353, "y1": 343098.54108892096, "x2": 389407.6865791793, "y2": 352328.8581166863}
630	147816	389216	348480	Negative control	#aaaaaa	Unknown	2025-07-09 19:56:40.793	rectangle selection	{"x1": 384299.527078353, "y1": 343098.54108892096, "x2": 389407.6865791793, "y2": 352328.8581166863}
631	147817	386688	351360	Negative control	#aaaaaa	Unknown	2025-07-09 19:56:40.793	rectangle selection	{"x1": 384299.527078353, "y1": 343098.54108892096, "x2": 389407.6865791793, "y2": 352328.8581166863}
632	147837	387520	350656	Negative control	#aaaaaa	Unknown	2025-07-09 19:56:40.793	rectangle selection	{"x1": 384299.527078353, "y1": 343098.54108892096, "x2": 389407.6865791793, "y2": 352328.8581166863}
633	147841	389088	345216	Negative control	#aaaaaa	Unknown	2025-07-09 19:56:40.793	rectangle selection	{"x1": 384299.527078353, "y1": 343098.54108892096, "x2": 389407.6865791793, "y2": 352328.8581166863}
634	147846	385280	347008	Negative control	#aaaaaa	Unknown	2025-07-09 19:56:40.793	rectangle selection	{"x1": 384299.527078353, "y1": 343098.54108892096, "x2": 389407.6865791793, "y2": 352328.8581166863}
635	147880	388128	344224	Negative control	#aaaaaa	Unknown	2025-07-09 19:56:40.793	rectangle selection	{"x1": 384299.527078353, "y1": 343098.54108892096, "x2": 389407.6865791793, "y2": 352328.8581166863}
636	147882	384640	347776	Negative control	#aaaaaa	Unknown	2025-07-09 19:56:40.793	rectangle selection	{"x1": 384299.527078353, "y1": 343098.54108892096, "x2": 389407.6865791793, "y2": 352328.8581166863}
637	147886	385920	345280	Negative control	#aaaaaa	Unknown	2025-07-09 19:56:40.793	rectangle selection	{"x1": 384299.527078353, "y1": 343098.54108892096, "x2": 389407.6865791793, "y2": 352328.8581166863}
638	147888	385120	346784	Negative control	#aaaaaa	Unknown	2025-07-09 19:56:40.793	rectangle selection	{"x1": 384299.527078353, "y1": 343098.54108892096, "x2": 389407.6865791793, "y2": 352328.8581166863}
639	147894	386624	351648	Negative control	#aaaaaa	Unknown	2025-07-09 19:56:40.793	rectangle selection	{"x1": 384299.527078353, "y1": 343098.54108892096, "x2": 389407.6865791793, "y2": 352328.8581166863}
640	147899	384320	352032	Negative control	#aaaaaa	Unknown	2025-07-09 19:56:40.793	rectangle selection	{"x1": 384299.527078353, "y1": 343098.54108892096, "x2": 389407.6865791793, "y2": 352328.8581166863}
641	147900	386976	348192	Negative control	#aaaaaa	Unknown	2025-07-09 19:56:40.793	rectangle selection	{"x1": 384299.527078353, "y1": 343098.54108892096, "x2": 389407.6865791793, "y2": 352328.8581166863}
642	147904	387488	348416	Negative control	#aaaaaa	Unknown	2025-07-09 19:56:40.793	rectangle selection	{"x1": 384299.527078353, "y1": 343098.54108892096, "x2": 389407.6865791793, "y2": 352328.8581166863}
643	147913	388896	350016	Negative control	#aaaaaa	Unknown	2025-07-09 19:56:40.793	rectangle selection	{"x1": 384299.527078353, "y1": 343098.54108892096, "x2": 389407.6865791793, "y2": 352328.8581166863}
644	147914	387232	347008	Negative control	#aaaaaa	Unknown	2025-07-09 19:56:40.793	rectangle selection	{"x1": 384299.527078353, "y1": 343098.54108892096, "x2": 389407.6865791793, "y2": 352328.8581166863}
645	147928	388992	349056	Negative control	#aaaaaa	Unknown	2025-07-09 19:56:40.793	rectangle selection	{"x1": 384299.527078353, "y1": 343098.54108892096, "x2": 389407.6865791793, "y2": 352328.8581166863}
646	147929	386752	348384	Negative control	#aaaaaa	Unknown	2025-07-09 19:56:40.793	rectangle selection	{"x1": 384299.527078353, "y1": 343098.54108892096, "x2": 389407.6865791793, "y2": 352328.8581166863}
647	147932	384992	346496	Negative control	#aaaaaa	Unknown	2025-07-09 19:56:40.793	rectangle selection	{"x1": 384299.527078353, "y1": 343098.54108892096, "x2": 389407.6865791793, "y2": 352328.8581166863}
648	147933	388672	351456	Negative control	#aaaaaa	Unknown	2025-07-09 19:56:40.793	rectangle selection	{"x1": 384299.527078353, "y1": 343098.54108892096, "x2": 389407.6865791793, "y2": 352328.8581166863}
649	147934	384448	350240	Negative control	#aaaaaa	Unknown	2025-07-09 19:56:40.793	rectangle selection	{"x1": 384299.527078353, "y1": 343098.54108892096, "x2": 389407.6865791793, "y2": 352328.8581166863}
650	147938	386272	349600	Negative control	#aaaaaa	Unknown	2025-07-09 19:56:40.793	rectangle selection	{"x1": 384299.527078353, "y1": 343098.54108892096, "x2": 389407.6865791793, "y2": 352328.8581166863}
651	147949	386336	351680	Negative control	#aaaaaa	Unknown	2025-07-09 19:56:40.793	rectangle selection	{"x1": 384299.527078353, "y1": 343098.54108892096, "x2": 389407.6865791793, "y2": 352328.8581166863}
652	147951	388352	350464	Negative control	#aaaaaa	Unknown	2025-07-09 19:56:40.793	rectangle selection	{"x1": 384299.527078353, "y1": 343098.54108892096, "x2": 389407.6865791793, "y2": 352328.8581166863}
653	147953	387840	346048	Negative control	#aaaaaa	Unknown	2025-07-09 19:56:40.793	rectangle selection	{"x1": 384299.527078353, "y1": 343098.54108892096, "x2": 389407.6865791793, "y2": 352328.8581166863}
654	147955	388960	345504	Negative control	#aaaaaa	Unknown	2025-07-09 19:56:40.793	rectangle selection	{"x1": 384299.527078353, "y1": 343098.54108892096, "x2": 389407.6865791793, "y2": 352328.8581166863}
655	147957	386560	345472	Negative control	#aaaaaa	Unknown	2025-07-09 19:56:40.793	rectangle selection	{"x1": 384299.527078353, "y1": 343098.54108892096, "x2": 389407.6865791793, "y2": 352328.8581166863}
656	147963	386080	350624	Negative control	#aaaaaa	Unknown	2025-07-09 19:56:40.793	rectangle selection	{"x1": 384299.527078353, "y1": 343098.54108892096, "x2": 389407.6865791793, "y2": 352328.8581166863}
657	147970	384576	351456	Negative control	#aaaaaa	Unknown	2025-07-09 19:56:40.793	rectangle selection	{"x1": 384299.527078353, "y1": 343098.54108892096, "x2": 389407.6865791793, "y2": 352328.8581166863}
658	147971	385216	349248	Negative control	#aaaaaa	Unknown	2025-07-09 19:56:40.793	rectangle selection	{"x1": 384299.527078353, "y1": 343098.54108892096, "x2": 389407.6865791793, "y2": 352328.8581166863}
659	147973	384608	347072	Negative control	#aaaaaa	Unknown	2025-07-09 19:56:40.793	rectangle selection	{"x1": 384299.527078353, "y1": 343098.54108892096, "x2": 389407.6865791793, "y2": 352328.8581166863}
660	147975	385280	344896	Negative control	#aaaaaa	Unknown	2025-07-09 19:56:40.793	rectangle selection	{"x1": 384299.527078353, "y1": 343098.54108892096, "x2": 389407.6865791793, "y2": 352328.8581166863}
661	147979	387232	349952	Negative control	#aaaaaa	Unknown	2025-07-09 19:56:40.793	rectangle selection	{"x1": 384299.527078353, "y1": 343098.54108892096, "x2": 389407.6865791793, "y2": 352328.8581166863}
662	147980	389216	349632	Negative control	#aaaaaa	Unknown	2025-07-09 19:56:40.793	rectangle selection	{"x1": 384299.527078353, "y1": 343098.54108892096, "x2": 389407.6865791793, "y2": 352328.8581166863}
663	147983	384704	352064	Negative control	#aaaaaa	Unknown	2025-07-09 19:56:40.793	rectangle selection	{"x1": 384299.527078353, "y1": 343098.54108892096, "x2": 389407.6865791793, "y2": 352328.8581166863}
664	147987	385504	349440	Negative control	#aaaaaa	Unknown	2025-07-09 19:56:40.793	rectangle selection	{"x1": 384299.527078353, "y1": 343098.54108892096, "x2": 389407.6865791793, "y2": 352328.8581166863}
665	147988	386528	349408	Negative control	#aaaaaa	Unknown	2025-07-09 19:56:40.793	rectangle selection	{"x1": 384299.527078353, "y1": 343098.54108892096, "x2": 389407.6865791793, "y2": 352328.8581166863}
666	147991	385504	347424	Negative control	#aaaaaa	Unknown	2025-07-09 19:56:40.793	rectangle selection	{"x1": 384299.527078353, "y1": 343098.54108892096, "x2": 389407.6865791793, "y2": 352328.8581166863}
667	147999	388096	350368	Negative control	#aaaaaa	Unknown	2025-07-09 19:56:40.793	rectangle selection	{"x1": 384299.527078353, "y1": 343098.54108892096, "x2": 389407.6865791793, "y2": 352328.8581166863}
668	148000	388480	351840	Negative control	#aaaaaa	Unknown	2025-07-09 19:56:40.793	rectangle selection	{"x1": 384299.527078353, "y1": 343098.54108892096, "x2": 389407.6865791793, "y2": 352328.8581166863}
669	148002	385376	350784	Negative control	#aaaaaa	Unknown	2025-07-09 19:56:40.793	rectangle selection	{"x1": 384299.527078353, "y1": 343098.54108892096, "x2": 389407.6865791793, "y2": 352328.8581166863}
670	148005	386432	350336	Negative control	#aaaaaa	Unknown	2025-07-09 19:56:40.793	rectangle selection	{"x1": 384299.527078353, "y1": 343098.54108892096, "x2": 389407.6865791793, "y2": 352328.8581166863}
671	148007	386592	345024	Negative control	#aaaaaa	Unknown	2025-07-09 19:56:40.793	rectangle selection	{"x1": 384299.527078353, "y1": 343098.54108892096, "x2": 389407.6865791793, "y2": 352328.8581166863}
672	148012	388448	350848	Negative control	#aaaaaa	Unknown	2025-07-09 19:56:40.793	rectangle selection	{"x1": 384299.527078353, "y1": 343098.54108892096, "x2": 389407.6865791793, "y2": 352328.8581166863}
673	148013	385024	350784	Negative control	#aaaaaa	Unknown	2025-07-09 19:56:40.793	rectangle selection	{"x1": 384299.527078353, "y1": 343098.54108892096, "x2": 389407.6865791793, "y2": 352328.8581166863}
674	148015	388832	344544	Negative control	#aaaaaa	Unknown	2025-07-09 19:56:40.793	rectangle selection	{"x1": 384299.527078353, "y1": 343098.54108892096, "x2": 389407.6865791793, "y2": 352328.8581166863}
675	148020	384448	347616	Negative control	#aaaaaa	Unknown	2025-07-09 19:56:40.793	rectangle selection	{"x1": 384299.527078353, "y1": 343098.54108892096, "x2": 389407.6865791793, "y2": 352328.8581166863}
676	148026	388384	351456	Negative control	#aaaaaa	Unknown	2025-07-09 19:56:40.793	rectangle selection	{"x1": 384299.527078353, "y1": 343098.54108892096, "x2": 389407.6865791793, "y2": 352328.8581166863}
677	148028	385728	350432	Negative control	#aaaaaa	Unknown	2025-07-09 19:56:40.793	rectangle selection	{"x1": 384299.527078353, "y1": 343098.54108892096, "x2": 389407.6865791793, "y2": 352328.8581166863}
678	148037	385600	350848	Negative control	#aaaaaa	Unknown	2025-07-09 19:56:40.793	rectangle selection	{"x1": 384299.527078353, "y1": 343098.54108892096, "x2": 389407.6865791793, "y2": 352328.8581166863}
679	148038	388064	349024	Negative control	#aaaaaa	Unknown	2025-07-09 19:56:40.793	rectangle selection	{"x1": 384299.527078353, "y1": 343098.54108892096, "x2": 389407.6865791793, "y2": 352328.8581166863}
680	148041	387968	346432	Negative control	#aaaaaa	Unknown	2025-07-09 19:56:40.793	rectangle selection	{"x1": 384299.527078353, "y1": 343098.54108892096, "x2": 389407.6865791793, "y2": 352328.8581166863}
681	148048	387456	350176	Negative control	#aaaaaa	Unknown	2025-07-09 19:56:40.793	rectangle selection	{"x1": 384299.527078353, "y1": 343098.54108892096, "x2": 389407.6865791793, "y2": 352328.8581166863}
682	148051	384864	347840	Negative control	#aaaaaa	Unknown	2025-07-09 19:56:40.793	rectangle selection	{"x1": 384299.527078353, "y1": 343098.54108892096, "x2": 389407.6865791793, "y2": 352328.8581166863}
683	148054	388032	346720	Negative control	#aaaaaa	Unknown	2025-07-09 19:56:40.793	rectangle selection	{"x1": 384299.527078353, "y1": 343098.54108892096, "x2": 389407.6865791793, "y2": 352328.8581166863}
684	148056	387104	350208	Negative control	#aaaaaa	Unknown	2025-07-09 19:56:40.793	rectangle selection	{"x1": 384299.527078353, "y1": 343098.54108892096, "x2": 389407.6865791793, "y2": 352328.8581166863}
685	148057	387648	345344	Negative control	#aaaaaa	Unknown	2025-07-09 19:56:40.793	rectangle selection	{"x1": 384299.527078353, "y1": 343098.54108892096, "x2": 389407.6865791793, "y2": 352328.8581166863}
686	148058	386080	347168	Negative control	#aaaaaa	Unknown	2025-07-09 19:56:40.793	rectangle selection	{"x1": 384299.527078353, "y1": 343098.54108892096, "x2": 389407.6865791793, "y2": 352328.8581166863}
687	148059	388160	345216	Negative control	#aaaaaa	Unknown	2025-07-09 19:56:40.793	rectangle selection	{"x1": 384299.527078353, "y1": 343098.54108892096, "x2": 389407.6865791793, "y2": 352328.8581166863}
688	148065	388832	347392	Negative control	#aaaaaa	Unknown	2025-07-09 19:56:40.793	rectangle selection	{"x1": 384299.527078353, "y1": 343098.54108892096, "x2": 389407.6865791793, "y2": 352328.8581166863}
689	148072	386784	348768	Negative control	#aaaaaa	Unknown	2025-07-09 19:56:40.793	rectangle selection	{"x1": 384299.527078353, "y1": 343098.54108892096, "x2": 389407.6865791793, "y2": 352328.8581166863}
690	148076	388864	346592	Negative control	#aaaaaa	Unknown	2025-07-09 19:56:40.793	rectangle selection	{"x1": 384299.527078353, "y1": 343098.54108892096, "x2": 389407.6865791793, "y2": 352328.8581166863}
691	148085	385312	350176	Negative control	#aaaaaa	Unknown	2025-07-09 19:56:40.793	rectangle selection	{"x1": 384299.527078353, "y1": 343098.54108892096, "x2": 389407.6865791793, "y2": 352328.8581166863}
692	148092	386176	350304	Negative control	#aaaaaa	Unknown	2025-07-09 19:56:40.793	rectangle selection	{"x1": 384299.527078353, "y1": 343098.54108892096, "x2": 389407.6865791793, "y2": 352328.8581166863}
693	148096	384864	347520	Negative control	#aaaaaa	Unknown	2025-07-09 19:56:40.793	rectangle selection	{"x1": 384299.527078353, "y1": 343098.54108892096, "x2": 389407.6865791793, "y2": 352328.8581166863}
694	148102	385312	349824	Negative control	#aaaaaa	Unknown	2025-07-09 19:56:40.793	rectangle selection	{"x1": 384299.527078353, "y1": 343098.54108892096, "x2": 389407.6865791793, "y2": 352328.8581166863}
695	148103	385024	350464	Negative control	#aaaaaa	Unknown	2025-07-09 19:56:40.793	rectangle selection	{"x1": 384299.527078353, "y1": 343098.54108892096, "x2": 389407.6865791793, "y2": 352328.8581166863}
696	148111	386368	348832	Negative control	#aaaaaa	Unknown	2025-07-09 19:56:40.793	rectangle selection	{"x1": 384299.527078353, "y1": 343098.54108892096, "x2": 389407.6865791793, "y2": 352328.8581166863}
697	148112	385920	346816	Negative control	#aaaaaa	Unknown	2025-07-09 19:56:40.793	rectangle selection	{"x1": 384299.527078353, "y1": 343098.54108892096, "x2": 389407.6865791793, "y2": 352328.8581166863}
698	148117	385824	351744	Negative control	#aaaaaa	Unknown	2025-07-09 19:56:40.793	rectangle selection	{"x1": 384299.527078353, "y1": 343098.54108892096, "x2": 389407.6865791793, "y2": 352328.8581166863}
699	148119	388064	350656	Negative control	#aaaaaa	Unknown	2025-07-09 19:56:40.793	rectangle selection	{"x1": 384299.527078353, "y1": 343098.54108892096, "x2": 389407.6865791793, "y2": 352328.8581166863}
700	148123	388224	348672	Negative control	#aaaaaa	Unknown	2025-07-09 19:56:40.793	rectangle selection	{"x1": 384299.527078353, "y1": 343098.54108892096, "x2": 389407.6865791793, "y2": 352328.8581166863}
701	148128	387936	345664	Negative control	#aaaaaa	Unknown	2025-07-09 19:56:40.793	rectangle selection	{"x1": 384299.527078353, "y1": 343098.54108892096, "x2": 389407.6865791793, "y2": 352328.8581166863}
702	148132	384576	350720	Negative control	#aaaaaa	Unknown	2025-07-09 19:56:40.793	rectangle selection	{"x1": 384299.527078353, "y1": 343098.54108892096, "x2": 389407.6865791793, "y2": 352328.8581166863}
703	148133	387872	349152	Negative control	#aaaaaa	Unknown	2025-07-09 19:56:40.793	rectangle selection	{"x1": 384299.527078353, "y1": 343098.54108892096, "x2": 389407.6865791793, "y2": 352328.8581166863}
704	148136	385632	346176	Negative control	#aaaaaa	Unknown	2025-07-09 19:56:40.793	rectangle selection	{"x1": 384299.527078353, "y1": 343098.54108892096, "x2": 389407.6865791793, "y2": 352328.8581166863}
705	148139	388576	352256	Negative control	#aaaaaa	Unknown	2025-07-09 19:56:40.793	rectangle selection	{"x1": 384299.527078353, "y1": 343098.54108892096, "x2": 389407.6865791793, "y2": 352328.8581166863}
706	148149	389056	344704	Negative control	#aaaaaa	Unknown	2025-07-09 19:56:40.793	rectangle selection	{"x1": 384299.527078353, "y1": 343098.54108892096, "x2": 389407.6865791793, "y2": 352328.8581166863}
707	148151	388736	345664	Negative control	#aaaaaa	Unknown	2025-07-09 19:56:40.793	rectangle selection	{"x1": 384299.527078353, "y1": 343098.54108892096, "x2": 389407.6865791793, "y2": 352328.8581166863}
708	148152	385504	351968	Negative control	#aaaaaa	Unknown	2025-07-09 19:56:40.793	rectangle selection	{"x1": 384299.527078353, "y1": 343098.54108892096, "x2": 389407.6865791793, "y2": 352328.8581166863}
709	148154	387328	346688	Negative control	#aaaaaa	Unknown	2025-07-09 19:56:40.793	rectangle selection	{"x1": 384299.527078353, "y1": 343098.54108892096, "x2": 389407.6865791793, "y2": 352328.8581166863}
710	148155	386080	351616	Negative control	#aaaaaa	Unknown	2025-07-09 19:56:40.793	rectangle selection	{"x1": 384299.527078353, "y1": 343098.54108892096, "x2": 389407.6865791793, "y2": 352328.8581166863}
711	148162	384352	351136	Negative control	#aaaaaa	Unknown	2025-07-09 19:56:40.793	rectangle selection	{"x1": 384299.527078353, "y1": 343098.54108892096, "x2": 389407.6865791793, "y2": 352328.8581166863}
712	148168	385152	344704	Negative control	#aaaaaa	Unknown	2025-07-09 19:56:40.793	rectangle selection	{"x1": 384299.527078353, "y1": 343098.54108892096, "x2": 389407.6865791793, "y2": 352328.8581166863}
713	148172	385472	344768	Negative control	#aaaaaa	Unknown	2025-07-09 19:56:40.793	rectangle selection	{"x1": 384299.527078353, "y1": 343098.54108892096, "x2": 389407.6865791793, "y2": 352328.8581166863}
714	148173	388032	344736	Negative control	#aaaaaa	Unknown	2025-07-09 19:56:40.793	rectangle selection	{"x1": 384299.527078353, "y1": 343098.54108892096, "x2": 389407.6865791793, "y2": 352328.8581166863}
715	148178	384800	347232	Negative control	#aaaaaa	Unknown	2025-07-09 19:56:40.793	rectangle selection	{"x1": 384299.527078353, "y1": 343098.54108892096, "x2": 389407.6865791793, "y2": 352328.8581166863}
716	148179	384864	348960	Negative control	#aaaaaa	Unknown	2025-07-09 19:56:40.793	rectangle selection	{"x1": 384299.527078353, "y1": 343098.54108892096, "x2": 389407.6865791793, "y2": 352328.8581166863}
717	148190	384896	348288	Negative control	#aaaaaa	Unknown	2025-07-09 19:56:40.793	rectangle selection	{"x1": 384299.527078353, "y1": 343098.54108892096, "x2": 389407.6865791793, "y2": 352328.8581166863}
718	148198	387520	348768	Negative control	#aaaaaa	Unknown	2025-07-09 19:56:40.793	rectangle selection	{"x1": 384299.527078353, "y1": 343098.54108892096, "x2": 389407.6865791793, "y2": 352328.8581166863}
719	148200	384928	350048	Negative control	#aaaaaa	Unknown	2025-07-09 19:56:40.793	rectangle selection	{"x1": 384299.527078353, "y1": 343098.54108892096, "x2": 389407.6865791793, "y2": 352328.8581166863}
720	148205	385536	350240	Negative control	#aaaaaa	Unknown	2025-07-09 19:56:40.793	rectangle selection	{"x1": 384299.527078353, "y1": 343098.54108892096, "x2": 389407.6865791793, "y2": 352328.8581166863}
721	148211	386752	345312	Negative control	#aaaaaa	Unknown	2025-07-09 19:56:40.793	rectangle selection	{"x1": 384299.527078353, "y1": 343098.54108892096, "x2": 389407.6865791793, "y2": 352328.8581166863}
722	148215	387680	351136	Negative control	#aaaaaa	Unknown	2025-07-09 19:56:40.793	rectangle selection	{"x1": 384299.527078353, "y1": 343098.54108892096, "x2": 389407.6865791793, "y2": 352328.8581166863}
723	148224	384704	348576	Negative control	#aaaaaa	Unknown	2025-07-09 19:56:40.793	rectangle selection	{"x1": 384299.527078353, "y1": 343098.54108892096, "x2": 389407.6865791793, "y2": 352328.8581166863}
724	148226	386144	345504	Negative control	#aaaaaa	Unknown	2025-07-09 19:56:40.793	rectangle selection	{"x1": 384299.527078353, "y1": 343098.54108892096, "x2": 389407.6865791793, "y2": 352328.8581166863}
725	148231	385024	351104	Negative control	#aaaaaa	Unknown	2025-07-09 19:56:40.793	rectangle selection	{"x1": 384299.527078353, "y1": 343098.54108892096, "x2": 389407.6865791793, "y2": 352328.8581166863}
726	148232	386304	349952	Negative control	#aaaaaa	Unknown	2025-07-09 19:56:40.793	rectangle selection	{"x1": 384299.527078353, "y1": 343098.54108892096, "x2": 389407.6865791793, "y2": 352328.8581166863}
727	148235	386944	351552	Negative control	#aaaaaa	Unknown	2025-07-09 19:56:40.793	rectangle selection	{"x1": 384299.527078353, "y1": 343098.54108892096, "x2": 389407.6865791793, "y2": 352328.8581166863}
728	148242	388576	350368	Negative control	#aaaaaa	Unknown	2025-07-09 19:56:40.793	rectangle selection	{"x1": 384299.527078353, "y1": 343098.54108892096, "x2": 389407.6865791793, "y2": 352328.8581166863}
729	148246	385280	348224	Negative control	#aaaaaa	Unknown	2025-07-09 19:56:40.793	rectangle selection	{"x1": 384299.527078353, "y1": 343098.54108892096, "x2": 389407.6865791793, "y2": 352328.8581166863}
730	148248	385696	346688	Negative control	#aaaaaa	Unknown	2025-07-09 19:56:40.793	rectangle selection	{"x1": 384299.527078353, "y1": 343098.54108892096, "x2": 389407.6865791793, "y2": 352328.8581166863}
731	148250	386944	348448	Negative control	#aaaaaa	Unknown	2025-07-09 19:56:40.793	rectangle selection	{"x1": 384299.527078353, "y1": 343098.54108892096, "x2": 389407.6865791793, "y2": 352328.8581166863}
732	148252	387776	348576	Negative control	#aaaaaa	Unknown	2025-07-09 19:56:40.793	rectangle selection	{"x1": 384299.527078353, "y1": 343098.54108892096, "x2": 389407.6865791793, "y2": 352328.8581166863}
733	148257	385856	349760	Negative control	#aaaaaa	Unknown	2025-07-09 19:56:40.793	rectangle selection	{"x1": 384299.527078353, "y1": 343098.54108892096, "x2": 389407.6865791793, "y2": 352328.8581166863}
734	148259	387392	344992	Negative control	#aaaaaa	Unknown	2025-07-09 19:56:40.793	rectangle selection	{"x1": 384299.527078353, "y1": 343098.54108892096, "x2": 389407.6865791793, "y2": 352328.8581166863}
735	148263	386880	344160	Negative control	#aaaaaa	Unknown	2025-07-09 19:56:40.793	rectangle selection	{"x1": 384299.527078353, "y1": 343098.54108892096, "x2": 389407.6865791793, "y2": 352328.8581166863}
736	148265	384864	346080	Negative control	#aaaaaa	Unknown	2025-07-09 19:56:40.793	rectangle selection	{"x1": 384299.527078353, "y1": 343098.54108892096, "x2": 389407.6865791793, "y2": 352328.8581166863}
737	148267	387328	351744	Negative control	#aaaaaa	Unknown	2025-07-09 19:56:40.793	rectangle selection	{"x1": 384299.527078353, "y1": 343098.54108892096, "x2": 389407.6865791793, "y2": 352328.8581166863}
738	148277	386528	349856	Negative control	#aaaaaa	Unknown	2025-07-09 19:56:40.793	rectangle selection	{"x1": 384299.527078353, "y1": 343098.54108892096, "x2": 389407.6865791793, "y2": 352328.8581166863}
739	148279	384384	349696	Negative control	#aaaaaa	Unknown	2025-07-09 19:56:40.793	rectangle selection	{"x1": 384299.527078353, "y1": 343098.54108892096, "x2": 389407.6865791793, "y2": 352328.8581166863}
740	148281	386208	348576	Negative control	#aaaaaa	Unknown	2025-07-09 19:56:40.793	rectangle selection	{"x1": 384299.527078353, "y1": 343098.54108892096, "x2": 389407.6865791793, "y2": 352328.8581166863}
741	148283	388256	349152	Negative control	#aaaaaa	Unknown	2025-07-09 19:56:40.793	rectangle selection	{"x1": 384299.527078353, "y1": 343098.54108892096, "x2": 389407.6865791793, "y2": 352328.8581166863}
742	148285	388512	348672	Negative control	#aaaaaa	Unknown	2025-07-09 19:56:40.793	rectangle selection	{"x1": 384299.527078353, "y1": 343098.54108892096, "x2": 389407.6865791793, "y2": 352328.8581166863}
743	148299	388960	346912	Negative control	#aaaaaa	Unknown	2025-07-09 19:56:40.793	rectangle selection	{"x1": 384299.527078353, "y1": 343098.54108892096, "x2": 389407.6865791793, "y2": 352328.8581166863}
744	148302	388960	349344	Negative control	#aaaaaa	Unknown	2025-07-09 19:56:40.793	rectangle selection	{"x1": 384299.527078353, "y1": 343098.54108892096, "x2": 389407.6865791793, "y2": 352328.8581166863}
745	148304	386976	350880	Negative control	#aaaaaa	Unknown	2025-07-09 19:56:40.793	rectangle selection	{"x1": 384299.527078353, "y1": 343098.54108892096, "x2": 389407.6865791793, "y2": 352328.8581166863}
746	148306	386240	344416	Negative control	#aaaaaa	Unknown	2025-07-09 19:56:40.793	rectangle selection	{"x1": 384299.527078353, "y1": 343098.54108892096, "x2": 389407.6865791793, "y2": 352328.8581166863}
747	148311	388576	348928	Negative control	#aaaaaa	Unknown	2025-07-09 19:56:40.793	rectangle selection	{"x1": 384299.527078353, "y1": 343098.54108892096, "x2": 389407.6865791793, "y2": 352328.8581166863}
748	148315	386528	348416	Negative control	#aaaaaa	Unknown	2025-07-09 19:56:40.793	rectangle selection	{"x1": 384299.527078353, "y1": 343098.54108892096, "x2": 389407.6865791793, "y2": 352328.8581166863}
749	148320	385792	351488	Negative control	#aaaaaa	Unknown	2025-07-09 19:56:40.793	rectangle selection	{"x1": 384299.527078353, "y1": 343098.54108892096, "x2": 389407.6865791793, "y2": 352328.8581166863}
750	148322	385120	345440	Negative control	#aaaaaa	Unknown	2025-07-09 19:56:40.793	rectangle selection	{"x1": 384299.527078353, "y1": 343098.54108892096, "x2": 389407.6865791793, "y2": 352328.8581166863}
751	148324	387776	350208	Negative control	#aaaaaa	Unknown	2025-07-09 19:56:40.793	rectangle selection	{"x1": 384299.527078353, "y1": 343098.54108892096, "x2": 389407.6865791793, "y2": 352328.8581166863}
752	148325	388288	352096	Negative control	#aaaaaa	Unknown	2025-07-09 19:56:40.793	rectangle selection	{"x1": 384299.527078353, "y1": 343098.54108892096, "x2": 389407.6865791793, "y2": 352328.8581166863}
753	148327	386592	350176	Negative control	#aaaaaa	Unknown	2025-07-09 19:56:40.793	rectangle selection	{"x1": 384299.527078353, "y1": 343098.54108892096, "x2": 389407.6865791793, "y2": 352328.8581166863}
754	148328	386688	348000	Negative control	#aaaaaa	Unknown	2025-07-09 19:56:40.793	rectangle selection	{"x1": 384299.527078353, "y1": 343098.54108892096, "x2": 389407.6865791793, "y2": 352328.8581166863}
755	148329	385632	348288	Negative control	#aaaaaa	Unknown	2025-07-09 19:56:40.793	rectangle selection	{"x1": 384299.527078353, "y1": 343098.54108892096, "x2": 389407.6865791793, "y2": 352328.8581166863}
756	148330	387008	349312	Negative control	#aaaaaa	Unknown	2025-07-09 19:56:40.793	rectangle selection	{"x1": 384299.527078353, "y1": 343098.54108892096, "x2": 389407.6865791793, "y2": 352328.8581166863}
757	148350	385568	351456	Negative control	#aaaaaa	Unknown	2025-07-09 19:56:40.793	rectangle selection	{"x1": 384299.527078353, "y1": 343098.54108892096, "x2": 389407.6865791793, "y2": 352328.8581166863}
758	148352	385600	345568	Negative control	#aaaaaa	Unknown	2025-07-09 19:56:40.793	rectangle selection	{"x1": 384299.527078353, "y1": 343098.54108892096, "x2": 389407.6865791793, "y2": 352328.8581166863}
759	148357	386432	347968	Negative control	#aaaaaa	Unknown	2025-07-09 19:56:40.793	rectangle selection	{"x1": 384299.527078353, "y1": 343098.54108892096, "x2": 389407.6865791793, "y2": 352328.8581166863}
760	148364	389248	345568	Negative control	#aaaaaa	Unknown	2025-07-09 19:56:40.793	rectangle selection	{"x1": 384299.527078353, "y1": 343098.54108892096, "x2": 389407.6865791793, "y2": 352328.8581166863}
761	148365	385472	346848	Negative control	#aaaaaa	Unknown	2025-07-09 19:56:40.793	rectangle selection	{"x1": 384299.527078353, "y1": 343098.54108892096, "x2": 389407.6865791793, "y2": 352328.8581166863}
762	148366	388672	349760	Negative control	#aaaaaa	Unknown	2025-07-09 19:56:40.793	rectangle selection	{"x1": 384299.527078353, "y1": 343098.54108892096, "x2": 389407.6865791793, "y2": 352328.8581166863}
763	148368	388032	350976	Negative control	#aaaaaa	Unknown	2025-07-09 19:56:40.793	rectangle selection	{"x1": 384299.527078353, "y1": 343098.54108892096, "x2": 389407.6865791793, "y2": 352328.8581166863}
764	148370	387104	348000	Negative control	#aaaaaa	Unknown	2025-07-09 19:56:40.793	rectangle selection	{"x1": 384299.527078353, "y1": 343098.54108892096, "x2": 389407.6865791793, "y2": 352328.8581166863}
765	148371	388896	348608	Negative control	#aaaaaa	Unknown	2025-07-09 19:56:40.793	rectangle selection	{"x1": 384299.527078353, "y1": 343098.54108892096, "x2": 389407.6865791793, "y2": 352328.8581166863}
766	148378	385824	349088	Negative control	#aaaaaa	Unknown	2025-07-09 19:56:40.793	rectangle selection	{"x1": 384299.527078353, "y1": 343098.54108892096, "x2": 389407.6865791793, "y2": 352328.8581166863}
767	148381	386752	346208	Negative control	#aaaaaa	Unknown	2025-07-09 19:56:40.793	rectangle selection	{"x1": 384299.527078353, "y1": 343098.54108892096, "x2": 389407.6865791793, "y2": 352328.8581166863}
768	148382	389280	347488	Negative control	#aaaaaa	Unknown	2025-07-09 19:56:40.793	rectangle selection	{"x1": 384299.527078353, "y1": 343098.54108892096, "x2": 389407.6865791793, "y2": 352328.8581166863}
769	148383	385792	349536	Negative control	#aaaaaa	Unknown	2025-07-09 19:56:40.793	rectangle selection	{"x1": 384299.527078353, "y1": 343098.54108892096, "x2": 389407.6865791793, "y2": 352328.8581166863}
770	148391	385024	345024	Negative control	#aaaaaa	Unknown	2025-07-09 19:56:40.793	rectangle selection	{"x1": 384299.527078353, "y1": 343098.54108892096, "x2": 389407.6865791793, "y2": 352328.8581166863}
771	148403	385760	346432	Negative control	#aaaaaa	Unknown	2025-07-09 19:56:40.793	rectangle selection	{"x1": 384299.527078353, "y1": 343098.54108892096, "x2": 389407.6865791793, "y2": 352328.8581166863}
772	148407	384352	344896	Negative control	#aaaaaa	Unknown	2025-07-09 19:56:40.793	rectangle selection	{"x1": 384299.527078353, "y1": 343098.54108892096, "x2": 389407.6865791793, "y2": 352328.8581166863}
773	148411	387776	351584	Negative control	#aaaaaa	Unknown	2025-07-09 19:56:40.793	rectangle selection	{"x1": 384299.527078353, "y1": 343098.54108892096, "x2": 389407.6865791793, "y2": 352328.8581166863}
774	148412	386496	352064	Negative control	#aaaaaa	Unknown	2025-07-09 19:56:40.793	rectangle selection	{"x1": 384299.527078353, "y1": 343098.54108892096, "x2": 389407.6865791793, "y2": 352328.8581166863}
775	148414	387040	350496	Negative control	#aaaaaa	Unknown	2025-07-09 19:56:40.793	rectangle selection	{"x1": 384299.527078353, "y1": 343098.54108892096, "x2": 389407.6865791793, "y2": 352328.8581166863}
776	148415	385696	350016	Negative control	#aaaaaa	Unknown	2025-07-09 19:56:40.793	rectangle selection	{"x1": 384299.527078353, "y1": 343098.54108892096, "x2": 389407.6865791793, "y2": 352328.8581166863}
777	148419	386752	349344	Negative control	#aaaaaa	Unknown	2025-07-09 19:56:40.793	rectangle selection	{"x1": 384299.527078353, "y1": 343098.54108892096, "x2": 389407.6865791793, "y2": 352328.8581166863}
778	148429	384384	345600	Negative control	#aaaaaa	Unknown	2025-07-09 19:56:40.793	rectangle selection	{"x1": 384299.527078353, "y1": 343098.54108892096, "x2": 389407.6865791793, "y2": 352328.8581166863}
779	148431	385376	351360	Negative control	#aaaaaa	Unknown	2025-07-09 19:56:40.793	rectangle selection	{"x1": 384299.527078353, "y1": 343098.54108892096, "x2": 389407.6865791793, "y2": 352328.8581166863}
780	148432	385216	351776	Negative control	#aaaaaa	Unknown	2025-07-09 19:56:40.793	rectangle selection	{"x1": 384299.527078353, "y1": 343098.54108892096, "x2": 389407.6865791793, "y2": 352328.8581166863}
781	148439	384672	344768	Negative control	#aaaaaa	Unknown	2025-07-09 19:56:40.793	rectangle selection	{"x1": 384299.527078353, "y1": 343098.54108892096, "x2": 389407.6865791793, "y2": 352328.8581166863}
782	148442	388768	350592	Negative control	#aaaaaa	Unknown	2025-07-09 19:56:40.793	rectangle selection	{"x1": 384299.527078353, "y1": 343098.54108892096, "x2": 389407.6865791793, "y2": 352328.8581166863}
783	148455	386944	349120	Negative control	#aaaaaa	Unknown	2025-07-09 19:56:40.793	rectangle selection	{"x1": 384299.527078353, "y1": 343098.54108892096, "x2": 389407.6865791793, "y2": 352328.8581166863}
784	148479	385952	348384	Negative control	#aaaaaa	Unknown	2025-07-09 19:56:40.793	rectangle selection	{"x1": 384299.527078353, "y1": 343098.54108892096, "x2": 389407.6865791793, "y2": 352328.8581166863}
785	148480	388480	350016	Negative control	#aaaaaa	Unknown	2025-07-09 19:56:40.793	rectangle selection	{"x1": 384299.527078353, "y1": 343098.54108892096, "x2": 389407.6865791793, "y2": 352328.8581166863}
786	148481	385472	346656	Negative control	#aaaaaa	Unknown	2025-07-09 19:56:40.793	rectangle selection	{"x1": 384299.527078353, "y1": 343098.54108892096, "x2": 389407.6865791793, "y2": 352328.8581166863}
787	148485	388960	352192	Negative control	#aaaaaa	Unknown	2025-07-09 19:56:40.793	rectangle selection	{"x1": 384299.527078353, "y1": 343098.54108892096, "x2": 389407.6865791793, "y2": 352328.8581166863}
788	148491	388256	347840	Negative control	#aaaaaa	Unknown	2025-07-09 19:56:40.793	rectangle selection	{"x1": 384299.527078353, "y1": 343098.54108892096, "x2": 389407.6865791793, "y2": 352328.8581166863}
789	148493	386816	350368	Negative control	#aaaaaa	Unknown	2025-07-09 19:56:40.793	rectangle selection	{"x1": 384299.527078353, "y1": 343098.54108892096, "x2": 389407.6865791793, "y2": 352328.8581166863}
790	148494	384896	347040	Negative control	#aaaaaa	Unknown	2025-07-09 19:56:40.793	rectangle selection	{"x1": 384299.527078353, "y1": 343098.54108892096, "x2": 389407.6865791793, "y2": 352328.8581166863}
791	148503	385952	351040	Negative control	#aaaaaa	Unknown	2025-07-09 19:56:40.793	rectangle selection	{"x1": 384299.527078353, "y1": 343098.54108892096, "x2": 389407.6865791793, "y2": 352328.8581166863}
792	148511	386080	352160	Negative control	#aaaaaa	Unknown	2025-07-09 19:56:40.793	rectangle selection	{"x1": 384299.527078353, "y1": 343098.54108892096, "x2": 389407.6865791793, "y2": 352328.8581166863}
793	148512	384512	351200	Negative control	#aaaaaa	Unknown	2025-07-09 19:56:40.793	rectangle selection	{"x1": 384299.527078353, "y1": 343098.54108892096, "x2": 389407.6865791793, "y2": 352328.8581166863}
794	148513	387168	345344	Negative control	#aaaaaa	Unknown	2025-07-09 19:56:40.793	rectangle selection	{"x1": 384299.527078353, "y1": 343098.54108892096, "x2": 389407.6865791793, "y2": 352328.8581166863}
795	148521	388320	347168	Negative control	#aaaaaa	Unknown	2025-07-09 19:56:40.793	rectangle selection	{"x1": 384299.527078353, "y1": 343098.54108892096, "x2": 389407.6865791793, "y2": 352328.8581166863}
796	148522	385536	349760	Negative control	#aaaaaa	Unknown	2025-07-09 19:56:40.793	rectangle selection	{"x1": 384299.527078353, "y1": 343098.54108892096, "x2": 389407.6865791793, "y2": 352328.8581166863}
797	148524	389280	346464	Negative control	#aaaaaa	Unknown	2025-07-09 19:56:40.793	rectangle selection	{"x1": 384299.527078353, "y1": 343098.54108892096, "x2": 389407.6865791793, "y2": 352328.8581166863}
798	148529	386336	347584	Negative control	#aaaaaa	Unknown	2025-07-09 19:56:40.793	rectangle selection	{"x1": 384299.527078353, "y1": 343098.54108892096, "x2": 389407.6865791793, "y2": 352328.8581166863}
799	148535	387360	351104	Negative control	#aaaaaa	Unknown	2025-07-09 19:56:40.793	rectangle selection	{"x1": 384299.527078353, "y1": 343098.54108892096, "x2": 389407.6865791793, "y2": 352328.8581166863}
800	148537	384864	346816	Negative control	#aaaaaa	Unknown	2025-07-09 19:56:40.793	rectangle selection	{"x1": 384299.527078353, "y1": 343098.54108892096, "x2": 389407.6865791793, "y2": 352328.8581166863}
801	148539	385920	350848	Negative control	#aaaaaa	Unknown	2025-07-09 19:56:40.793	rectangle selection	{"x1": 384299.527078353, "y1": 343098.54108892096, "x2": 389407.6865791793, "y2": 352328.8581166863}
802	148545	387200	352128	Negative control	#aaaaaa	Unknown	2025-07-09 19:56:40.793	rectangle selection	{"x1": 384299.527078353, "y1": 343098.54108892096, "x2": 389407.6865791793, "y2": 352328.8581166863}
803	148565	386080	347776	Negative control	#aaaaaa	Unknown	2025-07-09 19:56:40.793	rectangle selection	{"x1": 384299.527078353, "y1": 343098.54108892096, "x2": 389407.6865791793, "y2": 352328.8581166863}
804	148573	384384	349152	Negative control	#aaaaaa	Unknown	2025-07-09 19:56:40.793	rectangle selection	{"x1": 384299.527078353, "y1": 343098.54108892096, "x2": 389407.6865791793, "y2": 352328.8581166863}
805	148579	388896	351744	Negative control	#aaaaaa	Unknown	2025-07-09 19:56:40.793	rectangle selection	{"x1": 384299.527078353, "y1": 343098.54108892096, "x2": 389407.6865791793, "y2": 352328.8581166863}
806	148584	387904	348256	Negative control	#aaaaaa	Unknown	2025-07-09 19:56:40.793	rectangle selection	{"x1": 384299.527078353, "y1": 343098.54108892096, "x2": 389407.6865791793, "y2": 352328.8581166863}
807	148589	385856	352224	Negative control	#aaaaaa	Unknown	2025-07-09 19:56:40.793	rectangle selection	{"x1": 384299.527078353, "y1": 343098.54108892096, "x2": 389407.6865791793, "y2": 352328.8581166863}
808	148594	384416	347840	Negative control	#aaaaaa	Unknown	2025-07-09 19:56:40.793	rectangle selection	{"x1": 384299.527078353, "y1": 343098.54108892096, "x2": 389407.6865791793, "y2": 352328.8581166863}
809	148605	388992	350816	Negative control	#aaaaaa	Unknown	2025-07-09 19:56:40.793	rectangle selection	{"x1": 384299.527078353, "y1": 343098.54108892096, "x2": 389407.6865791793, "y2": 352328.8581166863}
810	148609	389216	351680	Negative control	#aaaaaa	Unknown	2025-07-09 19:56:40.793	rectangle selection	{"x1": 384299.527078353, "y1": 343098.54108892096, "x2": 389407.6865791793, "y2": 352328.8581166863}
811	148613	388288	344736	Negative control	#aaaaaa	Unknown	2025-07-09 19:56:40.793	rectangle selection	{"x1": 384299.527078353, "y1": 343098.54108892096, "x2": 389407.6865791793, "y2": 352328.8581166863}
812	148623	385184	348608	Negative control	#aaaaaa	Unknown	2025-07-09 19:56:40.793	rectangle selection	{"x1": 384299.527078353, "y1": 343098.54108892096, "x2": 389407.6865791793, "y2": 352328.8581166863}
813	148628	386560	348864	Negative control	#aaaaaa	Unknown	2025-07-09 19:56:40.793	rectangle selection	{"x1": 384299.527078353, "y1": 343098.54108892096, "x2": 389407.6865791793, "y2": 352328.8581166863}
814	148636	387648	349792	Negative control	#aaaaaa	Unknown	2025-07-09 19:56:40.793	rectangle selection	{"x1": 384299.527078353, "y1": 343098.54108892096, "x2": 389407.6865791793, "y2": 352328.8581166863}
815	148638	385248	348384	Negative control	#aaaaaa	Unknown	2025-07-09 19:56:40.793	rectangle selection	{"x1": 384299.527078353, "y1": 343098.54108892096, "x2": 389407.6865791793, "y2": 352328.8581166863}
816	148639	388864	349536	Negative control	#aaaaaa	Unknown	2025-07-09 19:56:40.793	rectangle selection	{"x1": 384299.527078353, "y1": 343098.54108892096, "x2": 389407.6865791793, "y2": 352328.8581166863}
817	148640	388800	350272	Negative control	#aaaaaa	Unknown	2025-07-09 19:56:40.793	rectangle selection	{"x1": 384299.527078353, "y1": 343098.54108892096, "x2": 389407.6865791793, "y2": 352328.8581166863}
818	148647	388192	350144	Negative control	#aaaaaa	Unknown	2025-07-09 19:56:40.793	rectangle selection	{"x1": 384299.527078353, "y1": 343098.54108892096, "x2": 389407.6865791793, "y2": 352328.8581166863}
819	148659	384800	345152	Negative control	#aaaaaa	Unknown	2025-07-09 19:56:40.793	rectangle selection	{"x1": 384299.527078353, "y1": 343098.54108892096, "x2": 389407.6865791793, "y2": 352328.8581166863}
820	148661	388064	351808	Negative control	#aaaaaa	Unknown	2025-07-09 19:56:40.793	rectangle selection	{"x1": 384299.527078353, "y1": 343098.54108892096, "x2": 389407.6865791793, "y2": 352328.8581166863}
821	148662	387552	349184	Negative control	#aaaaaa	Unknown	2025-07-09 19:56:40.793	rectangle selection	{"x1": 384299.527078353, "y1": 343098.54108892096, "x2": 389407.6865791793, "y2": 352328.8581166863}
822	148663	387360	348224	Negative control	#aaaaaa	Unknown	2025-07-09 19:56:40.793	rectangle selection	{"x1": 384299.527078353, "y1": 343098.54108892096, "x2": 389407.6865791793, "y2": 352328.8581166863}
823	148664	389280	344768	Negative control	#aaaaaa	Unknown	2025-07-09 19:56:40.793	rectangle selection	{"x1": 384299.527078353, "y1": 343098.54108892096, "x2": 389407.6865791793, "y2": 352328.8581166863}
824	148672	389024	348160	Negative control	#aaaaaa	Unknown	2025-07-09 19:56:40.793	rectangle selection	{"x1": 384299.527078353, "y1": 343098.54108892096, "x2": 389407.6865791793, "y2": 352328.8581166863}
825	148676	384896	349568	Negative control	#aaaaaa	Unknown	2025-07-09 19:56:40.793	rectangle selection	{"x1": 384299.527078353, "y1": 343098.54108892096, "x2": 389407.6865791793, "y2": 352328.8581166863}
826	148680	388576	348448	Negative control	#aaaaaa	Unknown	2025-07-09 19:56:40.793	rectangle selection	{"x1": 384299.527078353, "y1": 343098.54108892096, "x2": 389407.6865791793, "y2": 352328.8581166863}
827	148685	385248	346496	Negative control	#aaaaaa	Unknown	2025-07-09 19:56:40.793	rectangle selection	{"x1": 384299.527078353, "y1": 343098.54108892096, "x2": 389407.6865791793, "y2": 352328.8581166863}
828	148687	385664	345312	Negative control	#aaaaaa	Unknown	2025-07-09 19:56:40.793	rectangle selection	{"x1": 384299.527078353, "y1": 343098.54108892096, "x2": 389407.6865791793, "y2": 352328.8581166863}
829	148696	388864	347904	Negative control	#aaaaaa	Unknown	2025-07-09 19:56:40.793	rectangle selection	{"x1": 384299.527078353, "y1": 343098.54108892096, "x2": 389407.6865791793, "y2": 352328.8581166863}
830	148700	388928	351520	Negative control	#aaaaaa	Unknown	2025-07-09 19:56:40.793	rectangle selection	{"x1": 384299.527078353, "y1": 343098.54108892096, "x2": 389407.6865791793, "y2": 352328.8581166863}
831	148705	386144	346400	Negative control	#aaaaaa	Unknown	2025-07-09 19:56:40.793	rectangle selection	{"x1": 384299.527078353, "y1": 343098.54108892096, "x2": 389407.6865791793, "y2": 352328.8581166863}
832	148716	388992	348416	Negative control	#aaaaaa	Unknown	2025-07-09 19:56:40.793	rectangle selection	{"x1": 384299.527078353, "y1": 343098.54108892096, "x2": 389407.6865791793, "y2": 352328.8581166863}
833	148728	388704	345440	Negative control	#aaaaaa	Unknown	2025-07-09 19:56:40.793	rectangle selection	{"x1": 384299.527078353, "y1": 343098.54108892096, "x2": 389407.6865791793, "y2": 352328.8581166863}
834	148729	388320	348192	Negative control	#aaaaaa	Unknown	2025-07-09 19:56:40.793	rectangle selection	{"x1": 384299.527078353, "y1": 343098.54108892096, "x2": 389407.6865791793, "y2": 352328.8581166863}
835	148732	387712	352224	Negative control	#aaaaaa	Unknown	2025-07-09 19:56:40.793	rectangle selection	{"x1": 384299.527078353, "y1": 343098.54108892096, "x2": 389407.6865791793, "y2": 352328.8581166863}
836	148739	385120	348224	Negative control	#aaaaaa	Unknown	2025-07-09 19:56:40.793	rectangle selection	{"x1": 384299.527078353, "y1": 343098.54108892096, "x2": 389407.6865791793, "y2": 352328.8581166863}
837	148752	387232	351232	Negative control	#aaaaaa	Unknown	2025-07-09 19:56:40.793	rectangle selection	{"x1": 384299.527078353, "y1": 343098.54108892096, "x2": 389407.6865791793, "y2": 352328.8581166863}
838	148755	388224	346592	Negative control	#aaaaaa	Unknown	2025-07-09 19:56:40.793	rectangle selection	{"x1": 384299.527078353, "y1": 343098.54108892096, "x2": 389407.6865791793, "y2": 352328.8581166863}
839	148758	388928	350560	Negative control	#aaaaaa	Unknown	2025-07-09 19:56:40.793	rectangle selection	{"x1": 384299.527078353, "y1": 343098.54108892096, "x2": 389407.6865791793, "y2": 352328.8581166863}
840	148766	387264	350496	Negative control	#aaaaaa	Unknown	2025-07-09 19:56:40.793	rectangle selection	{"x1": 384299.527078353, "y1": 343098.54108892096, "x2": 389407.6865791793, "y2": 352328.8581166863}
841	148768	388480	347520	Negative control	#aaaaaa	Unknown	2025-07-09 19:56:40.793	rectangle selection	{"x1": 384299.527078353, "y1": 343098.54108892096, "x2": 389407.6865791793, "y2": 352328.8581166863}
842	148782	387968	345472	Negative control	#aaaaaa	Unknown	2025-07-09 19:56:40.793	rectangle selection	{"x1": 384299.527078353, "y1": 343098.54108892096, "x2": 389407.6865791793, "y2": 352328.8581166863}
843	148790	389152	351328	Negative control	#aaaaaa	Unknown	2025-07-09 19:56:40.793	rectangle selection	{"x1": 384299.527078353, "y1": 343098.54108892096, "x2": 389407.6865791793, "y2": 352328.8581166863}
844	95602	54176	233568	Normal_tubular_cells	#7aabff	Unknown	2025-07-09 19:58:33.134	rectangle selection	{"x1": 54008.40848827422, "y1": 233349.06980029895, "x2": 54669.24075038453, "y2": 234007.44247872982}
845	83633	57216	233216	Normal_tubular_cells	#7aabff	Unknown	2025-07-09 19:58:38.139	rectangle selection	{"x1": 56600.59266432227, "y1": 232889.19999293878, "x2": 57278.714352885196, "y2": 234197.8431917976}
846	95579	57024	233952	Normal_tubular_cells	#7aabff	Unknown	2025-07-09 19:58:38.139	rectangle selection	{"x1": 56600.59266432227, "y1": 232889.19999293878, "x2": 57278.714352885196, "y2": 234197.8431917976}
847	95672	57088	233472	Normal_tubular_cells	#7aabff	Unknown	2025-07-09 19:58:38.139	rectangle selection	{"x1": 56600.59266432227, "y1": 232889.19999293878, "x2": 57278.714352885196, "y2": 234197.8431917976}
848	95585	55968	235136	Normal_tubular_cells	#7aabff	Unknown	2025-07-09 19:58:59.047	rectangle selection	{"x1": 54126.613186280614, "y1": 234912.9309762487, "x2": 56229.77425429738, "y2": 235573.98026044836}
849	95597	54368	235296	Normal_tubular_cells	#7aabff	Unknown	2025-07-09 19:58:59.047	rectangle selection	{"x1": 54126.613186280614, "y1": 234912.9309762487, "x2": 56229.77425429738, "y2": 235573.98026044836}
850	95608	55424	235360	Normal_tubular_cells	#7aabff	Unknown	2025-07-09 19:58:59.047	rectangle selection	{"x1": 54126.613186280614, "y1": 234912.9309762487, "x2": 56229.77425429738, "y2": 235573.98026044836}
851	95633	54880	235360	Normal_tubular_cells	#7aabff	Unknown	2025-07-09 19:58:59.047	rectangle selection	{"x1": 54126.613186280614, "y1": 234912.9309762487, "x2": 56229.77425429738, "y2": 235573.98026044836}
852	82229	31552	215744	Normal_tubular_cells	#7aabff	Unknown	2025-07-09 19:59:56.621	rectangle selection	{"x1": 30812.988114852335, "y1": 214929.11138344032, "x2": 33049.40790741168, "y2": 215948.8377291803}
853	82305	30944	215232	Normal_tubular_cells	#7aabff	Unknown	2025-07-09 19:59:56.621	rectangle selection	{"x1": 30812.988114852335, "y1": 214929.11138344032, "x2": 33049.40790741168, "y2": 215948.8377291803}
854	82327	31936	215584	Normal_tubular_cells	#7aabff	Unknown	2025-07-09 19:59:56.621	rectangle selection	{"x1": 30812.988114852335, "y1": 214929.11138344032, "x2": 33049.40790741168, "y2": 215948.8377291803}
855	82971	32768	215552	Normal_tubular_cells	#7aabff	Unknown	2025-07-09 19:59:56.621	rectangle selection	{"x1": 30812.988114852335, "y1": 214929.11138344032, "x2": 33049.40790741168, "y2": 215948.8377291803}
856	83024	32384	215520	Normal_tubular_cells	#7aabff	Unknown	2025-07-09 19:59:56.621	rectangle selection	{"x1": 30812.988114852335, "y1": 214929.11138344032, "x2": 33049.40790741168, "y2": 215948.8377291803}
857	83597	31392	215456	Normal_tubular_cells	#7aabff	Unknown	2025-07-09 19:59:56.621	rectangle selection	{"x1": 30812.988114852335, "y1": 214929.11138344032, "x2": 33049.40790741168, "y2": 215948.8377291803}
858	82303	10208	214720	Normal_tubular_cells	#7aabff	Unknown	2025-07-09 20:00:27.149	rectangle selection	{"x1": 9883.934831255416, "y1": 214225.18379645626, "x2": 11346.139457243215, "y2": 215909.6747922484}
859	82385	10784	214688	Normal_tubular_cells	#7aabff	Unknown	2025-07-09 20:00:27.149	rectangle selection	{"x1": 9883.934831255416, "y1": 214225.18379645626, "x2": 11346.139457243215, "y2": 215909.6747922484}
860	82607	11072	214912	Normal_tubular_cells	#7aabff	Unknown	2025-07-09 20:00:27.149	rectangle selection	{"x1": 9883.934831255416, "y1": 214225.18379645626, "x2": 11346.139457243215, "y2": 215909.6747922484}
861	82653	10816	215424	Normal_tubular_cells	#7aabff	Unknown	2025-07-09 20:00:27.149	rectangle selection	{"x1": 9883.934831255416, "y1": 214225.18379645626, "x2": 11346.139457243215, "y2": 215909.6747922484}
862	82276	7968	217472	Normal_tubular_cells	#7aabff	Unknown	2025-07-09 20:00:33.688	rectangle selection	{"x1": 7262.3398684015665, "y1": 217100.57605406476, "x2": 9094.696083081915, "y2": 219743.99253600565}
863	82304	8576	217216	Normal_tubular_cells	#7aabff	Unknown	2025-07-09 20:00:33.688	rectangle selection	{"x1": 7262.3398684015665, "y1": 217100.57605406476, "x2": 9094.696083081915, "y2": 219743.99253600565}
864	82413	7744	218432	Normal_tubular_cells	#7aabff	Unknown	2025-07-09 20:00:33.689	rectangle selection	{"x1": 7262.3398684015665, "y1": 217100.57605406476, "x2": 9094.696083081915, "y2": 219743.99253600565}
865	82563	8064	219456	Normal_tubular_cells	#7aabff	Unknown	2025-07-09 20:00:33.689	rectangle selection	{"x1": 7262.3398684015665, "y1": 217100.57605406476, "x2": 9094.696083081915, "y2": 219743.99253600565}
866	22982	5664	78144	Normal_glomerular_cells	#9911ee	Unknown	2025-07-09 20:01:45.832	rectangle selection	{"x1": 4792.351717428769, "y1": 72798.53282859098, "x2": 10612.759681467875, "y2": 80521.64264773195}
867	23047	5376	78336	Normal_glomerular_cells	#9911ee	Unknown	2025-07-09 20:01:45.832	rectangle selection	{"x1": 4792.351717428769, "y1": 72798.53282859098, "x2": 10612.759681467875, "y2": 80521.64264773195}
868	23086	10304	76512	Normal_glomerular_cells	#9911ee	Unknown	2025-07-09 20:01:45.832	rectangle selection	{"x1": 4792.351717428769, "y1": 72798.53282859098, "x2": 10612.759681467875, "y2": 80521.64264773195}
869	23087	8224	73472	Normal_glomerular_cells	#9911ee	Unknown	2025-07-09 20:01:45.832	rectangle selection	{"x1": 4792.351717428769, "y1": 72798.53282859098, "x2": 10612.759681467875, "y2": 80521.64264773195}
870	23091	8288	73888	Normal_glomerular_cells	#9911ee	Unknown	2025-07-09 20:01:45.832	rectangle selection	{"x1": 4792.351717428769, "y1": 72798.53282859098, "x2": 10612.759681467875, "y2": 80521.64264773195}
871	23100	5696	76480	Normal_glomerular_cells	#9911ee	Unknown	2025-07-09 20:01:45.832	rectangle selection	{"x1": 4792.351717428769, "y1": 72798.53282859098, "x2": 10612.759681467875, "y2": 80521.64264773195}
872	23101	5504	75136	Normal_glomerular_cells	#9911ee	Unknown	2025-07-09 20:01:45.832	rectangle selection	{"x1": 4792.351717428769, "y1": 72798.53282859098, "x2": 10612.759681467875, "y2": 80521.64264773195}
873	23106	7712	76608	Normal_glomerular_cells	#9911ee	Unknown	2025-07-09 20:01:45.832	rectangle selection	{"x1": 4792.351717428769, "y1": 72798.53282859098, "x2": 10612.759681467875, "y2": 80521.64264773195}
874	23108	6496	75680	Normal_glomerular_cells	#9911ee	Unknown	2025-07-09 20:01:45.832	rectangle selection	{"x1": 4792.351717428769, "y1": 72798.53282859098, "x2": 10612.759681467875, "y2": 80521.64264773195}
875	23109	8704	78080	Normal_glomerular_cells	#9911ee	Unknown	2025-07-09 20:01:45.832	rectangle selection	{"x1": 4792.351717428769, "y1": 72798.53282859098, "x2": 10612.759681467875, "y2": 80521.64264773195}
876	23120	6176	73376	Normal_glomerular_cells	#9911ee	Unknown	2025-07-09 20:01:45.832	rectangle selection	{"x1": 4792.351717428769, "y1": 72798.53282859098, "x2": 10612.759681467875, "y2": 80521.64264773195}
877	23129	6944	73632	Normal_glomerular_cells	#9911ee	Unknown	2025-07-09 20:01:45.832	rectangle selection	{"x1": 4792.351717428769, "y1": 72798.53282859098, "x2": 10612.759681467875, "y2": 80521.64264773195}
878	23160	5216	77376	Normal_glomerular_cells	#9911ee	Unknown	2025-07-09 20:01:45.832	rectangle selection	{"x1": 4792.351717428769, "y1": 72798.53282859098, "x2": 10612.759681467875, "y2": 80521.64264773195}
879	23162	8704	74208	Normal_glomerular_cells	#9911ee	Unknown	2025-07-09 20:01:45.832	rectangle selection	{"x1": 4792.351717428769, "y1": 72798.53282859098, "x2": 10612.759681467875, "y2": 80521.64264773195}
880	23190	10272	78432	Normal_glomerular_cells	#9911ee	Unknown	2025-07-09 20:01:45.832	rectangle selection	{"x1": 4792.351717428769, "y1": 72798.53282859098, "x2": 10612.759681467875, "y2": 80521.64264773195}
881	23201	7456	78240	Normal_glomerular_cells	#9911ee	Unknown	2025-07-09 20:01:45.832	rectangle selection	{"x1": 4792.351717428769, "y1": 72798.53282859098, "x2": 10612.759681467875, "y2": 80521.64264773195}
882	23220	8320	80416	Normal_glomerular_cells	#9911ee	Unknown	2025-07-09 20:01:45.832	rectangle selection	{"x1": 4792.351717428769, "y1": 72798.53282859098, "x2": 10612.759681467875, "y2": 80521.64264773195}
883	23245	10016	75328	Normal_glomerular_cells	#9911ee	Unknown	2025-07-09 20:01:45.832	rectangle selection	{"x1": 4792.351717428769, "y1": 72798.53282859098, "x2": 10612.759681467875, "y2": 80521.64264773195}
884	23247	6944	80224	Normal_glomerular_cells	#9911ee	Unknown	2025-07-09 20:01:45.832	rectangle selection	{"x1": 4792.351717428769, "y1": 72798.53282859098, "x2": 10612.759681467875, "y2": 80521.64264773195}
885	23249	6848	78880	Normal_glomerular_cells	#9911ee	Unknown	2025-07-09 20:01:45.832	rectangle selection	{"x1": 4792.351717428769, "y1": 72798.53282859098, "x2": 10612.759681467875, "y2": 80521.64264773195}
886	23258	4800	76256	Normal_glomerular_cells	#9911ee	Unknown	2025-07-09 20:01:45.832	rectangle selection	{"x1": 4792.351717428769, "y1": 72798.53282859098, "x2": 10612.759681467875, "y2": 80521.64264773195}
887	23271	7424	74080	Normal_glomerular_cells	#9911ee	Unknown	2025-07-09 20:01:45.832	rectangle selection	{"x1": 4792.351717428769, "y1": 72798.53282859098, "x2": 10612.759681467875, "y2": 80521.64264773195}
888	23278	4896	76608	Normal_glomerular_cells	#9911ee	Unknown	2025-07-09 20:01:45.832	rectangle selection	{"x1": 4792.351717428769, "y1": 72798.53282859098, "x2": 10612.759681467875, "y2": 80521.64264773195}
889	23285	5696	77408	Normal_glomerular_cells	#9911ee	Unknown	2025-07-09 20:01:45.832	rectangle selection	{"x1": 4792.351717428769, "y1": 72798.53282859098, "x2": 10612.759681467875, "y2": 80521.64264773195}
890	23313	7840	77792	Normal_glomerular_cells	#9911ee	Unknown	2025-07-09 20:01:45.832	rectangle selection	{"x1": 4792.351717428769, "y1": 72798.53282859098, "x2": 10612.759681467875, "y2": 80521.64264773195}
891	23336	7680	79776	Normal_glomerular_cells	#9911ee	Unknown	2025-07-09 20:01:45.832	rectangle selection	{"x1": 4792.351717428769, "y1": 72798.53282859098, "x2": 10612.759681467875, "y2": 80521.64264773195}
892	23341	7232	79584	Normal_glomerular_cells	#9911ee	Unknown	2025-07-09 20:01:45.832	rectangle selection	{"x1": 4792.351717428769, "y1": 72798.53282859098, "x2": 10612.759681467875, "y2": 80521.64264773195}
893	23342	9824	73696	Normal_glomerular_cells	#9911ee	Unknown	2025-07-09 20:01:45.832	rectangle selection	{"x1": 4792.351717428769, "y1": 72798.53282859098, "x2": 10612.759681467875, "y2": 80521.64264773195}
894	23344	5792	79584	Normal_glomerular_cells	#9911ee	Unknown	2025-07-09 20:01:45.832	rectangle selection	{"x1": 4792.351717428769, "y1": 72798.53282859098, "x2": 10612.759681467875, "y2": 80521.64264773195}
895	23347	9728	75520	Normal_glomerular_cells	#9911ee	Unknown	2025-07-09 20:01:45.832	rectangle selection	{"x1": 4792.351717428769, "y1": 72798.53282859098, "x2": 10612.759681467875, "y2": 80521.64264773195}
896	23354	5408	77792	Normal_glomerular_cells	#9911ee	Unknown	2025-07-09 20:01:45.832	rectangle selection	{"x1": 4792.351717428769, "y1": 72798.53282859098, "x2": 10612.759681467875, "y2": 80521.64264773195}
897	23359	7040	79392	Normal_glomerular_cells	#9911ee	Unknown	2025-07-09 20:01:45.832	rectangle selection	{"x1": 4792.351717428769, "y1": 72798.53282859098, "x2": 10612.759681467875, "y2": 80521.64264773195}
898	23370	5312	73216	Normal_glomerular_cells	#9911ee	Unknown	2025-07-09 20:01:45.832	rectangle selection	{"x1": 4792.351717428769, "y1": 72798.53282859098, "x2": 10612.759681467875, "y2": 80521.64264773195}
899	23372	9760	76352	Normal_glomerular_cells	#9911ee	Unknown	2025-07-09 20:01:45.832	rectangle selection	{"x1": 4792.351717428769, "y1": 72798.53282859098, "x2": 10612.759681467875, "y2": 80521.64264773195}
900	23385	9472	76832	Normal_glomerular_cells	#9911ee	Unknown	2025-07-09 20:01:45.832	rectangle selection	{"x1": 4792.351717428769, "y1": 72798.53282859098, "x2": 10612.759681467875, "y2": 80521.64264773195}
901	23407	5120	78048	Normal_glomerular_cells	#9911ee	Unknown	2025-07-09 20:01:45.832	rectangle selection	{"x1": 4792.351717428769, "y1": 72798.53282859098, "x2": 10612.759681467875, "y2": 80521.64264773195}
902	23457	9632	75872	Normal_glomerular_cells	#9911ee	Unknown	2025-07-09 20:01:45.832	rectangle selection	{"x1": 4792.351717428769, "y1": 72798.53282859098, "x2": 10612.759681467875, "y2": 80521.64264773195}
903	23458	6496	76032	Normal_glomerular_cells	#9911ee	Unknown	2025-07-09 20:01:45.832	rectangle selection	{"x1": 4792.351717428769, "y1": 72798.53282859098, "x2": 10612.759681467875, "y2": 80521.64264773195}
904	23496	5056	73664	Normal_glomerular_cells	#9911ee	Unknown	2025-07-09 20:01:45.832	rectangle selection	{"x1": 4792.351717428769, "y1": 72798.53282859098, "x2": 10612.759681467875, "y2": 80521.64264773195}
905	23504	6272	77920	Normal_glomerular_cells	#9911ee	Unknown	2025-07-09 20:01:45.832	rectangle selection	{"x1": 4792.351717428769, "y1": 72798.53282859098, "x2": 10612.759681467875, "y2": 80521.64264773195}
906	23509	9216	77504	Normal_glomerular_cells	#9911ee	Unknown	2025-07-09 20:01:45.832	rectangle selection	{"x1": 4792.351717428769, "y1": 72798.53282859098, "x2": 10612.759681467875, "y2": 80521.64264773195}
907	23512	5760	73248	Normal_glomerular_cells	#9911ee	Unknown	2025-07-09 20:01:45.832	rectangle selection	{"x1": 4792.351717428769, "y1": 72798.53282859098, "x2": 10612.759681467875, "y2": 80521.64264773195}
908	23514	4928	77216	Normal_glomerular_cells	#9911ee	Unknown	2025-07-09 20:01:45.832	rectangle selection	{"x1": 4792.351717428769, "y1": 72798.53282859098, "x2": 10612.759681467875, "y2": 80521.64264773195}
909	23525	6432	79552	Normal_glomerular_cells	#9911ee	Unknown	2025-07-09 20:01:45.832	rectangle selection	{"x1": 4792.351717428769, "y1": 72798.53282859098, "x2": 10612.759681467875, "y2": 80521.64264773195}
910	23555	5632	78528	Normal_glomerular_cells	#9911ee	Unknown	2025-07-09 20:01:45.832	rectangle selection	{"x1": 4792.351717428769, "y1": 72798.53282859098, "x2": 10612.759681467875, "y2": 80521.64264773195}
911	23561	5312	79296	Normal_glomerular_cells	#9911ee	Unknown	2025-07-09 20:01:45.832	rectangle selection	{"x1": 4792.351717428769, "y1": 72798.53282859098, "x2": 10612.759681467875, "y2": 80521.64264773195}
912	23573	9248	77920	Normal_glomerular_cells	#9911ee	Unknown	2025-07-09 20:01:45.832	rectangle selection	{"x1": 4792.351717428769, "y1": 72798.53282859098, "x2": 10612.759681467875, "y2": 80521.64264773195}
913	23608	7232	77760	Normal_glomerular_cells	#9911ee	Unknown	2025-07-09 20:01:45.832	rectangle selection	{"x1": 4792.351717428769, "y1": 72798.53282859098, "x2": 10612.759681467875, "y2": 80521.64264773195}
914	23609	5472	74144	Normal_glomerular_cells	#9911ee	Unknown	2025-07-09 20:01:45.832	rectangle selection	{"x1": 4792.351717428769, "y1": 72798.53282859098, "x2": 10612.759681467875, "y2": 80521.64264773195}
915	23628	6816	79456	Normal_glomerular_cells	#9911ee	Unknown	2025-07-09 20:01:45.832	rectangle selection	{"x1": 4792.351717428769, "y1": 72798.53282859098, "x2": 10612.759681467875, "y2": 80521.64264773195}
916	23655	5056	75168	Normal_glomerular_cells	#9911ee	Unknown	2025-07-09 20:01:45.832	rectangle selection	{"x1": 4792.351717428769, "y1": 72798.53282859098, "x2": 10612.759681467875, "y2": 80521.64264773195}
917	23673	7168	80320	Normal_glomerular_cells	#9911ee	Unknown	2025-07-09 20:01:45.832	rectangle selection	{"x1": 4792.351717428769, "y1": 72798.53282859098, "x2": 10612.759681467875, "y2": 80521.64264773195}
918	23693	8448	76832	Normal_glomerular_cells	#9911ee	Unknown	2025-07-09 20:01:45.832	rectangle selection	{"x1": 4792.351717428769, "y1": 72798.53282859098, "x2": 10612.759681467875, "y2": 80521.64264773195}
919	23703	8480	73152	Normal_glomerular_cells	#9911ee	Unknown	2025-07-09 20:01:45.832	rectangle selection	{"x1": 4792.351717428769, "y1": 72798.53282859098, "x2": 10612.759681467875, "y2": 80521.64264773195}
920	23718	5440	79584	Normal_glomerular_cells	#9911ee	Unknown	2025-07-09 20:01:45.832	rectangle selection	{"x1": 4792.351717428769, "y1": 72798.53282859098, "x2": 10612.759681467875, "y2": 80521.64264773195}
921	23721	9088	75680	Normal_glomerular_cells	#9911ee	Unknown	2025-07-09 20:01:45.832	rectangle selection	{"x1": 4792.351717428769, "y1": 72798.53282859098, "x2": 10612.759681467875, "y2": 80521.64264773195}
922	23724	10240	77760	Normal_glomerular_cells	#9911ee	Unknown	2025-07-09 20:01:45.832	rectangle selection	{"x1": 4792.351717428769, "y1": 72798.53282859098, "x2": 10612.759681467875, "y2": 80521.64264773195}
923	23749	4960	74176	Normal_glomerular_cells	#9911ee	Unknown	2025-07-09 20:01:45.832	rectangle selection	{"x1": 4792.351717428769, "y1": 72798.53282859098, "x2": 10612.759681467875, "y2": 80521.64264773195}
924	23763	9600	78336	Normal_glomerular_cells	#9911ee	Unknown	2025-07-09 20:01:45.832	rectangle selection	{"x1": 4792.351717428769, "y1": 72798.53282859098, "x2": 10612.759681467875, "y2": 80521.64264773195}
925	23774	5408	76864	Normal_glomerular_cells	#9911ee	Unknown	2025-07-09 20:01:45.832	rectangle selection	{"x1": 4792.351717428769, "y1": 72798.53282859098, "x2": 10612.759681467875, "y2": 80521.64264773195}
926	23776	9408	79264	Normal_glomerular_cells	#9911ee	Unknown	2025-07-09 20:01:45.832	rectangle selection	{"x1": 4792.351717428769, "y1": 72798.53282859098, "x2": 10612.759681467875, "y2": 80521.64264773195}
927	23779	5856	76896	Normal_glomerular_cells	#9911ee	Unknown	2025-07-09 20:01:45.832	rectangle selection	{"x1": 4792.351717428769, "y1": 72798.53282859098, "x2": 10612.759681467875, "y2": 80521.64264773195}
928	23783	5248	76576	Normal_glomerular_cells	#9911ee	Unknown	2025-07-09 20:01:45.832	rectangle selection	{"x1": 4792.351717428769, "y1": 72798.53282859098, "x2": 10612.759681467875, "y2": 80521.64264773195}
929	23835	9088	76736	Normal_glomerular_cells	#9911ee	Unknown	2025-07-09 20:01:45.832	rectangle selection	{"x1": 4792.351717428769, "y1": 72798.53282859098, "x2": 10612.759681467875, "y2": 80521.64264773195}
930	23870	5472	73568	Normal_glomerular_cells	#9911ee	Unknown	2025-07-09 20:01:45.832	rectangle selection	{"x1": 4792.351717428769, "y1": 72798.53282859098, "x2": 10612.759681467875, "y2": 80521.64264773195}
931	23882	5024	79552	Normal_glomerular_cells	#9911ee	Unknown	2025-07-09 20:01:45.832	rectangle selection	{"x1": 4792.351717428769, "y1": 72798.53282859098, "x2": 10612.759681467875, "y2": 80521.64264773195}
932	23893	8864	76544	Normal_glomerular_cells	#9911ee	Unknown	2025-07-09 20:01:45.832	rectangle selection	{"x1": 4792.351717428769, "y1": 72798.53282859098, "x2": 10612.759681467875, "y2": 80521.64264773195}
933	23907	8768	79584	Normal_glomerular_cells	#9911ee	Unknown	2025-07-09 20:01:45.832	rectangle selection	{"x1": 4792.351717428769, "y1": 72798.53282859098, "x2": 10612.759681467875, "y2": 80521.64264773195}
934	23908	7424	79104	Normal_glomerular_cells	#9911ee	Unknown	2025-07-09 20:01:45.832	rectangle selection	{"x1": 4792.351717428769, "y1": 72798.53282859098, "x2": 10612.759681467875, "y2": 80521.64264773195}
935	23922	6272	75584	Normal_glomerular_cells	#9911ee	Unknown	2025-07-09 20:01:45.832	rectangle selection	{"x1": 4792.351717428769, "y1": 72798.53282859098, "x2": 10612.759681467875, "y2": 80521.64264773195}
936	23940	6176	78368	Normal_glomerular_cells	#9911ee	Unknown	2025-07-09 20:01:45.832	rectangle selection	{"x1": 4792.351717428769, "y1": 72798.53282859098, "x2": 10612.759681467875, "y2": 80521.64264773195}
937	23959	6592	76288	Normal_glomerular_cells	#9911ee	Unknown	2025-07-09 20:01:45.832	rectangle selection	{"x1": 4792.351717428769, "y1": 72798.53282859098, "x2": 10612.759681467875, "y2": 80521.64264773195}
938	23960	7264	74432	Normal_glomerular_cells	#9911ee	Unknown	2025-07-09 20:01:45.832	rectangle selection	{"x1": 4792.351717428769, "y1": 72798.53282859098, "x2": 10612.759681467875, "y2": 80521.64264773195}
939	23974	6752	74016	Normal_glomerular_cells	#9911ee	Unknown	2025-07-09 20:01:45.832	rectangle selection	{"x1": 4792.351717428769, "y1": 72798.53282859098, "x2": 10612.759681467875, "y2": 80521.64264773195}
940	73892	144448	193120	Normal_glomerular_cells	#9911ee	Unknown	2025-07-09 20:02:29.895	rectangle selection	{"x1": 141626.9354950084, "y1": 193002.09701923685, "x2": 145594.6317616186, "y2": 194336.26053852233}
941	74087	143104	194016	Normal_glomerular_cells	#9911ee	Unknown	2025-07-09 20:02:29.895	rectangle selection	{"x1": 141626.9354950084, "y1": 193002.09701923685, "x2": 145594.6317616186, "y2": 194336.26053852233}
942	74176	142880	193632	Normal_glomerular_cells	#9911ee	Unknown	2025-07-09 20:02:29.895	rectangle selection	{"x1": 141626.9354950084, "y1": 193002.09701923685, "x2": 145594.6317616186, "y2": 194336.26053852233}
943	74270	142816	193920	Normal_glomerular_cells	#9911ee	Unknown	2025-07-09 20:02:29.895	rectangle selection	{"x1": 141626.9354950084, "y1": 193002.09701923685, "x2": 145594.6317616186, "y2": 194336.26053852233}
944	74308	142400	193984	Normal_glomerular_cells	#9911ee	Unknown	2025-07-09 20:02:29.895	rectangle selection	{"x1": 141626.9354950084, "y1": 193002.09701923685, "x2": 145594.6317616186, "y2": 194336.26053852233}
945	74677	145376	193216	Normal_glomerular_cells	#9911ee	Unknown	2025-07-09 20:02:29.895	rectangle selection	{"x1": 141626.9354950084, "y1": 193002.09701923685, "x2": 145594.6317616186, "y2": 194336.26053852233}
946	74936	144096	193504	Normal_glomerular_cells	#9911ee	Unknown	2025-07-09 20:02:29.895	rectangle selection	{"x1": 141626.9354950084, "y1": 193002.09701923685, "x2": 145594.6317616186, "y2": 194336.26053852233}
947	75170	143424	193952	Normal_glomerular_cells	#9911ee	Unknown	2025-07-09 20:02:29.895	rectangle selection	{"x1": 141626.9354950084, "y1": 193002.09701923685, "x2": 145594.6317616186, "y2": 194336.26053852233}
