# Supplementary material for: SpatialFinder: a human-in-the-loop vision-language framework for prioritizing high-value regions in spatial transcriptomics
Source: Front Bioinform. 2026 Apr 15;6:1746714. doi: 10.3389/fbinf.2026.1746714 (PMC13124733; doi:10.3389/fbinf.2026.1746714)
Supplement: Supplementary file 3 [file DataSheet1.zip › summary_statistics.json]

{
  "total_nuclei": 154648,
  "class_distribution": {
    "0": {
      "name": "Negative control",
      "count": 33812,
      "percentage": 21.863845636542344
    },
    "1": {
      "name": "Normal_tubular_cells",
      "count": 78829,
      "percentage": 50.97317779732037
    },
    "2": {
      "name": "Normal_glomerular_cells",
      "count": 42007,
      "percentage": 27.162976566137292
    }
  },
  "spatial_extent": {
    "x_min": 4,
    "x_max": 24630,
    "y_min": 4,
    "y_max": 24598
  },
  "segmentation_probability": {
    "mean": 0.7033962262640688,
    "std": 0.2021303817528888,
    "min": 0.1500052511692047,
    "max": 0.9161413311958313
  }
}
