# Supplementary material for: SpatialFinder: a human-in-the-loop vision-language framework for prioritizing high-value regions in spatial transcriptomics
Source: Front Bioinform. 2026 Apr 15;6:1746714. doi: 10.3389/fbinf.2026.1746714 (PMC13124733; doi:10.3389/fbinf.2026.1746714)
Supplement: Supplementary file 5 [file DataSheet2.zip › cell_annotations.csv]

nucleus_id	centroid_x	centroid_y	class_id	class_name	segmentation_probability
0	1638	2004	1	Tumor	0.9020668864250183
1	1704	1046	1	Tumor	0.8959023952484131
2	1978	1632	0	Negative control	0.8946810960769653
3	1856	1930	2	Lymphocytes	0.8835137486457825
4	1738	1654	1	Tumor	0.8828110098838806
5	1782	928	1	Tumor	0.8819008469581604
6	1846	896	1	Tumor	0.8800525665283203
7	1664	912	1	Tumor	0.8793399930000305
8	1898	998	1	Tumor	0.8775706887245178
9	1864	1820	0	Negative control	0.8773586750030518
10	1120	954	0	Negative control	0.8773131966590881
11	1840	1904	2	Lymphocytes	0.8760537505149841
12	1938	660	1	Tumor	0.8738147616386414
13	1802	1928	2	Lymphocytes	0.8727632761001587
14	1946	2038	2	Lymphocytes	0.8723411560058594
15	2000	1708	2	Lymphocytes	0.8688949346542358
16	1780	1892	0	Negative control	0.8683273196220398
17	1794	1700	1	Tumor	0.8660373091697693
18	2006	1968	2	Lymphocytes	0.8640314340591431
19	1898	512	1	Tumor	0.86338871717453
20	1580	1090	1	Tumor	0.862155556678772
21	1798	1740	0	Negative control	0.8612672090530396
22	1728	2030	0	Negative control	0.8585994839668274
23	1890	566	1	Tumor	0.8572896718978882
24	1820	1868	2	Lymphocytes	0.8565759658813477
25	1964	564	1	Tumor	0.8558624386787415
26	1680	940	1	Tumor	0.8542433381080627
27	1616	1954	1	Tumor	0.8531887531280518
28	2026	1692	3	Epithelial Cells	0.8528149724006653
29	1796	692	1	Tumor	0.8526013493537903
30	1772	1740	0	Negative control	0.8517482876777649
31	1902	894	1	Tumor	0.8515031337738037
32	1932	912	1	Tumor	0.8510127663612366
33	1626	1856	1	Tumor	0.8501912355422974
34	1848	1802	2	Lymphocytes	0.8501775860786438
35	1738	724	1	Tumor	0.8499464988708496
36	1954	1472	1	Tumor	0.8483667373657227
37	1972	1714	2	Lymphocytes	0.847304105758667
38	1936	2000	2	Lymphocytes	0.8471720814704895
39	1584	1126	1	Tumor	0.8461344242095947
40	2004	922	1	Tumor	0.8456307649612427
41	1996	2006	2	Lymphocytes	0.844480574131012
42	1942	1784	2	Lymphocytes	0.8442157506942749
43	1762	734	1	Tumor	0.8428968191146851
44	1718	1994	0	Negative control	0.8425114154815674
45	1692	1644	1	Tumor	0.8410613536834717
46	1874	1086	1	Tumor	0.8405731320381165
47	1824	1036	1	Tumor	0.8384909629821777
48	1804	718	1	Tumor	0.8365368843078613
49	1876	1552	1	Tumor	0.8354235887527466
50	1884	1754	0	Negative control	0.8339579701423645
51	2032	1852	2	Lymphocytes	0.8334787487983704
52	1598	1992	1	Tumor	0.8333340287208557
53	1964	1390	1	Tumor	0.8326897621154785
54	1922	1826	2	Lymphocytes	0.8298743963241577
55	1902	644	1	Tumor	0.8277820944786072
56	1876	1716	2	Lymphocytes	0.8269941806793213
57	1636	1750	1	Tumor	0.8266789317131042
58	1728	1084	1	Tumor	0.8266785144805908
59	1782	1772	0	Negative control	0.826214611530304
60	1958	534	1	Tumor	0.8255833387374878
61	1914	1640	0	Negative control	0.8244602680206299
62	1734	1112	1	Tumor	0.8244361877441406
63	1970	1874	2	Lymphocytes	0.8242475390434265
64	1914	1906	2	Lymphocytes	0.8241831064224243
65	1894	1924	2	Lymphocytes	0.8238043189048767
66	1812	1780	0	Negative control	0.8180040717124939
67	1728	1624	1	Tumor	0.817341685295105
68	1888	760	1	Tumor	0.8156217932701111
69	1722	1944	2	Lymphocytes	0.8153080344200134
70	1932	1376	1	Tumor	0.8140519261360168
71	1756	1038	1	Tumor	0.8131207227706909
72	1746	1930	2	Lymphocytes	0.8124054074287415
73	1490	1610	1	Tumor	0.8117461800575256
74	1800	668	1	Tumor	0.8113492727279663
75	1804	994	1	Tumor	0.8110508322715759
76	1914	1858	2	Lymphocytes	0.808603048324585
77	1960	1924	2	Lymphocytes	0.8062497973442078
78	1470	1596	1	Tumor	0.8039031028747559
79	1816	1968	2	Lymphocytes	0.8033536672592163
80	1716	898	1	Tumor	0.8029427528381348
81	1750	1788	1	Tumor	0.8027883768081665
82	1848	1966	2	Lymphocytes	0.8022593855857849
83	1988	1078	1	Tumor	0.8018599152565002
84	2032	1092	1	Tumor	0.8012987375259399
85	1792	736	1	Tumor	0.7995327711105347
86	1824	1990	2	Lymphocytes	0.7988675832748413
87	2010	1576	0	Negative control	0.7982208132743835
88	1946	1760	2	Lymphocytes	0.7935013175010681
89	1762	664	1	Tumor	0.7930004000663757
90	1622	1114	1	Tumor	0.7928385734558105
91	1674	984	0	Negative control	0.7926024794578552
92	1820	808	0	Negative control	0.7922801375389099
93	1744	2020	2	Lymphocytes	0.7918915152549744
94	1930	1866	2	Lymphocytes	0.7917636632919312
95	1724	1924	2	Lymphocytes	0.7916528582572937
96	2040	1640	0	Negative control	0.7890039682388306
97	1942	1146	1	Tumor	0.7862612009048462
98	1772	1860	0	Negative control	0.7853888273239136
99	1718	1686	1	Tumor	0.7834997177124023
100	1858	848	1	Tumor	0.7830731272697449
101	1878	800	1	Tumor	0.78227299451828
102	1878	1780	0	Negative control	0.7804605960845947
103	2020	2036	2	Lymphocytes	0.7799556851387024
104	1704	1932	2	Lymphocytes	0.7769801616668701
105	1864	1790	2	Lymphocytes	0.7702274918556213
106	1804	1994	2	Lymphocytes	0.7696865797042847
107	1514	1610	1	Tumor	0.7668436169624329
108	1650	1052	1	Tumor	0.764460563659668
109	1740	1980	0	Negative control	0.7642335295677185
110	1918	730	1	Tumor	0.7602638006210327
111	1918	572	1	Tumor	0.7579996585845947
112	2042	1386	1	Tumor	0.7551472187042236
113	1910	1952	2	Lymphocytes	0.7549691796302795
114	1970	1004	0	Negative control	0.7545982003211975
115	1990	468	1	Tumor	0.7534902691841125
116	1914	1688	2	Lymphocytes	0.7513018250465393
117	1744	1898	0	Negative control	0.7510180473327637
118	1934	592	1	Tumor	0.7496088743209839
119	1858	1862	0	Negative control	0.7488586902618408
120	1898	740	1	Tumor	0.7451179623603821
121	1636	1928	1	Tumor	0.7419886589050293
122	1720	1974	2	Lymphocytes	0.7403907179832458
123	1892	1894	2	Lymphocytes	0.7398369312286377
124	1888	1836	2	Lymphocytes	0.735412061214447
125	1822	654	1	Tumor	0.7353571653366089
126	1970	918	1	Tumor	0.7338879108428955
127	1780	1520	1	Tumor	0.7325530648231506
128	1860	1752	2	Lymphocytes	0.7300485372543335
129	1822	1832	2	Lymphocytes	0.722862720489502
130	1702	1954	0	Negative control	0.7212736010551453
131	1932	886	1	Tumor	0.7186709642410278
132	1704	1848	1	Tumor	0.7160811424255371
133	1962	1560	1	Tumor	0.7141150236129761
134	1822	1942	2	Lymphocytes	0.7101655602455139
135	1964	1028	1	Tumor	0.7094219923019409
136	1860	1000	1	Tumor	0.6984137892723083
137	1860	1948	2	Lymphocytes	0.6925770044326782
138	1692	2002	0	Negative control	0.6900715827941895
139	1644	1002	0	Negative control	0.68092942237854
140	1838	1932	2	Lymphocytes	0.6683188676834106
141	1916	948	1	Tumor	0.6674256324768066
142	2042	1482	1	Tumor	0.6610909104347229
143	1760	1948	0	Negative control	0.6552808284759521
144	1992	1130	1	Tumor	0.6492589712142944
145	2020	1726	2	Lymphocytes	0.6467868685722351
146	1736	1722	1	Tumor	0.6467314958572388
147	1896	1720	0	Negative control	0.6443140506744385
148	1660	1926	1	Tumor	0.6353707313537598
149	2008	1024	0	Negative control	0.6226152777671814
150	1664	2032	3	Epithelial Cells	0.6053502559661865
151	1834	1972	2	Lymphocytes	0.6041094064712524
152	2040	1006	0	Negative control	0.5940262079238892
153	1428	1924	1	Tumor	0.5803408026695251
154	1860	1740	0	Negative control	0.5568684935569763
155	1684	1776	1	Tumor	0.5462685227394104
156	1514	488	2	Lymphocytes	0.528359591960907
157	1932	1686	2	Lymphocytes	0.5252532958984375
158	1398	1984	1	Tumor	0.49631500244140625
159	1902	1702	2	Lymphocytes	0.4885298013687134
160	1888	1690	2	Lymphocytes	0.4780167043209076
161	2026	1314	1	Tumor	0.47356942296028137
162	2042	592	1	Tumor	0.46008431911468506
163	1706	1972	0	Negative control	0.4598239064216614
164	1634	974	1	Tumor	0.4512406587600708
165	1994	906	1	Tumor	0.44290101528167725
166	1890	1810	0	Negative control	0.4410250186920166
167	1974	1758	2	Lymphocytes	0.40695512294769287
168	1848	1828	2	Lymphocytes	0.3971605598926544
169	1890	1678	2	Lymphocytes	0.3840881884098053
170	1756	1986	2	Lymphocytes	0.37809035181999207
171	1812	540	1	Tumor	0.3689740300178528
172	1814	1764	0	Negative control	0.36379051208496094
173	1870	1962	2	Lymphocytes	0.36312344670295715
174	1784	1984	2	Lymphocytes	0.36184313893318176
175	2042	1802	0	Negative control	0.31998199224472046
176	1474	1650	1	Tumor	0.31700029969215393
177	1604	1058	1	Tumor	0.30279985070228577
178	2036	1548	1	Tumor	0.29863685369491577
179	1760	1712	1	Tumor	0.2862403690814972
180	1958	2008	0	Negative control	0.2709917724132538
181	1942	1126	1	Tumor	0.24924853444099426
182	2034	1874	2	Lymphocytes	0.23709945380687714
183	1666	1750	1	Tumor	0.2344777137041092
184	1954	1062	1	Tumor	0.23036831617355347
185	1734	1912	0	Negative control	0.22476598620414734
186	1870	1998	2	Lymphocytes	0.2141045331954956
187	1802	1942	2	Lymphocytes	0.20172429084777832
188	1758	1860	0	Negative control	0.18159188330173492
189	1764	1934	0	Negative control	0.1795668601989746
190	1824	1952	2	Lymphocytes	0.17757484316825867
191	1678	328	1	Tumor	0.17571577429771423
192	1962	1768	2	Lymphocytes	0.16236504912376404
193	1792	858	0	Negative control	0.16167375445365906
194	1684	1742	1	Tumor	0.15498828887939453
195	3258	1706	1	Tumor	0.9056588411331177
196	2840	1724	1	Tumor	0.9040101766586304
197	2108	860	1	Tumor	0.902773380279541
198	3228	1048	1	Tumor	0.9026378393173218
199	2550	1518	1	Tumor	0.9004945158958435
200	2434	1502	1	Tumor	0.8984842300415039
201	2088	466	1	Tumor	0.8976530432701111
202	3398	1740	1	Tumor	0.8951586484909058
203	3494	868	0	Negative control	0.8937243819236755
204	2952	700	2	Lymphocytes	0.8930228352546692
205	2900	528	1	Tumor	0.8929853439331055
206	3266	1106	1	Tumor	0.8926530480384827
207	2126	1308	1	Tumor	0.8915638327598572
208	2508	1592	1	Tumor	0.8909165263175964
209	2600	782	1	Tumor	0.8907104134559631
210	1872	2012	2	Lymphocytes	0.8907014727592468
211	3348	1910	1	Tumor	0.8898398876190186
212	3378	1166	1	Tumor	0.8892621994018555
213	2884	698	2	Lymphocytes	0.8889286518096924
214	3312	922	1	Tumor	0.8885518312454224
215	3036	1060	1	Tumor	0.8881732225418091
216	2366	894	1	Tumor	0.888060986995697
217	3174	984	3	Epithelial Cells	0.8861419558525085
218	2800	1420	1	Tumor	0.886128842830658
219	2212	1762	2	Lymphocytes	0.8855922818183899
220	2472	1416	1	Tumor	0.8852083683013916
221	2188	1954	2	Lymphocytes	0.8851355314254761
222	2678	672	1	Tumor	0.8849565982818604
223	3162	676	1	Tumor	0.8848026990890503
224	2442	756	3	Epithelial Cells	0.8834078907966614
225	3336	1688	1	Tumor	0.8833953142166138
226	2500	1792	2	Lymphocytes	0.8831763863563538
227	2962	1776	1	Tumor	0.8830352425575256
228	2352	1584	0	Negative control	0.8829436302185059
229	2334	924	0	Negative control	0.882559061050415
230	2374	748	1	Tumor	0.8822259306907654
231	3462	940	1	Tumor	0.882189929485321
232	2292	1466	1	Tumor	0.8820698857307434
233	3048	780	1	Tumor	0.8820585608482361
234	3004	724	1	Tumor	0.881499171257019
235	3152	1738	1	Tumor	0.8802084922790527
236	2928	2024	3	Epithelial Cells	0.8797220587730408
237	2998	1392	1	Tumor	0.8795822262763977
238	2714	1004	1	Tumor	0.879431426525116
239	3000	1524	1	Tumor	0.8785822987556458
240	3152	1018	3	Epithelial Cells	0.8784211277961731
241	2800	848	1	Tumor	0.8772709965705872
242	2738	590	1	Tumor	0.8768824338912964
243	2344	960	1	Tumor	0.8765640258789062
244	2350	1118	1	Tumor	0.8760982155799866
245	2490	1378	1	Tumor	0.876073956489563
246	3400	1910	1	Tumor	0.8758001327514648
247	2656	1614	1	Tumor	0.8757511973381042
248	2152	1662	2	Lymphocytes	0.8749002814292908
249	3782	1916	1	Tumor	0.8724595904350281
250	2828	1364	1	Tumor	0.8723835349082947
251	2462	1466	1	Tumor	0.8721855878829956
252	2328	1754	2	Lymphocytes	0.8721625208854675
253	1952	1890	2	Lymphocytes	0.8720909357070923
254	2306	806	2	Lymphocytes	0.871921181678772
255	2386	502	1	Tumor	0.8719103932380676
256	2856	890	1	Tumor	0.8718336224555969
257	2542	1748	0	Negative control	0.8717108964920044
258	2582	1982	2	Lymphocytes	0.8711909651756287
259	3076	1336	0	Negative control	0.8708980083465576
260	2114	1558	0	Negative control	0.8701163530349731
261	2970	1528	1	Tumor	0.8698237538337708
262	3416	1366	1	Tumor	0.8695364594459534
263	2280	844	0	Negative control	0.8693022727966309
264	2974	1170	3	Epithelial Cells	0.8688514828681946
265	2530	1798	2	Lymphocytes	0.8683049082756042
266	3040	1092	1	Tumor	0.8683034181594849
267	2978	668	1	Tumor	0.8682061433792114
268	3084	996	3	Epithelial Cells	0.8681173920631409
269	3282	1790	2	Lymphocytes	0.8680562973022461
270	3344	1934	1	Tumor	0.8680036664009094
271	2564	1564	1	Tumor	0.8679348826408386
272	2980	590	0	Negative control	0.8678955435752869
273	2618	1280	1	Tumor	0.8676936626434326
274	3342	1744	1	Tumor	0.867205023765564
275	2718	1414	1	Tumor	0.867182731628418
276	1996	1530	1	Tumor	0.8667817711830139
277	3276	1768	1	Tumor	0.8664624094963074
278	3478	1368	1	Tumor	0.8662489056587219
279	3648	1058	1	Tumor	0.8656453490257263
280	2856	1896	0	Negative control	0.8652276396751404
281	2074	1758	2	Lymphocytes	0.8652074933052063
282	2724	808	1	Tumor	0.86519455909729
283	3042	1418	2	Lymphocytes	0.8651349544525146
284	2260	1768	2	Lymphocytes	0.8650494813919067
285	1960	1506	1	Tumor	0.8647762537002563
286	3382	1778	1	Tumor	0.8647646307945251
287	3120	1080	0	Negative control	0.8645433783531189
288	3284	1602	1	Tumor	0.8645223379135132
289	3044	622	1	Tumor	0.8641547560691833
290	3462	1406	1	Tumor	0.8637137413024902
291	3500	734	1	Tumor	0.8637056350708008
292	2994	640	0	Negative control	0.8636264801025391
293	3136	656	1	Tumor	0.8635930418968201
294	3396	1236	1	Tumor	0.8635095357894897
295	3362	1202	3	Epithelial Cells	0.8625990152359009
296	2406	946	1	Tumor	0.8622642755508423
297	2468	1670	2	Lymphocytes	0.8619014024734497
298	2702	1390	1	Tumor	0.8618777394294739
299	2512	1060	3	Epithelial Cells	0.8618483543395996
300	3538	1000	1	Tumor	0.8613219261169434
301	2468	1700	2	Lymphocytes	0.860912561416626
302	2050	1484	1	Tumor	0.8605877161026001
303	3386	870	1	Tumor	0.8604874014854431
304	2964	864	1	Tumor	0.8600785136222839
305	2770	594	1	Tumor	0.8599738478660583
306	3024	770	3	Epithelial Cells	0.8596992492675781
307	1880	1612	1	Tumor	0.859052300453186
308	2214	716	0	Negative control	0.8585585951805115
309	2212	1574	2	Lymphocytes	0.8584458827972412
310	1906	1772	2	Lymphocytes	0.8583433032035828
311	3262	1184	1	Tumor	0.8582198619842529
312	3760	1344	1	Tumor	0.8581534624099731
313	2498	1962	2	Lymphocytes	0.8577286601066589
314	1878	1978	2	Lymphocytes	0.8574414849281311
315	2414	722	1	Tumor	0.8571845889091492
316	1916	1028	1	Tumor	0.8568442463874817
317	3448	1726	1	Tumor	0.8566520810127258
318	2906	1206	1	Tumor	0.8563156127929688
319	2834	1814	0	Negative control	0.8556843400001526
320	3142	1320	3	Epithelial Cells	0.8556780219078064
321	2100	1818	2	Lymphocytes	0.8555111289024353
322	2834	850	1	Tumor	0.855395495891571
323	3350	1828	0	Negative control	0.8550686240196228
324	2864	1352	1	Tumor	0.8550053238868713
325	2462	1724	2	Lymphocytes	0.8546891212463379
326	3332	1188	1	Tumor	0.8544161319732666
327	2900	1330	1	Tumor	0.8540818095207214
328	2044	1676	2	Lymphocytes	0.8540482521057129
329	2810	660	1	Tumor	0.853304922580719
330	3072	764	1	Tumor	0.8530345559120178
331	2386	1622	2	Lymphocytes	0.8526133894920349
332	2478	1488	1	Tumor	0.852232038974762
333	2246	1700	2	Lymphocytes	0.8517168760299683
334	2162	936	0	Negative control	0.8516366481781006
335	3260	1404	1	Tumor	0.8513171076774597
336	2648	1330	1	Tumor	0.8512776494026184
337	3020	1830	1	Tumor	0.8510234355926514
338	3752	1130	1	Tumor	0.8509595990180969
339	3074	668	3	Epithelial Cells	0.850792646408081
340	3260	1738	1	Tumor	0.850774884223938
341	3144	610	1	Tumor	0.8506239056587219
342	3556	642	1	Tumor	0.8504841923713684
343	3220	1108	1	Tumor	0.8501369953155518
344	3088	1222	0	Negative control	0.8499769568443298
345	3162	1668	1	Tumor	0.8497596383094788
346	2278	1650	2	Lymphocytes	0.849600076675415
347	2046	1778	2	Lymphocytes	0.8494490385055542
348	3314	1132	1	Tumor	0.8492039442062378
349	2596	1606	1	Tumor	0.8489624261856079
350	1928	1614	1	Tumor	0.8487722277641296
351	2478	1628	0	Negative control	0.8487037420272827
352	2826	1424	1	Tumor	0.8486630320549011
353	2736	1244	1	Tumor	0.8483791947364807
354	2672	1706	1	Tumor	0.848051130771637
355	2268	1632	2	Lymphocytes	0.8477221131324768
356	2272	488	3	Epithelial Cells	0.8474829196929932
357	2872	1320	1	Tumor	0.8474646806716919
358	2184	1046	0	Negative control	0.8467641472816467
359	2350	1090	3	Epithelial Cells	0.8461065292358398
360	2494	686	1	Tumor	0.8460752964019775
361	2310	636	0	Negative control	0.845830500125885
362	2342	1790	2	Lymphocytes	0.845565140247345
363	2330	768	0	Negative control	0.84540194272995
364	2860	1422	1	Tumor	0.8453644514083862
365	2102	1642	2	Lymphocytes	0.8449854254722595
366	3016	1424	0	Negative control	0.8448304533958435
367	3138	696	1	Tumor	0.8443331122398376
368	2312	1128	1	Tumor	0.843571126461029
369	3384	1352	1	Tumor	0.8435526490211487
370	2124	1820	2	Lymphocytes	0.8435068130493164
371	3152	1560	1	Tumor	0.8434976935386658
372	3004	786	1	Tumor	0.8433019518852234
373	2354	1662	2	Lymphocytes	0.8426272869110107
374	2868	1814	2	Lymphocytes	0.8423498868942261
375	3070	1060	1	Tumor	0.8418874740600586
376	2266	1596	2	Lymphocytes	0.8414114713668823
377	2158	1702	2	Lymphocytes	0.8413857817649841
378	2406	1040	1	Tumor	0.8413316011428833
379	3120	976	1	Tumor	0.8411893844604492
380	2116	1780	2	Lymphocytes	0.8411445021629333
381	2232	1596	0	Negative control	0.8411380052566528
382	2118	1398	1	Tumor	0.8405401706695557
383	3442	850	1	Tumor	0.8405203819274902
384	2012	1000	1	Tumor	0.8402180075645447
385	3398	544	1	Tumor	0.8401853442192078
386	2100	1572	2	Lymphocytes	0.8400667905807495
387	3464	876	1	Tumor	0.8396679759025574
388	2152	1732	2	Lymphocytes	0.839521586894989
389	3064	954	1	Tumor	0.8394029140472412
390	3316	1718	1	Tumor	0.8392908573150635
391	3436	1346	1	Tumor	0.8392436504364014
392	3018	608	1	Tumor	0.8391353487968445
393	2040	1514	1	Tumor	0.8391126990318298
394	3314	1336	1	Tumor	0.8390614986419678
395	2546	668	1	Tumor	0.8390552997589111
396	3292	1316	3	Epithelial Cells	0.8388874530792236
397	2408	1640	0	Negative control	0.8388162851333618
398	2084	1894	2	Lymphocytes	0.8387061357498169
399	2688	1828	2	Lymphocytes	0.8386788964271545
400	2786	1998	2	Lymphocytes	0.8386502265930176
401	2734	658	1	Tumor	0.8381284475326538
402	3322	1452	1	Tumor	0.8380058407783508
403	2226	400	1	Tumor	0.8377354741096497
404	2398	1536	1	Tumor	0.8376257419586182
405	3054	1020	1	Tumor	0.8371201753616333
406	2904	1250	1	Tumor	0.8367252349853516
407	3304	1662	1	Tumor	0.8365057110786438
408	2444	1624	0	Negative control	0.8363333940505981
409	2386	1068	1	Tumor	0.8362022638320923
410	2180	1620	2	Lymphocytes	0.8359590768814087
411	2778	1722	1	Tumor	0.8359093070030212
412	3236	1340	0	Negative control	0.8355318903923035
413	2446	1436	1	Tumor	0.835449755191803
414	2350	2030	2	Lymphocytes	0.8352412581443787
415	3700	1318	1	Tumor	0.8351788520812988
416	2992	1136	1	Tumor	0.8349263072013855
417	2824	1844	2	Lymphocytes	0.8344452381134033
418	3006	1178	1	Tumor	0.8343830704689026
419	3622	596	1	Tumor	0.8343281745910645
420	1826	710	1	Tumor	0.8341529965400696
421	2340	1176	1	Tumor	0.833537220954895
422	2918	1658	1	Tumor	0.8332057595252991
423	2848	1330	1	Tumor	0.833171010017395
424	3630	1432	1	Tumor	0.8328408002853394
425	3122	746	1	Tumor	0.8327701091766357
426	2292	504	1	Tumor	0.8325326442718506
427	2270	594	3	Epithelial Cells	0.8324032425880432
428	2390	1438	1	Tumor	0.832312822341919
429	2290	740	1	Tumor	0.8322317600250244
430	3504	660	1	Tumor	0.8322228789329529
431	2270	908	0	Negative control	0.832175076007843
432	2594	592	1	Tumor	0.8320473432540894
433	2910	636	3	Epithelial Cells	0.8319209814071655
434	1918	760	1	Tumor	0.8317887783050537
435	3244	1514	1	Tumor	0.831682562828064
436	2552	920	1	Tumor	0.8316718339920044
437	2762	542	1	Tumor	0.8314761519432068
438	2160	452	1	Tumor	0.8312153816223145
439	2048	596	1	Tumor	0.8309637904167175
440	1956	1208	1	Tumor	0.8306331038475037
441	2938	1464	1	Tumor	0.8306071162223816
442	2092	1668	2	Lymphocytes	0.8303467631340027
443	2042	1754	2	Lymphocytes	0.8302493095397949
444	2324	1688	2	Lymphocytes	0.829842746257782
445	3368	1226	1	Tumor	0.8298245072364807
446	3764	1204	1	Tumor	0.8295064568519592
447	2392	1730	2	Lymphocytes	0.8295021653175354
448	1852	2030	2	Lymphocytes	0.828651487827301
449	2718	1178	1	Tumor	0.8284857273101807
450	3238	742	1	Tumor	0.8280473351478577
451	2596	2010	0	Negative control	0.827764630317688
452	2076	892	3	Epithelial Cells	0.8275821208953857
453	3092	1524	0	Negative control	0.8271965980529785
454	3588	448	1	Tumor	0.8270525336265564
455	3074	1562	1	Tumor	0.8267661333084106
456	2570	628	1	Tumor	0.8267062306404114
457	3050	1462	0	Negative control	0.8265578150749207
458	3040	730	1	Tumor	0.8256935477256775
459	2360	1636	2	Lymphocytes	0.8256902098655701
460	3624	752	0	Negative control	0.825558066368103
461	3526	786	0	Negative control	0.8252456784248352
462	2720	962	1	Tumor	0.8246256113052368
463	1816	1604	1	Tumor	0.824105978012085
464	2764	1460	1	Tumor	0.8240861892700195
465	2878	1444	1	Tumor	0.8235913515090942
466	2140	1508	1	Tumor	0.8234786987304688
467	2052	1930	2	Lymphocytes	0.8232563734054565
468	2956	1302	1	Tumor	0.8229531049728394
469	2154	1782	2	Lymphocytes	0.8226745128631592
470	2082	1656	2	Lymphocytes	0.8224481344223022
471	2102	618	1	Tumor	0.8222829103469849
472	2820	876	1	Tumor	0.8222699165344238
473	3276	1390	3	Epithelial Cells	0.8219906687736511
474	1826	564	1	Tumor	0.8219364881515503
475	3384	1684	1	Tumor	0.8217999935150146
476	2336	1652	2	Lymphocytes	0.8215293288230896
477	2050	1390	1	Tumor	0.8213318586349487
478	2894	1372	1	Tumor	0.8208725452423096
479	2772	846	1	Tumor	0.8206300735473633
480	3172	1122	0	Negative control	0.8203322887420654
481	2268	534	1	Tumor	0.8203121423721313
482	2258	1582	0	Negative control	0.8201348781585693
483	3528	622	1	Tumor	0.8199455738067627
484	2118	1512	2	Lymphocytes	0.8198320269584656
485	2256	1412	1	Tumor	0.8197264075279236
486	3700	1078	1	Tumor	0.8196200728416443
487	3192	746	1	Tumor	0.8194748759269714
488	2062	1690	2	Lymphocytes	0.8191288113594055
489	3392	1484	1	Tumor	0.8189888596534729
490	2548	962	1	Tumor	0.8188121914863586
491	2954	1262	1	Tumor	0.8185441493988037
492	2938	1174	1	Tumor	0.8177527785301208
493	3198	958	1	Tumor	0.8173422813415527
494	2188	688	2	Lymphocytes	0.8171045184135437
495	3574	1014	1	Tumor	0.8170496821403503
496	2186	876	0	Negative control	0.8170215487480164
497	2748	624	0	Negative control	0.8169630765914917
498	1846	1064	3	Epithelial Cells	0.8169323801994324
499	3200	618	1	Tumor	0.8167663812637329
500	2834	1788	2	Lymphocytes	0.8164756298065186
501	2678	492	1	Tumor	0.8161478042602539
502	2534	1104	1	Tumor	0.8160255551338196
503	1876	1060	1	Tumor	0.8154206871986389
504	2908	1174	1	Tumor	0.8152835965156555
505	2000	1748	2	Lymphocytes	0.8151676058769226
506	2572	1948	2	Lymphocytes	0.8149627447128296
507	2638	664	1	Tumor	0.8146325945854187
508	2960	888	1	Tumor	0.8146165609359741
509	2204	1804	2	Lymphocytes	0.8136984705924988
510	3294	1288	2	Lymphocytes	0.813091516494751
511	3230	1366	0	Negative control	0.812568187713623
512	3204	1356	0	Negative control	0.812517523765564
513	2192	1598	0	Negative control	0.8124091625213623
514	2304	954	1	Tumor	0.812114953994751
515	2114	1626	2	Lymphocytes	0.8120558857917786
516	3520	1158	1	Tumor	0.8114831447601318
517	3540	952	1	Tumor	0.811208188533783
518	2304	1550	2	Lymphocytes	0.8111491799354553
519	3402	904	1	Tumor	0.8102705478668213
520	2898	984	1	Tumor	0.8102003931999207
521	2652	1908	2	Lymphocytes	0.8101704716682434
522	2622	1796	0	Negative control	0.8100805878639221
523	2668	1124	0	Negative control	0.8099486231803894
524	2258	1468	1	Tumor	0.8095253109931946
525	2150	672	1	Tumor	0.8093212246894836
526	2802	1000	1	Tumor	0.8092363476753235
527	2382	1672	0	Negative control	0.8091571927070618
528	3196	1078	1	Tumor	0.8087979555130005
529	2772	1842	0	Negative control	0.808753490447998
530	2686	762	1	Tumor	0.808753252029419
531	2362	1044	1	Tumor	0.8087365627288818
532	3352	1420	1	Tumor	0.8087281584739685
533	1974	1950	2	Lymphocytes	0.8084933161735535
534	2608	524	1	Tumor	0.8082532286643982
535	2868	1728	1	Tumor	0.8082405924797058
536	2610	1814	2	Lymphocytes	0.8082184195518494
537	3404	808	1	Tumor	0.807449996471405
538	2254	1664	2	Lymphocytes	0.8073883056640625
539	3112	1764	1	Tumor	0.8073781132698059
540	2638	1790	1	Tumor	0.8071509003639221
541	3610	1098	1	Tumor	0.8069482445716858
542	2278	976	1	Tumor	0.8061075210571289
543	2094	1374	1	Tumor	0.8060161471366882
544	2088	734	1	Tumor	0.8056235909461975
545	2594	1830	0	Negative control	0.8055374622344971
546	2302	1682	2	Lymphocytes	0.8051379919052124
547	3278	1214	1	Tumor	0.8051278591156006
548	2546	1618	1	Tumor	0.8049549460411072
549	2076	1586	0	Negative control	0.8047451376914978
550	3184	1316	0	Negative control	0.8045464754104614
551	3038	1526	0	Negative control	0.8044999837875366
552	3490	1760	1	Tumor	0.8036575317382812
553	2576	534	3	Epithelial Cells	0.8031668066978455
554	2056	952	1	Tumor	0.8029045462608337
555	2606	1158	1	Tumor	0.8027613162994385
556	2542	1196	1	Tumor	0.8026588559150696
557	2348	1684	2	Lymphocytes	0.8025985956192017
558	2182	898	0	Negative control	0.8008250594139099
559	2256	808	0	Negative control	0.8006168603897095
560	2716	1724	1	Tumor	0.8005642294883728
561	3130	560	1	Tumor	0.8003673553466797
562	2748	1764	1	Tumor	0.8002822995185852
563	3404	1200	1	Tumor	0.7992182970046997
564	2166	1088	1	Tumor	0.7991397380828857
565	2854	1746	1	Tumor	0.7988676428794861
566	2462	1548	1	Tumor	0.7985608577728271
567	3620	980	1	Tumor	0.798520565032959
568	2722	1028	1	Tumor	0.7981876134872437
569	3812	916	2	Lymphocytes	0.7981526255607605
570	2868	938	1	Tumor	0.7976841330528259
571	2232	424	1	Tumor	0.7976040244102478
572	2722	570	0	Negative control	0.7967288494110107
573	2860	1378	1	Tumor	0.7962948679924011
574	3418	758	1	Tumor	0.7961307764053345
575	2858	706	1	Tumor	0.7956165671348572
576	3296	1836	0	Negative control	0.795555591583252
577	3456	1802	1	Tumor	0.7951738834381104
578	2032	1034	3	Epithelial Cells	0.7948061227798462
579	2096	926	1	Tumor	0.7946584224700928
580	2960	416	1	Tumor	0.7945911288261414
581	1990	1770	2	Lymphocytes	0.7944343686103821
582	3054	980	1	Tumor	0.7941258549690247
583	2440	1392	1	Tumor	0.7937536239624023
584	3050	1378	0	Negative control	0.7935876846313477
585	2486	1748	0	Negative control	0.7935494184494019
586	2928	1526	1	Tumor	0.7933372259140015
587	3108	1296	2	Lymphocytes	0.7928999662399292
588	2512	1670	1	Tumor	0.7928510308265686
589	3208	1010	1	Tumor	0.792646586894989
590	2966	804	1	Tumor	0.7926033735275269
591	2712	1240	1	Tumor	0.7923274040222168
592	3286	1372	1	Tumor	0.7908415198326111
593	2664	1818	0	Negative control	0.7905111908912659
594	2924	728	1	Tumor	0.7904254198074341
595	2116	1876	2	Lymphocytes	0.7900984287261963
596	2278	1536	0	Negative control	0.7900305390357971
597	2248	758	0	Negative control	0.7899143695831299
598	3828	738	2	Lymphocytes	0.7892531752586365
599	2322	1462	1	Tumor	0.78913414478302
600	2926	1384	1	Tumor	0.7889567017555237
601	2582	898	1	Tumor	0.7883338332176208
602	3168	1784	1	Tumor	0.7880670428276062
603	2306	1068	1	Tumor	0.7879340052604675
604	2252	1362	1	Tumor	0.7869591116905212
605	2148	608	1	Tumor	0.7863877415657043
606	3434	1234	1	Tumor	0.7863123416900635
607	2608	1076	0	Negative control	0.7862563133239746
608	2736	1368	1	Tumor	0.7857853770256042
609	2716	762	1	Tumor	0.7857009172439575
610	2034	616	1	Tumor	0.7855113744735718
611	2240	1936	2	Lymphocytes	0.7849063277244568
612	3020	1122	1	Tumor	0.7846722602844238
613	2354	1344	1	Tumor	0.7845046520233154
614	3314	1358	1	Tumor	0.7843530774116516
615	3092	582	1	Tumor	0.784177303314209
616	3350	1618	1	Tumor	0.7830267548561096
617	2566	1116	1	Tumor	0.7816489338874817
618	2942	1914	1	Tumor	0.7815142273902893
619	2610	1560	1	Tumor	0.7813642024993896
620	3080	540	1	Tumor	0.7810618877410889
621	2324	584	1	Tumor	0.7809950113296509
622	2376	1138	1	Tumor	0.7801719903945923
623	2398	870	3	Epithelial Cells	0.7798224091529846
624	2960	1934	1	Tumor	0.7794504165649414
625	3260	1152	1	Tumor	0.7786267995834351
626	2110	1432	1	Tumor	0.7780948877334595
627	1978	1468	1	Tumor	0.778005063533783
628	2454	662	1	Tumor	0.7777672410011292
629	2472	460	1	Tumor	0.7776945233345032
630	2474	584	1	Tumor	0.7775228023529053
631	3138	2036	1	Tumor	0.7775110006332397
632	2860	1794	2	Lymphocytes	0.7774323225021362
633	3592	856	0	Negative control	0.777337908744812
634	2572	1186	1	Tumor	0.7773356437683105
635	2838	1168	1	Tumor	0.7766239643096924
636	2652	1036	0	Negative control	0.7765578627586365
637	2138	1416	1	Tumor	0.7762778997421265
638	3448	966	1	Tumor	0.7761960029602051
639	2480	836	1	Tumor	0.7759951949119568
640	2100	1590	2	Lymphocytes	0.7757875919342041
641	3270	1022	1	Tumor	0.775745689868927
642	2186	618	1	Tumor	0.7757412791252136
643	3548	676	1	Tumor	0.7756403088569641
644	3318	660	1	Tumor	0.7747330665588379
645	2586	1096	2	Lymphocytes	0.7744752168655396
646	2218	1474	1	Tumor	0.7733247876167297
647	2474	1652	1	Tumor	0.7727349400520325
648	2234	992	1	Tumor	0.7724505662918091
649	3336	1658	1	Tumor	0.7699872255325317
650	2794	602	0	Negative control	0.7696232795715332
651	3030	1780	1	Tumor	0.7687860727310181
652	2368	710	0	Negative control	0.7674641609191895
653	2642	1124	1	Tumor	0.7670618295669556
654	2514	504	1	Tumor	0.7667177319526672
655	2086	1792	2	Lymphocytes	0.766506552696228
656	2094	1440	1	Tumor	0.7662679553031921
657	3200	1242	0	Negative control	0.7659229040145874
658	3340	790	1	Tumor	0.7658145427703857
659	2368	1462	1	Tumor	0.765745997428894
660	3204	1500	1	Tumor	0.7656447291374207
661	1804	1700	1	Tumor	0.7652473449707031
662	2550	1086	3	Epithelial Cells	0.764444887638092
663	2708	978	1	Tumor	0.7644079327583313
664	3636	438	1	Tumor	0.763300895690918
665	2486	1764	0	Negative control	0.7631630897521973
666	3330	1220	1	Tumor	0.7627217173576355
667	3286	1442	1	Tumor	0.7626512050628662
668	2268	1048	1	Tumor	0.7624735832214355
669	2968	1196	1	Tumor	0.762296199798584
670	3026	1456	0	Negative control	0.7622750401496887
671	3216	1310	2	Lymphocytes	0.7607133388519287
672	2998	814	1	Tumor	0.760624885559082
673	3040	1492	1	Tumor	0.7605868577957153
674	3288	1478	1	Tumor	0.7600144743919373
675	2070	1606	2	Lymphocytes	0.7598401308059692
676	3342	838	1	Tumor	0.759777307510376
677	2124	1482	1	Tumor	0.759429395198822
678	2230	1064	1	Tumor	0.7586654424667358
679	3408	1788	1	Tumor	0.7584927082061768
680	2402	420	1	Tumor	0.7581109404563904
681	3230	1240	3	Epithelial Cells	0.7580461502075195
682	2804	1840	2	Lymphocytes	0.756848931312561
683	3072	1242	0	Negative control	0.75638747215271
684	3040	1262	0	Negative control	0.7546254396438599
685	2916	1438	1	Tumor	0.7525090575218201
686	3342	708	1	Tumor	0.7523112297058105
687	2510	592	1	Tumor	0.7522144913673401
688	2764	1388	1	Tumor	0.751879096031189
689	2736	1448	1	Tumor	0.7514389753341675
690	3556	866	0	Negative control	0.7513180375099182
691	2310	1624	0	Negative control	0.7505601048469543
692	2254	1544	2	Lymphocytes	0.7501588463783264
693	1856	1652	1	Tumor	0.7501499056816101
694	2964	622	1	Tumor	0.7497684955596924
695	3196	1216	0	Negative control	0.7497052550315857
696	2724	828	1	Tumor	0.7496592998504639
697	2210	1922	2	Lymphocytes	0.7495142221450806
698	2862	1654	1	Tumor	0.7493663430213928
699	2786	464	3	Epithelial Cells	0.7487600445747375
700	2232	890	0	Negative control	0.7483861446380615
701	2240	1050	1	Tumor	0.7477802634239197
702	2750	948	0	Negative control	0.7476348280906677
703	3158	726	1	Tumor	0.7466122508049011
704	2376	922	0	Negative control	0.746554434299469
705	2990	1338	0	Negative control	0.7464706301689148
706	2116	1080	1	Tumor	0.7462325692176819
707	2368	640	0	Negative control	0.7456109523773193
708	3756	1234	1	Tumor	0.7453892827033997
709	2294	1716	0	Negative control	0.7444671988487244
710	2402	1352	1	Tumor	0.7436320185661316
711	2916	676	3	Epithelial Cells	0.7421327829360962
712	2184	1654	2	Lymphocytes	0.7418177127838135
713	2180	1572	0	Negative control	0.7418108582496643
714	3170	1436	0	Negative control	0.7416975498199463
715	1956	1836	2	Lymphocytes	0.7415964603424072
716	2076	988	0	Negative control	0.7396112680435181
717	3524	1326	1	Tumor	0.7373844385147095
718	2224	444	1	Tumor	0.7365068197250366
719	2770	1796	0	Negative control	0.7361641526222229
720	2216	2012	2	Lymphocytes	0.7360646724700928
721	2406	1684	0	Negative control	0.7355049252510071
722	2068	1628	2	Lymphocytes	0.7351558804512024
723	2870	394	1	Tumor	0.7348533868789673
724	2996	1312	0	Negative control	0.7345202565193176
725	2896	1080	1	Tumor	0.7341293096542358
726	2954	1460	1	Tumor	0.7333113551139832
727	3414	850	1	Tumor	0.7330633401870728
728	2974	1424	0	Negative control	0.7326880097389221
729	2088	1686	2	Lymphocytes	0.7325209975242615
730	3374	1394	3	Epithelial Cells	0.7324199080467224
731	2184	1484	1	Tumor	0.7320924401283264
732	3140	1106	0	Negative control	0.7290027737617493
733	3594	758	0	Negative control	0.7289319038391113
734	2910	704	0	Negative control	0.7288298606872559
735	3520	922	1	Tumor	0.7287973761558533
736	2352	1434	1	Tumor	0.7282881736755371
737	2730	410	1	Tumor	0.7281244993209839
738	2226	1564	2	Lymphocytes	0.7276570200920105
739	3068	1088	1	Tumor	0.7270694971084595
740	3416	1278	1	Tumor	0.7268542051315308
741	3482	1436	1	Tumor	0.7250350713729858
742	3644	1094	1	Tumor	0.7244431972503662
743	2032	1766	2	Lymphocytes	0.7232977151870728
744	2702	492	0	Negative control	0.7231317162513733
745	3440	724	1	Tumor	0.7224032878875732
746	2566	794	1	Tumor	0.7214971780776978
747	3260	720	1	Tumor	0.7211035490036011
748	2548	556	1	Tumor	0.7209269404411316
749	2954	1732	1	Tumor	0.7197135090827942
750	3488	982	1	Tumor	0.7195485830307007
751	2080	1718	2	Lymphocytes	0.7195329666137695
752	3198	1328	0	Negative control	0.7194077372550964
753	2880	1778	0	Negative control	0.7182674407958984
754	2654	1102	1	Tumor	0.7174904346466064
755	1918	1416	1	Tumor	0.7173357009887695
756	1832	1642	1	Tumor	0.7171679139137268
757	3050	1172	2	Lymphocytes	0.7169520854949951
758	3186	1696	1	Tumor	0.7161898016929626
759	3588	890	1	Tumor	0.7159754633903503
760	2386	464	1	Tumor	0.7158344984054565
761	2888	608	1	Tumor	0.7155226469039917
762	3202	1802	1	Tumor	0.7153351902961731
763	2394	1120	1	Tumor	0.7146880626678467
764	2524	556	1	Tumor	0.7134850025177002
765	3250	1224	3	Epithelial Cells	0.7134629487991333
766	2348	1630	2	Lymphocytes	0.7127024531364441
767	2208	850	0	Negative control	0.7119897603988647
768	2136	1292	1	Tumor	0.7119673490524292
769	2402	1494	1	Tumor	0.7109233140945435
770	2626	1762	1	Tumor	0.7108104228973389
771	3172	1760	1	Tumor	0.7096768021583557
772	1854	1606	1	Tumor	0.7074593305587769
773	3184	584	1	Tumor	0.7062400579452515
774	2704	824	1	Tumor	0.706024169921875
775	3092	1260	0	Negative control	0.7059520483016968
776	1868	864	1	Tumor	0.70400071144104
777	2232	864	0	Negative control	0.7027009725570679
778	2420	1606	1	Tumor	0.7023036479949951
779	2278	1740	2	Lymphocytes	0.7019116878509521
780	2938	662	0	Negative control	0.7018856406211853
781	3002	1268	0	Negative control	0.7017964124679565
782	3364	1472	1	Tumor	0.701748251914978
783	3332	886	1	Tumor	0.7013304233551025
784	3022	1654	1	Tumor	0.7008803486824036
785	2706	852	0	Negative control	0.69910728931427
786	3212	1394	1	Tumor	0.6990054249763489
787	2954	1666	1	Tumor	0.6984896063804626
788	2526	1012	1	Tumor	0.6979066133499146
789	2990	830	1	Tumor	0.6972358822822571
790	2764	454	1	Tumor	0.696704626083374
791	3352	1352	1	Tumor	0.6960156559944153
792	2278	1074	1	Tumor	0.6957404613494873
793	2656	1230	1	Tumor	0.6938598155975342
794	2174	1762	2	Lymphocytes	0.6933778524398804
795	3216	1784	1	Tumor	0.6933596730232239
796	3576	604	1	Tumor	0.6931614875793457
797	2390	796	0	Negative control	0.6931210160255432
798	2132	1692	2	Lymphocytes	0.691534161567688
799	2740	758	1	Tumor	0.6905733942985535
800	3224	1328	2	Lymphocytes	0.6902467012405396
801	2662	442	1	Tumor	0.6884183883666992
802	2060	1338	1	Tumor	0.6868056058883667
803	2740	1268	1	Tumor	0.6859161257743835
804	2432	1008	1	Tumor	0.6848425269126892
805	3478	1302	1	Tumor	0.6841795444488525
806	3588	672	1	Tumor	0.6836810111999512
807	2342	996	3	Epithelial Cells	0.6835930347442627
808	2740	1102	0	Negative control	0.6835495233535767
809	2252	670	1	Tumor	0.6823501586914062
810	3148	1064	1	Tumor	0.679766833782196
811	2076	1012	0	Negative control	0.6775387525558472
812	2478	610	1	Tumor	0.6772899031639099
813	3014	1536	3	Epithelial Cells	0.6772294640541077
814	2598	860	1	Tumor	0.6760761737823486
815	3428	1326	1	Tumor	0.675774097442627
816	2694	1358	1	Tumor	0.6755573749542236
817	3110	660	1	Tumor	0.675475537776947
818	2168	1588	0	Negative control	0.6754276752471924
819	2780	1964	2	Lymphocytes	0.6740838885307312
820	2064	930	1	Tumor	0.6730800867080688
821	3106	614	1	Tumor	0.6719735264778137
822	2346	1704	0	Negative control	0.6710698008537292
823	2076	854	1	Tumor	0.6705092787742615
824	2208	1544	1	Tumor	0.6694657206535339
825	2114	1698	2	Lymphocytes	0.6688166856765747
826	2726	922	1	Tumor	0.6649006605148315
827	2784	958	1	Tumor	0.6621244549751282
828	2848	1394	1	Tumor	0.6609178781509399
829	2512	620	1	Tumor	0.6598281860351562
830	3026	996	3	Epithelial Cells	0.6570553183555603
831	2504	1562	1	Tumor	0.652793288230896
832	3128	1380	2	Lymphocytes	0.6525124907493591
833	1988	1056	0	Negative control	0.6523594260215759
834	2330	530	1	Tumor	0.6509114503860474
835	2598	1784	0	Negative control	0.6489059925079346
836	2194	422	1	Tumor	0.645908534526825
837	2740	1316	1	Tumor	0.6454358100891113
838	3568	754	1	Tumor	0.6451802849769592
839	2758	1232	1	Tumor	0.6429551839828491
840	2302	862	0	Negative control	0.6418233513832092
841	2766	1054	2	Lymphocytes	0.6416037082672119
842	2418	1630	1	Tumor	0.6405909657478333
843	3128	1192	3	Epithelial Cells	0.6392129063606262
844	2500	1934	2	Lymphocytes	0.6387942433357239
845	3070	1158	1	Tumor	0.6376031637191772
846	2272	1694	2	Lymphocytes	0.6369854807853699
847	2972	1228	1	Tumor	0.6365014314651489
848	2078	1524	1	Tumor	0.6357996463775635
849	2296	674	0	Negative control	0.6321569681167603
850	2566	496	1	Tumor	0.6319876909255981
851	2158	736	1	Tumor	0.627604603767395
852	3096	1318	0	Negative control	0.6267361044883728
853	2980	1334	1	Tumor	0.6261993050575256
854	2064	1360	1	Tumor	0.6210736632347107
855	3466	992	1	Tumor	0.6197388768196106
856	2900	1312	1	Tumor	0.6112446188926697
857	3424	1760	1	Tumor	0.6088180541992188
858	2288	1592	2	Lymphocytes	0.6077601909637451
859	2492	516	1	Tumor	0.6055460572242737
860	3058	1474	1	Tumor	0.6054345965385437
861	3220	710	1	Tumor	0.6054056286811829
862	2436	1702	0	Negative control	0.6019501686096191
863	2282	1556	0	Negative control	0.5980695486068726
864	2764	812	1	Tumor	0.5974501967430115
865	3514	860	1	Tumor	0.5947067141532898
866	2686	1268	1	Tumor	0.5940361618995667
867	2224	610	1	Tumor	0.593709409236908
868	2080	782	1	Tumor	0.5903832316398621
869	2464	1366	1	Tumor	0.586819589138031
870	2658	662	1	Tumor	0.5856271982192993
871	3154	2042	1	Tumor	0.584293782711029
872	2290	1764	2	Lymphocytes	0.5812115669250488
873	2228	1112	1	Tumor	0.5790058374404907
874	3004	1294	2	Lymphocytes	0.5783660411834717
875	2416	784	1	Tumor	0.5783609747886658
876	2066	590	1	Tumor	0.5765324831008911
877	2312	1200	1	Tumor	0.5752663612365723
878	2412	438	1	Tumor	0.5642898082733154
879	3120	1094	0	Negative control	0.5553618669509888
880	2800	1746	1	Tumor	0.5541691184043884
881	1832	684	1	Tumor	0.5528836846351624
882	3284	1350	1	Tumor	0.5504279136657715
883	3534	890	1	Tumor	0.5484837293624878
884	2176	650	1	Tumor	0.5427466630935669
885	2958	540	1	Tumor	0.54055255651474
886	2532	1130	1	Tumor	0.535461962223053
887	2922	1492	1	Tumor	0.531846821308136
888	2160	1720	2	Lymphocytes	0.5257351398468018
889	2524	518	3	Epithelial Cells	0.5238058567047119
890	2576	1002	1	Tumor	0.5209749341011047
891	1996	978	1	Tumor	0.518542468547821
892	2540	574	1	Tumor	0.5175690650939941
893	2180	1680	2	Lymphocytes	0.5174223780632019
894	2098	1784	2	Lymphocytes	0.512805700302124
895	3736	478	0	Negative control	0.5107589960098267
896	2730	856	1	Tumor	0.507050633430481
897	2650	986	1	Tumor	0.5047938823699951
898	2796	1808	1	Tumor	0.4995180368423462
899	2236	780	0	Negative control	0.4963875412940979
900	2676	828	1	Tumor	0.49407145380973816
901	2248	718	3	Epithelial Cells	0.48423218727111816
902	2840	430	1	Tumor	0.48294588923454285
903	2388	1702	0	Negative control	0.47681716084480286
904	3312	1072	1	Tumor	0.4747682511806488
905	2978	1734	1	Tumor	0.4728553891181946
906	3294	1124	1	Tumor	0.47082141041755676
907	2736	1004	1	Tumor	0.46691229939460754
908	2822	384	1	Tumor	0.4621129035949707
909	2108	1606	0	Negative control	0.4578549563884735
910	3024	652	0	Negative control	0.4577867090702057
911	2696	960	0	Negative control	0.45735689997673035
912	2230	920	0	Negative control	0.4503985345363617
913	2538	604	1	Tumor	0.44440752267837524
914	2248	1558	0	Negative control	0.44237619638442993
915	2128	1604	2	Lymphocytes	0.43701523542404175
916	2754	1156	0	Negative control	0.43552902340888977
917	2258	366	1	Tumor	0.431821346282959
918	3208	1714	1	Tumor	0.4303821623325348
919	2844	598	1	Tumor	0.43032926321029663
920	2018	1760	2	Lymphocytes	0.42671844363212585
921	2542	1970	0	Negative control	0.41924262046813965
922	2136	1792	2	Lymphocytes	0.4183075428009033
923	2586	952	1	Tumor	0.41531530022621155
924	3164	1180	1	Tumor	0.4122340679168701
925	2148	1634	2	Lymphocytes	0.4094839096069336
926	2274	440	1	Tumor	0.4086170792579651
927	2358	1598	0	Negative control	0.4077107608318329
928	3612	428	1	Tumor	0.4039054811000824
929	2506	1730	1	Tumor	0.40253421664237976
930	2566	554	1	Tumor	0.3964027166366577
931	3066	1196	1	Tumor	0.3951584994792938
932	2656	1568	1	Tumor	0.3947209119796753
933	2614	1128	1	Tumor	0.3935683071613312
934	2030	1784	2	Lymphocytes	0.3832840323448181
935	2568	582	1	Tumor	0.381818950176239
936	3164	1154	0	Negative control	0.3775380849838257
937	2378	1112	1	Tumor	0.37241601943969727
938	2792	394	1	Tumor	0.37196773290634155
939	2308	1500	1	Tumor	0.37156251072883606
940	3172	1802	1	Tumor	0.37114274501800537
941	2708	1160	2	Lymphocytes	0.3598441779613495
942	3532	648	1	Tumor	0.3597082495689392
943	2252	1644	0	Negative control	0.35637056827545166
944	2058	1650	2	Lymphocytes	0.3557070791721344
945	2590	1284	1	Tumor	0.3517685532569885
946	2412	598	1	Tumor	0.3476621210575104
947	3676	1394	1	Tumor	0.3463791608810425
948	2896	844	1	Tumor	0.33949124813079834
949	2800	580	0	Negative control	0.3312217891216278
950	3176	606	1	Tumor	0.328543484210968
951	2144	1366	1	Tumor	0.32616618275642395
952	2136	1674	2	Lymphocytes	0.3215462863445282
953	2820	450	1	Tumor	0.32076114416122437
954	3692	836	2	Lymphocytes	0.3191649913787842
955	2932	2010	1	Tumor	0.3118189871311188
956	2296	832	1	Tumor	0.31154975295066833
957	2166	1808	2	Lymphocytes	0.30986642837524414
958	3244	1250	3	Epithelial Cells	0.3087594211101532
959	2596	552	1	Tumor	0.305114209651947
960	3178	1494	1	Tumor	0.30305132269859314
961	3256	942	1	Tumor	0.30286821722984314
962	2544	1222	1	Tumor	0.30234494805336
963	3090	1140	1	Tumor	0.301025927066803
964	2632	562	1	Tumor	0.2998085618019104
965	2792	380	1	Tumor	0.2974948287010193
966	2694	572	0	Negative control	0.29730960726737976
967	2648	1730	1	Tumor	0.2905983030796051
968	3178	1880	0	Negative control	0.2884201109409332
969	3834	1224	1	Tumor	0.28389495611190796
970	2232	1576	2	Lymphocytes	0.2831527590751648
971	2600	1710	1	Tumor	0.2777681052684784
972	3012	1744	1	Tumor	0.2761628329753876
973	3118	1270	2	Lymphocytes	0.2754247486591339
974	2342	600	3	Epithelial Cells	0.26922672986984253
975	3834	1050	0	Negative control	0.2692001461982727
976	2310	2028	2	Lymphocytes	0.26694226264953613
977	2238	1256	1	Tumor	0.26689058542251587
978	3018	1164	0	Negative control	0.2641846537590027
979	3194	1128	0	Negative control	0.2639954388141632
980	2170	1528	1	Tumor	0.2578074634075165
981	3012	1506	1	Tumor	0.25666725635528564
982	3248	1378	1	Tumor	0.25499942898750305
983	2122	1746	2	Lymphocytes	0.2538854479789734
984	2268	1804	2	Lymphocytes	0.2481340765953064
985	2148	1596	0	Negative control	0.23904286324977875
986	2560	1024	1	Tumor	0.23687505722045898
987	2790	1434	1	Tumor	0.23070552945137024
988	3490	800	0	Negative control	0.23051752150058746
989	1968	1784	2	Lymphocytes	0.22716811299324036
990	2284	1364	1	Tumor	0.22611242532730103
991	2038	2042	2	Lymphocytes	0.22598080337047577
992	2504	1904	2	Lymphocytes	0.2256721556186676
993	3408	966	1	Tumor	0.22544130682945251
994	2388	1592	2	Lymphocytes	0.22446975111961365
995	2290	1010	0	Negative control	0.22334125638008118
996	2336	2042	0	Negative control	0.22246481478214264
997	3574	694	0	Negative control	0.21350325644016266
998	3064	1366	0	Negative control	0.21339498460292816
999	3232	1170	1	Tumor	0.20943637192249298
1000	3180	1094	1	Tumor	0.20936690270900726
1001	3112	1864	1	Tumor	0.20881840586662292
1002	2524	884	1	Tumor	0.20215147733688354
1003	2606	1110	1	Tumor	0.2018904685974121
1004	2602	898	1	Tumor	0.20099903643131256
1005	2126	1594	0	Negative control	0.1981925070285797
1006	2136	786	1	Tumor	0.19751830399036407
1007	2396	1606	1	Tumor	0.19672855734825134
1008	3000	1408	0	Negative control	0.1953505128622055
1009	2044	1630	0	Negative control	0.1934134066104889
1010	2992	1266	1	Tumor	0.1898091584444046
1011	2872	648	1	Tumor	0.18880107998847961
1012	2906	392	1	Tumor	0.18640463054180145
1013	2222	1430	1	Tumor	0.17530830204486847
1014	2246	1090	1	Tumor	0.17466208338737488
1015	3834	1698	1	Tumor	0.17352910339832306
1016	2148	1544	1	Tumor	0.1723761409521103
1017	2126	720	1	Tumor	0.16918189823627472
1018	2940	810	1	Tumor	0.16409729421138763
1019	2878	1764	1	Tumor	0.16341632604599
1020	3222	1894	1	Tumor	0.16154281795024872
1021	2440	862	1	Tumor	0.1614384800195694
1022	2920	1738	1	Tumor	0.16114595532417297
1023	3292	618	1	Tumor	0.16114528477191925
1024	2904	412	1	Tumor	0.1607019454240799
1025	2664	412	1	Tumor	0.15895619988441467
1026	3426	1786	1	Tumor	0.1585274040699005
1027	2718	1788	0	Negative control	0.15668269991874695
1028	3008	1610	1	Tumor	0.15661832690238953
1029	2128	1624	2	Lymphocytes	0.15586939454078674
1030	2436	402	1	Tumor	0.15550456941127777
1031	2532	854	1	Tumor	0.15438130497932434
1032	2652	934	1	Tumor	0.1536097526550293
1033	2426	1744	0	Negative control	0.15277627110481262
1034	2368	1680	0	Negative control	0.15183967351913452
1035	2940	870	1	Tumor	0.1514999121427536
1036	2706	2024	0	Negative control	0.15015894174575806
1037	4454	1636	1	Tumor	0.9295464158058167
1038	3986	1396	1	Tumor	0.9172998666763306
1039	4050	1164	0	Negative control	0.9096323847770691
1040	5384	992	1	Tumor	0.9048588275909424
1041	3920	1274	1	Tumor	0.9044393301010132
1042	4638	1306	1	Tumor	0.9040960073471069
1043	4114	612	1	Tumor	0.9013704061508179
1044	4440	1772	1	Tumor	0.9013073444366455
1045	4496	1428	1	Tumor	0.9011087417602539
1046	3802	1472	1	Tumor	0.8997090458869934
1047	5254	1872	1	Tumor	0.898678719997406
1048	4578	1212	1	Tumor	0.8983926773071289
1049	4620	1108	3	Epithelial Cells	0.8977783918380737
1050	4394	1632	3	Epithelial Cells	0.8972945809364319
1051	5330	582	1	Tumor	0.8967042565345764
1052	5068	874	0	Negative control	0.8962991237640381
1053	3854	1842	1	Tumor	0.8957161903381348
1054	5302	1324	1	Tumor	0.894663393497467
1055	4616	880	1	Tumor	0.8944787979125977
1056	4888	1324	1	Tumor	0.8938395380973816
1057	4614	1138	1	Tumor	0.8933706283569336
1058	3748	1058	1	Tumor	0.8929778337478638
1059	4712	744	1	Tumor	0.8922567367553711
1060	3810	1528	1	Tumor	0.8921145796775818
1061	4212	898	1	Tumor	0.8917037844657898
1062	5092	1728	2	Lymphocytes	0.8906973600387573
1063	4080	1188	2	Lymphocytes	0.8904338479042053
1064	4114	1370	1	Tumor	0.8899312615394592
1065	4320	1288	2	Lymphocytes	0.889656662940979
1066	3742	1684	1	Tumor	0.8877882957458496
1067	5516	1676	2	Lymphocytes	0.8873770833015442
1068	5160	1168	1	Tumor	0.8871251940727234
1069	3608	678	1	Tumor	0.8870400190353394
1070	4068	1814	1	Tumor	0.8867165446281433
1071	3896	1620	1	Tumor	0.8846687078475952
1072	4480	1044	1	Tumor	0.8840429186820984
1073	5162	1520	1	Tumor	0.8838087320327759
1074	4116	1642	1	Tumor	0.8834500908851624
1075	5242	850	1	Tumor	0.8823878169059753
1076	4450	876	1	Tumor	0.8821479678153992
1077	3812	1758	1	Tumor	0.8819484114646912
1078	3682	1432	0	Negative control	0.8817995190620422
1079	4256	1668	1	Tumor	0.880580484867096
1080	4400	1112	1	Tumor	0.8805556297302246
1081	4384	1196	2	Lymphocytes	0.88038569688797
1082	5190	718	1	Tumor	0.8803845643997192
1083	5370	934	1	Tumor	0.8802291750907898
1084	3984	1800	1	Tumor	0.8802211880683899
1085	5604	990	1	Tumor	0.8801030516624451
1086	5288	1988	1	Tumor	0.8797016739845276
1087	5248	1666	0	Negative control	0.8796355128288269
1088	4476	1370	3	Epithelial Cells	0.8793228268623352
1089	4302	1394	1	Tumor	0.8792438507080078
1090	3988	964	0	Negative control	0.8790825009346008
1091	4722	1342	1	Tumor	0.879014253616333
1092	4596	1436	1	Tumor	0.8780829906463623
1093	5000	1272	1	Tumor	0.8780570030212402
1094	4108	938	1	Tumor	0.8774790167808533
1095	5186	1294	1	Tumor	0.8773936629295349
1096	4334	1184	2	Lymphocytes	0.877319872379303
1097	4032	1764	1	Tumor	0.8772423267364502
1098	4408	1338	2	Lymphocytes	0.8771653175354004
1099	4006	864	2	Lymphocytes	0.8770185708999634
1100	4926	1582	1	Tumor	0.8769139647483826
1101	3720	1780	1	Tumor	0.8768097162246704
1102	3712	800	0	Negative control	0.8762120604515076
1103	4432	1886	1	Tumor	0.8757792711257935
1104	3804	1684	1	Tumor	0.8756319880485535
1105	3866	1738	1	Tumor	0.87553870677948
1106	5340	1114	1	Tumor	0.8754674196243286
1107	4956	1992	2	Lymphocytes	0.8752714991569519
1108	3996	638	2	Lymphocytes	0.8749580979347229
1109	4962	584	3	Epithelial Cells	0.8743957281112671
1110	4464	1410	1	Tumor	0.8743405938148499
1111	3790	1036	2	Lymphocytes	0.8737035989761353
1112	4162	772	1	Tumor	0.8735455274581909
1113	4296	876	1	Tumor	0.8735332489013672
1114	3610	1404	1	Tumor	0.8731563091278076
1115	3702	1586	1	Tumor	0.8730530738830566
1116	5310	1186	1	Tumor	0.8725641369819641
1117	4812	1924	2	Lymphocytes	0.8723002672195435
1118	3630	1208	1	Tumor	0.8722473978996277
1119	5004	1994	1	Tumor	0.8721668720245361
1120	4296	1082	1	Tumor	0.8719118237495422
1121	4394	1076	1	Tumor	0.871662974357605
1122	3870	1876	1	Tumor	0.8713504076004028
1123	5168	684	1	Tumor	0.8708406090736389
1124	4976	828	0	Negative control	0.8702099323272705
1125	4466	1868	3	Epithelial Cells	0.8698447346687317
1126	3664	1314	1	Tumor	0.8698151707649231
1127	4790	1754	2	Lymphocytes	0.8695628046989441
1128	4400	860	1	Tumor	0.869395911693573
1129	4150	658	1	Tumor	0.8690882325172424
1130	4602	1064	1	Tumor	0.8690489530563354
1131	4642	1628	1	Tumor	0.8686044216156006
1132	4630	1266	1	Tumor	0.8685792088508606
1133	5270	1354	1	Tumor	0.8683381080627441
1134	3618	644	3	Epithelial Cells	0.8683217167854309
1135	4818	838	0	Negative control	0.867891788482666
1136	4824	610	1	Tumor	0.8678355813026428
1137	3728	1490	1	Tumor	0.8677753210067749
1138	4070	1210	2	Lymphocytes	0.8674925565719604
1139	4334	1382	2	Lymphocytes	0.8674218058586121
1140	3882	1482	1	Tumor	0.867409884929657
1141	4386	1442	1	Tumor	0.8672339916229248
1142	4158	898	1	Tumor	0.8670783042907715
1143	5546	1448	1	Tumor	0.8668539524078369
1144	3892	582	2	Lymphocytes	0.8667929172515869
1145	5310	1530	2	Lymphocytes	0.8664663434028625
1146	5230	1930	1	Tumor	0.8650677800178528
1147	5514	872	1	Tumor	0.8650480508804321
1148	4688	880	1	Tumor	0.8649111390113831
1149	5252	1244	1	Tumor	0.8648120164871216
1150	5014	734	2	Lymphocytes	0.8645030856132507
1151	4384	1342	2	Lymphocytes	0.8642815947532654
1152	3642	1640	1	Tumor	0.8639563918113708
1153	4650	1060	1	Tumor	0.863470196723938
1154	3856	692	2	Lymphocytes	0.8630514144897461
1155	4160	1806	3	Epithelial Cells	0.8626737594604492
1156	5388	1050	0	Negative control	0.8625532388687134
1157	3686	1760	1	Tumor	0.8625486493110657
1158	5106	1554	1	Tumor	0.8615596890449524
1159	4730	1752	0	Negative control	0.8614429235458374
1160	4924	732	0	Negative control	0.8613904714584351
1161	4480	1968	1	Tumor	0.8608676791191101
1162	4156	1856	1	Tumor	0.8607559204101562
1163	5042	1458	1	Tumor	0.8607279658317566
1164	4884	1148	2	Lymphocytes	0.8606902956962585
1165	4382	1280	2	Lymphocytes	0.8606889247894287
1166	4660	1484	1	Tumor	0.8605695366859436
1167	5048	1562	1	Tumor	0.8599468469619751
1168	3826	1094	1	Tumor	0.8599099516868591
1169	5102	1674	2	Lymphocytes	0.8594651818275452
1170	4512	1532	1	Tumor	0.8594055771827698
1171	3658	1398	1	Tumor	0.8593902587890625
1172	4566	856	1	Tumor	0.8593131303787231
1173	4728	972	0	Negative control	0.859306812286377
1174	3934	596	2	Lymphocytes	0.859138548374176
1175	3862	1090	0	Negative control	0.858907163143158
1176	4876	1168	2	Lymphocytes	0.8588531613349915
1177	4558	1820	1	Tumor	0.8588070869445801
1178	4288	1458	3	Epithelial Cells	0.8585288524627686
1179	3720	906	2	Lymphocytes	0.8583917021751404
1180	5574	566	2	Lymphocytes	0.8577473759651184
1181	4192	1350	0	Negative control	0.8576099276542664
1182	5354	1962	1	Tumor	0.8575639128684998
1183	4430	1278	1	Tumor	0.8570811748504639
1184	4802	1074	2	Lymphocytes	0.857051432132721
1185	5334	540	1	Tumor	0.8568608164787292
1186	4290	1354	0	Negative control	0.8567274808883667
1187	5162	1086	2	Lymphocytes	0.8565675020217896
1188	4752	850	1	Tumor	0.8563952445983887
1189	4318	1670	3	Epithelial Cells	0.8563081622123718
1190	4386	796	1	Tumor	0.8555317521095276
1191	4288	996	1	Tumor	0.8555138111114502
1192	3924	1232	1	Tumor	0.8553077578544617
1193	3970	616	2	Lymphocytes	0.8551894426345825
1194	4962	1536	1	Tumor	0.8551449775695801
1195	5242	1282	1	Tumor	0.8551065325737
1196	4584	1148	3	Epithelial Cells	0.8550963401794434
1197	3878	518	0	Negative control	0.8543968200683594
1198	3898	700	2	Lymphocytes	0.853995144367218
1199	4318	1232	2	Lymphocytes	0.8538810610771179
1200	3768	1370	1	Tumor	0.8536555767059326
1201	5614	1940	1	Tumor	0.8535366058349609
1202	3782	1532	1	Tumor	0.8531316518783569
1203	4244	1762	1	Tumor	0.8530318737030029
1204	5234	1636	2	Lymphocytes	0.852706253528595
1205	3906	1390	1	Tumor	0.8526900410652161
1206	5300	820	1	Tumor	0.8526809811592102
1207	3916	782	2	Lymphocytes	0.8526808619499207
1208	5066	1232	1	Tumor	0.8519818186759949
1209	4614	1820	0	Negative control	0.8512943983078003
1210	4720	1718	0	Negative control	0.8510475158691406
1211	3680	1020	0	Negative control	0.8506225943565369
1212	5296	1284	1	Tumor	0.8505094051361084
1213	4604	1872	2	Lymphocytes	0.8505040407180786
1214	4014	1138	0	Negative control	0.8502628207206726
1215	4802	1334	1	Tumor	0.8501599431037903
1216	5616	1174	1	Tumor	0.850024402141571
1217	3894	1710	3	Epithelial Cells	0.8499324321746826
1218	5228	1028	1	Tumor	0.8498868346214294
1219	4464	1258	3	Epithelial Cells	0.849372923374176
1220	4938	1204	0	Negative control	0.8493011593818665
1221	4300	1488	1	Tumor	0.8492318987846375
1222	4098	1380	1	Tumor	0.8491292595863342
1223	3944	1204	1	Tumor	0.8489464521408081
1224	4358	1144	2	Lymphocytes	0.8488331437110901
1225	5004	1120	0	Negative control	0.8485161662101746
1226	3908	1156	1	Tumor	0.8478476405143738
1227	4702	1386	1	Tumor	0.8476399183273315
1228	4972	1498	1	Tumor	0.847578227519989
1229	3958	1762	3	Epithelial Cells	0.8474199771881104
1230	4224	1116	0	Negative control	0.8468434810638428
1231	4664	1338	1	Tumor	0.8468255996704102
1232	4366	822	1	Tumor	0.8464357256889343
1233	3914	1188	1	Tumor	0.8459149599075317
1234	4044	1910	3	Epithelial Cells	0.8453200459480286
1235	4204	998	1	Tumor	0.8451611995697021
1236	4472	1476	1	Tumor	0.8449697494506836
1237	4278	1528	1	Tumor	0.8445693850517273
1238	4960	682	2	Lymphocytes	0.8439905643463135
1239	4814	1116	2	Lymphocytes	0.843787431716919
1240	5508	444	1	Tumor	0.8436546921730042
1241	4014	896	0	Negative control	0.8435607552528381
1242	4030	862	2	Lymphocytes	0.8435015678405762
1243	5358	608	1	Tumor	0.8434030413627625
1244	4400	1310	2	Lymphocytes	0.8432543277740479
1245	3748	660	2	Lymphocytes	0.8427788615226746
1246	4226	1868	1	Tumor	0.8427259922027588
1247	4488	1024	1	Tumor	0.8426463603973389
1248	4988	1576	1	Tumor	0.8425043225288391
1249	4484	1736	1	Tumor	0.8424636125564575
1250	5068	1184	0	Negative control	0.842296302318573
1251	4468	1280	1	Tumor	0.8422885537147522
1252	5238	1460	1	Tumor	0.8422423005104065
1253	4870	1364	1	Tumor	0.8421580195426941
1254	4946	1744	0	Negative control	0.8421186804771423
1255	4662	1880	2	Lymphocytes	0.8421100974082947
1256	4940	1294	1	Tumor	0.8420027494430542
1257	4660	1852	0	Negative control	0.8420003056526184
1258	3626	736	2	Lymphocytes	0.8419198989868164
1259	4182	2010	1	Tumor	0.841816246509552
1260	4016	942	2	Lymphocytes	0.8416540622711182
1261	4876	1412	1	Tumor	0.841246485710144
1262	4696	940	0	Negative control	0.8412060737609863
1263	3892	1530	1	Tumor	0.8411672115325928
1264	4064	1932	2	Lymphocytes	0.8400123119354248
1265	4138	1360	2	Lymphocytes	0.839836835861206
1266	4344	1100	1	Tumor	0.8395323157310486
1267	4980	1132	0	Negative control	0.8390123844146729
1268	4400	1516	1	Tumor	0.8385898470878601
1269	3732	872	0	Negative control	0.8384590148925781
1270	5290	1804	0	Negative control	0.8380181789398193
1271	3808	1716	1	Tumor	0.8379929661750793
1272	4752	1352	1	Tumor	0.8374879956245422
1273	5084	1888	0	Negative control	0.8370765447616577
1274	4870	1622	0	Negative control	0.8370185494422913
1275	5220	1754	0	Negative control	0.8369039297103882
1276	4902	1196	2	Lymphocytes	0.8363897800445557
1277	4588	1498	1	Tumor	0.8361945152282715
1278	3706	1668	1	Tumor	0.8361055254936218
1279	4810	700	1	Tumor	0.8357323408126831
1280	4050	1284	2	Lymphocytes	0.8353183269500732
1281	3964	1246	1	Tumor	0.834817111492157
1282	4678	1398	1	Tumor	0.8347198963165283
1283	5024	1438	1	Tumor	0.8345776796340942
1284	4954	1152	0	Negative control	0.8343474864959717
1285	4238	1166	2	Lymphocytes	0.8343107104301453
1286	4866	1826	0	Negative control	0.8343056440353394
1287	3702	962	1	Tumor	0.834070086479187
1288	4918	652	1	Tumor	0.8338250517845154
1289	4954	1092	2	Lymphocytes	0.8329980969429016
1290	4016	1422	3	Epithelial Cells	0.8329569697380066
1291	3658	836	0	Negative control	0.8327310681343079
1292	3760	1870	1	Tumor	0.8326808214187622
1293	4254	1044	1	Tumor	0.8326026201248169
1294	4588	1110	1	Tumor	0.8325285911560059
1295	4176	726	1	Tumor	0.8325110077857971
1296	4298	1224	0	Negative control	0.8324525952339172
1297	5336	802	1	Tumor	0.8323816061019897
1298	4322	1534	1	Tumor	0.8322579264640808
1299	3942	622	0	Negative control	0.8321244120597839
1300	3832	442	0	Negative control	0.8321129679679871
1301	4226	1260	2	Lymphocytes	0.8320909142494202
1302	4028	1322	2	Lymphocytes	0.8319952487945557
1303	4902	1054	2	Lymphocytes	0.8317505121231079
1304	4606	1930	2	Lymphocytes	0.8317245841026306
1305	4118	1122	0	Negative control	0.8311253786087036
1306	3906	720	2	Lymphocytes	0.8308420777320862
1307	4116	1870	3	Epithelial Cells	0.8308376669883728
1308	4326	804	1	Tumor	0.8307909965515137
1309	4576	1018	1	Tumor	0.8303593397140503
1310	3924	700	2	Lymphocytes	0.8293645977973938
1311	3896	1584	1	Tumor	0.829156756401062
1312	3614	706	0	Negative control	0.828850269317627
1313	4744	1686	0	Negative control	0.8281663656234741
1314	3978	912	2	Lymphocytes	0.8280528783798218
1315	5568	858	1	Tumor	0.8279370069503784
1316	3880	762	2	Lymphocytes	0.8277174830436707
1317	4358	1330	2	Lymphocytes	0.8275402784347534
1318	4994	1476	1	Tumor	0.8275298476219177
1319	4908	626	1	Tumor	0.8275235891342163
1320	4524	1388	1	Tumor	0.8273572325706482
1321	4112	794	0	Negative control	0.8271169066429138
1322	4816	1810	0	Negative control	0.8268083930015564
1323	4996	1504	1	Tumor	0.8266005516052246
1324	4034	582	0	Negative control	0.8263723850250244
1325	4426	1448	1	Tumor	0.8262964487075806
1326	4372	1684	1	Tumor	0.8261656761169434
1327	3626	952	0	Negative control	0.8258364796638489
1328	4624	1028	3	Epithelial Cells	0.8256524205207825
1329	4576	1388	1	Tumor	0.8255056142807007
1330	4756	730	1	Tumor	0.8254609107971191
1331	5602	430	0	Negative control	0.8251445889472961
1332	5320	1664	2	Lymphocytes	0.8248733282089233
1333	4728	1622	1	Tumor	0.824745774269104
1334	4872	1986	2	Lymphocytes	0.8242672085762024
1335	4422	1208	0	Negative control	0.8239774703979492
1336	3940	2002	1	Tumor	0.8239500522613525
1337	3716	822	0	Negative control	0.8238442540168762
1338	5210	1146	1	Tumor	0.8236390352249146
1339	3696	1114	1	Tumor	0.8235719799995422
1340	4948	1836	2	Lymphocytes	0.8234402537345886
1341	4094	962	0	Negative control	0.8234257698059082
1342	3706	1932	1	Tumor	0.8230769634246826
1343	4962	1806	0	Negative control	0.8226703405380249
1344	5218	932	1	Tumor	0.822303056716919
1345	4814	974	0	Negative control	0.8219642639160156
1346	3810	1148	1	Tumor	0.8218075633049011
1347	3642	684	2	Lymphocytes	0.8215702772140503
1348	4360	1044	1	Tumor	0.821391224861145
1349	4048	1260	2	Lymphocytes	0.8209086060523987
1350	4302	1048	1	Tumor	0.8200656175613403
1351	4912	932	2	Lymphocytes	0.8200390934944153
1352	3990	792	2	Lymphocytes	0.8200256824493408
1353	3816	770	2	Lymphocytes	0.8199690580368042
1354	4064	1304	2	Lymphocytes	0.819933295249939
1355	5180	1492	1	Tumor	0.8193619251251221
1356	4040	1934	1	Tumor	0.8193449974060059
1357	3918	494	0	Negative control	0.8190450668334961
1358	3970	1198	1	Tumor	0.818915843963623
1359	4594	978	1	Tumor	0.8188965916633606
1360	4778	1402	1	Tumor	0.8181754350662231
1361	5286	504	1	Tumor	0.8180721402168274
1362	3710	1392	1	Tumor	0.817996621131897
1363	4004	906	2	Lymphocytes	0.8178960084915161
1364	4428	1400	1	Tumor	0.8178265690803528
1365	5340	1440	1	Tumor	0.8174567818641663
1366	5346	1032	1	Tumor	0.8174068331718445
1367	4304	1252	2	Lymphocytes	0.8173853754997253
1368	3988	656	2	Lymphocytes	0.8173823356628418
1369	5240	930	1	Tumor	0.8171911835670471
1370	4950	1664	0	Negative control	0.8171525001525879
1371	3690	738	2	Lymphocytes	0.8168289661407471
1372	5332	388	1	Tumor	0.8156748414039612
1373	4788	1366	1	Tumor	0.8153132200241089
1374	4452	1042	1	Tumor	0.8153033256530762
1375	5002	964	0	Negative control	0.8149445652961731
1376	4174	752	1	Tumor	0.8147974014282227
1377	5498	1592	0	Negative control	0.8147027492523193
1378	3672	1478	1	Tumor	0.8145915865898132
1379	4692	1678	1	Tumor	0.8145125508308411
1380	4072	874	0	Negative control	0.8143888115882874
1381	4252	1398	3	Epithelial Cells	0.8143643736839294
1382	5020	1056	0	Negative control	0.8142350912094116
1383	4874	1940	2	Lymphocytes	0.8141945600509644
1384	4854	1238	0	Negative control	0.8141260743141174
1385	4824	1420	1	Tumor	0.8138872981071472
1386	4984	1610	0	Negative control	0.8135054111480713
1387	4378	1248	3	Epithelial Cells	0.8132916688919067
1388	3712	518	0	Negative control	0.8132830262184143
1389	4030	1294	2	Lymphocytes	0.813086986541748
1390	5600	2016	1	Tumor	0.8129474520683289
1391	5446	628	1	Tumor	0.8128588199615479
1392	4334	1334	2	Lymphocytes	0.8127793669700623
1393	4312	1340	1	Tumor	0.8126012086868286
1394	4010	1272	2	Lymphocytes	0.8124028444290161
1395	4884	1522	1	Tumor	0.8120061159133911
1396	4002	578	0	Negative control	0.8107219338417053
1397	4714	1782	0	Negative control	0.810654878616333
1398	4064	1748	1	Tumor	0.8103142380714417
1399	4934	1612	2	Lymphocytes	0.8102560043334961
1400	3950	1154	1	Tumor	0.809762179851532
1401	5164	1980	1	Tumor	0.8096832036972046
1402	4676	1806	2	Lymphocytes	0.8096821308135986
1403	3788	1442	1	Tumor	0.8089917898178101
1404	5200	1574	0	Negative control	0.8086050748825073
1405	4132	1176	0	Negative control	0.8085293173789978
1406	4794	1796	0	Negative control	0.8084920644760132
1407	4780	1980	2	Lymphocytes	0.8083997964859009
1408	5200	440	1	Tumor	0.8082115650177002
1409	5318	1806	1	Tumor	0.808036208152771
1410	4766	1326	1	Tumor	0.8078873157501221
1411	3876	950	0	Negative control	0.8076648116111755
1412	5138	1304	1	Tumor	0.8075911998748779
1413	3756	398	0	Negative control	0.8075114488601685
1414	3840	1052	0	Negative control	0.807269811630249
1415	4498	1148	1	Tumor	0.8070178627967834
1416	3674	954	1	Tumor	0.8065736293792725
1417	4324	1214	2	Lymphocytes	0.8064622282981873
1418	3868	994	0	Negative control	0.80619877576828
1419	4246	880	1	Tumor	0.8061270713806152
1420	5098	1274	1	Tumor	0.8058559894561768
1421	4290	1790	1	Tumor	0.8055948615074158
1422	5276	1940	1	Tumor	0.8046864867210388
1423	4924	1230	0	Negative control	0.8045787215232849
1424	4506	1374	1	Tumor	0.8044048547744751
1425	4154	864	1	Tumor	0.8040942549705505
1426	5010	1812	3	Epithelial Cells	0.8040916323661804
1427	3776	434	0	Negative control	0.8039398193359375
1428	4252	1716	3	Epithelial Cells	0.8038882613182068
1429	4094	1414	1	Tumor	0.8036240339279175
1430	4628	1832	0	Negative control	0.803187906742096
1431	4038	634	2	Lymphocytes	0.8029538989067078
1432	4020	606	0	Negative control	0.8028343319892883
1433	5040	916	2	Lymphocytes	0.8027636408805847
1434	3644	800	0	Negative control	0.8027345538139343
1435	3882	1286	1	Tumor	0.8023843169212341
1436	3666	1572	1	Tumor	0.8022218346595764
1437	5062	1022	2	Lymphocytes	0.8017076849937439
1438	4426	808	1	Tumor	0.8010060787200928
1439	4866	1666	0	Negative control	0.8007857799530029
1440	4944	576	0	Negative control	0.8001026511192322
1441	4014	1300	0	Negative control	0.8000882863998413
1442	5040	1062	0	Negative control	0.8000444769859314
1443	5016	762	1	Tumor	0.799862265586853
1444	4230	1192	2	Lymphocytes	0.7998484969139099
1445	3846	912	2	Lymphocytes	0.7995911240577698
1446	5236	1504	0	Negative control	0.7995733022689819
1447	4658	1016	1	Tumor	0.7995621562004089
1448	4622	1766	1	Tumor	0.7995032668113708
1449	4604	2010	3	Epithelial Cells	0.7993164658546448
1450	5030	1262	1	Tumor	0.7991819977760315
1451	4682	2026	2	Lymphocytes	0.7988158464431763
1452	4672	1828	2	Lymphocytes	0.7987726330757141
1453	4900	1142	0	Negative control	0.7986852526664734
1454	3916	1792	1	Tumor	0.7984439134597778
1455	5128	652	1	Tumor	0.798322319984436
1456	4824	1076	2	Lymphocytes	0.798149585723877
1457	5240	492	1	Tumor	0.7981231808662415
1458	3858	1702	1	Tumor	0.798024594783783
1459	4454	1440	1	Tumor	0.7976491451263428
1460	4088	1156	0	Negative control	0.7970636487007141
1461	4724	1108	0	Negative control	0.7970284223556519
1462	3958	1368	1	Tumor	0.7969749569892883
1463	4002	526	1	Tumor	0.7962732911109924
1464	4760	1878	2	Lymphocytes	0.7959795594215393
1465	4736	1222	0	Negative control	0.7957658767700195
1466	3864	588	2	Lymphocytes	0.7951907515525818
1467	4836	1910	2	Lymphocytes	0.7942017316818237
1468	4332	1498	3	Epithelial Cells	0.7939650416374207
1469	4558	1774	1	Tumor	0.7937276363372803
1470	4128	858	0	Negative control	0.792908251285553
1471	5002	1898	0	Negative control	0.7928522229194641
1472	4338	1230	2	Lymphocytes	0.7926017642021179
1473	4042	692	0	Negative control	0.7919753789901733
1474	4286	1204	2	Lymphocytes	0.7918421626091003
1475	4734	1376	1	Tumor	0.7912999987602234
1476	4040	948	2	Lymphocytes	0.7910439372062683
1477	5356	1926	1	Tumor	0.7909662127494812
1478	5276	1754	0	Negative control	0.790809154510498
1479	3724	686	0	Negative control	0.7905516624450684
1480	3970	718	2	Lymphocytes	0.7904531359672546
1481	4452	1922	1	Tumor	0.7902042865753174
1482	3688	1622	1	Tumor	0.7891131639480591
1483	5122	1508	1	Tumor	0.788921058177948
1484	4338	2024	1	Tumor	0.788855254650116
1485	4590	1850	2	Lymphocytes	0.7888118624687195
1486	4916	1714	0	Negative control	0.788793683052063
1487	3662	1616	1	Tumor	0.7882751226425171
1488	4272	1164	2	Lymphocytes	0.7881881594657898
1489	4684	1304	1	Tumor	0.7880222797393799
1490	4926	1826	0	Negative control	0.787851095199585
1491	4076	584	1	Tumor	0.78782057762146
1492	3872	650	0	Negative control	0.7875530123710632
1493	4738	812	1	Tumor	0.7867759466171265
1494	5332	1536	0	Negative control	0.7865568399429321
1495	4188	816	3	Epithelial Cells	0.7863563895225525
1496	5210	1816	1	Tumor	0.786255955696106
1497	4958	548	1	Tumor	0.7860636115074158
1498	4512	1194	1	Tumor	0.7859299778938293
1499	5096	1696	2	Lymphocytes	0.7859299182891846
1500	4912	704	0	Negative control	0.7858090996742249
1501	4326	1832	1	Tumor	0.7853906750679016
1502	4912	1086	2	Lymphocytes	0.784631609916687
1503	4792	1936	0	Negative control	0.7839694023132324
1504	4374	1480	1	Tumor	0.7839065790176392
1505	4332	1156	2	Lymphocytes	0.7830174565315247
1506	5312	1380	1	Tumor	0.7829062342643738
1507	4686	1632	1	Tumor	0.7827761173248291
1508	4418	1480	1	Tumor	0.7827330231666565
1509	5170	1008	1	Tumor	0.782592236995697
1510	5554	826	1	Tumor	0.7819289565086365
1511	5084	712	0	Negative control	0.7819268107414246
1512	4532	1046	1	Tumor	0.7819008827209473
1513	5188	1986	1	Tumor	0.7818588614463806
1514	3688	2022	1	Tumor	0.781845211982727
1515	4130	1014	1	Tumor	0.7814719676971436
1516	3862	1560	0	Negative control	0.781356930732727
1517	4588	830	1	Tumor	0.7811302542686462
1518	4812	1966	0	Negative control	0.7809047102928162
1519	4886	1604	0	Negative control	0.7807576060295105
1520	4210	1026	1	Tumor	0.7806089520454407
1521	5052	832	1	Tumor	0.780436635017395
1522	5064	1126	2	Lymphocytes	0.7804118394851685
1523	5354	1074	1	Tumor	0.780097484588623
1524	4578	1330	1	Tumor	0.7800040245056152
1525	3850	1208	1	Tumor	0.7798163890838623
1526	4690	966	0	Negative control	0.7796863317489624
1527	5068	1092	0	Negative control	0.7796549201011658
1528	4008	844	2	Lymphocytes	0.7794853448867798
1529	4856	1610	1	Tumor	0.7794248461723328
1530	4476	1112	1	Tumor	0.7789208292961121
1531	4834	1100	2	Lymphocytes	0.7785789966583252
1532	3696	1288	1	Tumor	0.7785547375679016
1533	5500	1438	1	Tumor	0.7784812450408936
1534	4162	1228	2	Lymphocytes	0.7782937288284302
1535	4552	1480	1	Tumor	0.7780954837799072
1536	4938	1856	0	Negative control	0.7773001790046692
1537	4400	1288	2	Lymphocytes	0.7769988179206848
1538	4938	1684	2	Lymphocytes	0.7769274115562439
1539	4094	658	1	Tumor	0.7769263386726379
1540	5062	1214	1	Tumor	0.7768721580505371
1541	5392	1468	0	Negative control	0.7768288254737854
1542	5044	610	1	Tumor	0.7768172025680542
1543	5298	428	0	Negative control	0.7767884135246277
1544	5200	512	1	Tumor	0.7767767906188965
1545	5496	1198	1	Tumor	0.7765825390815735
1546	5610	882	1	Tumor	0.7763565182685852
1547	4084	744	0	Negative control	0.776058554649353
1548	3710	414	1	Tumor	0.775963306427002
1549	3800	532	0	Negative control	0.7751821875572205
1550	5348	1844	0	Negative control	0.7751129269599915
1551	4006	1366	1	Tumor	0.7749359011650085
1552	4484	1186	1	Tumor	0.7744240760803223
1553	4896	1822	2	Lymphocytes	0.7743430733680725
1554	4892	950	0	Negative control	0.7741955518722534
1555	4264	1132	0	Negative control	0.7740996479988098
1556	3968	676	0	Negative control	0.7740916013717651
1557	5236	1120	1	Tumor	0.7738401293754578
1558	3972	872	2	Lymphocytes	0.7738353610038757
1559	4320	1124	0	Negative control	0.7738248705863953
1560	5072	1480	1	Tumor	0.773629367351532
1561	4830	660	1	Tumor	0.7736131548881531
1562	3698	1170	1	Tumor	0.7733598947525024
1563	4706	2020	2	Lymphocytes	0.7726105451583862
1564	3748	1404	1	Tumor	0.7721588611602783
1565	4020	1606	1	Tumor	0.7715041637420654
1566	4452	848	1	Tumor	0.7713261842727661
1567	4812	1576	1	Tumor	0.7711347341537476
1568	3818	692	0	Negative control	0.7709510922431946
1569	4152	1134	0	Negative control	0.7708834409713745
1570	4004	728	2	Lymphocytes	0.7706841826438904
1571	4628	1376	1	Tumor	0.7706617116928101
1572	3838	646	2	Lymphocytes	0.7705503106117249
1573	4694	1968	0	Negative control	0.7704874873161316
1574	4458	1308	3	Epithelial Cells	0.7703399658203125
1575	5314	1278	1	Tumor	0.7702397704124451
1576	3934	816	2	Lymphocytes	0.7701302170753479
1577	5048	940	2	Lymphocytes	0.7696924209594727
1578	4356	1214	2	Lymphocytes	0.7694510817527771
1579	4458	1560	1	Tumor	0.7693527340888977
1580	4362	1538	1	Tumor	0.7686790227890015
1581	3956	512	0	Negative control	0.7685624957084656
1582	5234	972	1	Tumor	0.7685316205024719
1583	5234	776	1	Tumor	0.7683144807815552
1584	5252	1790	0	Negative control	0.7681554555892944
1585	4852	1312	1	Tumor	0.7680184841156006
1586	4874	1274	1	Tumor	0.7674418687820435
1587	5510	1178	2	Lymphocytes	0.7672592401504517
1588	4904	1168	0	Negative control	0.7672490477561951
1589	3666	926	0	Negative control	0.7672457098960876
1590	4344	1134	1	Tumor	0.766976535320282
1591	3740	860	2	Lymphocytes	0.7667984366416931
1592	4002	1034	1	Tumor	0.7661349177360535
1593	5384	1488	0	Negative control	0.766046941280365
1594	5260	1316	1	Tumor	0.7660242915153503
1595	3864	922	2	Lymphocytes	0.7659080624580383
1596	4220	1728	1	Tumor	0.7657877206802368
1597	4040	1408	3	Epithelial Cells	0.7657030820846558
1598	5550	698	1	Tumor	0.7651888132095337
1599	4040	1108	2	Lymphocytes	0.7650275826454163
1600	5572	1108	1	Tumor	0.7646902203559875
1601	4430	918	1	Tumor	0.7644442319869995
1602	4246	1442	1	Tumor	0.7632606625556946
1603	4036	1464	1	Tumor	0.7631886601448059
1604	4988	1208	0	Negative control	0.7626285552978516
1605	3858	1146	1	Tumor	0.7624883055686951
1606	5598	1346	1	Tumor	0.7623915672302246
1607	4898	868	0	Negative control	0.7621767520904541
1608	5054	1712	0	Negative control	0.7606473565101624
1609	5446	1204	1	Tumor	0.7605108022689819
1610	4698	2000	0	Negative control	0.758855402469635
1611	4034	880	0	Negative control	0.7585844993591309
1612	4152	1256	2	Lymphocytes	0.7583825588226318
1613	3922	526	0	Negative control	0.7580015659332275
1614	4686	1920	2	Lymphocytes	0.7579696774482727
1615	4550	1272	1	Tumor	0.7574113607406616
1616	4850	958	0	Negative control	0.7569127082824707
1617	3946	744	0	Negative control	0.7568359375
1618	5190	948	1	Tumor	0.7565851807594299
1619	5282	1218	1	Tumor	0.756244421005249
1620	5242	1900	1	Tumor	0.7557987570762634
1621	4074	1698	3	Epithelial Cells	0.7552918791770935
1622	5210	1068	1	Tumor	0.7541621923446655
1623	4934	612	1	Tumor	0.753673791885376
1624	3688	980	0	Negative control	0.7536391615867615
1625	5508	702	1	Tumor	0.7536129355430603
1626	3938	1002	0	Negative control	0.7535810470581055
1627	4742	1850	2	Lymphocytes	0.7535250782966614
1628	4544	1162	3	Epithelial Cells	0.7533304691314697
1629	4516	1118	1	Tumor	0.7530246376991272
1630	5236	424	1	Tumor	0.7529587745666504
1631	3938	1820	1	Tumor	0.7527116537094116
1632	4214	1644	1	Tumor	0.7521817684173584
1633	3916	464	0	Negative control	0.7519254088401794
1634	4812	1306	1	Tumor	0.7517781257629395
1635	4866	858	2	Lymphocytes	0.7517285346984863
1636	5162	1844	0	Negative control	0.7505955100059509
1637	3728	924	0	Negative control	0.7494876384735107
1638	4780	1254	1	Tumor	0.7494329214096069
1639	4906	1914	0	Negative control	0.749410092830658
1640	4714	1136	0	Negative control	0.7485679388046265
1641	4566	910	1	Tumor	0.7480048537254333
1642	3900	1754	1	Tumor	0.7472114562988281
1643	3786	1180	1	Tumor	0.7463932633399963
1644	5286	404	1	Tumor	0.7462460398674011
1645	5246	1196	1	Tumor	0.7459664940834045
1646	5114	1158	1	Tumor	0.745589017868042
1647	4714	1224	1	Tumor	0.745556652545929
1648	3994	1728	1	Tumor	0.7441674470901489
1649	4762	1778	0	Negative control	0.7432540655136108
1650	4760	1622	1	Tumor	0.7425241470336914
1651	4638	1930	2	Lymphocytes	0.7420413494110107
1652	5016	1704	2	Lymphocytes	0.7420242428779602
1653	4264	1226	0	Negative control	0.741704523563385
1654	4374	1170	1	Tumor	0.7408208847045898
1655	5362	1368	1	Tumor	0.7406495213508606
1656	5054	1974	1	Tumor	0.740423321723938
1657	4152	824	3	Epithelial Cells	0.7401891350746155
1658	4716	1162	1	Tumor	0.7399092316627502
1659	4370	1206	2	Lymphocytes	0.7396868467330933
1660	3818	528	0	Negative control	0.7389378547668457
1661	3758	1004	0	Negative control	0.7387248873710632
1662	4128	756	0	Negative control	0.7379776239395142
1663	4040	544	1	Tumor	0.7367019057273865
1664	4992	580	1	Tumor	0.7365297079086304
1665	4474	2030	0	Negative control	0.7365102767944336
1666	4342	1974	1	Tumor	0.7354589104652405
1667	5202	772	1	Tumor	0.7351508736610413
1668	4058	912	0	Negative control	0.7350890040397644
1669	4448	1066	1	Tumor	0.7346680760383606
1670	4274	1412	3	Epithelial Cells	0.734542965888977
1671	4788	1042	2	Lymphocytes	0.7341424226760864
1672	3978	1578	1	Tumor	0.7338239550590515
1673	4918	994	2	Lymphocytes	0.7334293127059937
1674	4054	1180	2	Lymphocytes	0.7329488396644592
1675	5358	1766	0	Negative control	0.7327664494514465
1676	3960	1096	1	Tumor	0.7322816848754883
1677	3996	1676	1	Tumor	0.7320210933685303
1678	4948	1344	1	Tumor	0.7320112586021423
1679	5284	472	1	Tumor	0.7318201661109924
1680	5340	834	1	Tumor	0.7316219806671143
1681	4590	1590	1	Tumor	0.7313522696495056
1682	4250	1876	1	Tumor	0.7313446402549744
1683	3712	562	0	Negative control	0.7308536171913147
1684	4234	1212	2	Lymphocytes	0.7305896282196045
1685	3618	1246	1	Tumor	0.7297244071960449
1686	3988	844	0	Negative control	0.7296112775802612
1687	5346	1660	2	Lymphocytes	0.7293684482574463
1688	3956	952	2	Lymphocytes	0.7286415696144104
1689	4060	862	0	Negative control	0.7283031344413757
1690	5130	1254	1	Tumor	0.727944016456604
1691	4454	1330	1	Tumor	0.7268797159194946
1692	4652	834	1	Tumor	0.7267522811889648
1693	5442	600	1	Tumor	0.7266870141029358
1694	5444	1728	0	Negative control	0.7255574464797974
1695	4654	1866	0	Negative control	0.7255082726478577
1696	3830	798	0	Negative control	0.7248014211654663
1697	5268	444	0	Negative control	0.7243402004241943
1698	5094	1100	1	Tumor	0.723617672920227
1699	5042	986	0	Negative control	0.7220475077629089
1700	3886	706	2	Lymphocytes	0.7217363715171814
1701	4206	1206	0	Negative control	0.7213859558105469
1702	4460	1160	1	Tumor	0.7208288311958313
1703	4126	1202	0	Negative control	0.7199841737747192
1704	4052	1314	0	Negative control	0.7193978428840637
1705	4890	596	1	Tumor	0.71905118227005
1706	4926	1064	0	Negative control	0.7187198400497437
1707	3976	1280	1	Tumor	0.718357264995575
1708	3796	640	0	Negative control	0.7183429598808289
1709	3934	750	0	Negative control	0.7182362675666809
1710	4946	1036	2	Lymphocytes	0.7176591157913208
1711	4890	1876	2	Lymphocytes	0.7163643836975098
1712	4770	986	0	Negative control	0.7161922454833984
1713	5022	958	2	Lymphocytes	0.7161164283752441
1714	4866	596	1	Tumor	0.7156391739845276
1715	5256	880	1	Tumor	0.7153975963592529
1716	5354	1498	0	Negative control	0.7144988775253296
1717	4714	1838	0	Negative control	0.7135334610939026
1718	5124	758	1	Tumor	0.713100016117096
1719	4940	558	1	Tumor	0.7113434076309204
1720	3958	848	2	Lymphocytes	0.7088441848754883
1721	5124	1784	0	Negative control	0.7076732516288757
1722	3724	768	0	Negative control	0.7074742317199707
1723	5446	1498	0	Negative control	0.7068531513214111
1724	3934	954	0	Negative control	0.7044823169708252
1725	4872	1248	0	Negative control	0.7043838500976562
1726	5020	1688	0	Negative control	0.7043082118034363
1727	4984	1232	0	Negative control	0.7030640840530396
1728	4776	906	2	Lymphocytes	0.7025413513183594
1729	4246	1078	3	Epithelial Cells	0.7018381357192993
1730	4096	1020	1	Tumor	0.7014937400817871
1731	4564	1854	1	Tumor	0.7007314562797546
1732	5016	1554	1	Tumor	0.7005793452262878
1733	4198	1328	0	Negative control	0.6990033388137817
1734	5358	1536	0	Negative control	0.6967436075210571
1735	5466	1332	1	Tumor	0.696426272392273
1736	3772	952	0	Negative control	0.6954777836799622
1737	4720	1296	1	Tumor	0.6952559351921082
1738	5250	466	1	Tumor	0.694338321685791
1739	4106	1228	0	Negative control	0.6942028999328613
1740	5044	654	1	Tumor	0.6937791109085083
1741	4794	988	0	Negative control	0.6930835247039795
1742	5472	910	1	Tumor	0.6927591562271118
1743	3690	1532	1	Tumor	0.6916649341583252
1744	3918	1344	1	Tumor	0.6901293396949768
1745	3662	908	0	Negative control	0.6896629929542542
1746	3720	1258	1	Tumor	0.6878942251205444
1747	3696	602	0	Negative control	0.6868618130683899
1748	4914	1104	2	Lymphocytes	0.6867064237594604
1749	4512	1020	1	Tumor	0.686378538608551
1750	4720	910	1	Tumor	0.6857933402061462
1751	3958	2004	1	Tumor	0.6852601766586304
1752	4302	1754	1	Tumor	0.6846575736999512
1753	4920	1700	0	Negative control	0.6841549873352051
1754	3992	504	1	Tumor	0.6817528009414673
1755	4662	1770	2	Lymphocytes	0.6798937916755676
1756	3748	980	2	Lymphocytes	0.6782090067863464
1757	5284	1898	1	Tumor	0.6778588891029358
1758	4346	1482	1	Tumor	0.6775411367416382
1759	4720	1006	0	Negative control	0.6756958961486816
1760	4552	1376	1	Tumor	0.6756500601768494
1761	3880	742	2	Lymphocytes	0.6746888160705566
1762	4008	616	0	Negative control	0.6742032170295715
1763	5330	1644	0	Negative control	0.6740742325782776
1764	4070	1022	1	Tumor	0.6734430193901062
1765	4646	1796	0	Negative control	0.6727754473686218
1766	4598	1888	0	Negative control	0.6725845336914062
1767	4880	1104	0	Negative control	0.6720240712165833
1768	4320	1314	0	Negative control	0.6711151599884033
1769	4400	1410	1	Tumor	0.6710142493247986
1770	4166	1412	1	Tumor	0.6708936095237732
1771	3744	900	0	Negative control	0.6704920530319214
1772	4880	1228	0	Negative control	0.668450653553009
1773	4680	1856	2	Lymphocytes	0.6673822402954102
1774	4834	1588	1	Tumor	0.666816771030426
1775	3844	1102	1	Tumor	0.6663588285446167
1776	3654	1010	2	Lymphocytes	0.665535569190979
1777	5378	1786	0	Negative control	0.6640506386756897
1778	4226	1050	1	Tumor	0.6632018089294434
1779	3876	730	0	Negative control	0.6628608107566833
1780	5172	950	1	Tumor	0.6621503233909607
1781	3606	630	1	Tumor	0.6607168912887573
1782	4874	742	0	Negative control	0.6603254079818726
1783	4600	1784	1	Tumor	0.6590395569801331
1784	4612	1892	0	Negative control	0.6580492854118347
1785	4838	1630	1	Tumor	0.657837986946106
1786	4790	1658	0	Negative control	0.6570278406143188
1787	5366	1750	0	Negative control	0.6535586714744568
1788	5262	1972	1	Tumor	0.6535124778747559
1789	3620	1272	1	Tumor	0.6520556211471558
1790	4838	1820	2	Lymphocytes	0.649633526802063
1791	4150	1024	1	Tumor	0.6494451761245728
1792	3684	866	0	Negative control	0.6493889689445496
1793	4872	1906	2	Lymphocytes	0.6470869779586792
1794	3986	542	0	Negative control	0.6470780968666077
1795	4776	1686	0	Negative control	0.6462109684944153
1796	3934	540	0	Negative control	0.6456124186515808
1797	5000	1680	0	Negative control	0.6442703008651733
1798	5048	728	0	Negative control	0.6416844129562378
1799	3608	808	0	Negative control	0.6415718197822571
1800	3594	608	1	Tumor	0.6390634179115295
1801	4840	764	0	Negative control	0.6379192471504211
1802	5378	1448	1	Tumor	0.6360454559326172
1803	4772	2024	2	Lymphocytes	0.6358315348625183
1804	3970	474	1	Tumor	0.6351537704467773
1805	4764	812	1	Tumor	0.6344642043113708
1806	3864	844	0	Negative control	0.6336778402328491
1807	4840	720	0	Negative control	0.6328095197677612
1808	4762	1928	2	Lymphocytes	0.6327939629554749
1809	4332	1560	1	Tumor	0.6308849453926086
1810	3726	892	0	Negative control	0.6308333873748779
1811	5094	1068	2	Lymphocytes	0.6303739547729492
1812	4066	1084	0	Negative control	0.630342423915863
1813	4944	1126	0	Negative control	0.629630982875824
1814	4082	1336	0	Negative control	0.6286716461181641
1815	5160	1624	1	Tumor	0.6285299062728882
1816	4264	1546	1	Tumor	0.6282049417495728
1817	3676	1044	1	Tumor	0.628154993057251
1818	4630	1906	2	Lymphocytes	0.6276254653930664
1819	4616	1324	1	Tumor	0.6274118423461914
1820	3588	1012	1	Tumor	0.6267479658126831
1821	4214	1348	2	Lymphocytes	0.6257261633872986
1822	4636	930	1	Tumor	0.6252127289772034
1823	3834	1644	1	Tumor	0.6237003207206726
1824	3752	496	0	Negative control	0.622685432434082
1825	4594	1260	1	Tumor	0.622133195400238
1826	4372	1228	2	Lymphocytes	0.6208466291427612
1827	5004	1736	0	Negative control	0.6198573112487793
1828	3626	864	0	Negative control	0.6196843981742859
1829	4790	1644	1	Tumor	0.6195593476295471
1830	4862	1044	2	Lymphocytes	0.6178154349327087
1831	4308	2036	1	Tumor	0.6168578267097473
1832	4042	742	2	Lymphocytes	0.6155692934989929
1833	5210	880	0	Negative control	0.614987850189209
1834	3860	1798	1	Tumor	0.6145662665367126
1835	5364	578	1	Tumor	0.6131742000579834
1836	3684	676	0	Negative control	0.6105808615684509
1837	4602	1404	1	Tumor	0.6102996468544006
1838	4352	1168	2	Lymphocytes	0.6098515391349792
1839	4700	1056	0	Negative control	0.6076350808143616
1840	5372	536	0	Negative control	0.604655921459198
1841	4744	1016	0	Negative control	0.6037898659706116
1842	5406	1874	0	Negative control	0.6028804779052734
1843	4816	1232	2	Lymphocytes	0.6014871597290039
1844	5334	1244	1	Tumor	0.6010556817054749
1845	4334	1870	3	Epithelial Cells	0.6006683707237244
1846	5342	1506	0	Negative control	0.5994747877120972
1847	4846	1862	0	Negative control	0.597976803779602
1848	5366	428	1	Tumor	0.5961243510246277
1849	3952	896	0	Negative control	0.5956185460090637
1850	4434	1298	3	Epithelial Cells	0.5937734246253967
1851	3802	1004	0	Negative control	0.5924568772315979
1852	3654	978	0	Negative control	0.5905340909957886
1853	5624	1498	1	Tumor	0.5889244675636292
1854	4808	1440	1	Tumor	0.5883914232254028
1855	4176	1776	1	Tumor	0.5880247354507446
1856	5012	1034	0	Negative control	0.58788001537323
1857	4810	1154	0	Negative control	0.5866137146949768
1858	5592	1532	1	Tumor	0.5861099362373352
1859	4380	1550	1	Tumor	0.5859622955322266
1860	3776	832	0	Negative control	0.5851385593414307
1861	3866	1108	1	Tumor	0.5848251581192017
1862	3932	1316	1	Tumor	0.5847429633140564
1863	4718	1758	2	Lymphocytes	0.5813146233558655
1864	4404	1164	1	Tumor	0.5808781981468201
1865	4060	594	0	Negative control	0.5806887149810791
1866	4016	972	0	Negative control	0.5793180465698242
1867	4970	1288	1	Tumor	0.578140139579773
1868	3738	934	0	Negative control	0.5779261589050293
1869	3846	600	2	Lymphocytes	0.5774811506271362
1870	3718	594	0	Negative control	0.5753070712089539
1871	4910	980	0	Negative control	0.5734715461730957
1872	4704	1086	0	Negative control	0.5734092593193054
1873	4600	1340	3	Epithelial Cells	0.5729154348373413
1874	4946	620	1	Tumor	0.5724001526832581
1875	4764	1300	1	Tumor	0.5714431405067444
1876	3816	840	2	Lymphocytes	0.570078432559967
1877	3952	456	1	Tumor	0.5690417885780334
1878	5622	346	0	Negative control	0.5686630010604858
1879	4718	1698	0	Negative control	0.5670748353004456
1880	3864	878	0	Negative control	0.5668275356292725
1881	4046	622	0	Negative control	0.5648403763771057
1882	4618	2042	1	Tumor	0.5640513896942139
1883	4716	1024	0	Negative control	0.5631881356239319
1884	5126	1756	0	Negative control	0.5613035559654236
1885	4370	1266	2	Lymphocytes	0.5604152679443359
1886	4702	1104	0	Negative control	0.5569031834602356
1887	4486	1838	1	Tumor	0.555696964263916
1888	5066	1676	0	Negative control	0.5540594458580017
1889	4940	1568	1	Tumor	0.552188515663147
1890	5330	464	1	Tumor	0.5501731038093567
1891	5298	564	1	Tumor	0.5495383739471436
1892	5456	876	1	Tumor	0.5479852557182312
1893	3890	786	2	Lymphocytes	0.5473288893699646
1894	5162	1210	1	Tumor	0.5472669005393982
1895	4112	898	0	Negative control	0.5457072854042053
1896	3800	872	2	Lymphocytes	0.5454055070877075
1897	5140	1100	0	Negative control	0.5451737642288208
1898	5626	708	3	Epithelial Cells	0.5401955842971802
1899	4172	1098	0	Negative control	0.5397375226020813
1900	5334	1346	1	Tumor	0.5395386219024658
1901	3732	406	0	Negative control	0.5360141396522522
1902	3890	902	2	Lymphocytes	0.531278133392334
1903	5198	818	1	Tumor	0.5302349925041199
1904	4690	1132	0	Negative control	0.5277302265167236
1905	3890	1424	1	Tumor	0.5276473760604858
1906	4160	1198	2	Lymphocytes	0.5235368609428406
1907	4774	928	0	Negative control	0.5219059586524963
1908	4266	1260	0	Negative control	0.5178001523017883
1909	5174	1074	1	Tumor	0.5150304436683655
1910	4510	2042	1	Tumor	0.5134199261665344
1911	5182	882	0	Negative control	0.5133283138275146
1912	4308	846	1	Tumor	0.5104544162750244
1913	4754	1860	0	Negative control	0.5089381337165833
1914	4506	1078	1	Tumor	0.5081555247306824
1915	4956	1778	0	Negative control	0.5072665214538574
1916	3728	1638	0	Negative control	0.503333330154419
1917	5424	1680	0	Negative control	0.5025595426559448
1918	5070	1786	0	Negative control	0.5009526014328003
1919	3700	944	0	Negative control	0.4963684678077698
1920	4380	1384	3	Epithelial Cells	0.49437329173088074
1921	4330	1446	1	Tumor	0.4937489628791809
1922	5272	1836	0	Negative control	0.4912990927696228
1923	4060	1112	0	Negative control	0.4904935359954834
1924	3620	908	0	Negative control	0.4897306561470032
1925	3978	894	2	Lymphocytes	0.48707249760627747
1926	3918	1112	1	Tumor	0.4857562482357025
1927	4330	1272	0	Negative control	0.485690712928772
1928	3964	938	0	Negative control	0.4833223223686218
1929	3678	650	1	Tumor	0.4795941412448883
1930	4132	800	1	Tumor	0.47706684470176697
1931	5614	420	0	Negative control	0.4767287075519562
1932	4476	1224	3	Epithelial Cells	0.4759191572666168
1933	3804	740	2	Lymphocytes	0.4740489423274994
1934	5626	632	1	Tumor	0.47314882278442383
1935	3982	632	0	Negative control	0.4729057252407074
1936	3942	1068	0	Negative control	0.4717623293399811
1937	4492	1400	1	Tumor	0.4572525918483734
1938	4002	1232	1	Tumor	0.45356619358062744
1939	4798	1026	0	Negative control	0.45196297764778137
1940	5416	1878	0	Negative control	0.44907963275909424
1941	4066	550	1	Tumor	0.44830310344696045
1942	3982	1148	1	Tumor	0.44683143496513367
1943	4086	1796	1	Tumor	0.4463948905467987
1944	5312	1836	0	Negative control	0.4456954598426819
1945	5302	458	1	Tumor	0.4388442635536194
1946	5340	1478	0	Negative control	0.43853262066841125
1947	4006	820	0	Negative control	0.4384492337703705
1948	4710	852	1	Tumor	0.4355926811695099
1949	3948	530	0	Negative control	0.43504512310028076
1950	5398	1814	0	Negative control	0.4333231747150421
1951	4356	1296	1	Tumor	0.43193748593330383
1952	4952	782	2	Lymphocytes	0.4296572804450989
1953	3794	702	2	Lymphocytes	0.42771512269973755
1954	4142	1314	2	Lymphocytes	0.4262886643409729
1955	5156	834	1	Tumor	0.42276477813720703
1956	4336	1358	1	Tumor	0.42203086614608765
1957	3756	1620	1	Tumor	0.4215319752693176
1958	4864	726	0	Negative control	0.4213196039199829
1959	4736	1710	0	Negative control	0.42012032866477966
1960	4734	1072	0	Negative control	0.41915786266326904
1961	5040	1724	1	Tumor	0.41392338275909424
1962	4634	1892	0	Negative control	0.4114954471588135
1963	4302	1314	0	Negative control	0.4090328514575958
1964	4006	1838	1	Tumor	0.407613605260849
1965	3682	922	0	Negative control	0.4056437015533447
1966	3668	992	0	Negative control	0.40459951758384705
1967	4864	1732	0	Negative control	0.40446797013282776
1968	4158	1702	1	Tumor	0.40235570073127747
1969	4798	1830	2	Lymphocytes	0.40090474486351013
1970	4054	998	0	Negative control	0.3997541666030884
1971	4036	652	0	Negative control	0.39938288927078247
1972	4930	856	0	Negative control	0.3978865146636963
1973	5182	866	1	Tumor	0.39638909697532654
1974	3714	1424	1	Tumor	0.3960835039615631
1975	4952	868	0	Negative control	0.39325594902038574
1976	4028	920	2	Lymphocytes	0.3925430178642273
1977	4036	606	0	Negative control	0.39107704162597656
1978	4708	966	1	Tumor	0.3904503285884857
1979	4150	1732	1	Tumor	0.3883075714111328
1980	5626	1954	1	Tumor	0.3869072496891022
1981	4756	888	1	Tumor	0.38035401701927185
1982	4058	1092	0	Negative control	0.37962809205055237
1983	3818	1578	1	Tumor	0.37651655077934265
1984	4844	1876	0	Negative control	0.37626326084136963
1985	4160	1176	2	Lymphocytes	0.3762141168117523
1986	4418	1908	1	Tumor	0.3731110394001007
1987	4816	766	1	Tumor	0.37159332633018494
1988	5612	634	1	Tumor	0.3708750009536743
1989	4182	1256	2	Lymphocytes	0.3706381916999817
1990	4036	808	2	Lymphocytes	0.3697681128978729
1991	5562	936	1	Tumor	0.3694375157356262
1992	3938	840	2	Lymphocytes	0.36940422654151917
1993	3982	580	0	Negative control	0.3589915931224823
1994	4104	636	1	Tumor	0.35488301515579224
1995	5368	1356	1	Tumor	0.34776148200035095
1996	3782	936	0	Negative control	0.3452487885951996
1997	5154	1596	0	Negative control	0.34516847133636475
1998	3940	512	0	Negative control	0.3451566696166992
[truncated: 159,834 more rows]
