# Supplementary material for: SpatialFinder: a human-in-the-loop vision-language framework for prioritizing high-value regions in spatial transcriptomics
Source: Front Bioinform. 2026 Apr 15;6:1746714. doi: 10.3389/fbinf.2026.1746714 (PMC13124733; doi:10.3389/fbinf.2026.1746714)
Supplement: Supplementary file 5 [file DataSheet2.zip › contours_sample.csv]

nucleus_id	contour_point_index	contour_x	contour_y
0	0	1658	2004
0	1	1658	2008
0	2	1658	2012
0	3	1656	2016
0	4	1654	2020
0	5	1650	2022
0	6	1646	2024
0	7	1642	2024
0	8	1638	2025
0	9	1634	2023
0	10	1630	2023
0	11	1627	2021
0	12	1624	2018
0	13	1621	2015
0	14	1620	2011
0	15	1621	2007
0	16	1621	2004
0	17	1621	2001
0	18	1622	1997
0	19	1624	1994
0	20	1625	1991
0	21	1628	1989
0	22	1631	1987
0	23	1634	1986
0	24	1638	1985
0	25	1642	1985
0	26	1645	1986
0	27	1649	1988
0	28	1652	1990
0	29	1654	1993
0	30	1656	1997
0	31	1657	2000
1	0	1716	1046
1	1	1716	1048
1	2	1716	1051
1	3	1715	1053
1	4	1714	1056
1	5	1712	1058
1	6	1710	1060
1	7	1707	1061
1	8	1704	1061
1	9	1701	1059
1	10	1699	1058
1	11	1697	1056
1	12	1696	1054
1	13	1694	1052
1	14	1693	1051
1	15	1692	1048
1	16	1691	1046
1	17	1691	1043
1	18	1691	1041
1	19	1692	1038
1	20	1693	1035
1	21	1696	1034
1	22	1698	1032
1	23	1701	1032
1	24	1704	1032
1	25	1707	1033
1	26	1709	1034
1	27	1711	1035
1	28	1713	1037
1	29	1715	1039
1	30	1716	1041
1	31	1716	1044
2	0	1987	1632
2	1	1987	1634
2	2	1987	1636
2	3	1986	1638
2	4	1985	1639
2	5	1984	1641
2	6	1982	1643
2	7	1980	1643
2	8	1978	1644
2	9	1976	1644
2	10	1973	1643
2	11	1972	1642
2	12	1970	1640
2	13	1969	1638
2	14	1968	1636
2	15	1968	1634
2	16	1968	1632
2	17	1968	1630
2	18	1968	1628
2	19	1969	1626
2	20	1970	1624
2	21	1972	1622
2	22	1973	1621
2	23	1976	1621
2	24	1978	1620
2	25	1980	1621
2	26	1982	1622
2	27	1984	1623
2	28	1985	1625
2	29	1986	1627
2	30	1987	1628
2	31	1987	1630
3	0	1864	1930
3	1	1864	1932
3	2	1864	1933
3	3	1864	1935
3	4	1863	1937
3	5	1862	1938
3	6	1860	1939
3	7	1858	1939
3	8	1856	1939
3	9	1854	1938
3	10	1853	1938
3	11	1852	1937
3	12	1850	1936
3	13	1850	1934
3	14	1849	1933
3	15	1849	1931
3	16	1848	1930
3	17	1849	1929
3	18	1849	1927
3	19	1850	1926
3	20	1850	1924
3	21	1851	1923
3	22	1853	1922
3	23	1854	1922
3	24	1856	1921
3	25	1858	1922
3	26	1859	1922
3	27	1861	1923
3	28	1862	1924
3	29	1862	1926
3	30	1863	1927
3	31	1863	1929
4	0	1755	1654
4	1	1755	1657
4	2	1756	1661
4	3	1754	1665
4	4	1752	1668
4	5	1749	1671
4	6	1745	1672
4	7	1742	1672
4	8	1738	1672
4	9	1735	1671
4	10	1731	1671
4	11	1728	1669
4	12	1725	1667
4	13	1722	1665
4	14	1720	1662
4	15	1719	1658
4	16	1717	1654
4	17	1718	1650
4	18	1718	1646
4	19	1720	1642
4	20	1723	1639
4	21	1726	1637
4	22	1730	1635
4	23	1734	1635
4	24	1738	1635
4	25	1742	1636
4	26	1745	1638
4	27	1747	1640
4	28	1750	1642
4	29	1751	1645
4	30	1753	1648
4	31	1754	1651
5	0	1792	928
5	1	1792	930
5	2	1792	932
5	3	1792	934
5	4	1791	937
5	5	1789	939
5	6	1787	940
5	7	1784	940
5	8	1782	940
5	9	1780	939
5	10	1778	938
5	11	1776	936
5	12	1775	935
5	13	1774	933
5	14	1773	932
5	15	1773	930
5	16	1773	928
5	17	1773	926
5	18	1773	924
5	19	1774	923
5	20	1775	921
5	21	1776	919
5	22	1778	918
5	23	1780	918
5	24	1782	917
5	25	1784	917
5	26	1786	918
5	27	1788	919
5	28	1789	921
5	29	1791	922
5	30	1792	924
5	31	1792	926
6	0	1856	896
6	1	1857	898
6	2	1857	901
6	3	1856	903
6	4	1854	904
6	5	1852	905
6	6	1850	906
6	7	1848	905
6	8	1846	905
6	9	1844	904
6	10	1843	904
6	11	1841	903
6	12	1840	902
6	13	1839	901
6	14	1837	900
6	15	1836	898
6	16	1836	896
6	17	1836	894
6	18	1836	892
6	19	1838	890
6	20	1839	889
6	21	1841	888
6	22	1843	888
6	23	1844	888
6	24	1846	888
6	25	1847	889
6	26	1849	889
6	27	1850	890
6	28	1852	890
6	29	1853	891
6	30	1854	893
6	31	1855	894
7	0	1678	912
7	1	1677	915
7	2	1677	917
7	3	1675	919
7	4	1673	921
7	5	1670	922
7	6	1668	922
7	7	1666	923
7	8	1664	923
7	9	1662	923
7	10	1660	922
7	11	1658	921
7	12	1656	920
7	13	1655	918
7	14	1654	916
7	15	1653	914
7	16	1653	912
7	17	1653	910
7	18	1654	908
7	19	1655	906
7	20	1656	904
7	21	1658	903
7	22	1660	902
7	23	1662	902
7	24	1664	902
7	25	1666	903
7	26	1668	903
7	27	1669	904
7	28	1671	905
7	29	1673	906
7	30	1675	907
7	31	1676	910
8	0	1914	998
8	1	1913	1001
8	2	1913	1004
8	3	1911	1007
8	4	1909	1009
8	5	1907	1011
8	6	1904	1013
8	7	1901	1014
8	8	1898	1015
8	9	1895	1014
8	10	1892	1013
8	11	1889	1011
8	12	1887	1009
8	13	1885	1007
8	14	1883	1004
8	15	1882	1001
8	16	1881	998
8	17	1882	995
8	18	1882	991
8	19	1884	988
8	20	1886	986
8	21	1889	985
8	22	1892	984
8	23	1895	984
8	24	1898	984
8	25	1901	984
8	26	1904	985
8	27	1906	985
8	28	1909	987
8	29	1912	989
8	30	1914	992
8	31	1914	995
9	0	1873	1820
9	1	1873	1822
9	2	1873	1824
9	3	1872	1825
9	4	1871	1827
9	5	1869	1828
9	6	1868	1829
9	7	1866	1829
9	8	1864	1830
9	9	1862	1829
9	10	1860	1829
9	11	1859	1827
9	12	1858	1826
9	13	1857	1825
9	14	1856	1823
9	15	1856	1822
9	16	1855	1820
9	17	1856	1818
9	18	1856	1817
9	19	1857	1815
9	20	1858	1814
9	21	1859	1813
9	22	1860	1812
9	23	1862	1811
9	24	1864	1810
9	25	1866	1810
9	26	1868	1811
9	27	1870	1812
9	28	1871	1813
9	29	1872	1815
9	30	1873	1816
9	31	1873	1818
10	0	1130	954
10	1	1130	956
10	2	1130	958
10	3	1129	960
10	4	1127	961
10	5	1126	962
10	6	1124	963
10	7	1122	963
10	8	1120	963
10	9	1118	962
10	10	1117	962
10	11	1115	961
10	12	1114	960
10	13	1113	959
10	14	1112	957
10	15	1112	956
10	16	1112	954
10	17	1112	953
10	18	1113	951
10	19	1114	950
10	20	1115	949
10	21	1116	948
10	22	1117	947
10	23	1119	947
10	24	1120	947
10	25	1121	947
10	26	1123	947
10	27	1124	948
10	28	1125	949
10	29	1127	950
10	30	1128	951
10	31	1128	952
11	0	1848	1904
11	1	1847	1905
11	2	1847	1907
11	3	1846	1908
11	4	1845	1909
11	5	1844	1911
11	6	1843	1912
11	7	1842	1912
11	8	1840	1912
11	9	1838	1912
11	10	1837	1912
11	11	1835	1911
11	12	1833	1911
11	13	1832	1909
11	14	1831	1908
11	15	1831	1906
11	16	1831	1904
11	17	1832	1902
11	18	1832	1901
11	19	1833	1900
11	20	1835	1899
11	21	1836	1898
11	22	1837	1897
11	23	1838	1896
11	24	1840	1896
11	25	1842	1896
11	26	1843	1896
11	27	1845	1897
11	28	1846	1898
11	29	1847	1899
11	30	1848	1901
11	31	1848	1902
12	0	1951	660
12	1	1950	662
12	2	1949	665
12	3	1948	667
12	4	1946	668
12	5	1944	670
12	6	1942	671
12	7	1940	671
12	8	1938	672
12	9	1936	671
12	10	1933	671
12	11	1931	670
12	12	1929	669
12	13	1928	667
12	14	1927	665
12	15	1927	662
12	16	1927	660
12	17	1927	658
12	18	1928	656
12	19	1929	654
12	20	1930	652
12	21	1932	651
12	22	1934	649
12	23	1936	649
12	24	1938	648
12	25	1940	649
12	26	1943	649
12	27	1945	650
12	28	1947	651
12	29	1949	653
12	30	1950	655
12	31	1951	657
13	0	1812	1928
13	1	1812	1930
13	2	1812	1932
13	3	1812	1935
13	4	1810	1936
13	5	1808	1937
13	6	1806	1938
13	7	1804	1937
13	8	1802	1937
13	9	1800	1937
13	10	1799	1936
13	11	1797	1935
13	12	1796	1934
13	13	1795	1933
13	14	1794	1931
13	15	1794	1930
13	16	1794	1928
13	17	1794	1926
13	18	1794	1925
13	19	1795	1923
13	20	1795	1921
13	21	1797	1920
13	22	1798	1919
13	23	1800	1919
13	24	1802	1919
13	25	1804	1919
13	26	1805	1920
13	27	1807	1921
13	28	1808	1922
13	29	1809	1923
13	30	1810	1925
13	31	1811	1926
14	0	1957	2038
14	1	1957	2040
14	2	1957	2042
14	3	1956	2044
14	4	1954	2046
14	5	1952	2047
14	6	1950	2048
14	7	1948	2048
14	8	1946	2048
14	9	1944	2047
14	10	1942	2047
14	11	1941	2045
14	12	1940	2044
14	13	1939	2043
14	14	1938	2041
14	15	1938	2040
14	16	1937	2038
14	17	1937	2036
14	18	1937	2034
14	19	1938	2033
14	20	1939	2031
14	21	1941	2030
14	22	1942	2029
14	23	1944	2030
14	24	1946	2029
14	25	1948	2030
14	26	1949	2030
14	27	1951	2031
14	28	1952	2032
14	29	1954	2033
14	30	1955	2034
14	31	1956	2036
15	0	2012	1708
15	1	2012	1710
15	2	2011	1713
15	3	2009	1714
15	4	2007	1715
15	5	2005	1716
15	6	2004	1717
15	7	2002	1716
15	8	2000	1717
15	9	1998	1717
15	10	1996	1718
15	11	1994	1717
15	12	1992	1716
15	13	1990	1715
15	14	1990	1712
15	15	1990	1710
15	16	1991	1708
15	17	1992	1706
15	18	1992	1705
15	19	1993	1703
15	20	1994	1702
15	21	1995	1700
15	22	1996	1698
15	23	1998	1698
15	24	2000	1697
15	25	2002	1697
15	26	2004	1698
15	27	2006	1699
15	28	2008	1700
15	29	2009	1702
15	30	2011	1703
15	31	2012	1706
16	0	1787	1892
16	1	1787	1893
16	2	1786	1895
16	3	1786	1896
16	4	1785	1897
16	5	1784	1898
16	6	1783	1899
16	7	1781	1899
16	8	1780	1900
16	9	1778	1900
16	10	1777	1900
16	11	1775	1899
16	12	1774	1898
16	13	1772	1897
16	14	1772	1895
16	15	1772	1894
16	16	1772	1892
16	17	1772	1890
16	18	1773	1889
16	19	1774	1888
16	20	1775	1887
16	21	1776	1885
16	22	1777	1884
16	23	1778	1883
16	24	1780	1882
16	25	1782	1882
16	26	1784	1883
16	27	1785	1884
16	28	1786	1886
16	29	1787	1887
16	30	1787	1889
16	31	1787	1891
17	0	1818	1700
17	1	1818	1705
17	2	1817	1710
17	3	1815	1714
17	4	1812	1718
17	5	1808	1721
17	6	1804	1723
17	7	1799	1724
17	8	1794	1725
17	9	1789	1724
17	10	1785	1723
17	11	1780	1721
17	12	1776	1718
17	13	1773	1714
17	14	1770	1710
17	15	1769	1705
17	16	1767	1700
17	17	1768	1695
17	18	1769	1690
17	19	1772	1685
17	20	1776	1682
17	21	1780	1679
17	22	1785	1677
17	23	1789	1677
17	24	1794	1676
17	25	1799	1677
17	26	1803	1679
17	27	1807	1681
17	28	1811	1683
17	29	1814	1687
17	30	1816	1691
17	31	1817	1695
18	0	2015	1968
18	1	2016	1970
18	2	2016	1972
18	3	2016	1975
18	4	2015	1977
18	5	2013	1979
18	6	2011	1980
18	7	2008	1980
18	8	2006	1979
18	9	2004	1978
18	10	2002	1977
18	11	2001	1976
18	12	2000	1974
18	13	1999	1973
18	14	1998	1971
18	15	1997	1970
18	16	1997	1968
18	17	1996	1966
18	18	1996	1964
18	19	1996	1962
18	20	1997	1959
18	21	1999	1958
18	22	2001	1957
18	23	2004	1957
18	24	2006	1958
18	25	2008	1959
18	26	2009	1960
18	27	2011	1961
18	28	2012	1962
18	29	2013	1964
18	30	2014	1965
18	31	2014	1966
19	0	1913	512
19	1	1911	515
19	2	1910	517
19	3	1908	519
19	4	1906	520
19	5	1904	522
19	6	1903	523
19	7	1900	524
19	8	1898	526
19	9	1895	527
19	10	1892	527
19	11	1888	527
19	12	1885	525
19	13	1884	521
19	14	1884	518
19	15	1885	515
19	16	1885	512
19	17	1887	510
19	18	1888	508
19	19	1889	506
19	20	1891	505
19	21	1892	503
19	22	1894	502
19	23	1896	501
19	24	1898	500
19	25	1901	499
19	26	1903	499
19	27	1906	499
19	28	1909	501
19	29	1911	503
19	30	1913	506
19	31	1913	509
20	0	1595	1090
20	1	1593	1093
20	2	1591	1095
20	3	1589	1096
20	4	1588	1098
20	5	1586	1099
20	6	1584	1100
20	7	1582	1101
20	8	1580	1103
20	9	1577	1104
20	10	1574	1105
20	11	1570	1104
20	12	1567	1103
20	13	1566	1099
20	14	1565	1096
20	15	1566	1093
20	16	1566	1090
20	17	1568	1088
20	18	1569	1085
20	19	1570	1084
20	20	1572	1082
20	21	1574	1081
20	22	1575	1079
20	23	1578	1078
20	24	1580	1077
20	25	1583	1076
20	26	1586	1076
20	27	1589	1076
20	28	1592	1078
20	29	1594	1080
20	30	1596	1083
20	31	1596	1087
21	0	1805	1740
21	1	1805	1741
21	2	1805	1743
21	3	1804	1744
21	4	1803	1745
21	5	1802	1747
21	6	1801	1748
21	7	1800	1748
21	8	1798	1748
21	9	1796	1748
21	10	1795	1748
21	11	1793	1748
21	12	1791	1747
21	13	1790	1745
21	14	1790	1743
21	15	1790	1742
21	16	1790	1740
21	17	1791	1739
21	18	1791	1737
21	19	1792	1736
21	20	1792	1734
21	21	1793	1733
21	22	1795	1732
21	23	1796	1731
21	24	1798	1731
21	25	1800	1731
21	26	1801	1732
21	27	1803	1733
21	28	1803	1735
21	29	1804	1736
21	30	1804	1737
21	31	1805	1739
22	0	1734	2030
22	1	1734	2031
22	2	1734	2032
22	3	1734	2034
22	4	1733	2035
22	5	1732	2036
22	6	1731	2038
22	7	1730	2038
22	8	1728	2039
22	9	1726	2039
22	10	1724	2039
22	11	1723	2038
22	12	1721	2037
22	13	1720	2035
22	14	1719	2034
22	15	1719	2032
22	16	1719	2030
22	17	1720	2028
22	18	1721	2027
22	19	1721	2026
22	20	1722	2024
22	21	1723	2023
22	22	1725	2022
22	23	1726	2021
22	24	1728	2020
22	25	1730	2020
22	26	1732	2020
22	27	1734	2022
22	28	1735	2023
22	29	1735	2025
22	30	1735	2027
22	31	1735	2029
23	0	1900	566
23	1	1900	568
23	2	1900	570
23	3	1900	573
23	4	1899	575
23	5	1898	578
23	6	1896	580
23	7	1893	580
23	8	1890	581
23	9	1887	579
23	10	1885	577
23	11	1884	575
23	12	1882	574
23	13	1881	572
23	14	1881	570
23	15	1880	568
23	16	1880	566
23	17	1880	564
23	18	1881	562
23	19	1881	560
23	20	1882	558
23	21	1883	556
23	22	1885	554
23	23	1887	553
23	24	1890	552
23	25	1893	552
23	26	1895	553
23	27	1898	555
23	28	1899	557
23	29	1900	559
23	30	1900	562
23	31	1900	564
24	0	1831	1868
24	1	1831	1870
24	2	1830	1872
24	3	1829	1874
24	4	1828	1876
24	5	1826	1877
24	6	1824	1877
24	7	1822	1877
24	8	1820	1877
24	9	1818	1877
24	10	1816	1876
24	11	1815	1876
24	12	1813	1875
24	13	1812	1873
24	14	1811	1872
24	15	1810	1870
24	16	1809	1868
24	17	1809	1866
24	18	1809	1863
24	19	1810	1861
24	20	1811	1859
24	21	1813	1858
24	22	1816	1858
24	23	1818	1858
24	24	1820	1858
24	25	1822	1859
24	26	1824	1859
24	27	1825	1860
24	28	1827	1861
24	29	1829	1862
24	30	1830	1864
24	31	1831	1866
25	0	1977	564
25	1	1977	567
25	2	1976	569
25	3	1975	572
25	4	1974	574
25	5	1972	576
25	6	1970	578
25	7	1967	579
25	8	1964	579
25	9	1961	578
25	10	1959	577
25	11	1956	575
25	12	1955	573
25	13	1953	571
25	14	1952	569
25	15	1951	567
25	16	1949	564
25	17	1949	561
25	18	1950	558
25	19	1951	555
25	20	1954	554
25	21	1956	552
25	22	1959	552
25	23	1961	551
25	24	1964	551
25	25	1967	551
25	26	1969	551
25	27	1972	552
25	28	1975	553
25	29	1976	556
25	30	1977	558
25	31	1977	561
26	0	1687	940
26	1	1687	941
26	2	1687	943
26	3	1687	944
26	4	1686	946
26	5	1685	947
26	6	1684	949
26	7	1682	949
26	8	1680	949
26	9	1678	948
26	10	1677	948
26	11	1676	946
26	12	1675	945
26	13	1674	944
26	14	1674	943
26	15	1674	941
26	16	1674	940
26	17	1674	939
26	18	1674	937
26	19	1674	936
26	20	1674	934
26	21	1675	932
26	22	1676	930
26	23	1678	929
26	24	1680	928
26	25	1682	929
26	26	1684	930
26	27	1685	932
26	28	1686	934
26	29	1687	935
26	30	1687	937
26	31	1687	939
27	0	1637	1954
27	1	1635	1958
27	2	1634	1961
27	3	1631	1964
27	4	1629	1967
27	5	1626	1969
27	6	1623	1971
27	7	1620	1972
27	8	1616	1973
27	9	1612	1973
27	10	1608	1972
27	11	1604	1971
27	12	1601	1969
27	13	1597	1966
27	14	1596	1962
27	15	1595	1958
27	16	1595	1954
27	17	1597	1950
27	18	1599	1947
27	19	1601	1944
27	20	1603	1941
27	21	1605	1938
27	22	1608	1936
27	23	1612	1935
27	24	1616	1934
27	25	1620	1934
27	26	1624	1934
27	27	1629	1935
27	28	1633	1937
27	29	1636	1941
27	30	1638	1945
27	31	1638	1950
28	0	2039	1692
28	1	2038	1694
28	2	2038	1697
28	3	2036	1699
28	4	2034	1700
28	5	2032	1702
28	6	2031	1703
28	7	2028	1704
28	8	2026	1705
28	9	2023	1706
28	10	2020	1706
28	11	2018	1705
28	12	2015	1703
28	13	2013	1700
28	14	2012	1698
28	15	2012	1695
28	16	2012	1692
28	17	2013	1689
28	18	2014	1687
28	19	2016	1685
28	20	2018	1684
28	21	2020	1683
28	22	2022	1681
28	23	2024	1681
28	24	2026	1681
28	25	2028	1681
28	26	2031	1681
28	27	2032	1682
28	28	2034	1684
28	29	2036	1685
28	30	2038	1687
28	31	2038	1690
29	0	1810	692
29	1	1808	694
29	2	1807	697
29	3	1805	698
29	4	1804	700
29	5	1802	701
29	6	1800	702
29	7	1798	703
29	8	1796	704
29	9	1794	704
29	10	1791	705
29	11	1788	704
29	12	1786	702
29	13	1785	699
29	14	1784	697
29	15	1785	694
29	16	1786	692
29	17	1787	690
29	18	1787	688
29	19	1789	687
29	20	1790	686
29	21	1791	685
29	22	1792	683
29	23	1794	683
29	24	1796	682
29	25	1798	681
29	26	1801	680
29	27	1803	681
29	28	1806	682
29	29	1808	684
29	30	1810	686
29	31	1810	689
30	0	1782	1740
30	1	1781	1742
30	2	1781	1744
30	3	1781	1746
30	4	1780	1748
30	5	1779	1751
30	6	1778	1753
30	7	1775	1754
30	8	1772	1754
30	9	1770	1752
30	10	1768	1751
30	11	1767	1748
30	12	1766	1746
30	13	1765	1745
30	14	1764	1743
30	15	1764	1742
30	16	1764	1740
30	17	1763	1738
30	18	1763	1736
30	19	1763	1734
30	20	1764	1732
30	21	1766	1731
30	22	1768	1730
30	23	1770	1730
30	24	1772	1729
30	25	1774	1730
30	26	1776	1730
30	27	1778	1731
30	28	1780	1732
30	29	1781	1734
30	30	1782	1736
30	31	1782	1738
31	0	1913	894
31	1	1913	896
31	2	1913	899
31	3	1913	901
31	4	1912	904
31	5	1910	906
31	6	1908	908
31	7	1905	908
31	8	1902	908
31	9	1899	907
31	10	1897	906
31	11	1895	904
31	12	1893	903
31	13	1892	901
31	14	1891	898
31	15	1891	896
31	16	1890	894
31	17	1890	892
31	18	1891	889
31	19	1891	887
31	20	1892	884
31	21	1894	882
31	22	1896	880
31	23	1899	880
31	24	1902	880
31	25	1905	881
31	26	1907	882
31	27	1909	884
31	28	1910	886
31	29	1911	888
31	30	1912	890
31	31	1912	892
32	0	1943	912
32	1	1942	914
32	2	1941	916
32	3	1940	918
32	4	1939	919
32	5	1938	922
32	6	1937	924
32	7	1935	926
32	8	1932	928
32	9	1929	927
32	10	1926	926
32	11	1925	923
32	12	1924	920
32	13	1924	918
32	14	1923	916
32	15	1923	914
32	16	1923	912
32	17	1923	910
32	18	1923	908
32	19	1923	906
32	20	1924	904
32	21	1925	902
32	22	1927	900
32	23	1929	899
32	24	1932	898
32	25	1935	899
32	26	1937	900
32	27	1939	901
32	28	1941	903
32	29	1943	905
32	30	1943	907
32	31	1943	910
33	0	1638	1856
33	1	1638	1858
33	2	1638	1861
33	3	1637	1863
33	4	1635	1865
33	5	1633	1866
33	6	1630	1866
33	7	1628	1866
33	8	1626	1866
33	9	1624	1866
33	10	1622	1865
33	11	1620	1865
33	12	1619	1863
33	13	1617	1862
33	14	1615	1860
33	15	1615	1858
33	16	1614	1856
33	17	1614	1854
33	18	1615	1851
33	19	1616	1849
33	20	1617	1847
33	21	1619	1845
33	22	1621	1844
33	23	1624	1844
33	24	1626	1843
33	25	1628	1844
33	26	1631	1845
33	27	1632	1846
33	28	1634	1848
33	29	1635	1850
33	30	1637	1852
33	31	1638	1854
34	0	1856	1802
34	1	1856	1804
34	2	1855	1805
34	3	1855	1806
34	4	1854	1808
34	5	1853	1809
34	6	1852	1810
34	7	1850	1811
34	8	1848	1811
34	9	1846	1810
34	10	1845	1810
34	11	1844	1808
34	12	1843	1807
34	13	1842	1806
34	14	1842	1805
34	15	1842	1803
34	16	1842	1802
34	17	1842	1801
34	18	1842	1800
34	19	1843	1799
34	20	1844	1798
34	21	1844	1797
34	22	1845	1796
34	23	1847	1795
34	24	1848	1795
34	25	1849	1795
34	26	1851	1794
34	27	1853	1795
34	28	1854	1796
34	29	1855	1797
34	30	1856	1799
34	31	1856	1800
35	0	1747	724
35	1	1747	726
35	2	1746	727
35	3	1746	729
35	4	1745	731
35	5	1744	733
35	6	1742	734
35	7	1740	735
35	8	1738	736
35	9	1736	736
35	10	1733	735
35	11	1731	734
35	12	1729	733
35	13	1727	731
35	14	1726	729
35	15	1726	726
35	16	1727	724
35	17	1728	722
35	18	1730	721
35	19	1731	719
35	20	1732	718
35	21	1733	717
35	22	1735	716
35	23	1736	715
35	24	1738	713
35	25	1740	712
35	26	1744	711
35	27	1746	712
35	28	1748	714
35	29	1749	717
35	30	1748	720
35	31	1748	722
36	0	1967	1472
36	1	1967	1475
36	2	1967	1478
36	3	1967	1481
36	4	1966	1484
36	5	1964	1487
36	6	1961	1489
36	7	1957	1489
36	8	1954	1489
36	9	1951	1488
36	10	1948	1486
36	11	1946	1484
36	12	1944	1482
36	13	1943	1479
36	14	1942	1477
36	15	1942	1474
36	16	1942	1472
36	17	1943	1470
36	18	1943	1467
36	19	1944	1465
36	20	1945	1463
36	21	1946	1460
36	22	1948	1458
36	23	1951	1457
36	24	1954	1456
36	25	1957	1456
36	26	1960	1457
36	27	1962	1459
36	28	1964	1462
36	29	1965	1464
36	30	1966	1467
36	31	1967	1469
37	0	1982	1714
37	1	1982	1716
37	2	1982	1718
37	3	1981	1720
37	4	1980	1722
37	5	1978	1723
37	6	1976	1723
37	7	1974	1723
37	8	1972	1724
37	9	1970	1723
37	10	1968	1723
37	11	1966	1723
37	12	1965	1721
37	13	1963	1720
37	14	1962	1718
37	15	1962	1716
37	16	1962	1714
37	17	1962	1712
37	18	1962	1710
37	19	1964	1708
37	20	1965	1707
37	21	1966	1706
37	22	1968	1705
37	23	1970	1705
37	24	1972	1704
37	25	1974	1705
37	26	1976	1705
37	27	1977	1706
37	28	1978	1708
37	29	1980	1709
37	30	1980	1710
37	31	1981	1712
38	0	1945	2000
38	1	1946	2002
38	2	1947	2004
38	3	1946	2007
38	4	1945	2009
38	5	1942	2009
38	6	1940	2009
38	7	1938	2008
38	8	1936	2008
38	9	1934	2008
38	10	1933	2008
38	11	1931	2007
38	12	1930	2006
38	13	1928	2005
38	14	1927	2004
38	15	1927	2002
38	16	1927	2000
38	17	1927	1998
38	18	1927	1996
38	19	1928	1995
38	20	1929	1993
38	21	1930	1991
38	22	1932	1990
38	23	1934	1991
38	24	1936	1991
38	25	1938	1992
38	26	1939	1993
38	27	1940	1994
38	28	1941	1995
38	29	1942	1996
38	30	1943	1997
38	31	1944	1998
39	0	1594	1126
39	1	1594	1128
39	2	1594	1130
39	3	1593	1132
39	4	1591	1133
39	5	1589	1134
39	6	1587	1134
39	7	1586	1134
39	8	1584	1134
39	9	1582	1134
39	10	1581	1133
39	11	1580	1132
39	12	1579	1131
39	13	1578	1130
39	14	1576	1129
39	15	1576	1128
39	16	1575	1126
39	17	1575	1124
39	18	1575	1122
39	19	1575	1120
39	20	1577	1119
39	21	1578	1118
39	22	1580	1117
39	23	1582	1118
39	24	1584	1119
39	25	1585	1119
39	26	1587	1120
39	27	1588	1120
39	28	1589	1121
39	29	1590	1122
39	30	1592	1123
39	31	1593	1124
40	0	2024	922
40	1	2020	925
40	2	2017	927
40	3	2015	929
40	4	2012	930
40	5	2010	932
40	6	2008	933
40	7	2006	933
40	8	2004	934
40	9	2002	934
40	10	1999	935
40	11	1996	934
40	12	1993	933
40	13	1991	930
40	14	1990	928
40	15	1991	925
40	16	1991	922
40	17	1992	920
40	18	1993	917
40	19	1995	916
40	20	1996	914
40	21	1998	913
40	22	2000	912
40	23	2002	911
40	24	2004	910
40	25	2006	910
40	26	2010	909
40	27	2014	908
40	28	2018	908
40	29	2023	909
40	30	2026	913
40	31	2026	918
41	0	2008	2006
41	1	2008	2008
41	2	2008	2011
41	3	2006	2013
41	4	2005	2015
41	5	2003	2016
41	6	2000	2017
41	7	1998	2016
41	8	1996	2016
41	9	1994	2015
41	10	1992	2015
41	11	1991	2014
41	12	1990	2012
41	13	1988	2011
41	14	1987	2010
41	15	1987	2008
41	16	1986	2006
41	17	1986	2004
41	18	1986	2002
41	19	1987	2000
41	20	1989	1999
41	21	1990	1997
41	22	1992	1997
41	23	1994	1996
41	24	1996	1996
41	25	1998	1996
41	26	2000	1997
41	27	2002	1998
41	28	2003	1999
41	29	2005	2000
41	30	2006	2002
41	31	2007	2004
42	0	1951	1784
42	1	1950	1786
42	2	1950	1787
42	3	1950	1789
42	4	1949	1791
42	5	1948	1793
42	6	1946	1794
42	7	1944	1796
42	8	1942	1797
42	9	1940	1796
42	10	1938	1795
42	11	1936	1793
42	12	1935	1791
42	13	1934	1790
42	14	1933	1788
42	15	1932	1786
42	16	1932	1784
42	17	1932	1782
42	18	1933	1780
42	19	1934	1779
42	20	1936	1778
42	21	1937	1776
42	22	1938	1775
42	23	1940	1774
42	24	1942	1773
42	25	1944	1772
42	26	1947	1771
42	27	1950	1772
42	28	1952	1774
42	29	1952	1777
42	30	1952	1780
42	31	1951	1782
43	0	1771	734
43	1	1770	736
43	2	1770	738
43	3	1770	740
43	4	1770	742
43	5	1768	744
43	6	1767	745
43	7	1764	746
43	8	1762	747
43	9	1760	746
43	10	1757	745
43	11	1755	744
43	12	1754	742
43	13	1752	741
43	14	1751	738
43	15	1751	736
43	16	1751	734
43	17	1752	732
43	18	1752	730
43	19	1753	728
43	20	1754	726
43	21	1755	724
43	22	1757	722
43	23	1759	720
43	24	1762	719
43	25	1765	719
43	26	1768	720
43	27	1770	722
43	28	1771	725
43	29	1771	728
43	30	1771	730
43	31	1771	732
44	0	1725	1994
44	1	1725	1995
44	2	1725	1997
44	3	1724	1998
44	4	1724	2000
44	5	1723	2001
44	6	1721	2002
44	7	1720	2003
44	8	1718	2003
44	9	1716	2002
44	10	1715	2001
44	11	1714	2000
44	12	1713	1999
44	13	1712	1998
44	14	1711	1997
44	15	1711	1995
44	16	1711	1994
44	17	1711	1993
44	18	1711	1991
44	19	1711	1990
44	20	1712	1988
44	21	1713	1987
44	22	1715	1986
44	23	1716	1986
44	24	1718	1985
44	25	1720	1986
44	26	1721	1986
44	27	1723	1987
44	28	1724	1988
44	29	1725	1990
44	30	1725	1991
44	31	1725	1993
45	0	1704	1644
45	1	1704	1646
45	2	1704	1649
45	3	1704	1652
45	4	1704	1656
45	5	1702	1659
45	6	1699	1662
45	7	1696	1663
45	8	1692	1662
45	9	1689	1661
45	10	1686	1659
45	11	1683	1657
45	12	1681	1655
45	13	1679	1653
45	14	1677	1650
45	15	1676	1647
45	16	1675	1644
45	17	1676	1641
45	18	1676	1637
45	19	1678	1634
45	20	1680	1632
45	21	1682	1630
45	22	1685	1628
45	23	1688	1626
45	24	1692	1625
45	25	1696	1625
45	26	1699	1626
45	27	1702	1629
45	28	1704	1632
45	29	1704	1636
45	30	1705	1639
45	31	1704	1642
46	0	1886	1086
46	1	1886	1088
46	2	1886	1091
46	3	1884	1093
46	4	1882	1094
46	5	1880	1094
46	6	1878	1095
46	7	1876	1095
46	8	1874	1095
46	9	1872	1094
46	10	1871	1093
46	11	1870	1092
46	12	1869	1091
46	13	1868	1090
46	14	1867	1089
46	15	1867	1087
46	16	1866	1086
46	17	1865	1084
46	18	1865	1082
46	19	1866	1080
46	20	1867	1079
46	21	1869	1078
46	22	1871	1078
46	23	1872	1078
46	24	1874	1079
46	25	1875	1079
46	26	1877	1080
46	27	1878	1080
46	28	1880	1080
46	29	1881	1081
46	30	1883	1082
46	31	1885	1084
47	0	1837	1036
47	1	1837	1038
47	2	1836	1041
47	3	1835	1043
47	4	1833	1045
47	5	1832	1048
47	6	1830	1050
47	7	1827	1051
47	8	1824	1053
47	9	1821	1052
47	10	1818	1050
47	11	1816	1048
47	12	1814	1046
47	13	1813	1043
47	14	1812	1041
47	15	1812	1038
47	16	1811	1036
47	17	1812	1034
47	18	1811	1031
47	19	1812	1028
47	20	1813	1025
47	21	1815	1023
47	22	1818	1021
47	23	1821	1020
47	24	1824	1019
47	25	1827	1020
47	26	1830	1021
47	27	1833	1023
47	28	1835	1025
47	29	1837	1028
47	30	1837	1030
47	31	1837	1033
48	0	1813	718
48	1	1814	720
48	2	1815	722
48	3	1815	725
48	4	1815	729
48	5	1813	731
48	6	1810	733
48	7	1807	732
48	8	1804	731
48	9	1802	729
48	10	1800	728
48	11	1798	726
48	12	1797	725
48	13	1796	724
48	14	1794	722
48	15	1794	720
48	16	1794	718
48	17	1794	716
48	18	1794	714
48	19	1795	712
48	20	1796	710
48	21	1797	708
48	22	1799	706
48	23	1801	705
48	24	1804	705
48	25	1806	706
48	26	1808	707
48	27	1810	709
48	28	1811	711
48	29	1811	713
48	30	1812	715
48	31	1812	716
49	0	1893	1552
49	1	1893	1555
49	2	1893	1559
49	3	1892	1562
49	4	1889	1565
49	5	1887	1568
49	6	1883	1569
49	7	1879	1568
49	8	1876	1568
49	9	1873	1567
49	10	1870	1566
49	11	1867	1565
49	12	1865	1563
49	13	1863	1561
49	14	1861	1558
49	15	1860	1555
49	16	1858	1552
49	17	1858	1548
49	18	1858	1545
49	19	1860	1541
49	20	1862	1538
49	21	1865	1536
49	22	1869	1534
49	23	1872	1534
49	24	1876	1533
49	25	1880	1534
49	26	1883	1535
49	27	1886	1538
49	28	1888	1540
49	29	1890	1543
49	30	1891	1546
49	31	1892	1549
50	0	1891	1754
50	1	1890	1755
50	2	1890	1757
50	3	1890	1758
50	4	1889	1759
50	5	1889	1761
50	6	1887	1762
50	7	1886	1763
50	8	1884	1764
50	9	1882	1763
50	10	1881	1762
50	11	1880	1760
50	12	1879	1759
50	13	1879	1758
50	14	1878	1756
50	15	1878	1755
50	16	1878	1754
50	17	1878	1753
50	18	1879	1752
50	19	1879	1751
50	20	1880	1750
50	21	1881	1749
50	22	1882	1748
50	23	1883	1748
50	24	1884	1747
50	25	1885	1747
50	26	1887	1746
50	27	1889	1747
50	28	1890	1748
50	29	1891	1749
50	30	1891	1751
50	31	1891	1753
51	0	2041	1852
51	1	2041	1854
51	2	2042	1856
51	3	2041	1858
51	4	2041	1861
51	5	2039	1863
51	6	2037	1864
51	7	2035	1865
51	8	2032	1865
51	9	2030	1864
51	10	2028	1863
51	11	2026	1861
51	12	2025	1859
51	13	2024	1857
51	14	2023	1856
51	15	2023	1854
51	16	2023	1852
51	17	2023	1850
51	18	2023	1848
51	19	2023	1846
51	20	2024	1844
51	21	2026	1842
51	22	2027	1841
51	23	2030	1840
51	24	2032	1840
51	25	2034	1841
51	26	2036	1841
51	27	2038	1843
51	28	2039	1845
51	29	2040	1846
51	30	2041	1848
51	31	2041	1850
52	0	1610	1992
52	1	1611	1995
52	2	1611	1998
52	3	1611	2001
52	4	1609	2003
52	5	1607	2006
52	6	1604	2007
52	7	1601	2007
52	8	1598	2007
52	9	1595	2006
52	10	1593	2005
52	11	1590	2003
52	12	1589	2001
52	13	1587	2000
52	14	1585	1997
52	15	1584	1995
52	16	1583	1992
52	17	1584	1989
52	18	1584	1986
52	19	1585	1983
52	20	1586	1980
52	21	1588	1978
52	22	1591	1976
52	23	1595	1976
52	24	1598	1976
52	25	1601	1978
52	26	1603	1979
52	27	1605	1981
52	28	1607	1983
52	29	1608	1985
52	30	1609	1987
52	31	1609	1990
53	0	1977	1390
53	1	1976	1392
53	2	1975	1395
53	3	1974	1397
53	4	1973	1399
53	5	1971	1400
53	6	1969	1402
53	7	1967	1403
53	8	1964	1404
53	9	1961	1404
53	10	1958	1404
53	11	1955	1403
53	12	1954	1400
53	13	1953	1398
53	14	1952	1395
53	15	1953	1392
53	16	1954	1390
53	17	1954	1388
53	18	1955	1386
53	19	1956	1384
53	20	1956	1382
53	21	1957	1380
53	22	1959	1377
53	23	1961	1375
53	24	1964	1373
53	25	1968	1372
53	26	1971	1372
53	27	1975	1374
53	28	1977	1377
53	29	1978	1380
53	30	1979	1384
53	31	1978	1387
54	0	1929	1826
54	1	1929	1827
54	2	1928	1829
54	3	1928	1830
54	4	1927	1831
54	5	1926	1832
54	6	1925	1833
54	7	1923	1833
54	8	1922	1834
54	9	1921	1833
54	10	1919	1833
54	11	1918	1832
54	12	1916	1832
54	13	1915	1831
54	14	1914	1829
54	15	1914	1828
54	16	1913	1826
54	17	1914	1824
54	18	1914	1823
54	19	1915	1821
54	20	1916	1820
54	21	1918	1819
54	22	1919	1818
54	23	1920	1818
54	24	1922	1817
54	25	1924	1817
54	26	1926	1817
54	27	1927	1818
54	28	1928	1820
54	29	1929	1821
54	30	1929	1823
54	31	1929	1825
55	0	1912	644
55	1	1911	646
55	2	1911	648
55	3	1910	649
55	4	1909	651
55	5	1907	652
55	6	1906	654
55	7	1904	655
55	8	1902	656
55	9	1900	655
55	10	1898	654
55	11	1896	653
55	12	1895	651
55	13	1894	649
55	14	1894	647
55	15	1893	646
55	16	1893	644
55	17	1894	642
55	18	1894	641
55	19	1895	639
55	20	1896	638
55	21	1896	636
55	22	1897	633
55	23	1899	630
55	24	1902	626
55	25	1906	625
55	26	1909	626
55	27	1912	629
55	28	1913	633
55	29	1913	637
55	30	1912	640
55	31	1912	642
56	0	1887	1716
56	1	1885	1718
56	2	1884	1719
56	3	1883	1720
56	4	1881	1721
56	5	1880	1722
56	6	1879	1723
56	7	1878	1724
56	8	1876	1725
56	9	1874	1725
56	10	1872	1725
56	11	1871	1724
56	12	1869	1723
56	13	1868	1721
56	14	1867	1720
56	15	1868	1718
56	16	1867	1716
56	17	1868	1714
56	18	1868	1713
56	19	1869	1711
56	20	1870	1710
56	21	1871	1708
56	22	1872	1707
56	23	1874	1706
56	24	1876	1706
56	25	1878	1705
56	26	1881	1705
56	27	1883	1706
56	28	1886	1706
56	29	1887	1708
56	30	1888	1711
56	31	1888	1714
57	0	1654	1750
57	1	1653	1753
57	2	1652	1757
57	3	1651	1760
57	4	1648	1762
57	5	1646	1764
57	6	1643	1766
57	7	1639	1767
57	8	1636	1767
57	9	1633	1767
57	10	1629	1767
57	11	1626	1765
57	12	1623	1763
57	13	1620	1761
57	14	1619	1757
57	15	1619	1753
57	16	1620	1750
57	17	1621	1747
57	18	1622	1744
57	19	1624	1742
57	20	1626	1740
57	21	1628	1738
57	22	1630	1736
57	23	1633	1735
57	24	1636	1734
57	25	1639	1733
57	26	1643	1733
57	27	1646	1735
57	28	1649	1737
57	29	1652	1739
57	30	1653	1743
57	31	1654	1746
58	0	1746	1084
58	1	1744	1087
58	2	1741	1089
58	3	1738	1091
58	4	1736	1092
58	5	1734	1094
58	6	1732	1095
58	7	1730	1095
58	8	1728	1096
58	9	1726	1096
58	10	1723	1096
58	11	1720	1095
58	12	1717	1095
58	13	1714	1093
58	14	1711	1091
58	15	1710	1088
58	16	1710	1084
58	17	1712	1081
58	18	1715	1079
58	19	1718	1077
58	20	1720	1076
58	21	1723	1076
58	22	1724	1075
58	23	1726	1075
58	24	1728	1075
58	25	1730	1075
58	26	1732	1074
58	27	1734	1074
58	28	1737	1075
58	29	1741	1075
58	30	1744	1077
58	31	1746	1080
59	0	1788	1772
59	1	1788	1773
59	2	1788	1775
59	3	1788	1776
59	4	1788	1778
59	5	1787	1779
59	6	1786	1781
59	7	1784	1781
59	8	1782	1782
59	9	1780	1781
59	10	1779	1780
59	11	1778	1778
59	12	1777	1777
59	13	1776	1776
59	14	1776	1775
59	15	1776	1773
59	16	1776	1772
59	17	1776	1771
59	18	1776	1770
59	19	1777	1768
59	20	1777	1767
59	21	1778	1766
59	22	1779	1765
59	23	1781	1765
59	24	1782	1764
59	25	1783	1765
59	26	1785	1765
59	27	1786	1766
59	28	1787	1767
59	29	1788	1768
59	30	1788	1769
59	31	1788	1771
60	0	1971	534
60	1	1971	537
60	2	1970	539
60	3	1969	541
60	4	1967	543
60	5	1965	544
60	6	1963	545
60	7	1960	545
60	8	1958	545
60	9	1956	544
60	10	1954	544
60	11	1951	544
60	12	1949	543
60	13	1946	542
60	14	1944	540
60	15	1944	537
60	16	1944	534
60	17	1945	531
60	18	1947	529
60	19	1949	528
60	20	1950	526
60	21	1952	525
60	22	1954	524
60	23	1956	524
60	24	1958	524
60	25	1960	524
60	26	1962	524
60	27	1964	525
60	28	1966	526
60	29	1968	528
60	30	1969	529
60	31	1970	532
61	0	1925	1640
61	1	1923	1642
61	2	1922	1643
61	3	1920	1644
61	4	1919	1645
61	5	1918	1646
61	6	1917	1646
61	7	1915	1647
61	8	1914	1647
61	9	1913	1648
61	10	1911	1648
61	11	1909	1647
61	12	1908	1646
61	13	1906	1645
61	14	1905	1644
61	15	1904	1642
61	16	1904	1640
61	17	1905	1638
61	18	1905	1636
61	19	1906	1635
61	20	1907	1633
61	21	1909	1632
61	22	1910	1632
61	23	1912	1632
61	24	1914	1631
61	25	1916	1631
61	26	1918	1631
61	27	1920	1630
61	28	1923	1631
61	29	1925	1632
61	30	1926	1635
61	31	1925	1638
62	0	1749	1112
62	1	1746	1114
62	2	1744	1116
62	3	1743	1118
62	4	1742	1120
62	5	1740	1121
62	6	1738	1122
62	7	1736	1123
62	8	1734	1124
62	9	1732	1123
62	10	1730	1123
62	11	1728	1121
62	12	1726	1120
62	13	1725	1118
62	14	1724	1116
[truncated: 30,001 more rows]
