# Supplementary material for: SpatialFinder: a human-in-the-loop vision-language framework for prioritizing high-value regions in spatial transcriptomics
Source: Front Bioinform. 2026 Apr 15;6:1746714. doi: 10.3389/fbinf.2026.1746714 (PMC13124733; doi:10.3389/fbinf.2026.1746714)
Supplement: Supplementary file 5 [file DataSheet2.zip › pathologist_annotations.csv]

annotation_id	cell_ID	centroid_x	centroid_y	cell_class	cell_color	annotator	datetime	method	region_geometry
0	108509	275200	288256	Tumor	#ff0000	Unknown	2025-07-09 20:14:25.597	rectangle selection	{"x1": 270610.541388007, "y1": 286709.40938718343, "x2": 277735.6613920006, "y2": 294345.4814904266}
1	108543	275328	287552	Tumor	#ff0000	Unknown	2025-07-09 20:14:25.597	rectangle selection	{"x1": 270610.541388007, "y1": 286709.40938718343, "x2": 277735.6613920006, "y2": 294345.4814904266}
2	108557	274432	289472	Tumor	#ff0000	Unknown	2025-07-09 20:14:25.597	rectangle selection	{"x1": 270610.541388007, "y1": 286709.40938718343, "x2": 277735.6613920006, "y2": 294345.4814904266}
3	108634	275200	288960	Tumor	#ff0000	Unknown	2025-07-09 20:14:25.597	rectangle selection	{"x1": 270610.541388007, "y1": 286709.40938718343, "x2": 277735.6613920006, "y2": 294345.4814904266}
4	108680	272000	286784	Tumor	#ff0000	Unknown	2025-07-09 20:14:25.597	rectangle selection	{"x1": 270610.541388007, "y1": 286709.40938718343, "x2": 277735.6613920006, "y2": 294345.4814904266}
5	108781	271680	290144	Tumor	#ff0000	Unknown	2025-07-09 20:14:25.597	rectangle selection	{"x1": 270610.541388007, "y1": 286709.40938718343, "x2": 277735.6613920006, "y2": 294345.4814904266}
6	108847	275840	289632	Tumor	#ff0000	Unknown	2025-07-09 20:14:25.597	rectangle selection	{"x1": 270610.541388007, "y1": 286709.40938718343, "x2": 277735.6613920006, "y2": 294345.4814904266}
7	108915	277376	289952	Tumor	#ff0000	Unknown	2025-07-09 20:14:25.597	rectangle selection	{"x1": 270610.541388007, "y1": 286709.40938718343, "x2": 277735.6613920006, "y2": 294345.4814904266}
8	108917	271904	290656	Tumor	#ff0000	Unknown	2025-07-09 20:14:25.597	rectangle selection	{"x1": 270610.541388007, "y1": 286709.40938718343, "x2": 277735.6613920006, "y2": 294345.4814904266}
9	108928	273184	289568	Tumor	#ff0000	Unknown	2025-07-09 20:14:25.597	rectangle selection	{"x1": 270610.541388007, "y1": 286709.40938718343, "x2": 277735.6613920006, "y2": 294345.4814904266}
10	108963	273536	288832	Tumor	#ff0000	Unknown	2025-07-09 20:14:25.597	rectangle selection	{"x1": 270610.541388007, "y1": 286709.40938718343, "x2": 277735.6613920006, "y2": 294345.4814904266}
11	108986	275232	290400	Tumor	#ff0000	Unknown	2025-07-09 20:14:25.597	rectangle selection	{"x1": 270610.541388007, "y1": 286709.40938718343, "x2": 277735.6613920006, "y2": 294345.4814904266}
12	109012	274016	290048	Tumor	#ff0000	Unknown	2025-07-09 20:14:25.597	rectangle selection	{"x1": 270610.541388007, "y1": 286709.40938718343, "x2": 277735.6613920006, "y2": 294345.4814904266}
13	109079	275840	288032	Tumor	#ff0000	Unknown	2025-07-09 20:14:25.597	rectangle selection	{"x1": 270610.541388007, "y1": 286709.40938718343, "x2": 277735.6613920006, "y2": 294345.4814904266}
14	109151	275488	289344	Tumor	#ff0000	Unknown	2025-07-09 20:14:25.597	rectangle selection	{"x1": 270610.541388007, "y1": 286709.40938718343, "x2": 277735.6613920006, "y2": 294345.4814904266}
15	109179	277600	290528	Tumor	#ff0000	Unknown	2025-07-09 20:14:25.597	rectangle selection	{"x1": 270610.541388007, "y1": 286709.40938718343, "x2": 277735.6613920006, "y2": 294345.4814904266}
16	109193	274912	289600	Tumor	#ff0000	Unknown	2025-07-09 20:14:25.597	rectangle selection	{"x1": 270610.541388007, "y1": 286709.40938718343, "x2": 277735.6613920006, "y2": 294345.4814904266}
17	109262	276192	290720	Tumor	#ff0000	Unknown	2025-07-09 20:14:25.597	rectangle selection	{"x1": 270610.541388007, "y1": 286709.40938718343, "x2": 277735.6613920006, "y2": 294345.4814904266}
18	109275	275648	290368	Tumor	#ff0000	Unknown	2025-07-09 20:14:25.597	rectangle selection	{"x1": 270610.541388007, "y1": 286709.40938718343, "x2": 277735.6613920006, "y2": 294345.4814904266}
19	109302	276384	290208	Tumor	#ff0000	Unknown	2025-07-09 20:14:25.597	rectangle selection	{"x1": 270610.541388007, "y1": 286709.40938718343, "x2": 277735.6613920006, "y2": 294345.4814904266}
20	122923	272064	292960	Tumor	#ff0000	Unknown	2025-07-09 20:14:25.597	rectangle selection	{"x1": 270610.541388007, "y1": 286709.40938718343, "x2": 277735.6613920006, "y2": 294345.4814904266}
21	122973	276672	293280	Tumor	#ff0000	Unknown	2025-07-09 20:14:25.597	rectangle selection	{"x1": 270610.541388007, "y1": 286709.40938718343, "x2": 277735.6613920006, "y2": 294345.4814904266}
22	122975	276672	289024	Tumor	#ff0000	Unknown	2025-07-09 20:14:25.597	rectangle selection	{"x1": 270610.541388007, "y1": 286709.40938718343, "x2": 277735.6613920006, "y2": 294345.4814904266}
23	123000	271136	292416	Tumor	#ff0000	Unknown	2025-07-09 20:14:25.597	rectangle selection	{"x1": 270610.541388007, "y1": 286709.40938718343, "x2": 277735.6613920006, "y2": 294345.4814904266}
24	123031	276224	291424	Tumor	#ff0000	Unknown	2025-07-09 20:14:25.597	rectangle selection	{"x1": 270610.541388007, "y1": 286709.40938718343, "x2": 277735.6613920006, "y2": 294345.4814904266}
25	123083	272704	291872	Tumor	#ff0000	Unknown	2025-07-09 20:14:25.597	rectangle selection	{"x1": 270610.541388007, "y1": 286709.40938718343, "x2": 277735.6613920006, "y2": 294345.4814904266}
26	123096	270752	292800	Tumor	#ff0000	Unknown	2025-07-09 20:14:25.597	rectangle selection	{"x1": 270610.541388007, "y1": 286709.40938718343, "x2": 277735.6613920006, "y2": 294345.4814904266}
27	123109	277248	294144	Tumor	#ff0000	Unknown	2025-07-09 20:14:25.597	rectangle selection	{"x1": 270610.541388007, "y1": 286709.40938718343, "x2": 277735.6613920006, "y2": 294345.4814904266}
28	123111	275584	291520	Tumor	#ff0000	Unknown	2025-07-09 20:14:25.597	rectangle selection	{"x1": 270610.541388007, "y1": 286709.40938718343, "x2": 277735.6613920006, "y2": 294345.4814904266}
29	123122	272352	288704	Tumor	#ff0000	Unknown	2025-07-09 20:14:25.597	rectangle selection	{"x1": 270610.541388007, "y1": 286709.40938718343, "x2": 277735.6613920006, "y2": 294345.4814904266}
30	123131	271904	290784	Tumor	#ff0000	Unknown	2025-07-09 20:14:25.597	rectangle selection	{"x1": 270610.541388007, "y1": 286709.40938718343, "x2": 277735.6613920006, "y2": 294345.4814904266}
31	123153	275744	293888	Tumor	#ff0000	Unknown	2025-07-09 20:14:25.597	rectangle selection	{"x1": 270610.541388007, "y1": 286709.40938718343, "x2": 277735.6613920006, "y2": 294345.4814904266}
32	123171	276960	292320	Tumor	#ff0000	Unknown	2025-07-09 20:14:25.597	rectangle selection	{"x1": 270610.541388007, "y1": 286709.40938718343, "x2": 277735.6613920006, "y2": 294345.4814904266}
33	123241	276384	292544	Tumor	#ff0000	Unknown	2025-07-09 20:14:25.597	rectangle selection	{"x1": 270610.541388007, "y1": 286709.40938718343, "x2": 277735.6613920006, "y2": 294345.4814904266}
34	123289	276416	294336	Tumor	#ff0000	Unknown	2025-07-09 20:14:25.597	rectangle selection	{"x1": 270610.541388007, "y1": 286709.40938718343, "x2": 277735.6613920006, "y2": 294345.4814904266}
35	123293	273952	294144	Tumor	#ff0000	Unknown	2025-07-09 20:14:25.597	rectangle selection	{"x1": 270610.541388007, "y1": 286709.40938718343, "x2": 277735.6613920006, "y2": 294345.4814904266}
36	123305	271744	292384	Tumor	#ff0000	Unknown	2025-07-09 20:14:25.597	rectangle selection	{"x1": 270610.541388007, "y1": 286709.40938718343, "x2": 277735.6613920006, "y2": 294345.4814904266}
37	123331	276608	291232	Tumor	#ff0000	Unknown	2025-07-09 20:14:25.597	rectangle selection	{"x1": 270610.541388007, "y1": 286709.40938718343, "x2": 277735.6613920006, "y2": 294345.4814904266}
38	123336	277472	290944	Tumor	#ff0000	Unknown	2025-07-09 20:14:25.597	rectangle selection	{"x1": 270610.541388007, "y1": 286709.40938718343, "x2": 277735.6613920006, "y2": 294345.4814904266}
39	123343	271456	291232	Tumor	#ff0000	Unknown	2025-07-09 20:14:25.597	rectangle selection	{"x1": 270610.541388007, "y1": 286709.40938718343, "x2": 277735.6613920006, "y2": 294345.4814904266}
40	123369	276224	290912	Tumor	#ff0000	Unknown	2025-07-09 20:14:25.597	rectangle selection	{"x1": 270610.541388007, "y1": 286709.40938718343, "x2": 277735.6613920006, "y2": 294345.4814904266}
41	123375	272672	290112	Tumor	#ff0000	Unknown	2025-07-09 20:14:25.597	rectangle selection	{"x1": 270610.541388007, "y1": 286709.40938718343, "x2": 277735.6613920006, "y2": 294345.4814904266}
42	123397	277056	291008	Tumor	#ff0000	Unknown	2025-07-09 20:14:25.597	rectangle selection	{"x1": 270610.541388007, "y1": 286709.40938718343, "x2": 277735.6613920006, "y2": 294345.4814904266}
43	123407	274912	291904	Tumor	#ff0000	Unknown	2025-07-09 20:14:25.597	rectangle selection	{"x1": 270610.541388007, "y1": 286709.40938718343, "x2": 277735.6613920006, "y2": 294345.4814904266}
44	123448	273920	291552	Tumor	#ff0000	Unknown	2025-07-09 20:14:25.597	rectangle selection	{"x1": 270610.541388007, "y1": 286709.40938718343, "x2": 277735.6613920006, "y2": 294345.4814904266}
45	123475	270752	294304	Tumor	#ff0000	Unknown	2025-07-09 20:14:25.597	rectangle selection	{"x1": 270610.541388007, "y1": 286709.40938718343, "x2": 277735.6613920006, "y2": 294345.4814904266}
46	123476	272672	292608	Tumor	#ff0000	Unknown	2025-07-09 20:14:25.597	rectangle selection	{"x1": 270610.541388007, "y1": 286709.40938718343, "x2": 277735.6613920006, "y2": 294345.4814904266}
47	123479	273184	288896	Tumor	#ff0000	Unknown	2025-07-09 20:14:25.597	rectangle selection	{"x1": 270610.541388007, "y1": 286709.40938718343, "x2": 277735.6613920006, "y2": 294345.4814904266}
48	123538	277504	292160	Tumor	#ff0000	Unknown	2025-07-09 20:14:25.597	rectangle selection	{"x1": 270610.541388007, "y1": 286709.40938718343, "x2": 277735.6613920006, "y2": 294345.4814904266}
49	123540	277152	293248	Tumor	#ff0000	Unknown	2025-07-09 20:14:25.597	rectangle selection	{"x1": 270610.541388007, "y1": 286709.40938718343, "x2": 277735.6613920006, "y2": 294345.4814904266}
50	123547	272704	287776	Tumor	#ff0000	Unknown	2025-07-09 20:14:25.597	rectangle selection	{"x1": 270610.541388007, "y1": 286709.40938718343, "x2": 277735.6613920006, "y2": 294345.4814904266}
51	123553	273152	293760	Tumor	#ff0000	Unknown	2025-07-09 20:14:25.597	rectangle selection	{"x1": 270610.541388007, "y1": 286709.40938718343, "x2": 277735.6613920006, "y2": 294345.4814904266}
52	123563	272576	293408	Tumor	#ff0000	Unknown	2025-07-09 20:14:25.597	rectangle selection	{"x1": 270610.541388007, "y1": 286709.40938718343, "x2": 277735.6613920006, "y2": 294345.4814904266}
53	123575	273760	291232	Tumor	#ff0000	Unknown	2025-07-09 20:14:25.597	rectangle selection	{"x1": 270610.541388007, "y1": 286709.40938718343, "x2": 277735.6613920006, "y2": 294345.4814904266}
54	123578	270784	293696	Tumor	#ff0000	Unknown	2025-07-09 20:14:25.597	rectangle selection	{"x1": 270610.541388007, "y1": 286709.40938718343, "x2": 277735.6613920006, "y2": 294345.4814904266}
55	123621	275968	292704	Tumor	#ff0000	Unknown	2025-07-09 20:14:25.597	rectangle selection	{"x1": 270610.541388007, "y1": 286709.40938718343, "x2": 277735.6613920006, "y2": 294345.4814904266}
56	123681	276352	289664	Tumor	#ff0000	Unknown	2025-07-09 20:14:25.597	rectangle selection	{"x1": 270610.541388007, "y1": 286709.40938718343, "x2": 277735.6613920006, "y2": 294345.4814904266}
57	123724	276864	288384	Tumor	#ff0000	Unknown	2025-07-09 20:14:25.597	rectangle selection	{"x1": 270610.541388007, "y1": 286709.40938718343, "x2": 277735.6613920006, "y2": 294345.4814904266}
58	123748	276160	288896	Tumor	#ff0000	Unknown	2025-07-09 20:14:25.597	rectangle selection	{"x1": 270610.541388007, "y1": 286709.40938718343, "x2": 277735.6613920006, "y2": 294345.4814904266}
59	123778	276576	294016	Tumor	#ff0000	Unknown	2025-07-09 20:14:25.597	rectangle selection	{"x1": 270610.541388007, "y1": 286709.40938718343, "x2": 277735.6613920006, "y2": 294345.4814904266}
60	123808	272384	291072	Tumor	#ff0000	Unknown	2025-07-09 20:14:25.597	rectangle selection	{"x1": 270610.541388007, "y1": 286709.40938718343, "x2": 277735.6613920006, "y2": 294345.4814904266}
61	123816	271968	288032	Tumor	#ff0000	Unknown	2025-07-09 20:14:25.597	rectangle selection	{"x1": 270610.541388007, "y1": 286709.40938718343, "x2": 277735.6613920006, "y2": 294345.4814904266}
62	123849	276224	293344	Tumor	#ff0000	Unknown	2025-07-09 20:14:25.597	rectangle selection	{"x1": 270610.541388007, "y1": 286709.40938718343, "x2": 277735.6613920006, "y2": 294345.4814904266}
63	123868	275232	291520	Tumor	#ff0000	Unknown	2025-07-09 20:14:25.597	rectangle selection	{"x1": 270610.541388007, "y1": 286709.40938718343, "x2": 277735.6613920006, "y2": 294345.4814904266}
64	123896	276640	292000	Tumor	#ff0000	Unknown	2025-07-09 20:14:25.597	rectangle selection	{"x1": 270610.541388007, "y1": 286709.40938718343, "x2": 277735.6613920006, "y2": 294345.4814904266}
65	123920	272544	292960	Tumor	#ff0000	Unknown	2025-07-09 20:14:25.597	rectangle selection	{"x1": 270610.541388007, "y1": 286709.40938718343, "x2": 277735.6613920006, "y2": 294345.4814904266}
66	123964	272064	291872	Tumor	#ff0000	Unknown	2025-07-09 20:14:25.597	rectangle selection	{"x1": 270610.541388007, "y1": 286709.40938718343, "x2": 277735.6613920006, "y2": 294345.4814904266}
67	123965	276928	291680	Tumor	#ff0000	Unknown	2025-07-09 20:14:25.597	rectangle selection	{"x1": 270610.541388007, "y1": 286709.40938718343, "x2": 277735.6613920006, "y2": 294345.4814904266}
68	122932	270528	299200	Tumor	#ff0000	Unknown	2025-07-09 20:14:35.048	rectangle selection	{"x1": 269336.7284746253, "y1": 297467.8323852181, "x2": 273603.37059061497, "y2": 301150.8585373602}
69	122991	273024	300640	Tumor	#ff0000	Unknown	2025-07-09 20:14:35.048	rectangle selection	{"x1": 269336.7284746253, "y1": 297467.8323852181, "x2": 273603.37059061497, "y2": 301150.8585373602}
70	123053	270464	297920	Tumor	#ff0000	Unknown	2025-07-09 20:14:35.048	rectangle selection	{"x1": 269336.7284746253, "y1": 297467.8323852181, "x2": 273603.37059061497, "y2": 301150.8585373602}
71	123116	273056	299712	Tumor	#ff0000	Unknown	2025-07-09 20:14:35.048	rectangle selection	{"x1": 269336.7284746253, "y1": 297467.8323852181, "x2": 273603.37059061497, "y2": 301150.8585373602}
72	123124	271328	299520	Tumor	#ff0000	Unknown	2025-07-09 20:14:35.048	rectangle selection	{"x1": 269336.7284746253, "y1": 297467.8323852181, "x2": 273603.37059061497, "y2": 301150.8585373602}
73	123164	273056	299008	Tumor	#ff0000	Unknown	2025-07-09 20:14:35.048	rectangle selection	{"x1": 269336.7284746253, "y1": 297467.8323852181, "x2": 273603.37059061497, "y2": 301150.8585373602}
74	123180	271744	300416	Tumor	#ff0000	Unknown	2025-07-09 20:14:35.048	rectangle selection	{"x1": 269336.7284746253, "y1": 297467.8323852181, "x2": 273603.37059061497, "y2": 301150.8585373602}
75	123191	272672	298592	Tumor	#ff0000	Unknown	2025-07-09 20:14:35.048	rectangle selection	{"x1": 269336.7284746253, "y1": 297467.8323852181, "x2": 273603.37059061497, "y2": 301150.8585373602}
76	123275	272064	299424	Tumor	#ff0000	Unknown	2025-07-09 20:14:35.048	rectangle selection	{"x1": 269336.7284746253, "y1": 297467.8323852181, "x2": 273603.37059061497, "y2": 301150.8585373602}
77	123313	272672	300160	Tumor	#ff0000	Unknown	2025-07-09 20:14:35.048	rectangle selection	{"x1": 269336.7284746253, "y1": 297467.8323852181, "x2": 273603.37059061497, "y2": 301150.8585373602}
78	123334	270144	298112	Tumor	#ff0000	Unknown	2025-07-09 20:14:35.048	rectangle selection	{"x1": 269336.7284746253, "y1": 297467.8323852181, "x2": 273603.37059061497, "y2": 301150.8585373602}
79	123417	269728	300000	Tumor	#ff0000	Unknown	2025-07-09 20:14:35.048	rectangle selection	{"x1": 269336.7284746253, "y1": 297467.8323852181, "x2": 273603.37059061497, "y2": 301150.8585373602}
80	123485	272224	298848	Tumor	#ff0000	Unknown	2025-07-09 20:14:35.048	rectangle selection	{"x1": 269336.7284746253, "y1": 297467.8323852181, "x2": 273603.37059061497, "y2": 301150.8585373602}
81	123490	270784	300544	Tumor	#ff0000	Unknown	2025-07-09 20:14:35.048	rectangle selection	{"x1": 269336.7284746253, "y1": 297467.8323852181, "x2": 273603.37059061497, "y2": 301150.8585373602}
82	123502	271296	300224	Tumor	#ff0000	Unknown	2025-07-09 20:14:35.048	rectangle selection	{"x1": 269336.7284746253, "y1": 297467.8323852181, "x2": 273603.37059061497, "y2": 301150.8585373602}
83	123531	273504	299392	Tumor	#ff0000	Unknown	2025-07-09 20:14:35.048	rectangle selection	{"x1": 269336.7284746253, "y1": 297467.8323852181, "x2": 273603.37059061497, "y2": 301150.8585373602}
84	123557	272160	297760	Tumor	#ff0000	Unknown	2025-07-09 20:14:35.048	rectangle selection	{"x1": 269336.7284746253, "y1": 297467.8323852181, "x2": 273603.37059061497, "y2": 301150.8585373602}
85	123643	273312	300192	Tumor	#ff0000	Unknown	2025-07-09 20:14:35.048	rectangle selection	{"x1": 269336.7284746253, "y1": 297467.8323852181, "x2": 273603.37059061497, "y2": 301150.8585373602}
86	123722	273088	297600	Tumor	#ff0000	Unknown	2025-07-09 20:14:35.048	rectangle selection	{"x1": 269336.7284746253, "y1": 297467.8323852181, "x2": 273603.37059061497, "y2": 301150.8585373602}
87	123731	269792	299520	Tumor	#ff0000	Unknown	2025-07-09 20:14:35.048	rectangle selection	{"x1": 269336.7284746253, "y1": 297467.8323852181, "x2": 273603.37059061497, "y2": 301150.8585373602}
88	123741	271776	299872	Tumor	#ff0000	Unknown	2025-07-09 20:14:35.048	rectangle selection	{"x1": 269336.7284746253, "y1": 297467.8323852181, "x2": 273603.37059061497, "y2": 301150.8585373602}
89	123812	271168	298496	Tumor	#ff0000	Unknown	2025-07-09 20:14:35.048	rectangle selection	{"x1": 269336.7284746253, "y1": 297467.8323852181, "x2": 273603.37059061497, "y2": 301150.8585373602}
90	123916	273312	300608	Tumor	#ff0000	Unknown	2025-07-09 20:14:35.048	rectangle selection	{"x1": 269336.7284746253, "y1": 297467.8323852181, "x2": 273603.37059061497, "y2": 301150.8585373602}
91	123929	273408	297728	Tumor	#ff0000	Unknown	2025-07-09 20:14:35.048	rectangle selection	{"x1": 269336.7284746253, "y1": 297467.8323852181, "x2": 273603.37059061497, "y2": 301150.8585373602}
92	122947	282592	303296	Tumor	#ff0000	Unknown	2025-07-09 20:14:58.430	rectangle selection	{"x1": 278742.4181383632, "y1": 302349.5927749337, "x2": 283679.06060103804, "y2": 307324.98198111774}
93	122978	280928	305568	Tumor	#ff0000	Unknown	2025-07-09 20:14:58.430	rectangle selection	{"x1": 278742.4181383632, "y1": 302349.5927749337, "x2": 283679.06060103804, "y2": 307324.98198111774}
94	122985	279200	303360	Tumor	#ff0000	Unknown	2025-07-09 20:14:58.430	rectangle selection	{"x1": 278742.4181383632, "y1": 302349.5927749337, "x2": 283679.06060103804, "y2": 307324.98198111774}
95	122987	280928	303296	Tumor	#ff0000	Unknown	2025-07-09 20:14:58.430	rectangle selection	{"x1": 278742.4181383632, "y1": 302349.5927749337, "x2": 283679.06060103804, "y2": 307324.98198111774}
96	122989	279840	304384	Tumor	#ff0000	Unknown	2025-07-09 20:14:58.430	rectangle selection	{"x1": 278742.4181383632, "y1": 302349.5927749337, "x2": 283679.06060103804, "y2": 307324.98198111774}
97	123006	283200	304544	Tumor	#ff0000	Unknown	2025-07-09 20:14:58.430	rectangle selection	{"x1": 278742.4181383632, "y1": 302349.5927749337, "x2": 283679.06060103804, "y2": 307324.98198111774}
98	123027	283648	303200	Tumor	#ff0000	Unknown	2025-07-09 20:14:58.430	rectangle selection	{"x1": 278742.4181383632, "y1": 302349.5927749337, "x2": 283679.06060103804, "y2": 307324.98198111774}
99	123035	283104	303264	Tumor	#ff0000	Unknown	2025-07-09 20:14:58.430	rectangle selection	{"x1": 278742.4181383632, "y1": 302349.5927749337, "x2": 283679.06060103804, "y2": 307324.98198111774}
100	123049	283296	306752	Tumor	#ff0000	Unknown	2025-07-09 20:14:58.430	rectangle selection	{"x1": 278742.4181383632, "y1": 302349.5927749337, "x2": 283679.06060103804, "y2": 307324.98198111774}
101	123119	279680	303808	Tumor	#ff0000	Unknown	2025-07-09 20:14:58.430	rectangle selection	{"x1": 278742.4181383632, "y1": 302349.5927749337, "x2": 283679.06060103804, "y2": 307324.98198111774}
102	123140	279968	305504	Tumor	#ff0000	Unknown	2025-07-09 20:14:58.430	rectangle selection	{"x1": 278742.4181383632, "y1": 302349.5927749337, "x2": 283679.06060103804, "y2": 307324.98198111774}
103	123157	281920	307008	Tumor	#ff0000	Unknown	2025-07-09 20:14:58.430	rectangle selection	{"x1": 278742.4181383632, "y1": 302349.5927749337, "x2": 283679.06060103804, "y2": 307324.98198111774}
104	123158	281408	305984	Tumor	#ff0000	Unknown	2025-07-09 20:14:58.430	rectangle selection	{"x1": 278742.4181383632, "y1": 302349.5927749337, "x2": 283679.06060103804, "y2": 307324.98198111774}
105	123161	280032	303200	Tumor	#ff0000	Unknown	2025-07-09 20:14:58.430	rectangle selection	{"x1": 278742.4181383632, "y1": 302349.5927749337, "x2": 283679.06060103804, "y2": 307324.98198111774}
106	123188	281728	305152	Tumor	#ff0000	Unknown	2025-07-09 20:14:58.430	rectangle selection	{"x1": 278742.4181383632, "y1": 302349.5927749337, "x2": 283679.06060103804, "y2": 307324.98198111774}
107	123315	283168	302816	Tumor	#ff0000	Unknown	2025-07-09 20:14:58.430	rectangle selection	{"x1": 278742.4181383632, "y1": 302349.5927749337, "x2": 283679.06060103804, "y2": 307324.98198111774}
108	123325	283296	305792	Tumor	#ff0000	Unknown	2025-07-09 20:14:58.430	rectangle selection	{"x1": 278742.4181383632, "y1": 302349.5927749337, "x2": 283679.06060103804, "y2": 307324.98198111774}
109	123395	280544	306560	Tumor	#ff0000	Unknown	2025-07-09 20:14:58.430	rectangle selection	{"x1": 278742.4181383632, "y1": 302349.5927749337, "x2": 283679.06060103804, "y2": 307324.98198111774}
110	123509	282368	306720	Tumor	#ff0000	Unknown	2025-07-09 20:14:58.430	rectangle selection	{"x1": 278742.4181383632, "y1": 302349.5927749337, "x2": 283679.06060103804, "y2": 307324.98198111774}
111	123521	281504	306816	Tumor	#ff0000	Unknown	2025-07-09 20:14:58.430	rectangle selection	{"x1": 278742.4181383632, "y1": 302349.5927749337, "x2": 283679.06060103804, "y2": 307324.98198111774}
112	123567	280416	304032	Tumor	#ff0000	Unknown	2025-07-09 20:14:58.430	rectangle selection	{"x1": 278742.4181383632, "y1": 302349.5927749337, "x2": 283679.06060103804, "y2": 307324.98198111774}
113	123577	281632	306560	Tumor	#ff0000	Unknown	2025-07-09 20:14:58.430	rectangle selection	{"x1": 278742.4181383632, "y1": 302349.5927749337, "x2": 283679.06060103804, "y2": 307324.98198111774}
114	123638	280576	305792	Tumor	#ff0000	Unknown	2025-07-09 20:14:58.430	rectangle selection	{"x1": 278742.4181383632, "y1": 302349.5927749337, "x2": 283679.06060103804, "y2": 307324.98198111774}
115	123771	282560	307264	Tumor	#ff0000	Unknown	2025-07-09 20:14:58.430	rectangle selection	{"x1": 278742.4181383632, "y1": 302349.5927749337, "x2": 283679.06060103804, "y2": 307324.98198111774}
116	123805	283072	303904	Tumor	#ff0000	Unknown	2025-07-09 20:14:58.430	rectangle selection	{"x1": 278742.4181383632, "y1": 302349.5927749337, "x2": 283679.06060103804, "y2": 307324.98198111774}
117	123895	281952	303296	Tumor	#ff0000	Unknown	2025-07-09 20:14:58.430	rectangle selection	{"x1": 278742.4181383632, "y1": 302349.5927749337, "x2": 283679.06060103804, "y2": 307324.98198111774}
118	123930	283648	305472	Tumor	#ff0000	Unknown	2025-07-09 20:14:58.430	rectangle selection	{"x1": 278742.4181383632, "y1": 302349.5927749337, "x2": 283679.06060103804, "y2": 307324.98198111774}
119	123970	279136	304448	Tumor	#ff0000	Unknown	2025-07-09 20:14:58.430	rectangle selection	{"x1": 278742.4181383632, "y1": 302349.5927749337, "x2": 283679.06060103804, "y2": 307324.98198111774}
120	118063	197824	307744	Lymphocytes	#fbff00	Unknown	2025-07-09 20:15:27.586	rectangle selection	{"x1": 196719.24650832772, "y1": 303665.04830403026, "x2": 201540.62294702837, "y2": 309870.6149480217}
121	118065	200256	306176	Lymphocytes	#fbff00	Unknown	2025-07-09 20:15:27.586	rectangle selection	{"x1": 196719.24650832772, "y1": 303665.04830403026, "x2": 201540.62294702837, "y2": 309870.6149480217}
122	118072	198400	308096	Lymphocytes	#fbff00	Unknown	2025-07-09 20:15:27.586	rectangle selection	{"x1": 196719.24650832772, "y1": 303665.04830403026, "x2": 201540.62294702837, "y2": 309870.6149480217}
123	118078	201088	307072	Lymphocytes	#fbff00	Unknown	2025-07-09 20:15:27.586	rectangle selection	{"x1": 196719.24650832772, "y1": 303665.04830403026, "x2": 201540.62294702837, "y2": 309870.6149480217}
124	118079	198624	305632	Lymphocytes	#fbff00	Unknown	2025-07-09 20:15:27.586	rectangle selection	{"x1": 196719.24650832772, "y1": 303665.04830403026, "x2": 201540.62294702837, "y2": 309870.6149480217}
125	118082	200608	304000	Lymphocytes	#fbff00	Unknown	2025-07-09 20:15:27.586	rectangle selection	{"x1": 196719.24650832772, "y1": 303665.04830403026, "x2": 201540.62294702837, "y2": 309870.6149480217}
126	118088	197408	305792	Lymphocytes	#fbff00	Unknown	2025-07-09 20:15:27.586	rectangle selection	{"x1": 196719.24650832772, "y1": 303665.04830403026, "x2": 201540.62294702837, "y2": 309870.6149480217}
127	118092	199040	308224	Lymphocytes	#fbff00	Unknown	2025-07-09 20:15:27.586	rectangle selection	{"x1": 196719.24650832772, "y1": 303665.04830403026, "x2": 201540.62294702837, "y2": 309870.6149480217}
128	118094	197184	307584	Lymphocytes	#fbff00	Unknown	2025-07-09 20:15:27.586	rectangle selection	{"x1": 196719.24650832772, "y1": 303665.04830403026, "x2": 201540.62294702837, "y2": 309870.6149480217}
129	118099	201408	308544	Lymphocytes	#fbff00	Unknown	2025-07-09 20:15:27.586	rectangle selection	{"x1": 196719.24650832772, "y1": 303665.04830403026, "x2": 201540.62294702837, "y2": 309870.6149480217}
130	118101	199168	307264	Lymphocytes	#fbff00	Unknown	2025-07-09 20:15:27.586	rectangle selection	{"x1": 196719.24650832772, "y1": 303665.04830403026, "x2": 201540.62294702837, "y2": 309870.6149480217}
131	118106	199968	306752	Lymphocytes	#fbff00	Unknown	2025-07-09 20:15:27.586	rectangle selection	{"x1": 196719.24650832772, "y1": 303665.04830403026, "x2": 201540.62294702837, "y2": 309870.6149480217}
132	118111	199264	309184	Lymphocytes	#fbff00	Unknown	2025-07-09 20:15:27.586	rectangle selection	{"x1": 196719.24650832772, "y1": 303665.04830403026, "x2": 201540.62294702837, "y2": 309870.6149480217}
133	118125	200832	304864	Lymphocytes	#fbff00	Unknown	2025-07-09 20:15:27.586	rectangle selection	{"x1": 196719.24650832772, "y1": 303665.04830403026, "x2": 201540.62294702837, "y2": 309870.6149480217}
134	118128	197184	308928	Lymphocytes	#fbff00	Unknown	2025-07-09 20:15:27.586	rectangle selection	{"x1": 196719.24650832772, "y1": 303665.04830403026, "x2": 201540.62294702837, "y2": 309870.6149480217}
135	118129	200736	307264	Lymphocytes	#fbff00	Unknown	2025-07-09 20:15:27.586	rectangle selection	{"x1": 196719.24650832772, "y1": 303665.04830403026, "x2": 201540.62294702837, "y2": 309870.6149480217}
136	118135	199104	305440	Lymphocytes	#fbff00	Unknown	2025-07-09 20:15:27.586	rectangle selection	{"x1": 196719.24650832772, "y1": 303665.04830403026, "x2": 201540.62294702837, "y2": 309870.6149480217}
137	118137	200736	308480	Lymphocytes	#fbff00	Unknown	2025-07-09 20:15:27.586	rectangle selection	{"x1": 196719.24650832772, "y1": 303665.04830403026, "x2": 201540.62294702837, "y2": 309870.6149480217}
138	118144	199136	307616	Lymphocytes	#fbff00	Unknown	2025-07-09 20:15:27.586	rectangle selection	{"x1": 196719.24650832772, "y1": 303665.04830403026, "x2": 201540.62294702837, "y2": 309870.6149480217}
139	118146	196768	305888	Lymphocytes	#fbff00	Unknown	2025-07-09 20:15:27.586	rectangle selection	{"x1": 196719.24650832772, "y1": 303665.04830403026, "x2": 201540.62294702837, "y2": 309870.6149480217}
140	118147	200512	305568	Lymphocytes	#fbff00	Unknown	2025-07-09 20:15:27.586	rectangle selection	{"x1": 196719.24650832772, "y1": 303665.04830403026, "x2": 201540.62294702837, "y2": 309870.6149480217}
141	118152	201408	305856	Lymphocytes	#fbff00	Unknown	2025-07-09 20:15:27.586	rectangle selection	{"x1": 196719.24650832772, "y1": 303665.04830403026, "x2": 201540.62294702837, "y2": 309870.6149480217}
142	118153	201248	308288	Lymphocytes	#fbff00	Unknown	2025-07-09 20:15:27.586	rectangle selection	{"x1": 196719.24650832772, "y1": 303665.04830403026, "x2": 201540.62294702837, "y2": 309870.6149480217}
143	118157	200256	304896	Lymphocytes	#fbff00	Unknown	2025-07-09 20:15:27.586	rectangle selection	{"x1": 196719.24650832772, "y1": 303665.04830403026, "x2": 201540.62294702837, "y2": 309870.6149480217}
144	118164	198048	308288	Lymphocytes	#fbff00	Unknown	2025-07-09 20:15:27.586	rectangle selection	{"x1": 196719.24650832772, "y1": 303665.04830403026, "x2": 201540.62294702837, "y2": 309870.6149480217}
145	118168	200608	305248	Lymphocytes	#fbff00	Unknown	2025-07-09 20:15:27.586	rectangle selection	{"x1": 196719.24650832772, "y1": 303665.04830403026, "x2": 201540.62294702837, "y2": 309870.6149480217}
146	118172	198880	305792	Lymphocytes	#fbff00	Unknown	2025-07-09 20:15:27.586	rectangle selection	{"x1": 196719.24650832772, "y1": 303665.04830403026, "x2": 201540.62294702837, "y2": 309870.6149480217}
147	118181	199392	305152	Lymphocytes	#fbff00	Unknown	2025-07-09 20:15:27.586	rectangle selection	{"x1": 196719.24650832772, "y1": 303665.04830403026, "x2": 201540.62294702837, "y2": 309870.6149480217}
148	118184	200160	307168	Lymphocytes	#fbff00	Unknown	2025-07-09 20:15:27.586	rectangle selection	{"x1": 196719.24650832772, "y1": 303665.04830403026, "x2": 201540.62294702837, "y2": 309870.6149480217}
149	118195	197152	308576	Lymphocytes	#fbff00	Unknown	2025-07-09 20:15:27.586	rectangle selection	{"x1": 196719.24650832772, "y1": 303665.04830403026, "x2": 201540.62294702837, "y2": 309870.6149480217}
150	118196	199872	308320	Lymphocytes	#fbff00	Unknown	2025-07-09 20:15:27.586	rectangle selection	{"x1": 196719.24650832772, "y1": 303665.04830403026, "x2": 201540.62294702837, "y2": 309870.6149480217}
151	118197	200928	308160	Lymphocytes	#fbff00	Unknown	2025-07-09 20:15:27.586	rectangle selection	{"x1": 196719.24650832772, "y1": 303665.04830403026, "x2": 201540.62294702837, "y2": 309870.6149480217}
152	118201	198688	306624	Lymphocytes	#fbff00	Unknown	2025-07-09 20:15:27.586	rectangle selection	{"x1": 196719.24650832772, "y1": 303665.04830403026, "x2": 201540.62294702837, "y2": 309870.6149480217}
153	118202	198400	304448	Lymphocytes	#fbff00	Unknown	2025-07-09 20:15:27.586	rectangle selection	{"x1": 196719.24650832772, "y1": 303665.04830403026, "x2": 201540.62294702837, "y2": 309870.6149480217}
154	118205	200064	305120	Lymphocytes	#fbff00	Unknown	2025-07-09 20:15:27.586	rectangle selection	{"x1": 196719.24650832772, "y1": 303665.04830403026, "x2": 201540.62294702837, "y2": 309870.6149480217}
155	118208	197568	304480	Lymphocytes	#fbff00	Unknown	2025-07-09 20:15:27.586	rectangle selection	{"x1": 196719.24650832772, "y1": 303665.04830403026, "x2": 201540.62294702837, "y2": 309870.6149480217}
156	118225	201088	309664	Lymphocytes	#fbff00	Unknown	2025-07-09 20:15:27.586	rectangle selection	{"x1": 196719.24650832772, "y1": 303665.04830403026, "x2": 201540.62294702837, "y2": 309870.6149480217}
157	118234	199616	303744	Lymphocytes	#fbff00	Unknown	2025-07-09 20:15:27.586	rectangle selection	{"x1": 196719.24650832772, "y1": 303665.04830403026, "x2": 201540.62294702837, "y2": 309870.6149480217}
158	118247	199168	308608	Lymphocytes	#fbff00	Unknown	2025-07-09 20:15:27.586	rectangle selection	{"x1": 196719.24650832772, "y1": 303665.04830403026, "x2": 201540.62294702837, "y2": 309870.6149480217}
159	118252	199872	309504	Lymphocytes	#fbff00	Unknown	2025-07-09 20:15:27.586	rectangle selection	{"x1": 196719.24650832772, "y1": 303665.04830403026, "x2": 201540.62294702837, "y2": 309870.6149480217}
160	118260	198208	306848	Lymphocytes	#fbff00	Unknown	2025-07-09 20:15:27.586	rectangle selection	{"x1": 196719.24650832772, "y1": 303665.04830403026, "x2": 201540.62294702837, "y2": 309870.6149480217}
161	118264	200640	308992	Lymphocytes	#fbff00	Unknown	2025-07-09 20:15:27.586	rectangle selection	{"x1": 196719.24650832772, "y1": 303665.04830403026, "x2": 201540.62294702837, "y2": 309870.6149480217}
162	118268	198208	305120	Lymphocytes	#fbff00	Unknown	2025-07-09 20:15:27.586	rectangle selection	{"x1": 196719.24650832772, "y1": 303665.04830403026, "x2": 201540.62294702837, "y2": 309870.6149480217}
163	118272	198592	307040	Lymphocytes	#fbff00	Unknown	2025-07-09 20:15:27.586	rectangle selection	{"x1": 196719.24650832772, "y1": 303665.04830403026, "x2": 201540.62294702837, "y2": 309870.6149480217}
164	118278	199200	309632	Lymphocytes	#fbff00	Unknown	2025-07-09 20:15:27.586	rectangle selection	{"x1": 196719.24650832772, "y1": 303665.04830403026, "x2": 201540.62294702837, "y2": 309870.6149480217}
165	118279	197920	309248	Lymphocytes	#fbff00	Unknown	2025-07-09 20:15:27.586	rectangle selection	{"x1": 196719.24650832772, "y1": 303665.04830403026, "x2": 201540.62294702837, "y2": 309870.6149480217}
166	118280	200192	307968	Lymphocytes	#fbff00	Unknown	2025-07-09 20:15:27.586	rectangle selection	{"x1": 196719.24650832772, "y1": 303665.04830403026, "x2": 201540.62294702837, "y2": 309870.6149480217}
167	118281	198560	308800	Lymphocytes	#fbff00	Unknown	2025-07-09 20:15:27.586	rectangle selection	{"x1": 196719.24650832772, "y1": 303665.04830403026, "x2": 201540.62294702837, "y2": 309870.6149480217}
168	118289	199456	306784	Lymphocytes	#fbff00	Unknown	2025-07-09 20:15:27.586	rectangle selection	{"x1": 196719.24650832772, "y1": 303665.04830403026, "x2": 201540.62294702837, "y2": 309870.6149480217}
169	118299	200704	304512	Lymphocytes	#fbff00	Unknown	2025-07-09 20:15:27.586	rectangle selection	{"x1": 196719.24650832772, "y1": 303665.04830403026, "x2": 201540.62294702837, "y2": 309870.6149480217}
170	118301	199936	306400	Lymphocytes	#fbff00	Unknown	2025-07-09 20:15:27.586	rectangle selection	{"x1": 196719.24650832772, "y1": 303665.04830403026, "x2": 201540.62294702837, "y2": 309870.6149480217}
171	118302	198144	306464	Lymphocytes	#fbff00	Unknown	2025-07-09 20:15:27.586	rectangle selection	{"x1": 196719.24650832772, "y1": 303665.04830403026, "x2": 201540.62294702837, "y2": 309870.6149480217}
172	118307	200416	309536	Lymphocytes	#fbff00	Unknown	2025-07-09 20:15:27.586	rectangle selection	{"x1": 196719.24650832772, "y1": 303665.04830403026, "x2": 201540.62294702837, "y2": 309870.6149480217}
173	118308	201216	309120	Lymphocytes	#fbff00	Unknown	2025-07-09 20:15:27.586	rectangle selection	{"x1": 196719.24650832772, "y1": 303665.04830403026, "x2": 201540.62294702837, "y2": 309870.6149480217}
174	118318	200768	306528	Lymphocytes	#fbff00	Unknown	2025-07-09 20:15:27.586	rectangle selection	{"x1": 196719.24650832772, "y1": 303665.04830403026, "x2": 201540.62294702837, "y2": 309870.6149480217}
175	118325	199840	304896	Lymphocytes	#fbff00	Unknown	2025-07-09 20:15:27.586	rectangle selection	{"x1": 196719.24650832772, "y1": 303665.04830403026, "x2": 201540.62294702837, "y2": 309870.6149480217}
176	118326	199552	308608	Lymphocytes	#fbff00	Unknown	2025-07-09 20:15:27.586	rectangle selection	{"x1": 196719.24650832772, "y1": 303665.04830403026, "x2": 201540.62294702837, "y2": 309870.6149480217}
177	118328	197664	305568	Lymphocytes	#fbff00	Unknown	2025-07-09 20:15:27.586	rectangle selection	{"x1": 196719.24650832772, "y1": 303665.04830403026, "x2": 201540.62294702837, "y2": 309870.6149480217}
178	118337	199584	305472	Lymphocytes	#fbff00	Unknown	2025-07-09 20:15:27.586	rectangle selection	{"x1": 196719.24650832772, "y1": 303665.04830403026, "x2": 201540.62294702837, "y2": 309870.6149480217}
179	118339	198208	309152	Lymphocytes	#fbff00	Unknown	2025-07-09 20:15:27.586	rectangle selection	{"x1": 196719.24650832772, "y1": 303665.04830403026, "x2": 201540.62294702837, "y2": 309870.6149480217}
180	118347	198432	306464	Lymphocytes	#fbff00	Unknown	2025-07-09 20:15:27.586	rectangle selection	{"x1": 196719.24650832772, "y1": 303665.04830403026, "x2": 201540.62294702837, "y2": 309870.6149480217}
181	118356	200992	308576	Lymphocytes	#fbff00	Unknown	2025-07-09 20:15:27.586	rectangle selection	{"x1": 196719.24650832772, "y1": 303665.04830403026, "x2": 201540.62294702837, "y2": 309870.6149480217}
182	118357	198048	306016	Lymphocytes	#fbff00	Unknown	2025-07-09 20:15:27.586	rectangle selection	{"x1": 196719.24650832772, "y1": 303665.04830403026, "x2": 201540.62294702837, "y2": 309870.6149480217}
183	118358	196928	305344	Lymphocytes	#fbff00	Unknown	2025-07-09 20:15:27.586	rectangle selection	{"x1": 196719.24650832772, "y1": 303665.04830403026, "x2": 201540.62294702837, "y2": 309870.6149480217}
184	118394	201152	306656	Lymphocytes	#fbff00	Unknown	2025-07-09 20:15:27.586	rectangle selection	{"x1": 196719.24650832772, "y1": 303665.04830403026, "x2": 201540.62294702837, "y2": 309870.6149480217}
185	118406	200320	306848	Lymphocytes	#fbff00	Unknown	2025-07-09 20:15:27.586	rectangle selection	{"x1": 196719.24650832772, "y1": 303665.04830403026, "x2": 201540.62294702837, "y2": 309870.6149480217}
186	118408	198880	303904	Lymphocytes	#fbff00	Unknown	2025-07-09 20:15:27.586	rectangle selection	{"x1": 196719.24650832772, "y1": 303665.04830403026, "x2": 201540.62294702837, "y2": 309870.6149480217}
187	118410	197728	306272	Lymphocytes	#fbff00	Unknown	2025-07-09 20:15:27.586	rectangle selection	{"x1": 196719.24650832772, "y1": 303665.04830403026, "x2": 201540.62294702837, "y2": 309870.6149480217}
188	118414	201440	304192	Lymphocytes	#fbff00	Unknown	2025-07-09 20:15:27.586	rectangle selection	{"x1": 196719.24650832772, "y1": 303665.04830403026, "x2": 201540.62294702837, "y2": 309870.6149480217}
189	118423	200672	307744	Lymphocytes	#fbff00	Unknown	2025-07-09 20:15:27.586	rectangle selection	{"x1": 196719.24650832772, "y1": 303665.04830403026, "x2": 201540.62294702837, "y2": 309870.6149480217}
190	118427	196992	308160	Lymphocytes	#fbff00	Unknown	2025-07-09 20:15:27.586	rectangle selection	{"x1": 196719.24650832772, "y1": 303665.04830403026, "x2": 201540.62294702837, "y2": 309870.6149480217}
191	118432	198656	308608	Lymphocytes	#fbff00	Unknown	2025-07-09 20:15:27.586	rectangle selection	{"x1": 196719.24650832772, "y1": 303665.04830403026, "x2": 201540.62294702837, "y2": 309870.6149480217}
192	118433	200064	307520	Lymphocytes	#fbff00	Unknown	2025-07-09 20:15:27.586	rectangle selection	{"x1": 196719.24650832772, "y1": 303665.04830403026, "x2": 201540.62294702837, "y2": 309870.6149480217}
193	118435	201376	307360	Lymphocytes	#fbff00	Unknown	2025-07-09 20:15:27.586	rectangle selection	{"x1": 196719.24650832772, "y1": 303665.04830403026, "x2": 201540.62294702837, "y2": 309870.6149480217}
194	118439	198112	307648	Lymphocytes	#fbff00	Unknown	2025-07-09 20:15:27.586	rectangle selection	{"x1": 196719.24650832772, "y1": 303665.04830403026, "x2": 201540.62294702837, "y2": 309870.6149480217}
195	118441	199168	303680	Lymphocytes	#fbff00	Unknown	2025-07-09 20:15:27.586	rectangle selection	{"x1": 196719.24650832772, "y1": 303665.04830403026, "x2": 201540.62294702837, "y2": 309870.6149480217}
196	118449	201120	304064	Lymphocytes	#fbff00	Unknown	2025-07-09 20:15:27.586	rectangle selection	{"x1": 196719.24650832772, "y1": 303665.04830403026, "x2": 201540.62294702837, "y2": 309870.6149480217}
197	118454	197952	304032	Lymphocytes	#fbff00	Unknown	2025-07-09 20:15:27.586	rectangle selection	{"x1": 196719.24650832772, "y1": 303665.04830403026, "x2": 201540.62294702837, "y2": 309870.6149480217}
198	118472	200064	304640	Lymphocytes	#fbff00	Unknown	2025-07-09 20:15:27.586	rectangle selection	{"x1": 196719.24650832772, "y1": 303665.04830403026, "x2": 201540.62294702837, "y2": 309870.6149480217}
199	118484	199904	306080	Lymphocytes	#fbff00	Unknown	2025-07-09 20:15:27.586	rectangle selection	{"x1": 196719.24650832772, "y1": 303665.04830403026, "x2": 201540.62294702837, "y2": 309870.6149480217}
200	118491	199488	309856	Lymphocytes	#fbff00	Unknown	2025-07-09 20:15:27.586	rectangle selection	{"x1": 196719.24650832772, "y1": 303665.04830403026, "x2": 201540.62294702837, "y2": 309870.6149480217}
201	118504	196736	306368	Lymphocytes	#fbff00	Unknown	2025-07-09 20:15:27.586	rectangle selection	{"x1": 196719.24650832772, "y1": 303665.04830403026, "x2": 201540.62294702837, "y2": 309870.6149480217}
202	118513	200448	307520	Lymphocytes	#fbff00	Unknown	2025-07-09 20:15:27.586	rectangle selection	{"x1": 196719.24650832772, "y1": 303665.04830403026, "x2": 201540.62294702837, "y2": 309870.6149480217}
203	118528	198880	308992	Lymphocytes	#fbff00	Unknown	2025-07-09 20:15:27.586	rectangle selection	{"x1": 196719.24650832772, "y1": 303665.04830403026, "x2": 201540.62294702837, "y2": 309870.6149480217}
204	118531	197440	308704	Lymphocytes	#fbff00	Unknown	2025-07-09 20:15:27.586	rectangle selection	{"x1": 196719.24650832772, "y1": 303665.04830403026, "x2": 201540.62294702837, "y2": 309870.6149480217}
205	118537	199488	307968	Lymphocytes	#fbff00	Unknown	2025-07-09 20:15:27.586	rectangle selection	{"x1": 196719.24650832772, "y1": 303665.04830403026, "x2": 201540.62294702837, "y2": 309870.6149480217}
206	118538	200032	309056	Lymphocytes	#fbff00	Unknown	2025-07-09 20:15:27.586	rectangle selection	{"x1": 196719.24650832772, "y1": 303665.04830403026, "x2": 201540.62294702837, "y2": 309870.6149480217}
207	118541	198880	306912	Lymphocytes	#fbff00	Unknown	2025-07-09 20:15:27.586	rectangle selection	{"x1": 196719.24650832772, "y1": 303665.04830403026, "x2": 201540.62294702837, "y2": 309870.6149480217}
208	118551	197408	306848	Lymphocytes	#fbff00	Unknown	2025-07-09 20:15:27.586	rectangle selection	{"x1": 196719.24650832772, "y1": 303665.04830403026, "x2": 201540.62294702837, "y2": 309870.6149480217}
209	118553	197344	304768	Lymphocytes	#fbff00	Unknown	2025-07-09 20:15:27.586	rectangle selection	{"x1": 196719.24650832772, "y1": 303665.04830403026, "x2": 201540.62294702837, "y2": 309870.6149480217}
210	118570	198752	306144	Lymphocytes	#fbff00	Unknown	2025-07-09 20:15:27.586	rectangle selection	{"x1": 196719.24650832772, "y1": 303665.04830403026, "x2": 201540.62294702837, "y2": 309870.6149480217}
211	118575	197824	305152	Lymphocytes	#fbff00	Unknown	2025-07-09 20:15:27.586	rectangle selection	{"x1": 196719.24650832772, "y1": 303665.04830403026, "x2": 201540.62294702837, "y2": 309870.6149480217}
212	118581	197152	306368	Lymphocytes	#fbff00	Unknown	2025-07-09 20:15:27.586	rectangle selection	{"x1": 196719.24650832772, "y1": 303665.04830403026, "x2": 201540.62294702837, "y2": 309870.6149480217}
213	118593	199200	306848	Lymphocytes	#fbff00	Unknown	2025-07-09 20:15:27.586	rectangle selection	{"x1": 196719.24650832772, "y1": 303665.04830403026, "x2": 201540.62294702837, "y2": 309870.6149480217}
214	118597	199104	306112	Lymphocytes	#fbff00	Unknown	2025-07-09 20:15:27.586	rectangle selection	{"x1": 196719.24650832772, "y1": 303665.04830403026, "x2": 201540.62294702837, "y2": 309870.6149480217}
215	118602	199424	304800	Lymphocytes	#fbff00	Unknown	2025-07-09 20:15:27.586	rectangle selection	{"x1": 196719.24650832772, "y1": 303665.04830403026, "x2": 201540.62294702837, "y2": 309870.6149480217}
216	118620	196736	308704	Lymphocytes	#fbff00	Unknown	2025-07-09 20:15:27.586	rectangle selection	{"x1": 196719.24650832772, "y1": 303665.04830403026, "x2": 201540.62294702837, "y2": 309870.6149480217}
217	118621	197568	304896	Lymphocytes	#fbff00	Unknown	2025-07-09 20:15:27.586	rectangle selection	{"x1": 196719.24650832772, "y1": 303665.04830403026, "x2": 201540.62294702837, "y2": 309870.6149480217}
218	118635	197824	305888	Lymphocytes	#fbff00	Unknown	2025-07-09 20:15:27.586	rectangle selection	{"x1": 196719.24650832772, "y1": 303665.04830403026, "x2": 201540.62294702837, "y2": 309870.6149480217}
219	118639	201472	306144	Lymphocytes	#fbff00	Unknown	2025-07-09 20:15:27.586	rectangle selection	{"x1": 196719.24650832772, "y1": 303665.04830403026, "x2": 201540.62294702837, "y2": 309870.6149480217}
220	118645	198432	306080	Lymphocytes	#fbff00	Unknown	2025-07-09 20:15:27.586	rectangle selection	{"x1": 196719.24650832772, "y1": 303665.04830403026, "x2": 201540.62294702837, "y2": 309870.6149480217}
221	118646	200480	308672	Lymphocytes	#fbff00	Unknown	2025-07-09 20:15:27.586	rectangle selection	{"x1": 196719.24650832772, "y1": 303665.04830403026, "x2": 201540.62294702837, "y2": 309870.6149480217}
222	118659	198624	309728	Lymphocytes	#fbff00	Unknown	2025-07-09 20:15:27.587	rectangle selection	{"x1": 196719.24650832772, "y1": 303665.04830403026, "x2": 201540.62294702837, "y2": 309870.6149480217}
223	118664	201408	309536	Lymphocytes	#fbff00	Unknown	2025-07-09 20:15:27.587	rectangle selection	{"x1": 196719.24650832772, "y1": 303665.04830403026, "x2": 201540.62294702837, "y2": 309870.6149480217}
224	118667	197088	307232	Lymphocytes	#fbff00	Unknown	2025-07-09 20:15:27.587	rectangle selection	{"x1": 196719.24650832772, "y1": 303665.04830403026, "x2": 201540.62294702837, "y2": 309870.6149480217}
225	118674	199584	306336	Lymphocytes	#fbff00	Unknown	2025-07-09 20:15:27.587	rectangle selection	{"x1": 196719.24650832772, "y1": 303665.04830403026, "x2": 201540.62294702837, "y2": 309870.6149480217}
226	118675	198496	304768	Lymphocytes	#fbff00	Unknown	2025-07-09 20:15:27.587	rectangle selection	{"x1": 196719.24650832772, "y1": 303665.04830403026, "x2": 201540.62294702837, "y2": 309870.6149480217}
227	118681	197856	307168	Lymphocytes	#fbff00	Unknown	2025-07-09 20:15:27.587	rectangle selection	{"x1": 196719.24650832772, "y1": 303665.04830403026, "x2": 201540.62294702837, "y2": 309870.6149480217}
228	118688	199424	307360	Lymphocytes	#fbff00	Unknown	2025-07-09 20:15:27.587	rectangle selection	{"x1": 196719.24650832772, "y1": 303665.04830403026, "x2": 201540.62294702837, "y2": 309870.6149480217}
229	118695	197568	304096	Lymphocytes	#fbff00	Unknown	2025-07-09 20:15:27.587	rectangle selection	{"x1": 196719.24650832772, "y1": 303665.04830403026, "x2": 201540.62294702837, "y2": 309870.6149480217}
230	118701	199328	304416	Lymphocytes	#fbff00	Unknown	2025-07-09 20:15:27.587	rectangle selection	{"x1": 196719.24650832772, "y1": 303665.04830403026, "x2": 201540.62294702837, "y2": 309870.6149480217}
231	118705	200896	305440	Lymphocytes	#fbff00	Unknown	2025-07-09 20:15:27.587	rectangle selection	{"x1": 196719.24650832772, "y1": 303665.04830403026, "x2": 201540.62294702837, "y2": 309870.6149480217}
232	118713	199584	304576	Lymphocytes	#fbff00	Unknown	2025-07-09 20:15:27.587	rectangle selection	{"x1": 196719.24650832772, "y1": 303665.04830403026, "x2": 201540.62294702837, "y2": 309870.6149480217}
233	118724	199616	304192	Lymphocytes	#fbff00	Unknown	2025-07-09 20:15:27.587	rectangle selection	{"x1": 196719.24650832772, "y1": 303665.04830403026, "x2": 201540.62294702837, "y2": 309870.6149480217}
234	118737	199040	304288	Lymphocytes	#fbff00	Unknown	2025-07-09 20:15:27.587	rectangle selection	{"x1": 196719.24650832772, "y1": 303665.04830403026, "x2": 201540.62294702837, "y2": 309870.6149480217}
235	118741	198752	308096	Lymphocytes	#fbff00	Unknown	2025-07-09 20:15:27.587	rectangle selection	{"x1": 196719.24650832772, "y1": 303665.04830403026, "x2": 201540.62294702837, "y2": 309870.6149480217}
236	118751	200384	306624	Lymphocytes	#fbff00	Unknown	2025-07-09 20:15:27.587	rectangle selection	{"x1": 196719.24650832772, "y1": 303665.04830403026, "x2": 201540.62294702837, "y2": 309870.6149480217}
237	118752	201184	308768	Lymphocytes	#fbff00	Unknown	2025-07-09 20:15:27.587	rectangle selection	{"x1": 196719.24650832772, "y1": 303665.04830403026, "x2": 201540.62294702837, "y2": 309870.6149480217}
238	118757	201056	305024	Lymphocytes	#fbff00	Unknown	2025-07-09 20:15:27.587	rectangle selection	{"x1": 196719.24650832772, "y1": 303665.04830403026, "x2": 201540.62294702837, "y2": 309870.6149480217}
239	118788	197184	307904	Lymphocytes	#fbff00	Unknown	2025-07-09 20:15:27.587	rectangle selection	{"x1": 196719.24650832772, "y1": 303665.04830403026, "x2": 201540.62294702837, "y2": 309870.6149480217}
240	118789	198432	304160	Lymphocytes	#fbff00	Unknown	2025-07-09 20:15:27.587	rectangle selection	{"x1": 196719.24650832772, "y1": 303665.04830403026, "x2": 201540.62294702837, "y2": 309870.6149480217}
241	118790	198272	304832	Lymphocytes	#fbff00	Unknown	2025-07-09 20:15:27.587	rectangle selection	{"x1": 196719.24650832772, "y1": 303665.04830403026, "x2": 201540.62294702837, "y2": 309870.6149480217}
242	118791	197088	309568	Lymphocytes	#fbff00	Unknown	2025-07-09 20:15:27.587	rectangle selection	{"x1": 196719.24650832772, "y1": 303665.04830403026, "x2": 201540.62294702837, "y2": 309870.6149480217}
243	118820	198912	308640	Lymphocytes	#fbff00	Unknown	2025-07-09 20:15:27.587	rectangle selection	{"x1": 196719.24650832772, "y1": 303665.04830403026, "x2": 201540.62294702837, "y2": 309870.6149480217}
244	118824	200864	307488	Lymphocytes	#fbff00	Unknown	2025-07-09 20:15:27.587	rectangle selection	{"x1": 196719.24650832772, "y1": 303665.04830403026, "x2": 201540.62294702837, "y2": 309870.6149480217}
245	118825	201120	307872	Lymphocytes	#fbff00	Unknown	2025-07-09 20:15:27.587	rectangle selection	{"x1": 196719.24650832772, "y1": 303665.04830403026, "x2": 201540.62294702837, "y2": 309870.6149480217}
246	118829	197920	306656	Lymphocytes	#fbff00	Unknown	2025-07-09 20:15:27.587	rectangle selection	{"x1": 196719.24650832772, "y1": 303665.04830403026, "x2": 201540.62294702837, "y2": 309870.6149480217}
247	118830	200192	305376	Lymphocytes	#fbff00	Unknown	2025-07-09 20:15:27.587	rectangle selection	{"x1": 196719.24650832772, "y1": 303665.04830403026, "x2": 201540.62294702837, "y2": 309870.6149480217}
248	118851	200704	306784	Lymphocytes	#fbff00	Unknown	2025-07-09 20:15:27.587	rectangle selection	{"x1": 196719.24650832772, "y1": 303665.04830403026, "x2": 201540.62294702837, "y2": 309870.6149480217}
249	118852	197952	304288	Lymphocytes	#fbff00	Unknown	2025-07-09 20:15:27.587	rectangle selection	{"x1": 196719.24650832772, "y1": 303665.04830403026, "x2": 201540.62294702837, "y2": 309870.6149480217}
250	118885	198496	307776	Lymphocytes	#fbff00	Unknown	2025-07-09 20:15:27.587	rectangle selection	{"x1": 196719.24650832772, "y1": 303665.04830403026, "x2": 201540.62294702837, "y2": 309870.6149480217}
251	118899	197312	303936	Lymphocytes	#fbff00	Unknown	2025-07-09 20:15:27.587	rectangle selection	{"x1": 196719.24650832772, "y1": 303665.04830403026, "x2": 201540.62294702837, "y2": 309870.6149480217}
252	118910	199584	306016	Lymphocytes	#fbff00	Unknown	2025-07-09 20:15:27.587	rectangle selection	{"x1": 196719.24650832772, "y1": 303665.04830403026, "x2": 201540.62294702837, "y2": 309870.6149480217}
253	118933	197568	307872	Lymphocytes	#fbff00	Unknown	2025-07-09 20:15:27.587	rectangle selection	{"x1": 196719.24650832772, "y1": 303665.04830403026, "x2": 201540.62294702837, "y2": 309870.6149480217}
254	118935	197504	309472	Lymphocytes	#fbff00	Unknown	2025-07-09 20:15:27.587	rectangle selection	{"x1": 196719.24650832772, "y1": 303665.04830403026, "x2": 201540.62294702837, "y2": 309870.6149480217}
255	118940	197248	304544	Lymphocytes	#fbff00	Unknown	2025-07-09 20:15:27.587	rectangle selection	{"x1": 196719.24650832772, "y1": 303665.04830403026, "x2": 201540.62294702837, "y2": 309870.6149480217}
256	118942	196800	304288	Lymphocytes	#fbff00	Unknown	2025-07-09 20:15:27.587	rectangle selection	{"x1": 196719.24650832772, "y1": 303665.04830403026, "x2": 201540.62294702837, "y2": 309870.6149480217}
257	118953	198976	305088	Lymphocytes	#fbff00	Unknown	2025-07-09 20:15:27.587	rectangle selection	{"x1": 196719.24650832772, "y1": 303665.04830403026, "x2": 201540.62294702837, "y2": 309870.6149480217}
258	118955	199808	308704	Lymphocytes	#fbff00	Unknown	2025-07-09 20:15:27.587	rectangle selection	{"x1": 196719.24650832772, "y1": 303665.04830403026, "x2": 201540.62294702837, "y2": 309870.6149480217}
259	118962	200416	307232	Lymphocytes	#fbff00	Unknown	2025-07-09 20:15:27.587	rectangle selection	{"x1": 196719.24650832772, "y1": 303665.04830403026, "x2": 201540.62294702837, "y2": 309870.6149480217}
260	118968	198208	303680	Lymphocytes	#fbff00	Unknown	2025-07-09 20:15:27.587	rectangle selection	{"x1": 196719.24650832772, "y1": 303665.04830403026, "x2": 201540.62294702837, "y2": 309870.6149480217}
261	119009	196864	309856	Lymphocytes	#fbff00	Unknown	2025-07-09 20:15:27.587	rectangle selection	{"x1": 196719.24650832772, "y1": 303665.04830403026, "x2": 201540.62294702837, "y2": 309870.6149480217}
262	119012	197024	304544	Lymphocytes	#fbff00	Unknown	2025-07-09 20:15:27.587	rectangle selection	{"x1": 196719.24650832772, "y1": 303665.04830403026, "x2": 201540.62294702837, "y2": 309870.6149480217}
263	119015	199904	303936	Lymphocytes	#fbff00	Unknown	2025-07-09 20:15:27.587	rectangle selection	{"x1": 196719.24650832772, "y1": 303665.04830403026, "x2": 201540.62294702837, "y2": 309870.6149480217}
264	119016	199136	306368	Lymphocytes	#fbff00	Unknown	2025-07-09 20:15:27.587	rectangle selection	{"x1": 196719.24650832772, "y1": 303665.04830403026, "x2": 201540.62294702837, "y2": 309870.6149480217}
265	119025	197824	309024	Lymphocytes	#fbff00	Unknown	2025-07-09 20:15:27.587	rectangle selection	{"x1": 196719.24650832772, "y1": 303665.04830403026, "x2": 201540.62294702837, "y2": 309870.6149480217}
266	119027	197312	309376	Lymphocytes	#fbff00	Unknown	2025-07-09 20:15:27.587	rectangle selection	{"x1": 196719.24650832772, "y1": 303665.04830403026, "x2": 201540.62294702837, "y2": 309870.6149480217}
267	119036	196896	304928	Lymphocytes	#fbff00	Unknown	2025-07-09 20:15:27.587	rectangle selection	{"x1": 196719.24650832772, "y1": 303665.04830403026, "x2": 201540.62294702837, "y2": 309870.6149480217}
268	119037	199520	309088	Lymphocytes	#fbff00	Unknown	2025-07-09 20:15:27.587	rectangle selection	{"x1": 196719.24650832772, "y1": 303665.04830403026, "x2": 201540.62294702837, "y2": 309870.6149480217}
269	119043	198880	307584	Lymphocytes	#fbff00	Unknown	2025-07-09 20:15:27.587	rectangle selection	{"x1": 196719.24650832772, "y1": 303665.04830403026, "x2": 201540.62294702837, "y2": 309870.6149480217}
270	119049	198368	309440	Lymphocytes	#fbff00	Unknown	2025-07-09 20:15:27.587	rectangle selection	{"x1": 196719.24650832772, "y1": 303665.04830403026, "x2": 201540.62294702837, "y2": 309870.6149480217}
271	119068	198016	305408	Lymphocytes	#fbff00	Unknown	2025-07-09 20:15:27.587	rectangle selection	{"x1": 196719.24650832772, "y1": 303665.04830403026, "x2": 201540.62294702837, "y2": 309870.6149480217}
272	119075	198464	307328	Lymphocytes	#fbff00	Unknown	2025-07-09 20:15:27.587	rectangle selection	{"x1": 196719.24650832772, "y1": 303665.04830403026, "x2": 201540.62294702837, "y2": 309870.6149480217}
273	119098	199520	308384	Lymphocytes	#fbff00	Unknown	2025-07-09 20:15:27.587	rectangle selection	{"x1": 196719.24650832772, "y1": 303665.04830403026, "x2": 201540.62294702837, "y2": 309870.6149480217}
274	119100	197056	304160	Lymphocytes	#fbff00	Unknown	2025-07-09 20:15:27.587	rectangle selection	{"x1": 196719.24650832772, "y1": 303665.04830403026, "x2": 201540.62294702837, "y2": 309870.6149480217}
275	119118	201184	304704	Lymphocytes	#fbff00	Unknown	2025-07-09 20:15:27.587	rectangle selection	{"x1": 196719.24650832772, "y1": 303665.04830403026, "x2": 201540.62294702837, "y2": 309870.6149480217}
276	119122	197440	309120	Lymphocytes	#fbff00	Unknown	2025-07-09 20:15:27.587	rectangle selection	{"x1": 196719.24650832772, "y1": 303665.04830403026, "x2": 201540.62294702837, "y2": 309870.6149480217}
277	119126	197280	306624	Lymphocytes	#fbff00	Unknown	2025-07-09 20:15:27.587	rectangle selection	{"x1": 196719.24650832772, "y1": 303665.04830403026, "x2": 201540.62294702837, "y2": 309870.6149480217}
278	119128	200352	308384	Lymphocytes	#fbff00	Unknown	2025-07-09 20:15:27.587	rectangle selection	{"x1": 196719.24650832772, "y1": 303665.04830403026, "x2": 201540.62294702837, "y2": 309870.6149480217}
279	119130	200032	305792	Lymphocytes	#fbff00	Unknown	2025-07-09 20:15:27.587	rectangle selection	{"x1": 196719.24650832772, "y1": 303665.04830403026, "x2": 201540.62294702837, "y2": 309870.6149480217}
280	119134	197440	306112	Lymphocytes	#fbff00	Unknown	2025-07-09 20:15:27.587	rectangle selection	{"x1": 196719.24650832772, "y1": 303665.04830403026, "x2": 201540.62294702837, "y2": 309870.6149480217}
281	119154	200960	308864	Lymphocytes	#fbff00	Unknown	2025-07-09 20:15:27.587	rectangle selection	{"x1": 196719.24650832772, "y1": 303665.04830403026, "x2": 201540.62294702837, "y2": 309870.6149480217}
282	119170	197792	308480	Lymphocytes	#fbff00	Unknown	2025-07-09 20:15:27.587	rectangle selection	{"x1": 196719.24650832772, "y1": 303665.04830403026, "x2": 201540.62294702837, "y2": 309870.6149480217}
283	119180	198368	305792	Lymphocytes	#fbff00	Unknown	2025-07-09 20:15:27.587	rectangle selection	{"x1": 196719.24650832772, "y1": 303665.04830403026, "x2": 201540.62294702837, "y2": 309870.6149480217}
284	119210	198912	306368	Lymphocytes	#fbff00	Unknown	2025-07-09 20:15:27.587	rectangle selection	{"x1": 196719.24650832772, "y1": 303665.04830403026, "x2": 201540.62294702837, "y2": 309870.6149480217}
285	119218	197632	307488	Lymphocytes	#fbff00	Unknown	2025-07-09 20:15:27.587	rectangle selection	{"x1": 196719.24650832772, "y1": 303665.04830403026, "x2": 201540.62294702837, "y2": 309870.6149480217}
286	119224	199616	309280	Lymphocytes	#fbff00	Unknown	2025-07-09 20:15:27.587	rectangle selection	{"x1": 196719.24650832772, "y1": 303665.04830403026, "x2": 201540.62294702837, "y2": 309870.6149480217}
287	119231	200832	307936	Lymphocytes	#fbff00	Unknown	2025-07-09 20:15:27.587	rectangle selection	{"x1": 196719.24650832772, "y1": 303665.04830403026, "x2": 201540.62294702837, "y2": 309870.6149480217}
288	119251	197344	307104	Lymphocytes	#fbff00	Unknown	2025-07-09 20:15:27.587	rectangle selection	{"x1": 196719.24650832772, "y1": 303665.04830403026, "x2": 201540.62294702837, "y2": 309870.6149480217}
289	119260	201152	305280	Lymphocytes	#fbff00	Unknown	2025-07-09 20:15:27.587	rectangle selection	{"x1": 196719.24650832772, "y1": 303665.04830403026, "x2": 201540.62294702837, "y2": 309870.6149480217}
290	119285	197920	304768	Lymphocytes	#fbff00	Unknown	2025-07-09 20:15:27.587	rectangle selection	{"x1": 196719.24650832772, "y1": 303665.04830403026, "x2": 201540.62294702837, "y2": 309870.6149480217}
291	119290	200448	304288	Lymphocytes	#fbff00	Unknown	2025-07-09 20:15:27.587	rectangle selection	{"x1": 196719.24650832772, "y1": 303665.04830403026, "x2": 201540.62294702837, "y2": 309870.6149480217}
292	119300	199936	308064	Lymphocytes	#fbff00	Unknown	2025-07-09 20:15:27.587	rectangle selection	{"x1": 196719.24650832772, "y1": 303665.04830403026, "x2": 201540.62294702837, "y2": 309870.6149480217}
293	119307	201216	306240	Lymphocytes	#fbff00	Unknown	2025-07-09 20:15:27.587	rectangle selection	{"x1": 196719.24650832772, "y1": 303665.04830403026, "x2": 201540.62294702837, "y2": 309870.6149480217}
294	119320	200032	307776	Lymphocytes	#fbff00	Unknown	2025-07-09 20:15:27.587	rectangle selection	{"x1": 196719.24650832772, "y1": 303665.04830403026, "x2": 201540.62294702837, "y2": 309870.6149480217}
295	119327	199744	307616	Lymphocytes	#fbff00	Unknown	2025-07-09 20:15:27.587	rectangle selection	{"x1": 196719.24650832772, "y1": 303665.04830403026, "x2": 201540.62294702837, "y2": 309870.6149480217}
296	119366	199328	305696	Lymphocytes	#fbff00	Unknown	2025-07-09 20:15:27.587	rectangle selection	{"x1": 196719.24650832772, "y1": 303665.04830403026, "x2": 201540.62294702837, "y2": 309870.6149480217}
297	119370	199296	307072	Lymphocytes	#fbff00	Unknown	2025-07-09 20:15:27.587	rectangle selection	{"x1": 196719.24650832772, "y1": 303665.04830403026, "x2": 201540.62294702837, "y2": 309870.6149480217}
298	119403	197728	303776	Lymphocytes	#fbff00	Unknown	2025-07-09 20:15:27.587	rectangle selection	{"x1": 196719.24650832772, "y1": 303665.04830403026, "x2": 201540.62294702837, "y2": 309870.6149480217}
299	119407	196928	306080	Lymphocytes	#fbff00	Unknown	2025-07-09 20:15:27.587	rectangle selection	{"x1": 196719.24650832772, "y1": 303665.04830403026, "x2": 201540.62294702837, "y2": 309870.6149480217}
300	119413	201440	304512	Lymphocytes	#fbff00	Unknown	2025-07-09 20:15:27.587	rectangle selection	{"x1": 196719.24650832772, "y1": 303665.04830403026, "x2": 201540.62294702837, "y2": 309870.6149480217}
301	119419	199776	307872	Lymphocytes	#fbff00	Unknown	2025-07-09 20:15:27.587	rectangle selection	{"x1": 196719.24650832772, "y1": 303665.04830403026, "x2": 201540.62294702837, "y2": 309870.6149480217}
302	119423	201088	309376	Lymphocytes	#fbff00	Unknown	2025-07-09 20:15:27.587	rectangle selection	{"x1": 196719.24650832772, "y1": 303665.04830403026, "x2": 201540.62294702837, "y2": 309870.6149480217}
303	119430	199296	308320	Lymphocytes	#fbff00	Unknown	2025-07-09 20:15:27.587	rectangle selection	{"x1": 196719.24650832772, "y1": 303665.04830403026, "x2": 201540.62294702837, "y2": 309870.6149480217}
304	119434	200928	305728	Lymphocytes	#fbff00	Unknown	2025-07-09 20:15:27.587	rectangle selection	{"x1": 196719.24650832772, "y1": 303665.04830403026, "x2": 201540.62294702837, "y2": 309870.6149480217}
305	119438	199584	307168	Lymphocytes	#fbff00	Unknown	2025-07-09 20:15:27.587	rectangle selection	{"x1": 196719.24650832772, "y1": 303665.04830403026, "x2": 201540.62294702837, "y2": 309870.6149480217}
306	119456	198784	307264	Lymphocytes	#fbff00	Unknown	2025-07-09 20:15:27.587	rectangle selection	{"x1": 196719.24650832772, "y1": 303665.04830403026, "x2": 201540.62294702837, "y2": 309870.6149480217}
307	119457	200896	303872	Lymphocytes	#fbff00	Unknown	2025-07-09 20:15:27.587	rectangle selection	{"x1": 196719.24650832772, "y1": 303665.04830403026, "x2": 201540.62294702837, "y2": 309870.6149480217}
308	119460	198528	303744	Lymphocytes	#fbff00	Unknown	2025-07-09 20:15:27.587	rectangle selection	{"x1": 196719.24650832772, "y1": 303665.04830403026, "x2": 201540.62294702837, "y2": 309870.6149480217}
309	119469	200672	305856	Lymphocytes	#fbff00	Unknown	2025-07-09 20:15:27.587	rectangle selection	{"x1": 196719.24650832772, "y1": 303665.04830403026, "x2": 201540.62294702837, "y2": 309870.6149480217}
310	119470	196992	305568	Lymphocytes	#fbff00	Unknown	2025-07-09 20:15:27.587	rectangle selection	{"x1": 196719.24650832772, "y1": 303665.04830403026, "x2": 201540.62294702837, "y2": 309870.6149480217}
311	119472	200032	309824	Lymphocytes	#fbff00	Unknown	2025-07-09 20:15:27.587	rectangle selection	{"x1": 196719.24650832772, "y1": 303665.04830403026, "x2": 201540.62294702837, "y2": 309870.6149480217}
312	119476	200768	306112	Lymphocytes	#fbff00	Unknown	2025-07-09 20:15:27.587	rectangle selection	{"x1": 196719.24650832772, "y1": 303665.04830403026, "x2": 201540.62294702837, "y2": 309870.6149480217}
313	119477	200544	308128	Lymphocytes	#fbff00	Unknown	2025-07-09 20:15:27.587	rectangle selection	{"x1": 196719.24650832772, "y1": 303665.04830403026, "x2": 201540.62294702837, "y2": 309870.6149480217}
314	119487	200352	309248	Lymphocytes	#fbff00	Unknown	2025-07-09 20:15:27.587	rectangle selection	{"x1": 196719.24650832772, "y1": 303665.04830403026, "x2": 201540.62294702837, "y2": 309870.6149480217}
315	119504	198112	304384	Lymphocytes	#fbff00	Unknown	2025-07-09 20:15:27.587	rectangle selection	{"x1": 196719.24650832772, "y1": 303665.04830403026, "x2": 201540.62294702837, "y2": 309870.6149480217}
316	119511	198112	307904	Lymphocytes	#fbff00	Unknown	2025-07-09 20:15:27.587	rectangle selection	{"x1": 196719.24650832772, "y1": 303665.04830403026, "x2": 201540.62294702837, "y2": 309870.6149480217}
317	119518	197888	308064	Lymphocytes	#fbff00	Unknown	2025-07-09 20:15:27.587	rectangle selection	{"x1": 196719.24650832772, "y1": 303665.04830403026, "x2": 201540.62294702837, "y2": 309870.6149480217}
318	119524	198432	309024	Lymphocytes	#fbff00	Unknown	2025-07-09 20:15:27.587	rectangle selection	{"x1": 196719.24650832772, "y1": 303665.04830403026, "x2": 201540.62294702837, "y2": 309870.6149480217}
319	119530	200928	304480	Lymphocytes	#fbff00	Unknown	2025-07-09 20:15:27.587	rectangle selection	{"x1": 196719.24650832772, "y1": 303665.04830403026, "x2": 201540.62294702837, "y2": 309870.6149480217}
320	119535	200832	306976	Lymphocytes	#fbff00	Unknown	2025-07-09 20:15:27.587	rectangle selection	{"x1": 196719.24650832772, "y1": 303665.04830403026, "x2": 201540.62294702837, "y2": 309870.6149480217}
321	119562	200768	309344	Lymphocytes	#fbff00	Unknown	2025-07-09 20:15:27.587	rectangle selection	{"x1": 196719.24650832772, "y1": 303665.04830403026, "x2": 201540.62294702837, "y2": 309870.6149480217}
322	119572	200096	309632	Lymphocytes	#fbff00	Unknown	2025-07-09 20:15:27.587	rectangle selection	{"x1": 196719.24650832772, "y1": 303665.04830403026, "x2": 201540.62294702837, "y2": 309870.6149480217}
323	119580	197024	303776	Lymphocytes	#fbff00	Unknown	2025-07-09 20:15:27.587	rectangle selection	{"x1": 196719.24650832772, "y1": 303665.04830403026, "x2": 201540.62294702837, "y2": 309870.6149480217}
324	119582	200448	306176	Lymphocytes	#fbff00	Unknown	2025-07-09 20:15:27.587	rectangle selection	{"x1": 196719.24650832772, "y1": 303665.04830403026, "x2": 201540.62294702837, "y2": 309870.6149480217}
325	119591	196928	307744	Lymphocytes	#fbff00	Unknown	2025-07-09 20:15:27.587	rectangle selection	{"x1": 196719.24650832772, "y1": 303665.04830403026, "x2": 201540.62294702837, "y2": 309870.6149480217}
326	119606	197248	303712	Lymphocytes	#fbff00	Unknown	2025-07-09 20:15:27.587	rectangle selection	{"x1": 196719.24650832772, "y1": 303665.04830403026, "x2": 201540.62294702837, "y2": 309870.6149480217}
327	119607	200768	309632	Lymphocytes	#fbff00	Unknown	2025-07-09 20:15:27.587	rectangle selection	{"x1": 196719.24650832772, "y1": 303665.04830403026, "x2": 201540.62294702837, "y2": 309870.6149480217}
328	119609	199168	307936	Lymphocytes	#fbff00	Unknown	2025-07-09 20:15:27.587	rectangle selection	{"x1": 196719.24650832772, "y1": 303665.04830403026, "x2": 201540.62294702837, "y2": 309870.6149480217}
329	119628	196896	309472	Lymphocytes	#fbff00	Unknown	2025-07-09 20:15:27.587	rectangle selection	{"x1": 196719.24650832772, "y1": 303665.04830403026, "x2": 201540.62294702837, "y2": 309870.6149480217}
330	119633	197600	306848	Lymphocytes	#fbff00	Unknown	2025-07-09 20:15:27.587	rectangle selection	{"x1": 196719.24650832772, "y1": 303665.04830403026, "x2": 201540.62294702837, "y2": 309870.6149480217}
331	119650	200576	307008	Lymphocytes	#fbff00	Unknown	2025-07-09 20:15:27.587	rectangle selection	{"x1": 196719.24650832772, "y1": 303665.04830403026, "x2": 201540.62294702837, "y2": 309870.6149480217}
332	119663	201184	304384	Lymphocytes	#fbff00	Unknown	2025-07-09 20:15:27.587	rectangle selection	{"x1": 196719.24650832772, "y1": 303665.04830403026, "x2": 201540.62294702837, "y2": 309870.6149480217}
333	119691	200256	308992	Lymphocytes	#fbff00	Unknown	2025-07-09 20:15:27.587	rectangle selection	{"x1": 196719.24650832772, "y1": 303665.04830403026, "x2": 201540.62294702837, "y2": 309870.6149480217}
334	119752	200000	304416	Lymphocytes	#fbff00	Unknown	2025-07-09 20:15:27.587	rectangle selection	{"x1": 196719.24650832772, "y1": 303665.04830403026, "x2": 201540.62294702837, "y2": 309870.6149480217}
335	119777	196736	309024	Lymphocytes	#fbff00	Unknown	2025-07-09 20:15:27.587	rectangle selection	{"x1": 196719.24650832772, "y1": 303665.04830403026, "x2": 201540.62294702837, "y2": 309870.6149480217}
336	119796	198528	307520	Lymphocytes	#fbff00	Unknown	2025-07-09 20:15:27.587	rectangle selection	{"x1": 196719.24650832772, "y1": 303665.04830403026, "x2": 201540.62294702837, "y2": 309870.6149480217}
337	119808	199744	309728	Lymphocytes	#fbff00	Unknown	2025-07-09 20:15:27.587	rectangle selection	{"x1": 196719.24650832772, "y1": 303665.04830403026, "x2": 201540.62294702837, "y2": 309870.6149480217}
338	119810	197408	309664	Lymphocytes	#fbff00	Unknown	2025-07-09 20:15:27.587	rectangle selection	{"x1": 196719.24650832772, "y1": 303665.04830403026, "x2": 201540.62294702837, "y2": 309870.6149480217}
339	119812	198144	308608	Lymphocytes	#fbff00	Unknown	2025-07-09 20:15:27.587	rectangle selection	{"x1": 196719.24650832772, "y1": 303665.04830403026, "x2": 201540.62294702837, "y2": 309870.6149480217}
340	119843	200288	304288	Lymphocytes	#fbff00	Unknown	2025-07-09 20:15:27.587	rectangle selection	{"x1": 196719.24650832772, "y1": 303665.04830403026, "x2": 201540.62294702837, "y2": 309870.6149480217}
341	119862	200192	308480	Lymphocytes	#fbff00	Unknown	2025-07-09 20:15:27.587	rectangle selection	{"x1": 196719.24650832772, "y1": 303665.04830403026, "x2": 201540.62294702837, "y2": 309870.6149480217}
342	119875	197632	308736	Lymphocytes	#fbff00	Unknown	2025-07-09 20:15:27.587	rectangle selection	{"x1": 196719.24650832772, "y1": 303665.04830403026, "x2": 201540.62294702837, "y2": 309870.6149480217}
343	119884	198208	303904	Lymphocytes	#fbff00	Unknown	2025-07-09 20:15:27.587	rectangle selection	{"x1": 196719.24650832772, "y1": 303665.04830403026, "x2": 201540.62294702837, "y2": 309870.6149480217}
344	119885	196768	308480	Lymphocytes	#fbff00	Unknown	2025-07-09 20:15:27.587	rectangle selection	{"x1": 196719.24650832772, "y1": 303665.04830403026, "x2": 201540.62294702837, "y2": 309870.6149480217}
345	119890	198304	305472	Lymphocytes	#fbff00	Unknown	2025-07-09 20:15:27.587	rectangle selection	{"x1": 196719.24650832772, "y1": 303665.04830403026, "x2": 201540.62294702837, "y2": 309870.6149480217}
346	119913	197888	309664	Lymphocytes	#fbff00	Unknown	2025-07-09 20:15:27.587	rectangle selection	{"x1": 196719.24650832772, "y1": 303665.04830403026, "x2": 201540.62294702837, "y2": 309870.6149480217}
347	119941	199776	307296	Lymphocytes	#fbff00	Unknown	2025-07-09 20:15:27.587	rectangle selection	{"x1": 196719.24650832772, "y1": 303665.04830403026, "x2": 201540.62294702837, "y2": 309870.6149480217}
348	119956	200512	305952	Lymphocytes	#fbff00	Unknown	2025-07-09 20:15:27.587	rectangle selection	{"x1": 196719.24650832772, "y1": 303665.04830403026, "x2": 201540.62294702837, "y2": 309870.6149480217}
349	119964	197248	305568	Lymphocytes	#fbff00	Unknown	2025-07-09 20:15:27.587	rectangle selection	{"x1": 196719.24650832772, "y1": 303665.04830403026, "x2": 201540.62294702837, "y2": 309870.6149480217}
350	120007	199840	309216	Lymphocytes	#fbff00	Unknown	2025-07-09 20:15:27.587	rectangle selection	{"x1": 196719.24650832772, "y1": 303665.04830403026, "x2": 201540.62294702837, "y2": 309870.6149480217}
351	120026	199200	306656	Lymphocytes	#fbff00	Unknown	2025-07-09 20:15:27.587	rectangle selection	{"x1": 196719.24650832772, "y1": 303665.04830403026, "x2": 201540.62294702837, "y2": 309870.6149480217}
352	120039	199584	308192	Lymphocytes	#fbff00	Unknown	2025-07-09 20:15:27.587	rectangle selection	{"x1": 196719.24650832772, "y1": 303665.04830403026, "x2": 201540.62294702837, "y2": 309870.6149480217}
353	120053	198688	309344	Lymphocytes	#fbff00	Unknown	2025-07-09 20:15:27.587	rectangle selection	{"x1": 196719.24650832772, "y1": 303665.04830403026, "x2": 201540.62294702837, "y2": 309870.6149480217}
354	120065	199936	308864	Lymphocytes	#fbff00	Unknown	2025-07-09 20:15:27.587	rectangle selection	{"x1": 196719.24650832772, "y1": 303665.04830403026, "x2": 201540.62294702837, "y2": 309870.6149480217}
355	120068	198400	308320	Lymphocytes	#fbff00	Unknown	2025-07-09 20:15:27.587	rectangle selection	{"x1": 196719.24650832772, "y1": 303665.04830403026, "x2": 201540.62294702837, "y2": 309870.6149480217}
356	120083	199904	307136	Lymphocytes	#fbff00	Unknown	2025-07-09 20:15:27.587	rectangle selection	{"x1": 196719.24650832772, "y1": 303665.04830403026, "x2": 201540.62294702837, "y2": 309870.6149480217}
357	120090	200704	308192	Lymphocytes	#fbff00	Unknown	2025-07-09 20:15:27.587	rectangle selection	{"x1": 196719.24650832772, "y1": 303665.04830403026, "x2": 201540.62294702837, "y2": 309870.6149480217}
358	120100	198048	304928	Lymphocytes	#fbff00	Unknown	2025-07-09 20:15:27.587	rectangle selection	{"x1": 196719.24650832772, "y1": 303665.04830403026, "x2": 201540.62294702837, "y2": 309870.6149480217}
359	120106	196896	303872	Lymphocytes	#fbff00	Unknown	2025-07-09 20:15:27.587	rectangle selection	{"x1": 196719.24650832772, "y1": 303665.04830403026, "x2": 201540.62294702837, "y2": 309870.6149480217}
360	120116	199936	307360	Lymphocytes	#fbff00	Unknown	2025-07-09 20:15:27.587	rectangle selection	{"x1": 196719.24650832772, "y1": 303665.04830403026, "x2": 201540.62294702837, "y2": 309870.6149480217}
361	120123	197056	309824	Lymphocytes	#fbff00	Unknown	2025-07-09 20:15:27.587	rectangle selection	{"x1": 196719.24650832772, "y1": 303665.04830403026, "x2": 201540.62294702837, "y2": 309870.6149480217}
362	120127	198752	304992	Lymphocytes	#fbff00	Unknown	2025-07-09 20:15:27.587	rectangle selection	{"x1": 196719.24650832772, "y1": 303665.04830403026, "x2": 201540.62294702837, "y2": 309870.6149480217}
363	120151	198144	305792	Lymphocytes	#fbff00	Unknown	2025-07-09 20:15:27.587	rectangle selection	{"x1": 196719.24650832772, "y1": 303665.04830403026, "x2": 201540.62294702837, "y2": 309870.6149480217}
364	120307	201536	308864	Lymphocytes	#fbff00	Unknown	2025-07-09 20:15:27.587	rectangle selection	{"x1": 196719.24650832772, "y1": 303665.04830403026, "x2": 201540.62294702837, "y2": 309870.6149480217}
365	120747	201472	307680	Lymphocytes	#fbff00	Unknown	2025-07-09 20:15:27.587	rectangle selection	{"x1": 196719.24650832772, "y1": 303665.04830403026, "x2": 201540.62294702837, "y2": 309870.6149480217}
366	120996	201376	307904	Lymphocytes	#fbff00	Unknown	2025-07-09 20:15:27.587	rectangle selection	{"x1": 196719.24650832772, "y1": 303665.04830403026, "x2": 201540.62294702837, "y2": 309870.6149480217}
367	121464	201376	303744	Lymphocytes	#fbff00	Unknown	2025-07-09 20:15:27.587	rectangle selection	{"x1": 196719.24650832772, "y1": 303665.04830403026, "x2": 201540.62294702837, "y2": 309870.6149480217}
368	121516	201024	303680	Lymphocytes	#fbff00	Unknown	2025-07-09 20:15:27.587	rectangle selection	{"x1": 196719.24650832772, "y1": 303665.04830403026, "x2": 201540.62294702837, "y2": 309870.6149480217}
369	121736	200768	309024	Lymphocytes	#fbff00	Unknown	2025-07-09 20:15:27.587	rectangle selection	{"x1": 196719.24650832772, "y1": 303665.04830403026, "x2": 201540.62294702837, "y2": 309870.6149480217}
370	121744	200768	305248	Lymphocytes	#fbff00	Unknown	2025-07-09 20:15:27.587	rectangle selection	{"x1": 196719.24650832772, "y1": 303665.04830403026, "x2": 201540.62294702837, "y2": 309870.6149480217}
371	134745	210208	320032	Negative control	#aaaaaa	Unknown	2025-07-09 20:16:00.142	rectangle selection	{"x1": 209762.19271299525, "y1": 319824.7616030844, "x2": 210470.3532214564, "y2": 320181.78335104993}
372	134775	209888	319904	Negative control	#aaaaaa	Unknown	2025-07-09 20:16:00.142	rectangle selection	{"x1": 209762.19271299525, "y1": 319824.7616030844, "x2": 210470.3532214564, "y2": 320181.78335104993}
373	121460	210240	319360	Negative control	#aaaaaa	Unknown	2025-07-09 20:16:03.793	rectangle selection	{"x1": 210162.3015926539, "y1": 319325.79224124947, "x2": 210544.63004649573, "y2": 319971.50763131474}
374	134676	210464	319776	Negative control	#aaaaaa	Unknown	2025-07-09 20:16:03.793	rectangle selection	{"x1": 210162.3015926539, "y1": 319325.79224124947, "x2": 210544.63004649573, "y2": 319971.50763131474}
375	134707	210304	319456	Negative control	#aaaaaa	Unknown	2025-07-09 20:16:03.793	rectangle selection	{"x1": 210162.3015926539, "y1": 319325.79224124947, "x2": 210544.63004649573, "y2": 319971.50763131474}
376	121481	207744	317280	Negative control	#aaaaaa	Unknown	2025-07-09 20:16:19.942	rectangle selection	{"x1": 207140.38511836634, "y1": 317129.5645614144, "x2": 208103.4203074381, "y2": 317889.0943962192}
377	134605	207328	317376	Negative control	#aaaaaa	Unknown	2025-07-09 20:16:19.942	rectangle selection	{"x1": 207140.38511836634, "y1": 317129.5645614144, "x2": 208103.4203074381, "y2": 317889.0943962192}
378	134853	207968	317376	Negative control	#aaaaaa	Unknown	2025-07-09 20:16:19.942	rectangle selection	{"x1": 207140.38511836634, "y1": 317129.5645614144, "x2": 208103.4203074381, "y2": 317889.0943962192}
379	118065	200256	306176	Lymphocytes	#f6ff00	Unknown	2025-07-09 20:21:14.348	rectangle selection	{"x1": 196107.8334071122, "y1": 303297.39429847884, "x2": 203459.2837302599, "y2": 307232.2210517372}
380	118066	201792	307200	Lymphocytes	#f6ff00	Unknown	2025-07-09 20:21:14.348	rectangle selection	{"x1": 196107.8334071122, "y1": 303297.39429847884, "x2": 203459.2837302599, "y2": 307232.2210517372}
381	118074	196224	305472	Lymphocytes	#f6ff00	Unknown	2025-07-09 20:21:14.348	rectangle selection	{"x1": 196107.8334071122, "y1": 303297.39429847884, "x2": 203459.2837302599, "y2": 307232.2210517372}
382	118078	201088	307072	Lymphocytes	#f6ff00	Unknown	2025-07-09 20:21:14.348	rectangle selection	{"x1": 196107.8334071122, "y1": 303297.39429847884, "x2": 203459.2837302599, "y2": 307232.2210517372}
383	118079	198624	305632	Lymphocytes	#f6ff00	Unknown	2025-07-09 20:21:14.348	rectangle selection	{"x1": 196107.8334071122, "y1": 303297.39429847884, "x2": 203459.2837302599, "y2": 307232.2210517372}
384	118082	200608	304000	Lymphocytes	#f6ff00	Unknown	2025-07-09 20:21:14.348	rectangle selection	{"x1": 196107.8334071122, "y1": 303297.39429847884, "x2": 203459.2837302599, "y2": 307232.2210517372}
385	118088	197408	305792	Lymphocytes	#f6ff00	Unknown	2025-07-09 20:21:14.348	rectangle selection	{"x1": 196107.8334071122, "y1": 303297.39429847884, "x2": 203459.2837302599, "y2": 307232.2210517372}
386	118098	202304	304928	Lymphocytes	#f6ff00	Unknown	2025-07-09 20:21:14.348	rectangle selection	{"x1": 196107.8334071122, "y1": 303297.39429847884, "x2": 203459.2837302599, "y2": 307232.2210517372}
387	118100	196320	306784	Lymphocytes	#f6ff00	Unknown	2025-07-09 20:21:14.349	rectangle selection	{"x1": 196107.8334071122, "y1": 303297.39429847884, "x2": 203459.2837302599, "y2": 307232.2210517372}
388	118106	199968	306752	Lymphocytes	#f6ff00	Unknown	2025-07-09 20:21:14.349	rectangle selection	{"x1": 196107.8334071122, "y1": 303297.39429847884, "x2": 203459.2837302599, "y2": 307232.2210517372}
389	118109	196128	307104	Lymphocytes	#f6ff00	Unknown	2025-07-09 20:21:14.349	rectangle selection	{"x1": 196107.8334071122, "y1": 303297.39429847884, "x2": 203459.2837302599, "y2": 307232.2210517372}
390	118120	196544	304992	Lymphocytes	#f6ff00	Unknown	2025-07-09 20:21:14.349	rectangle selection	{"x1": 196107.8334071122, "y1": 303297.39429847884, "x2": 203459.2837302599, "y2": 307232.2210517372}
391	118123	202240	303904	Lymphocytes	#f6ff00	Unknown	2025-07-09 20:21:14.349	rectangle selection	{"x1": 196107.8334071122, "y1": 303297.39429847884, "x2": 203459.2837302599, "y2": 307232.2210517372}
392	118125	200832	304864	Lymphocytes	#f6ff00	Unknown	2025-07-09 20:21:14.349	rectangle selection	{"x1": 196107.8334071122, "y1": 303297.39429847884, "x2": 203459.2837302599, "y2": 307232.2210517372}
393	118135	199104	305440	Lymphocytes	#f6ff00	Unknown	2025-07-09 20:21:14.349	rectangle selection	{"x1": 196107.8334071122, "y1": 303297.39429847884, "x2": 203459.2837302599, "y2": 307232.2210517372}
394	118136	201728	305632	Lymphocytes	#f6ff00	Unknown	2025-07-09 20:21:14.349	rectangle selection	{"x1": 196107.8334071122, "y1": 303297.39429847884, "x2": 203459.2837302599, "y2": 307232.2210517372}
395	118146	196768	305888	Lymphocytes	#f6ff00	Unknown	2025-07-09 20:21:14.349	rectangle selection	{"x1": 196107.8334071122, "y1": 303297.39429847884, "x2": 203459.2837302599, "y2": 307232.2210517372}
396	118147	200512	305568	Lymphocytes	#f6ff00	Unknown	2025-07-09 20:21:14.349	rectangle selection	{"x1": 196107.8334071122, "y1": 303297.39429847884, "x2": 203459.2837302599, "y2": 307232.2210517372}
397	118149	202208	303520	Lymphocytes	#f6ff00	Unknown	2025-07-09 20:21:14.349	rectangle selection	{"x1": 196107.8334071122, "y1": 303297.39429847884, "x2": 203459.2837302599, "y2": 307232.2210517372}
398	118152	201408	305856	Lymphocytes	#f6ff00	Unknown	2025-07-09 20:21:14.349	rectangle selection	{"x1": 196107.8334071122, "y1": 303297.39429847884, "x2": 203459.2837302599, "y2": 307232.2210517372}
399	118155	197568	303328	Lymphocytes	#f6ff00	Unknown	2025-07-09 20:21:14.349	rectangle selection	{"x1": 196107.8334071122, "y1": 303297.39429847884, "x2": 203459.2837302599, "y2": 307232.2210517372}
400	118157	200256	304896	Lymphocytes	#f6ff00	Unknown	2025-07-09 20:21:14.349	rectangle selection	{"x1": 196107.8334071122, "y1": 303297.39429847884, "x2": 203459.2837302599, "y2": 307232.2210517372}
401	118159	196640	304576	Lymphocytes	#f6ff00	Unknown	2025-07-09 20:21:14.349	rectangle selection	{"x1": 196107.8334071122, "y1": 303297.39429847884, "x2": 203459.2837302599, "y2": 307232.2210517372}
402	118168	200608	305248	Lymphocytes	#f6ff00	Unknown	2025-07-09 20:21:14.349	rectangle selection	{"x1": 196107.8334071122, "y1": 303297.39429847884, "x2": 203459.2837302599, "y2": 307232.2210517372}
403	118172	198880	305792	Lymphocytes	#f6ff00	Unknown	2025-07-09 20:21:14.349	rectangle selection	{"x1": 196107.8334071122, "y1": 303297.39429847884, "x2": 203459.2837302599, "y2": 307232.2210517372}
404	118181	199392	305152	Lymphocytes	#f6ff00	Unknown	2025-07-09 20:21:14.349	rectangle selection	{"x1": 196107.8334071122, "y1": 303297.39429847884, "x2": 203459.2837302599, "y2": 307232.2210517372}
405	118182	202496	304672	Lymphocytes	#f6ff00	Unknown	2025-07-09 20:21:14.349	rectangle selection	{"x1": 196107.8334071122, "y1": 303297.39429847884, "x2": 203459.2837302599, "y2": 307232.2210517372}
406	118183	201888	306016	Lymphocytes	#f6ff00	Unknown	2025-07-09 20:21:14.349	rectangle selection	{"x1": 196107.8334071122, "y1": 303297.39429847884, "x2": 203459.2837302599, "y2": 307232.2210517372}
407	118184	200160	307168	Lymphocytes	#f6ff00	Unknown	2025-07-09 20:21:14.349	rectangle selection	{"x1": 196107.8334071122, "y1": 303297.39429847884, "x2": 203459.2837302599, "y2": 307232.2210517372}
408	118190	202592	306016	Lymphocytes	#f6ff00	Unknown	2025-07-09 20:21:14.349	rectangle selection	{"x1": 196107.8334071122, "y1": 303297.39429847884, "x2": 203459.2837302599, "y2": 307232.2210517372}
409	118201	198688	306624	Lymphocytes	#f6ff00	Unknown	2025-07-09 20:21:14.349	rectangle selection	{"x1": 196107.8334071122, "y1": 303297.39429847884, "x2": 203459.2837302599, "y2": 307232.2210517372}
410	118202	198400	304448	Lymphocytes	#f6ff00	Unknown	2025-07-09 20:21:14.349	rectangle selection	{"x1": 196107.8334071122, "y1": 303297.39429847884, "x2": 203459.2837302599, "y2": 307232.2210517372}
411	118205	200064	305120	Lymphocytes	#f6ff00	Unknown	2025-07-09 20:21:14.349	rectangle selection	{"x1": 196107.8334071122, "y1": 303297.39429847884, "x2": 203459.2837302599, "y2": 307232.2210517372}
412	118207	201920	304960	Lymphocytes	#f6ff00	Unknown	2025-07-09 20:21:14.349	rectangle selection	{"x1": 196107.8334071122, "y1": 303297.39429847884, "x2": 203459.2837302599, "y2": 307232.2210517372}
413	118208	197568	304480	Lymphocytes	#f6ff00	Unknown	2025-07-09 20:21:14.349	rectangle selection	{"x1": 196107.8334071122, "y1": 303297.39429847884, "x2": 203459.2837302599, "y2": 307232.2210517372}
414	118234	199616	303744	Lymphocytes	#f6ff00	Unknown	2025-07-09 20:21:14.349	rectangle selection	{"x1": 196107.8334071122, "y1": 303297.39429847884, "x2": 203459.2837302599, "y2": 307232.2210517372}
415	118235	196128	303680	Lymphocytes	#f6ff00	Unknown	2025-07-09 20:21:14.349	rectangle selection	{"x1": 196107.8334071122, "y1": 303297.39429847884, "x2": 203459.2837302599, "y2": 307232.2210517372}
416	118249	196256	304736	Lymphocytes	#f6ff00	Unknown	2025-07-09 20:21:14.349	rectangle selection	{"x1": 196107.8334071122, "y1": 303297.39429847884, "x2": 203459.2837302599, "y2": 307232.2210517372}
417	118260	198208	306848	Lymphocytes	#f6ff00	Unknown	2025-07-09 20:21:14.349	rectangle selection	{"x1": 196107.8334071122, "y1": 303297.39429847884, "x2": 203459.2837302599, "y2": 307232.2210517372}
418	118267	203424	307008	Lymphocytes	#f6ff00	Unknown	2025-07-09 20:21:14.349	rectangle selection	{"x1": 196107.8334071122, "y1": 303297.39429847884, "x2": 203459.2837302599, "y2": 307232.2210517372}
419	118268	198208	305120	Lymphocytes	#f6ff00	Unknown	2025-07-09 20:21:14.349	rectangle selection	{"x1": 196107.8334071122, "y1": 303297.39429847884, "x2": 203459.2837302599, "y2": 307232.2210517372}
420	118272	198592	307040	Lymphocytes	#f6ff00	Unknown	2025-07-09 20:21:14.349	rectangle selection	{"x1": 196107.8334071122, "y1": 303297.39429847884, "x2": 203459.2837302599, "y2": 307232.2210517372}
421	118289	199456	306784	Lymphocytes	#f6ff00	Unknown	2025-07-09 20:21:14.349	rectangle selection	{"x1": 196107.8334071122, "y1": 303297.39429847884, "x2": 203459.2837302599, "y2": 307232.2210517372}
422	118292	202688	304896	Lymphocytes	#f6ff00	Unknown	2025-07-09 20:21:14.349	rectangle selection	{"x1": 196107.8334071122, "y1": 303297.39429847884, "x2": 203459.2837302599, "y2": 307232.2210517372}
423	118299	200704	304512	Lymphocytes	#f6ff00	Unknown	2025-07-09 20:21:14.349	rectangle selection	{"x1": 196107.8334071122, "y1": 303297.39429847884, "x2": 203459.2837302599, "y2": 307232.2210517372}
424	118301	199936	306400	Lymphocytes	#f6ff00	Unknown	2025-07-09 20:21:14.349	rectangle selection	{"x1": 196107.8334071122, "y1": 303297.39429847884, "x2": 203459.2837302599, "y2": 307232.2210517372}
425	118302	198144	306464	Lymphocytes	#f6ff00	Unknown	2025-07-09 20:21:14.349	rectangle selection	{"x1": 196107.8334071122, "y1": 303297.39429847884, "x2": 203459.2837302599, "y2": 307232.2210517372}
426	118309	196256	306368	Lymphocytes	#f6ff00	Unknown	2025-07-09 20:21:14.349	rectangle selection	{"x1": 196107.8334071122, "y1": 303297.39429847884, "x2": 203459.2837302599, "y2": 307232.2210517372}
427	118318	200768	306528	Lymphocytes	#f6ff00	Unknown	2025-07-09 20:21:14.349	rectangle selection	{"x1": 196107.8334071122, "y1": 303297.39429847884, "x2": 203459.2837302599, "y2": 307232.2210517372}
428	118319	200192	303616	Lymphocytes	#f6ff00	Unknown	2025-07-09 20:21:14.349	rectangle selection	{"x1": 196107.8334071122, "y1": 303297.39429847884, "x2": 203459.2837302599, "y2": 307232.2210517372}
429	118325	199840	304896	Lymphocytes	#f6ff00	Unknown	2025-07-09 20:21:14.349	rectangle selection	{"x1": 196107.8334071122, "y1": 303297.39429847884, "x2": 203459.2837302599, "y2": 307232.2210517372}
430	118328	197664	305568	Lymphocytes	#f6ff00	Unknown	2025-07-09 20:21:14.349	rectangle selection	{"x1": 196107.8334071122, "y1": 303297.39429847884, "x2": 203459.2837302599, "y2": 307232.2210517372}
431	118329	203136	305472	Lymphocytes	#f6ff00	Unknown	2025-07-09 20:21:14.349	rectangle selection	{"x1": 196107.8334071122, "y1": 303297.39429847884, "x2": 203459.2837302599, "y2": 307232.2210517372}
432	118332	202336	305600	Lymphocytes	#f6ff00	Unknown	2025-07-09 20:21:14.349	rectangle selection	{"x1": 196107.8334071122, "y1": 303297.39429847884, "x2": 203459.2837302599, "y2": 307232.2210517372}
433	118335	196544	306592	Lymphocytes	#f6ff00	Unknown	2025-07-09 20:21:14.349	rectangle selection	{"x1": 196107.8334071122, "y1": 303297.39429847884, "x2": 203459.2837302599, "y2": 307232.2210517372}
434	118337	199584	305472	Lymphocytes	#f6ff00	Unknown	2025-07-09 20:21:14.349	rectangle selection	{"x1": 196107.8334071122, "y1": 303297.39429847884, "x2": 203459.2837302599, "y2": 307232.2210517372}
435	118347	198432	306464	Lymphocytes	#f6ff00	Unknown	2025-07-09 20:21:14.349	rectangle selection	{"x1": 196107.8334071122, "y1": 303297.39429847884, "x2": 203459.2837302599, "y2": 307232.2210517372}
436	118349	196576	306912	Lymphocytes	#f6ff00	Unknown	2025-07-09 20:21:14.349	rectangle selection	{"x1": 196107.8334071122, "y1": 303297.39429847884, "x2": 203459.2837302599, "y2": 307232.2210517372}
437	118357	198048	306016	Lymphocytes	#f6ff00	Unknown	2025-07-09 20:21:14.349	rectangle selection	{"x1": 196107.8334071122, "y1": 303297.39429847884, "x2": 203459.2837302599, "y2": 307232.2210517372}
438	118358	196928	305344	Lymphocytes	#f6ff00	Unknown	2025-07-09 20:21:14.349	rectangle selection	{"x1": 196107.8334071122, "y1": 303297.39429847884, "x2": 203459.2837302599, "y2": 307232.2210517372}
439	118374	203424	305088	Lymphocytes	#f6ff00	Unknown	2025-07-09 20:21:14.349	rectangle selection	{"x1": 196107.8334071122, "y1": 303297.39429847884, "x2": 203459.2837302599, "y2": 307232.2210517372}
440	118386	196576	305312	Lymphocytes	#f6ff00	Unknown	2025-07-09 20:21:14.349	rectangle selection	{"x1": 196107.8334071122, "y1": 303297.39429847884, "x2": 203459.2837302599, "y2": 307232.2210517372}
441	118389	199456	303360	Lymphocytes	#f6ff00	Unknown	2025-07-09 20:21:14.349	rectangle selection	{"x1": 196107.8334071122, "y1": 303297.39429847884, "x2": 203459.2837302599, "y2": 307232.2210517372}
442	118390	196128	303360	Lymphocytes	#f6ff00	Unknown	2025-07-09 20:21:14.349	rectangle selection	{"x1": 196107.8334071122, "y1": 303297.39429847884, "x2": 203459.2837302599, "y2": 307232.2210517372}
443	118394	201152	306656	Lymphocytes	#f6ff00	Unknown	2025-07-09 20:21:14.349	rectangle selection	{"x1": 196107.8334071122, "y1": 303297.39429847884, "x2": 203459.2837302599, "y2": 307232.2210517372}
444	118396	196416	303808	Lymphocytes	#f6ff00	Unknown	2025-07-09 20:21:14.349	rectangle selection	{"x1": 196107.8334071122, "y1": 303297.39429847884, "x2": 203459.2837302599, "y2": 307232.2210517372}
445	118399	202912	305184	Lymphocytes	#f6ff00	Unknown	2025-07-09 20:21:14.349	rectangle selection	{"x1": 196107.8334071122, "y1": 303297.39429847884, "x2": 203459.2837302599, "y2": 307232.2210517372}
446	118406	200320	306848	Lymphocytes	#f6ff00	Unknown	2025-07-09 20:21:14.349	rectangle selection	{"x1": 196107.8334071122, "y1": 303297.39429847884, "x2": 203459.2837302599, "y2": 307232.2210517372}
447	118408	198880	303904	Lymphocytes	#f6ff00	Unknown	2025-07-09 20:21:14.349	rectangle selection	{"x1": 196107.8334071122, "y1": 303297.39429847884, "x2": 203459.2837302599, "y2": 307232.2210517372}
448	118410	197728	306272	Lymphocytes	#f6ff00	Unknown	2025-07-09 20:21:14.349	rectangle selection	{"x1": 196107.8334071122, "y1": 303297.39429847884, "x2": 203459.2837302599, "y2": 307232.2210517372}
449	118414	201440	304192	Lymphocytes	#f6ff00	Unknown	2025-07-09 20:21:14.349	rectangle selection	{"x1": 196107.8334071122, "y1": 303297.39429847884, "x2": 203459.2837302599, "y2": 307232.2210517372}
450	118421	201664	306432	Lymphocytes	#f6ff00	Unknown	2025-07-09 20:21:14.349	rectangle selection	{"x1": 196107.8334071122, "y1": 303297.39429847884, "x2": 203459.2837302599, "y2": 307232.2210517372}
451	118441	199168	303680	Lymphocytes	#f6ff00	Unknown	2025-07-09 20:21:14.349	rectangle selection	{"x1": 196107.8334071122, "y1": 303297.39429847884, "x2": 203459.2837302599, "y2": 307232.2210517372}
452	118449	201120	304064	Lymphocytes	#f6ff00	Unknown	2025-07-09 20:21:14.349	rectangle selection	{"x1": 196107.8334071122, "y1": 303297.39429847884, "x2": 203459.2837302599, "y2": 307232.2210517372}
453	118454	197952	304032	Lymphocytes	#f6ff00	Unknown	2025-07-09 20:21:14.349	rectangle selection	{"x1": 196107.8334071122, "y1": 303297.39429847884, "x2": 203459.2837302599, "y2": 307232.2210517372}
454	118458	196480	303552	Lymphocytes	#f6ff00	Unknown	2025-07-09 20:21:14.349	rectangle selection	{"x1": 196107.8334071122, "y1": 303297.39429847884, "x2": 203459.2837302599, "y2": 307232.2210517372}
455	118472	200064	304640	Lymphocytes	#f6ff00	Unknown	2025-07-09 20:21:14.349	rectangle selection	{"x1": 196107.8334071122, "y1": 303297.39429847884, "x2": 203459.2837302599, "y2": 307232.2210517372}
456	118476	203456	306304	Lymphocytes	#f6ff00	Unknown	2025-07-09 20:21:14.349	rectangle selection	{"x1": 196107.8334071122, "y1": 303297.39429847884, "x2": 203459.2837302599, "y2": 307232.2210517372}
457	118484	199904	306080	Lymphocytes	#f6ff00	Unknown	2025-07-09 20:21:14.349	rectangle selection	{"x1": 196107.8334071122, "y1": 303297.39429847884, "x2": 203459.2837302599, "y2": 307232.2210517372}
458	118485	196672	304032	Lymphocytes	#f6ff00	Unknown	2025-07-09 20:21:14.349	rectangle selection	{"x1": 196107.8334071122, "y1": 303297.39429847884, "x2": 203459.2837302599, "y2": 307232.2210517372}
459	118504	196736	306368	Lymphocytes	#f6ff00	Unknown	2025-07-09 20:21:14.349	rectangle selection	{"x1": 196107.8334071122, "y1": 303297.39429847884, "x2": 203459.2837302599, "y2": 307232.2210517372}
460	118506	200480	303616	Lymphocytes	#f6ff00	Unknown	2025-07-09 20:21:14.349	rectangle selection	{"x1": 196107.8334071122, "y1": 303297.39429847884, "x2": 203459.2837302599, "y2": 307232.2210517372}
461	118517	202080	304128	Lymphocytes	#f6ff00	Unknown	2025-07-09 20:21:14.349	rectangle selection	{"x1": 196107.8334071122, "y1": 303297.39429847884, "x2": 203459.2837302599, "y2": 307232.2210517372}
462	118541	198880	306912	Lymphocytes	#f6ff00	Unknown	2025-07-09 20:21:14.349	rectangle selection	{"x1": 196107.8334071122, "y1": 303297.39429847884, "x2": 203459.2837302599, "y2": 307232.2210517372}
463	118551	197408	306848	Lymphocytes	#f6ff00	Unknown	2025-07-09 20:21:14.349	rectangle selection	{"x1": 196107.8334071122, "y1": 303297.39429847884, "x2": 203459.2837302599, "y2": 307232.2210517372}
464	118553	197344	304768	Lymphocytes	#f6ff00	Unknown	2025-07-09 20:21:14.349	rectangle selection	{"x1": 196107.8334071122, "y1": 303297.39429847884, "x2": 203459.2837302599, "y2": 307232.2210517372}
465	118570	198752	306144	Lymphocytes	#f6ff00	Unknown	2025-07-09 20:21:14.349	rectangle selection	{"x1": 196107.8334071122, "y1": 303297.39429847884, "x2": 203459.2837302599, "y2": 307232.2210517372}
466	118575	197824	305152	Lymphocytes	#f6ff00	Unknown	2025-07-09 20:21:14.349	rectangle selection	{"x1": 196107.8334071122, "y1": 303297.39429847884, "x2": 203459.2837302599, "y2": 307232.2210517372}
467	118581	197152	306368	Lymphocytes	#f6ff00	Unknown	2025-07-09 20:21:14.349	rectangle selection	{"x1": 196107.8334071122, "y1": 303297.39429847884, "x2": 203459.2837302599, "y2": 307232.2210517372}
468	118584	203456	303616	Lymphocytes	#f6ff00	Unknown	2025-07-09 20:21:14.349	rectangle selection	{"x1": 196107.8334071122, "y1": 303297.39429847884, "x2": 203459.2837302599, "y2": 307232.2210517372}
469	118593	199200	306848	Lymphocytes	#f6ff00	Unknown	2025-07-09 20:21:14.349	rectangle selection	{"x1": 196107.8334071122, "y1": 303297.39429847884, "x2": 203459.2837302599, "y2": 307232.2210517372}
470	118597	199104	306112	Lymphocytes	#f6ff00	Unknown	2025-07-09 20:21:14.349	rectangle selection	{"x1": 196107.8334071122, "y1": 303297.39429847884, "x2": 203459.2837302599, "y2": 307232.2210517372}
471	118602	199424	304800	Lymphocytes	#f6ff00	Unknown	2025-07-09 20:21:14.349	rectangle selection	{"x1": 196107.8334071122, "y1": 303297.39429847884, "x2": 203459.2837302599, "y2": 307232.2210517372}
472	118621	197568	304896	Lymphocytes	#f6ff00	Unknown	2025-07-09 20:21:14.349	rectangle selection	{"x1": 196107.8334071122, "y1": 303297.39429847884, "x2": 203459.2837302599, "y2": 307232.2210517372}
473	118622	201792	304352	Lymphocytes	#f6ff00	Unknown	2025-07-09 20:21:14.349	rectangle selection	{"x1": 196107.8334071122, "y1": 303297.39429847884, "x2": 203459.2837302599, "y2": 307232.2210517372}
474	118635	197824	305888	Lymphocytes	#f6ff00	Unknown	2025-07-09 20:21:14.349	rectangle selection	{"x1": 196107.8334071122, "y1": 303297.39429847884, "x2": 203459.2837302599, "y2": 307232.2210517372}
475	118639	201472	306144	Lymphocytes	#f6ff00	Unknown	2025-07-09 20:21:14.349	rectangle selection	{"x1": 196107.8334071122, "y1": 303297.39429847884, "x2": 203459.2837302599, "y2": 307232.2210517372}
476	118641	201664	305344	Lymphocytes	#f6ff00	Unknown	2025-07-09 20:21:14.349	rectangle selection	{"x1": 196107.8334071122, "y1": 303297.39429847884, "x2": 203459.2837302599, "y2": 307232.2210517372}
477	118645	198432	306080	Lymphocytes	#f6ff00	Unknown	2025-07-09 20:21:14.349	rectangle selection	{"x1": 196107.8334071122, "y1": 303297.39429847884, "x2": 203459.2837302599, "y2": 307232.2210517372}
478	118660	198848	303360	Lymphocytes	#f6ff00	Unknown	2025-07-09 20:21:14.349	rectangle selection	{"x1": 196107.8334071122, "y1": 303297.39429847884, "x2": 203459.2837302599, "y2": 307232.2210517372}
479	118667	197088	307232	Lymphocytes	#f6ff00	Unknown	2025-07-09 20:21:14.349	rectangle selection	{"x1": 196107.8334071122, "y1": 303297.39429847884, "x2": 203459.2837302599, "y2": 307232.2210517372}
480	118668	203104	306624	Lymphocytes	#f6ff00	Unknown	2025-07-09 20:21:14.349	rectangle selection	{"x1": 196107.8334071122, "y1": 303297.39429847884, "x2": 203459.2837302599, "y2": 307232.2210517372}
481	118674	199584	306336	Lymphocytes	#f6ff00	Unknown	2025-07-09 20:21:14.349	rectangle selection	{"x1": 196107.8334071122, "y1": 303297.39429847884, "x2": 203459.2837302599, "y2": 307232.2210517372}
482	118675	198496	304768	Lymphocytes	#f6ff00	Unknown	2025-07-09 20:21:14.349	rectangle selection	{"x1": 196107.8334071122, "y1": 303297.39429847884, "x2": 203459.2837302599, "y2": 307232.2210517372}
483	118681	197856	307168	Lymphocytes	#f6ff00	Unknown	2025-07-09 20:21:14.349	rectangle selection	{"x1": 196107.8334071122, "y1": 303297.39429847884, "x2": 203459.2837302599, "y2": 307232.2210517372}
484	118695	197568	304096	Lymphocytes	#f6ff00	Unknown	2025-07-09 20:21:14.349	rectangle selection	{"x1": 196107.8334071122, "y1": 303297.39429847884, "x2": 203459.2837302599, "y2": 307232.2210517372}
485	118701	199328	304416	Lymphocytes	#f6ff00	Unknown	2025-07-09 20:21:14.349	rectangle selection	{"x1": 196107.8334071122, "y1": 303297.39429847884, "x2": 203459.2837302599, "y2": 307232.2210517372}
486	118705	200896	305440	Lymphocytes	#f6ff00	Unknown	2025-07-09 20:21:14.349	rectangle selection	{"x1": 196107.8334071122, "y1": 303297.39429847884, "x2": 203459.2837302599, "y2": 307232.2210517372}
487	118711	201696	306816	Lymphocytes	#f6ff00	Unknown	2025-07-09 20:21:14.349	rectangle selection	{"x1": 196107.8334071122, "y1": 303297.39429847884, "x2": 203459.2837302599, "y2": 307232.2210517372}
488	118713	199584	304576	Lymphocytes	#f6ff00	Unknown	2025-07-09 20:21:14.349	rectangle selection	{"x1": 196107.8334071122, "y1": 303297.39429847884, "x2": 203459.2837302599, "y2": 307232.2210517372}
489	118717	203104	304160	Lymphocytes	#f6ff00	Unknown	2025-07-09 20:21:14.349	rectangle selection	{"x1": 196107.8334071122, "y1": 303297.39429847884, "x2": 203459.2837302599, "y2": 307232.2210517372}
490	118724	199616	304192	Lymphocytes	#f6ff00	Unknown	2025-07-09 20:21:14.349	rectangle selection	{"x1": 196107.8334071122, "y1": 303297.39429847884, "x2": 203459.2837302599, "y2": 307232.2210517372}
491	118737	199040	304288	Lymphocytes	#f6ff00	Unknown	2025-07-09 20:21:14.349	rectangle selection	{"x1": 196107.8334071122, "y1": 303297.39429847884, "x2": 203459.2837302599, "y2": 307232.2210517372}
492	118751	200384	306624	Lymphocytes	#f6ff00	Unknown	2025-07-09 20:21:14.349	rectangle selection	{"x1": 196107.8334071122, "y1": 303297.39429847884, "x2": 203459.2837302599, "y2": 307232.2210517372}
493	118757	201056	305024	Lymphocytes	#f6ff00	Unknown	2025-07-09 20:21:14.349	rectangle selection	{"x1": 196107.8334071122, "y1": 303297.39429847884, "x2": 203459.2837302599, "y2": 307232.2210517372}
494	118780	196640	303328	Lymphocytes	#f6ff00	Unknown	2025-07-09 20:21:14.349	rectangle selection	{"x1": 196107.8334071122, "y1": 303297.39429847884, "x2": 203459.2837302599, "y2": 307232.2210517372}
495	118789	198432	304160	Lymphocytes	#f6ff00	Unknown	2025-07-09 20:21:14.349	rectangle selection	{"x1": 196107.8334071122, "y1": 303297.39429847884, "x2": 203459.2837302599, "y2": 307232.2210517372}
496	118790	198272	304832	Lymphocytes	#f6ff00	Unknown	2025-07-09 20:21:14.349	rectangle selection	{"x1": 196107.8334071122, "y1": 303297.39429847884, "x2": 203459.2837302599, "y2": 307232.2210517372}
497	118795	202144	304544	Lymphocytes	#f6ff00	Unknown	2025-07-09 20:21:14.349	rectangle selection	{"x1": 196107.8334071122, "y1": 303297.39429847884, "x2": 203459.2837302599, "y2": 307232.2210517372}
498	118829	197920	306656	Lymphocytes	#f6ff00	Unknown	2025-07-09 20:21:14.349	rectangle selection	{"x1": 196107.8334071122, "y1": 303297.39429847884, "x2": 203459.2837302599, "y2": 307232.2210517372}
499	118830	200192	305376	Lymphocytes	#f6ff00	Unknown	2025-07-09 20:21:14.349	rectangle selection	{"x1": 196107.8334071122, "y1": 303297.39429847884, "x2": 203459.2837302599, "y2": 307232.2210517372}
500	118842	203104	304928	Lymphocytes	#f6ff00	Unknown	2025-07-09 20:21:14.349	rectangle selection	{"x1": 196107.8334071122, "y1": 303297.39429847884, "x2": 203459.2837302599, "y2": 307232.2210517372}
501	118851	200704	306784	Lymphocytes	#f6ff00	Unknown	2025-07-09 20:21:14.349	rectangle selection	{"x1": 196107.8334071122, "y1": 303297.39429847884, "x2": 203459.2837302599, "y2": 307232.2210517372}
502	118852	197952	304288	Lymphocytes	#f6ff00	Unknown	2025-07-09 20:21:14.349	rectangle selection	{"x1": 196107.8334071122, "y1": 303297.39429847884, "x2": 203459.2837302599, "y2": 307232.2210517372}
503	118874	202592	303392	Lymphocytes	#f6ff00	Unknown	2025-07-09 20:21:14.349	rectangle selection	{"x1": 196107.8334071122, "y1": 303297.39429847884, "x2": 203459.2837302599, "y2": 307232.2210517372}
504	118879	201664	304832	Lymphocytes	#f6ff00	Unknown	2025-07-09 20:21:14.349	rectangle selection	{"x1": 196107.8334071122, "y1": 303297.39429847884, "x2": 203459.2837302599, "y2": 307232.2210517372}
505	118899	197312	303936	Lymphocytes	#f6ff00	Unknown	2025-07-09 20:21:14.349	rectangle selection	{"x1": 196107.8334071122, "y1": 303297.39429847884, "x2": 203459.2837302599, "y2": 307232.2210517372}
506	118900	196416	306176	Lymphocytes	#f6ff00	Unknown	2025-07-09 20:21:14.349	rectangle selection	{"x1": 196107.8334071122, "y1": 303297.39429847884, "x2": 203459.2837302599, "y2": 307232.2210517372}
507	118905	198176	303392	Lymphocytes	#f6ff00	Unknown	2025-07-09 20:21:14.349	rectangle selection	{"x1": 196107.8334071122, "y1": 303297.39429847884, "x2": 203459.2837302599, "y2": 307232.2210517372}
508	118910	199584	306016	Lymphocytes	#f6ff00	Unknown	2025-07-09 20:21:14.349	rectangle selection	{"x1": 196107.8334071122, "y1": 303297.39429847884, "x2": 203459.2837302599, "y2": 307232.2210517372}
509	118940	197248	304544	Lymphocytes	#f6ff00	Unknown	2025-07-09 20:21:14.349	rectangle selection	{"x1": 196107.8334071122, "y1": 303297.39429847884, "x2": 203459.2837302599, "y2": 307232.2210517372}
510	118942	196800	304288	Lymphocytes	#f6ff00	Unknown	2025-07-09 20:21:14.349	rectangle selection	{"x1": 196107.8334071122, "y1": 303297.39429847884, "x2": 203459.2837302599, "y2": 307232.2210517372}
511	118953	198976	305088	Lymphocytes	#f6ff00	Unknown	2025-07-09 20:21:14.349	rectangle selection	{"x1": 196107.8334071122, "y1": 303297.39429847884, "x2": 203459.2837302599, "y2": 307232.2210517372}
512	118962	200416	307232	Lymphocytes	#f6ff00	Unknown	2025-07-09 20:21:14.349	rectangle selection	{"x1": 196107.8334071122, "y1": 303297.39429847884, "x2": 203459.2837302599, "y2": 307232.2210517372}
513	118966	196416	305760	Lymphocytes	#f6ff00	Unknown	2025-07-09 20:21:14.349	rectangle selection	{"x1": 196107.8334071122, "y1": 303297.39429847884, "x2": 203459.2837302599, "y2": 307232.2210517372}
514	118968	198208	303680	Lymphocytes	#f6ff00	Unknown	2025-07-09 20:21:14.349	rectangle selection	{"x1": 196107.8334071122, "y1": 303297.39429847884, "x2": 203459.2837302599, "y2": 307232.2210517372}
515	118981	197856	303328	Lymphocytes	#f6ff00	Unknown	2025-07-09 20:21:14.349	rectangle selection	{"x1": 196107.8334071122, "y1": 303297.39429847884, "x2": 203459.2837302599, "y2": 307232.2210517372}
516	118992	203296	305984	Lymphocytes	#f6ff00	Unknown	2025-07-09 20:21:14.349	rectangle selection	{"x1": 196107.8334071122, "y1": 303297.39429847884, "x2": 203459.2837302599, "y2": 307232.2210517372}
517	118993	203296	303360	Lymphocytes	#f6ff00	Unknown	2025-07-09 20:21:14.349	rectangle selection	{"x1": 196107.8334071122, "y1": 303297.39429847884, "x2": 203459.2837302599, "y2": 307232.2210517372}
518	119012	197024	304544	Lymphocytes	#f6ff00	Unknown	2025-07-09 20:21:14.349	rectangle selection	{"x1": 196107.8334071122, "y1": 303297.39429847884, "x2": 203459.2837302599, "y2": 307232.2210517372}
519	119015	199904	303936	Lymphocytes	#f6ff00	Unknown	2025-07-09 20:21:14.349	rectangle selection	{"x1": 196107.8334071122, "y1": 303297.39429847884, "x2": 203459.2837302599, "y2": 307232.2210517372}
520	119016	199136	306368	Lymphocytes	#f6ff00	Unknown	2025-07-09 20:21:14.349	rectangle selection	{"x1": 196107.8334071122, "y1": 303297.39429847884, "x2": 203459.2837302599, "y2": 307232.2210517372}
521	119036	196896	304928	Lymphocytes	#f6ff00	Unknown	2025-07-09 20:21:14.349	rectangle selection	{"x1": 196107.8334071122, "y1": 303297.39429847884, "x2": 203459.2837302599, "y2": 307232.2210517372}
522	119068	198016	305408	Lymphocytes	#f6ff00	Unknown	2025-07-09 20:21:14.349	rectangle selection	{"x1": 196107.8334071122, "y1": 303297.39429847884, "x2": 203459.2837302599, "y2": 307232.2210517372}
523	119070	201696	303936	Lymphocytes	#f6ff00	Unknown	2025-07-09 20:21:14.349	rectangle selection	{"x1": 196107.8334071122, "y1": 303297.39429847884, "x2": 203459.2837302599, "y2": 307232.2210517372}
524	119100	197056	304160	Lymphocytes	#f6ff00	Unknown	2025-07-09 20:21:14.349	rectangle selection	{"x1": 196107.8334071122, "y1": 303297.39429847884, "x2": 203459.2837302599, "y2": 307232.2210517372}
525	119118	201184	304704	Lymphocytes	#f6ff00	Unknown	2025-07-09 20:21:14.349	rectangle selection	{"x1": 196107.8334071122, "y1": 303297.39429847884, "x2": 203459.2837302599, "y2": 307232.2210517372}
526	119126	197280	306624	Lymphocytes	#f6ff00	Unknown	2025-07-09 20:21:14.349	rectangle selection	{"x1": 196107.8334071122, "y1": 303297.39429847884, "x2": 203459.2837302599, "y2": 307232.2210517372}
527	119130	200032	305792	Lymphocytes	#f6ff00	Unknown	2025-07-09 20:21:14.349	rectangle selection	{"x1": 196107.8334071122, "y1": 303297.39429847884, "x2": 203459.2837302599, "y2": 307232.2210517372}
528	119134	197440	306112	Lymphocytes	#f6ff00	Unknown	2025-07-09 20:21:14.349	rectangle selection	{"x1": 196107.8334071122, "y1": 303297.39429847884, "x2": 203459.2837302599, "y2": 307232.2210517372}
529	119180	198368	305792	Lymphocytes	#f6ff00	Unknown	2025-07-09 20:21:14.349	rectangle selection	{"x1": 196107.8334071122, "y1": 303297.39429847884, "x2": 203459.2837302599, "y2": 307232.2210517372}
530	119210	198912	306368	Lymphocytes	#f6ff00	Unknown	2025-07-09 20:21:14.349	rectangle selection	{"x1": 196107.8334071122, "y1": 303297.39429847884, "x2": 203459.2837302599, "y2": 307232.2210517372}
531	119228	202560	305216	Lymphocytes	#f6ff00	Unknown	2025-07-09 20:21:14.349	rectangle selection	{"x1": 196107.8334071122, "y1": 303297.39429847884, "x2": 203459.2837302599, "y2": 307232.2210517372}
532	119251	197344	307104	Lymphocytes	#f6ff00	Unknown	2025-07-09 20:21:14.349	rectangle selection	{"x1": 196107.8334071122, "y1": 303297.39429847884, "x2": 203459.2837302599, "y2": 307232.2210517372}
533	119254	202784	307040	Lymphocytes	#f6ff00	Unknown	2025-07-09 20:21:14.349	rectangle selection	{"x1": 196107.8334071122, "y1": 303297.39429847884, "x2": 203459.2837302599, "y2": 307232.2210517372}
534	119260	201152	305280	Lymphocytes	#f6ff00	Unknown	2025-07-09 20:21:14.349	rectangle selection	{"x1": 196107.8334071122, "y1": 303297.39429847884, "x2": 203459.2837302599, "y2": 307232.2210517372}
535	119277	201888	306336	Lymphocytes	#f6ff00	Unknown	2025-07-09 20:21:14.349	rectangle selection	{"x1": 196107.8334071122, "y1": 303297.39429847884, "x2": 203459.2837302599, "y2": 307232.2210517372}
536	119285	197920	304768	Lymphocytes	#f6ff00	Unknown	2025-07-09 20:21:14.349	rectangle selection	{"x1": 196107.8334071122, "y1": 303297.39429847884, "x2": 203459.2837302599, "y2": 307232.2210517372}
537	119290	200448	304288	Lymphocytes	#f6ff00	Unknown	2025-07-09 20:21:14.349	rectangle selection	{"x1": 196107.8334071122, "y1": 303297.39429847884, "x2": 203459.2837302599, "y2": 307232.2210517372}
538	119307	201216	306240	Lymphocytes	#f6ff00	Unknown	2025-07-09 20:21:14.349	rectangle selection	{"x1": 196107.8334071122, "y1": 303297.39429847884, "x2": 203459.2837302599, "y2": 307232.2210517372}
539	119344	202208	306368	Lymphocytes	#f6ff00	Unknown	2025-07-09 20:21:14.349	rectangle selection	{"x1": 196107.8334071122, "y1": 303297.39429847884, "x2": 203459.2837302599, "y2": 307232.2210517372}
540	119366	199328	305696	Lymphocytes	#f6ff00	Unknown	2025-07-09 20:21:14.349	rectangle selection	{"x1": 196107.8334071122, "y1": 303297.39429847884, "x2": 203459.2837302599, "y2": 307232.2210517372}
541	119370	199296	307072	Lymphocytes	#f6ff00	Unknown	2025-07-09 20:21:14.349	rectangle selection	{"x1": 196107.8334071122, "y1": 303297.39429847884, "x2": 203459.2837302599, "y2": 307232.2210517372}
542	119373	202464	304000	Lymphocytes	#f6ff00	Unknown	2025-07-09 20:21:14.349	rectangle selection	{"x1": 196107.8334071122, "y1": 303297.39429847884, "x2": 203459.2837302599, "y2": 307232.2210517372}
543	119386	196384	304288	Lymphocytes	#f6ff00	Unknown	2025-07-09 20:21:14.349	rectangle selection	{"x1": 196107.8334071122, "y1": 303297.39429847884, "x2": 203459.2837302599, "y2": 307232.2210517372}
544	119403	197728	303776	Lymphocytes	#f6ff00	Unknown	2025-07-09 20:21:14.349	rectangle selection	{"x1": 196107.8334071122, "y1": 303297.39429847884, "x2": 203459.2837302599, "y2": 307232.2210517372}
545	119407	196928	306080	Lymphocytes	#f6ff00	Unknown	2025-07-09 20:21:14.349	rectangle selection	{"x1": 196107.8334071122, "y1": 303297.39429847884, "x2": 203459.2837302599, "y2": 307232.2210517372}
546	119413	201440	304512	Lymphocytes	#f6ff00	Unknown	2025-07-09 20:21:14.349	rectangle selection	{"x1": 196107.8334071122, "y1": 303297.39429847884, "x2": 203459.2837302599, "y2": 307232.2210517372}
547	119431	202816	306176	Lymphocytes	#f6ff00	Unknown	2025-07-09 20:21:14.349	rectangle selection	{"x1": 196107.8334071122, "y1": 303297.39429847884, "x2": 203459.2837302599, "y2": 307232.2210517372}
548	119432	202368	306176	Lymphocytes	#f6ff00	Unknown	2025-07-09 20:21:14.349	rectangle selection	{"x1": 196107.8334071122, "y1": 303297.39429847884, "x2": 203459.2837302599, "y2": 307232.2210517372}
549	119434	200928	305728	Lymphocytes	#f6ff00	Unknown	2025-07-09 20:21:14.349	rectangle selection	{"x1": 196107.8334071122, "y1": 303297.39429847884, "x2": 203459.2837302599, "y2": 307232.2210517372}
550	119438	199584	307168	Lymphocytes	#f6ff00	Unknown	2025-07-09 20:21:14.349	rectangle selection	{"x1": 196107.8334071122, "y1": 303297.39429847884, "x2": 203459.2837302599, "y2": 307232.2210517372}
551	119457	200896	303872	Lymphocytes	#f6ff00	Unknown	2025-07-09 20:21:14.349	rectangle selection	{"x1": 196107.8334071122, "y1": 303297.39429847884, "x2": 203459.2837302599, "y2": 307232.2210517372}
552	119460	198528	303744	Lymphocytes	#f6ff00	Unknown	2025-07-09 20:21:14.349	rectangle selection	{"x1": 196107.8334071122, "y1": 303297.39429847884, "x2": 203459.2837302599, "y2": 307232.2210517372}
553	119469	200672	305856	Lymphocytes	#f6ff00	Unknown	2025-07-09 20:21:14.349	rectangle selection	{"x1": 196107.8334071122, "y1": 303297.39429847884, "x2": 203459.2837302599, "y2": 307232.2210517372}
554	119470	196992	305568	Lymphocytes	#f6ff00	Unknown	2025-07-09 20:21:14.349	rectangle selection	{"x1": 196107.8334071122, "y1": 303297.39429847884, "x2": 203459.2837302599, "y2": 307232.2210517372}
555	119476	200768	306112	Lymphocytes	#f6ff00	Unknown	2025-07-09 20:21:14.349	rectangle selection	{"x1": 196107.8334071122, "y1": 303297.39429847884, "x2": 203459.2837302599, "y2": 307232.2210517372}
556	119504	198112	304384	Lymphocytes	#f6ff00	Unknown	2025-07-09 20:21:14.349	rectangle selection	{"x1": 196107.8334071122, "y1": 303297.39429847884, "x2": 203459.2837302599, "y2": 307232.2210517372}
557	119505	202912	305728	Lymphocytes	#f6ff00	Unknown	2025-07-09 20:21:14.349	rectangle selection	{"x1": 196107.8334071122, "y1": 303297.39429847884, "x2": 203459.2837302599, "y2": 307232.2210517372}
558	119530	200928	304480	Lymphocytes	#f6ff00	Unknown	2025-07-09 20:21:14.349	rectangle selection	{"x1": 196107.8334071122, "y1": 303297.39429847884, "x2": 203459.2837302599, "y2": 307232.2210517372}
559	119535	200832	306976	Lymphocytes	#f6ff00	Unknown	2025-07-09 20:21:14.349	rectangle selection	{"x1": 196107.8334071122, "y1": 303297.39429847884, "x2": 203459.2837302599, "y2": 307232.2210517372}
560	119580	197024	303776	Lymphocytes	#f6ff00	Unknown	2025-07-09 20:21:14.349	rectangle selection	{"x1": 196107.8334071122, "y1": 303297.39429847884, "x2": 203459.2837302599, "y2": 307232.2210517372}
561	119582	200448	306176	Lymphocytes	#f6ff00	Unknown	2025-07-09 20:21:14.349	rectangle selection	{"x1": 196107.8334071122, "y1": 303297.39429847884, "x2": 203459.2837302599, "y2": 307232.2210517372}
562	119606	197248	303712	Lymphocytes	#f6ff00	Unknown	2025-07-09 20:21:14.349	rectangle selection	{"x1": 196107.8334071122, "y1": 303297.39429847884, "x2": 203459.2837302599, "y2": 307232.2210517372}
563	119633	197600	306848	Lymphocytes	#f6ff00	Unknown	2025-07-09 20:21:14.349	rectangle selection	{"x1": 196107.8334071122, "y1": 303297.39429847884, "x2": 203459.2837302599, "y2": 307232.2210517372}
564	119650	200576	307008	Lymphocytes	#f6ff00	Unknown	2025-07-09 20:21:14.349	rectangle selection	{"x1": 196107.8334071122, "y1": 303297.39429847884, "x2": 203459.2837302599, "y2": 307232.2210517372}
565	119651	202688	305440	Lymphocytes	#f6ff00	Unknown	2025-07-09 20:21:14.349	rectangle selection	{"x1": 196107.8334071122, "y1": 303297.39429847884, "x2": 203459.2837302599, "y2": 307232.2210517372}
566	119663	201184	304384	Lymphocytes	#f6ff00	Unknown	2025-07-09 20:21:14.349	rectangle selection	{"x1": 196107.8334071122, "y1": 303297.39429847884, "x2": 203459.2837302599, "y2": 307232.2210517372}
567	119708	199968	303424	Lymphocytes	#f6ff00	Unknown	2025-07-09 20:21:14.349	rectangle selection	{"x1": 196107.8334071122, "y1": 303297.39429847884, "x2": 203459.2837302599, "y2": 307232.2210517372}
568	119752	200000	304416	Lymphocytes	#f6ff00	Unknown	2025-07-09 20:21:14.349	rectangle selection	{"x1": 196107.8334071122, "y1": 303297.39429847884, "x2": 203459.2837302599, "y2": 307232.2210517372}
569	119833	201984	303680	Lymphocytes	#f6ff00	Unknown	2025-07-09 20:21:14.349	rectangle selection	{"x1": 196107.8334071122, "y1": 303297.39429847884, "x2": 203459.2837302599, "y2": 307232.2210517372}
570	119843	200288	304288	Lymphocytes	#f6ff00	Unknown	2025-07-09 20:21:14.349	rectangle selection	{"x1": 196107.8334071122, "y1": 303297.39429847884, "x2": 203459.2837302599, "y2": 307232.2210517372}
571	119857	199616	303520	Lymphocytes	#f6ff00	Unknown	2025-07-09 20:21:14.349	rectangle selection	{"x1": 196107.8334071122, "y1": 303297.39429847884, "x2": 203459.2837302599, "y2": 307232.2210517372}
572	119884	198208	303904	Lymphocytes	#f6ff00	Unknown	2025-07-09 20:21:14.349	rectangle selection	{"x1": 196107.8334071122, "y1": 303297.39429847884, "x2": 203459.2837302599, "y2": 307232.2210517372}
573	119890	198304	305472	Lymphocytes	#f6ff00	Unknown	2025-07-09 20:21:14.349	rectangle selection	{"x1": 196107.8334071122, "y1": 303297.39429847884, "x2": 203459.2837302599, "y2": 307232.2210517372}
574	119956	200512	305952	Lymphocytes	#f6ff00	Unknown	2025-07-09 20:21:14.349	rectangle selection	{"x1": 196107.8334071122, "y1": 303297.39429847884, "x2": 203459.2837302599, "y2": 307232.2210517372}
575	119964	197248	305568	Lymphocytes	#f6ff00	Unknown	2025-07-09 20:21:14.349	rectangle selection	{"x1": 196107.8334071122, "y1": 303297.39429847884, "x2": 203459.2837302599, "y2": 307232.2210517372}
576	119966	199008	303520	Lymphocytes	#f6ff00	Unknown	2025-07-09 20:21:14.349	rectangle selection	{"x1": 196107.8334071122, "y1": 303297.39429847884, "x2": 203459.2837302599, "y2": 307232.2210517372}
577	119985	202048	305504	Lymphocytes	#f6ff00	Unknown	2025-07-09 20:21:14.349	rectangle selection	{"x1": 196107.8334071122, "y1": 303297.39429847884, "x2": 203459.2837302599, "y2": 307232.2210517372}
578	120023	197440	303648	Lymphocytes	#f6ff00	Unknown	2025-07-09 20:21:14.349	rectangle selection	{"x1": 196107.8334071122, "y1": 303297.39429847884, "x2": 203459.2837302599, "y2": 307232.2210517372}
579	120026	199200	306656	Lymphocytes	#f6ff00	Unknown	2025-07-09 20:21:14.349	rectangle selection	{"x1": 196107.8334071122, "y1": 303297.39429847884, "x2": 203459.2837302599, "y2": 307232.2210517372}
580	120083	199904	307136	Lymphocytes	#f6ff00	Unknown	2025-07-09 20:21:14.349	rectangle selection	{"x1": 196107.8334071122, "y1": 303297.39429847884, "x2": 203459.2837302599, "y2": 307232.2210517372}
581	120100	198048	304928	Lymphocytes	#f6ff00	Unknown	2025-07-09 20:21:14.349	rectangle selection	{"x1": 196107.8334071122, "y1": 303297.39429847884, "x2": 203459.2837302599, "y2": 307232.2210517372}
582	120106	196896	303872	Lymphocytes	#f6ff00	Unknown	2025-07-09 20:21:14.349	rectangle selection	{"x1": 196107.8334071122, "y1": 303297.39429847884, "x2": 203459.2837302599, "y2": 307232.2210517372}
583	120127	198752	304992	Lymphocytes	#f6ff00	Unknown	2025-07-09 20:21:14.349	rectangle selection	{"x1": 196107.8334071122, "y1": 303297.39429847884, "x2": 203459.2837302599, "y2": 307232.2210517372}
584	120136	196256	305152	Lymphocytes	#f6ff00	Unknown	2025-07-09 20:21:14.349	rectangle selection	{"x1": 196107.8334071122, "y1": 303297.39429847884, "x2": 203459.2837302599, "y2": 307232.2210517372}
585	120151	198144	305792	Lymphocytes	#f6ff00	Unknown	2025-07-09 20:21:14.349	rectangle selection	{"x1": 196107.8334071122, "y1": 303297.39429847884, "x2": 203459.2837302599, "y2": 307232.2210517372}
586	120238	202144	306976	Lymphocytes	#f6ff00	Unknown	2025-07-09 20:21:14.349	rectangle selection	{"x1": 196107.8334071122, "y1": 303297.39429847884, "x2": 203459.2837302599, "y2": 307232.2210517372}
587	120256	201632	303392	Lymphocytes	#f6ff00	Unknown	2025-07-09 20:21:14.349	rectangle selection	{"x1": 196107.8334071122, "y1": 303297.39429847884, "x2": 203459.2837302599, "y2": 307232.2210517372}
588	120269	202336	306688	Lymphocytes	#f6ff00	Unknown	2025-07-09 20:21:14.349	rectangle selection	{"x1": 196107.8334071122, "y1": 303297.39429847884, "x2": 203459.2837302599, "y2": 307232.2210517372}
589	120314	202656	304192	Lymphocytes	#f6ff00	Unknown	2025-07-09 20:21:14.349	rectangle selection	{"x1": 196107.8334071122, "y1": 303297.39429847884, "x2": 203459.2837302599, "y2": 307232.2210517372}
590	120457	202944	304576	Lymphocytes	#f6ff00	Unknown	2025-07-09 20:21:14.349	rectangle selection	{"x1": 196107.8334071122, "y1": 303297.39429847884, "x2": 203459.2837302599, "y2": 307232.2210517372}
591	120471	203104	303744	Lymphocytes	#f6ff00	Unknown	2025-07-09 20:21:14.349	rectangle selection	{"x1": 196107.8334071122, "y1": 303297.39429847884, "x2": 203459.2837302599, "y2": 307232.2210517372}
592	120658	202624	303776	Lymphocytes	#f6ff00	Unknown	2025-07-09 20:21:14.349	rectangle selection	{"x1": 196107.8334071122, "y1": 303297.39429847884, "x2": 203459.2837302599, "y2": 307232.2210517372}
593	120681	202752	306464	Lymphocytes	#f6ff00	Unknown	2025-07-09 20:21:14.349	rectangle selection	{"x1": 196107.8334071122, "y1": 303297.39429847884, "x2": 203459.2837302599, "y2": 307232.2210517372}
594	120691	203008	303488	Lymphocytes	#f6ff00	Unknown	2025-07-09 20:21:14.349	rectangle selection	{"x1": 196107.8334071122, "y1": 303297.39429847884, "x2": 203459.2837302599, "y2": 307232.2210517372}
595	120779	202464	306976	Lymphocytes	#f6ff00	Unknown	2025-07-09 20:21:14.349	rectangle selection	{"x1": 196107.8334071122, "y1": 303297.39429847884, "x2": 203459.2837302599, "y2": 307232.2210517372}
596	120961	202176	305312	Lymphocytes	#f6ff00	Unknown	2025-07-09 20:21:14.349	rectangle selection	{"x1": 196107.8334071122, "y1": 303297.39429847884, "x2": 203459.2837302599, "y2": 307232.2210517372}
597	121464	201376	303744	Lymphocytes	#f6ff00	Unknown	2025-07-09 20:21:14.349	rectangle selection	{"x1": 196107.8334071122, "y1": 303297.39429847884, "x2": 203459.2837302599, "y2": 307232.2210517372}
598	121516	201024	303680	Lymphocytes	#f6ff00	Unknown	2025-07-09 20:21:14.349	rectangle selection	{"x1": 196107.8334071122, "y1": 303297.39429847884, "x2": 203459.2837302599, "y2": 307232.2210517372}
599	121536	201728	304608	Lymphocytes	#f6ff00	Unknown	2025-07-09 20:21:14.349	rectangle selection	{"x1": 196107.8334071122, "y1": 303297.39429847884, "x2": 203459.2837302599, "y2": 307232.2210517372}
600	121645	202016	305408	Lymphocytes	#f6ff00	Unknown	2025-07-09 20:21:14.349	rectangle selection	{"x1": 196107.8334071122, "y1": 303297.39429847884, "x2": 203459.2837302599, "y2": 307232.2210517372}
601	121744	200768	305248	Lymphocytes	#f6ff00	Unknown	2025-07-09 20:21:14.349	rectangle selection	{"x1": 196107.8334071122, "y1": 303297.39429847884, "x2": 203459.2837302599, "y2": 307232.2210517372}
602	121764	203168	305280	Lymphocytes	#f6ff00	Unknown	2025-07-09 20:21:14.349	rectangle selection	{"x1": 196107.8334071122, "y1": 303297.39429847884, "x2": 203459.2837302599, "y2": 307232.2210517372}
603	118107	194656	302208	Lymphocytes	#f6ff00	Unknown	2025-07-09 20:21:19.009	rectangle selection	{"x1": 194587.65513926538, "y1": 299194.8698611188, "x2": 197796.20477319392, "y2": 302379.3919095852}
604	118117	197280	302272	Lymphocytes	#f6ff00	Unknown	2025-07-09 20:21:19.009	rectangle selection	{"x1": 194587.65513926538, "y1": 299194.8698611188, "x2": 197796.20477319392, "y2": 302379.3919095852}
605	118158	196928	302368	Lymphocytes	#f6ff00	Unknown	2025-07-09 20:21:19.009	rectangle selection	{"x1": 194587.65513926538, "y1": 299194.8698611188, "x2": 197796.20477319392, "y2": 302379.3919095852}
606	118174	196832	300128	Lymphocytes	#f6ff00	Unknown	2025-07-09 20:21:19.009	rectangle selection	{"x1": 194587.65513926538, "y1": 299194.8698611188, "x2": 197796.20477319392, "y2": 302379.3919095852}
607	118176	197152	300448	Lymphocytes	#f6ff00	Unknown	2025-07-09 20:21:19.009	rectangle selection	{"x1": 194587.65513926538, "y1": 299194.8698611188, "x2": 197796.20477319392, "y2": 302379.3919095852}
608	118194	196576	300288	Lymphocytes	#f6ff00	Unknown	2025-07-09 20:21:19.009	rectangle selection	{"x1": 194587.65513926538, "y1": 299194.8698611188, "x2": 197796.20477319392, "y2": 302379.3919095852}
609	118198	197792	301408	Lymphocytes	#f6ff00	Unknown	2025-07-09 20:21:19.009	rectangle selection	{"x1": 194587.65513926538, "y1": 299194.8698611188, "x2": 197796.20477319392, "y2": 302379.3919095852}
610	118217	197664	299968	Lymphocytes	#f6ff00	Unknown	2025-07-09 20:21:19.009	rectangle selection	{"x1": 194587.65513926538, "y1": 299194.8698611188, "x2": 197796.20477319392, "y2": 302379.3919095852}
611	118257	195808	302240	Lymphocytes	#f6ff00	Unknown	2025-07-09 20:21:19.009	rectangle selection	{"x1": 194587.65513926538, "y1": 299194.8698611188, "x2": 197796.20477319392, "y2": 302379.3919095852}
612	118271	197056	301056	Lymphocytes	#f6ff00	Unknown	2025-07-09 20:21:19.009	rectangle selection	{"x1": 194587.65513926538, "y1": 299194.8698611188, "x2": 197796.20477319392, "y2": 302379.3919095852}
613	118324	196224	301856	Lymphocytes	#f6ff00	Unknown	2025-07-09 20:21:19.009	rectangle selection	{"x1": 194587.65513926538, "y1": 299194.8698611188, "x2": 197796.20477319392, "y2": 302379.3919095852}
614	118331	196832	301888	Lymphocytes	#f6ff00	Unknown	2025-07-09 20:21:19.009	rectangle selection	{"x1": 194587.65513926538, "y1": 299194.8698611188, "x2": 197796.20477319392, "y2": 302379.3919095852}
615	118336	195744	300832	Lymphocytes	#f6ff00	Unknown	2025-07-09 20:21:19.009	rectangle selection	{"x1": 194587.65513926538, "y1": 299194.8698611188, "x2": 197796.20477319392, "y2": 302379.3919095852}
616	118362	196672	299232	Lymphocytes	#f6ff00	Unknown	2025-07-09 20:21:19.009	rectangle selection	{"x1": 194587.65513926538, "y1": 299194.8698611188, "x2": 197796.20477319392, "y2": 302379.3919095852}
617	118382	197440	300128	Lymphocytes	#f6ff00	Unknown	2025-07-09 20:21:19.009	rectangle selection	{"x1": 194587.65513926538, "y1": 299194.8698611188, "x2": 197796.20477319392, "y2": 302379.3919095852}
618	118422	194624	300480	Lymphocytes	#f6ff00	Unknown	2025-07-09 20:21:19.009	rectangle selection	{"x1": 194587.65513926538, "y1": 299194.8698611188, "x2": 197796.20477319392, "y2": 302379.3919095852}
619	118431	195168	302336	Lymphocytes	#f6ff00	Unknown	2025-07-09 20:21:19.009	rectangle selection	{"x1": 194587.65513926538, "y1": 299194.8698611188, "x2": 197796.20477319392, "y2": 302379.3919095852}
620	118462	197600	302080	Lymphocytes	#f6ff00	Unknown	2025-07-09 20:21:19.009	rectangle selection	{"x1": 194587.65513926538, "y1": 299194.8698611188, "x2": 197796.20477319392, "y2": 302379.3919095852}
621	118478	195840	300352	Lymphocytes	#f6ff00	Unknown	2025-07-09 20:21:19.009	rectangle selection	{"x1": 194587.65513926538, "y1": 299194.8698611188, "x2": 197796.20477319392, "y2": 302379.3919095852}
622	118486	196576	299968	Lymphocytes	#f6ff00	Unknown	2025-07-09 20:21:19.009	rectangle selection	{"x1": 194587.65513926538, "y1": 299194.8698611188, "x2": 197796.20477319392, "y2": 302379.3919095852}
623	118505	195360	300032	Lymphocytes	#f6ff00	Unknown	2025-07-09 20:21:19.009	rectangle selection	{"x1": 194587.65513926538, "y1": 299194.8698611188, "x2": 197796.20477319392, "y2": 302379.3919095852}
624	118508	195648	301856	Lymphocytes	#f6ff00	Unknown	2025-07-09 20:21:19.009	rectangle selection	{"x1": 194587.65513926538, "y1": 299194.8698611188, "x2": 197796.20477319392, "y2": 302379.3919095852}
625	118532	195008	300480	Lymphocytes	#f6ff00	Unknown	2025-07-09 20:21:19.009	rectangle selection	{"x1": 194587.65513926538, "y1": 299194.8698611188, "x2": 197796.20477319392, "y2": 302379.3919095852}
626	118555	196960	299712	Lymphocytes	#f6ff00	Unknown	2025-07-09 20:21:19.009	rectangle selection	{"x1": 194587.65513926538, "y1": 299194.8698611188, "x2": 197796.20477319392, "y2": 302379.3919095852}
627	118580	195776	299616	Lymphocytes	#f6ff00	Unknown	2025-07-09 20:21:19.009	rectangle selection	{"x1": 194587.65513926538, "y1": 299194.8698611188, "x2": 197796.20477319392, "y2": 302379.3919095852}
628	118605	194976	300192	Lymphocytes	#f6ff00	Unknown	2025-07-09 20:21:19.009	rectangle selection	{"x1": 194587.65513926538, "y1": 299194.8698611188, "x2": 197796.20477319392, "y2": 302379.3919095852}
629	118618	197216	301824	Lymphocytes	#f6ff00	Unknown	2025-07-09 20:21:19.009	rectangle selection	{"x1": 194587.65513926538, "y1": 299194.8698611188, "x2": 197796.20477319392, "y2": 302379.3919095852}
630	118650	195200	301952	Lymphocytes	#f6ff00	Unknown	2025-07-09 20:21:19.009	rectangle selection	{"x1": 194587.65513926538, "y1": 299194.8698611188, "x2": 197796.20477319392, "y2": 302379.3919095852}
631	118662	196672	301696	Lymphocytes	#f6ff00	Unknown	2025-07-09 20:21:19.009	rectangle selection	{"x1": 194587.65513926538, "y1": 299194.8698611188, "x2": 197796.20477319392, "y2": 302379.3919095852}
632	118755	196800	300608	Lymphocytes	#f6ff00	Unknown	2025-07-09 20:21:19.009	rectangle selection	{"x1": 194587.65513926538, "y1": 299194.8698611188, "x2": 197796.20477319392, "y2": 302379.3919095852}
633	118760	196160	302240	Lymphocytes	#f6ff00	Unknown	2025-07-09 20:21:19.009	rectangle selection	{"x1": 194587.65513926538, "y1": 299194.8698611188, "x2": 197796.20477319392, "y2": 302379.3919095852}
634	118764	195232	299552	Lymphocytes	#f6ff00	Unknown	2025-07-09 20:21:19.009	rectangle selection	{"x1": 194587.65513926538, "y1": 299194.8698611188, "x2": 197796.20477319392, "y2": 302379.3919095852}
635	118766	196640	301248	Lymphocytes	#f6ff00	Unknown	2025-07-09 20:21:19.009	rectangle selection	{"x1": 194587.65513926538, "y1": 299194.8698611188, "x2": 197796.20477319392, "y2": 302379.3919095852}
636	118787	196160	300160	Lymphocytes	#f6ff00	Unknown	2025-07-09 20:21:19.009	rectangle selection	{"x1": 194587.65513926538, "y1": 299194.8698611188, "x2": 197796.20477319392, "y2": 302379.3919095852}
637	118809	194624	299936	Lymphocytes	#f6ff00	Unknown	2025-07-09 20:21:19.009	rectangle selection	{"x1": 194587.65513926538, "y1": 299194.8698611188, "x2": 197796.20477319392, "y2": 302379.3919095852}
638	118815	196384	299744	Lymphocytes	#f6ff00	Unknown	2025-07-09 20:21:19.009	rectangle selection	{"x1": 194587.65513926538, "y1": 299194.8698611188, "x2": 197796.20477319392, "y2": 302379.3919095852}
639	118821	195520	302336	Lymphocytes	#f6ff00	Unknown	2025-07-09 20:21:19.009	rectangle selection	{"x1": 194587.65513926538, "y1": 299194.8698611188, "x2": 197796.20477319392, "y2": 302379.3919095852}
640	118865	197536	301600	Lymphocytes	#f6ff00	Unknown	2025-07-09 20:21:19.009	rectangle selection	{"x1": 194587.65513926538, "y1": 299194.8698611188, "x2": 197796.20477319392, "y2": 302379.3919095852}
641	118882	197504	299744	Lymphocytes	#f6ff00	Unknown	2025-07-09 20:21:19.009	rectangle selection	{"x1": 194587.65513926538, "y1": 299194.8698611188, "x2": 197796.20477319392, "y2": 302379.3919095852}
642	118893	197408	300736	Lymphocytes	#f6ff00	Unknown	2025-07-09 20:21:19.009	rectangle selection	{"x1": 194587.65513926538, "y1": 299194.8698611188, "x2": 197796.20477319392, "y2": 302379.3919095852}
643	118916	197376	301344	Lymphocytes	#f6ff00	Unknown	2025-07-09 20:21:19.009	rectangle selection	{"x1": 194587.65513926538, "y1": 299194.8698611188, "x2": 197796.20477319392, "y2": 302379.3919095852}
644	118977	196256	299936	Lymphocytes	#f6ff00	Unknown	2025-07-09 20:21:19.009	rectangle selection	{"x1": 194587.65513926538, "y1": 299194.8698611188, "x2": 197796.20477319392, "y2": 302379.3919095852}
645	119044	194688	301920	Lymphocytes	#f6ff00	Unknown	2025-07-09 20:21:19.009	rectangle selection	{"x1": 194587.65513926538, "y1": 299194.8698611188, "x2": 197796.20477319392, "y2": 302379.3919095852}
646	119046	194592	299360	Lymphocytes	#f6ff00	Unknown	2025-07-09 20:21:19.009	rectangle selection	{"x1": 194587.65513926538, "y1": 299194.8698611188, "x2": 197796.20477319392, "y2": 302379.3919095852}
647	119067	196736	299552	Lymphocytes	#f6ff00	Unknown	2025-07-09 20:21:19.009	rectangle selection	{"x1": 194587.65513926538, "y1": 299194.8698611188, "x2": 197796.20477319392, "y2": 302379.3919095852}
648	119073	194848	301056	Lymphocytes	#f6ff00	Unknown	2025-07-09 20:21:19.009	rectangle selection	{"x1": 194587.65513926538, "y1": 299194.8698611188, "x2": 197796.20477319392, "y2": 302379.3919095852}
649	119095	196192	299360	Lymphocytes	#f6ff00	Unknown	2025-07-09 20:21:19.009	rectangle selection	{"x1": 194587.65513926538, "y1": 299194.8698611188, "x2": 197796.20477319392, "y2": 302379.3919095852}
650	119159	195200	301312	Lymphocytes	#f6ff00	Unknown	2025-07-09 20:21:19.009	rectangle selection	{"x1": 194587.65513926538, "y1": 299194.8698611188, "x2": 197796.20477319392, "y2": 302379.3919095852}
651	119177	195680	301440	Lymphocytes	#f6ff00	Unknown	2025-07-09 20:21:19.009	rectangle selection	{"x1": 194587.65513926538, "y1": 299194.8698611188, "x2": 197796.20477319392, "y2": 302379.3919095852}
652	119190	195456	300800	Lymphocytes	#f6ff00	Unknown	2025-07-09 20:21:19.009	rectangle selection	{"x1": 194587.65513926538, "y1": 299194.8698611188, "x2": 197796.20477319392, "y2": 302379.3919095852}
653	119212	197152	302016	Lymphocytes	#f6ff00	Unknown	2025-07-09 20:21:19.009	rectangle selection	{"x1": 194587.65513926538, "y1": 299194.8698611188, "x2": 197796.20477319392, "y2": 302379.3919095852}
654	119486	195936	301408	Lymphocytes	#f6ff00	Unknown	2025-07-09 20:21:19.009	rectangle selection	{"x1": 194587.65513926538, "y1": 299194.8698611188, "x2": 197796.20477319392, "y2": 302379.3919095852}
655	119492	195936	299808	Lymphocytes	#f6ff00	Unknown	2025-07-09 20:21:19.009	rectangle selection	{"x1": 194587.65513926538, "y1": 299194.8698611188, "x2": 197796.20477319392, "y2": 302379.3919095852}
656	119514	195488	299904	Lymphocytes	#f6ff00	Unknown	2025-07-09 20:21:19.009	rectangle selection	{"x1": 194587.65513926538, "y1": 299194.8698611188, "x2": 197796.20477319392, "y2": 302379.3919095852}
657	119540	196832	299872	Lymphocytes	#f6ff00	Unknown	2025-07-09 20:21:19.009	rectangle selection	{"x1": 194587.65513926538, "y1": 299194.8698611188, "x2": 197796.20477319392, "y2": 302379.3919095852}
658	119594	197600	300800	Lymphocytes	#f6ff00	Unknown	2025-07-09 20:21:19.009	rectangle selection	{"x1": 194587.65513926538, "y1": 299194.8698611188, "x2": 197796.20477319392, "y2": 302379.3919095852}
659	119715	194944	301632	Lymphocytes	#f6ff00	Unknown	2025-07-09 20:21:19.009	rectangle selection	{"x1": 194587.65513926538, "y1": 299194.8698611188, "x2": 197796.20477319392, "y2": 302379.3919095852}
660	119741	195840	299264	Lymphocytes	#f6ff00	Unknown	2025-07-09 20:21:19.009	rectangle selection	{"x1": 194587.65513926538, "y1": 299194.8698611188, "x2": 197796.20477319392, "y2": 302379.3919095852}
661	119756	196032	301824	Lymphocytes	#f6ff00	Unknown	2025-07-09 20:21:19.009	rectangle selection	{"x1": 194587.65513926538, "y1": 299194.8698611188, "x2": 197796.20477319392, "y2": 302379.3919095852}
662	119789	197056	300224	Lymphocytes	#f6ff00	Unknown	2025-07-09 20:21:19.009	rectangle selection	{"x1": 194587.65513926538, "y1": 299194.8698611188, "x2": 197796.20477319392, "y2": 302379.3919095852}
663	119824	197440	299456	Lymphocytes	#f6ff00	Unknown	2025-07-09 20:21:19.009	rectangle selection	{"x1": 194587.65513926538, "y1": 299194.8698611188, "x2": 197796.20477319392, "y2": 302379.3919095852}
664	119839	195520	299232	Lymphocytes	#f6ff00	Unknown	2025-07-09 20:21:19.009	rectangle selection	{"x1": 194587.65513926538, "y1": 299194.8698611188, "x2": 197796.20477319392, "y2": 302379.3919095852}
665	119874	197728	299744	Lymphocytes	#f6ff00	Unknown	2025-07-09 20:21:19.009	rectangle selection	{"x1": 194587.65513926538, "y1": 299194.8698611188, "x2": 197796.20477319392, "y2": 302379.3919095852}
666	119960	195840	302016	Lymphocytes	#f6ff00	Unknown	2025-07-09 20:21:19.009	rectangle selection	{"x1": 194587.65513926538, "y1": 299194.8698611188, "x2": 197796.20477319392, "y2": 302379.3919095852}
667	120002	195552	301280	Lymphocytes	#f6ff00	Unknown	2025-07-09 20:21:19.009	rectangle selection	{"x1": 194587.65513926538, "y1": 299194.8698611188, "x2": 197796.20477319392, "y2": 302379.3919095852}
668	120147	196704	302304	Lymphocytes	#f6ff00	Unknown	2025-07-09 20:21:19.009	rectangle selection	{"x1": 194587.65513926538, "y1": 299194.8698611188, "x2": 197796.20477319392, "y2": 302379.3919095852}
669	120153	197312	301088	Lymphocytes	#f6ff00	Unknown	2025-07-09 20:21:19.009	rectangle selection	{"x1": 194587.65513926538, "y1": 299194.8698611188, "x2": 197796.20477319392, "y2": 302379.3919095852}
670	68383	106304	232640	Epithelial Cells	#004cff	Unknown	2025-07-09 20:22:47.239	rectangle selection	{"x1": 103523.44667199408, "y1": 231820.05358411602, "x2": 107090.97447225671, "y2": 235333.28160834478}
671	68458	105632	232672	Epithelial Cells	#004cff	Unknown	2025-07-09 20:22:47.239	rectangle selection	{"x1": 103523.44667199408, "y1": 231820.05358411602, "x2": 107090.97447225671, "y2": 235333.28160834478}
672	68512	105344	232352	Epithelial Cells	#004cff	Unknown	2025-07-09 20:22:47.239	rectangle selection	{"x1": 103523.44667199408, "y1": 231820.05358411602, "x2": 107090.97447225671, "y2": 235333.28160834478}
673	68693	103744	232608	Epithelial Cells	#004cff	Unknown	2025-07-09 20:22:47.239	rectangle selection	{"x1": 103523.44667199408, "y1": 231820.05358411602, "x2": 107090.97447225671, "y2": 235333.28160834478}
674	68850	104864	232832	Epithelial Cells	#004cff	Unknown	2025-07-09 20:22:47.239	rectangle selection	{"x1": 103523.44667199408, "y1": 231820.05358411602, "x2": 107090.97447225671, "y2": 235333.28160834478}
675	69066	106816	232704	Epithelial Cells	#004cff	Unknown	2025-07-09 20:22:47.239	rectangle selection	{"x1": 103523.44667199408, "y1": 231820.05358411602, "x2": 107090.97447225671, "y2": 235333.28160834478}
676	69080	104224	233120	Epithelial Cells	#004cff	Unknown	2025-07-09 20:22:47.239	rectangle selection	{"x1": 103523.44667199408, "y1": 231820.05358411602, "x2": 107090.97447225671, "y2": 235333.28160834478}
677	69128	106272	233312	Epithelial Cells	#004cff	Unknown	2025-07-09 20:22:47.239	rectangle selection	{"x1": 103523.44667199408, "y1": 231820.05358411602, "x2": 107090.97447225671, "y2": 235333.28160834478}
678	69330	105344	233344	Epithelial Cells	#004cff	Unknown	2025-07-09 20:22:47.239	rectangle selection	{"x1": 103523.44667199408, "y1": 231820.05358411602, "x2": 107090.97447225671, "y2": 235333.28160834478}
679	69588	105344	232896	Epithelial Cells	#004cff	Unknown	2025-07-09 20:22:47.239	rectangle selection	{"x1": 103523.44667199408, "y1": 231820.05358411602, "x2": 107090.97447225671, "y2": 235333.28160834478}
680	69622	105728	233344	Epithelial Cells	#004cff	Unknown	2025-07-09 20:22:47.239	rectangle selection	{"x1": 103523.44667199408, "y1": 231820.05358411602, "x2": 107090.97447225671, "y2": 235333.28160834478}
681	83867	105984	232960	Epithelial Cells	#004cff	Unknown	2025-07-09 20:22:47.239	rectangle selection	{"x1": 103523.44667199408, "y1": 231820.05358411602, "x2": 107090.97447225671, "y2": 235333.28160834478}
682	84104	106752	234592	Epithelial Cells	#004cff	Unknown	2025-07-09 20:22:47.239	rectangle selection	{"x1": 103523.44667199408, "y1": 231820.05358411602, "x2": 107090.97447225671, "y2": 235333.28160834478}
683	84325	106112	234592	Epithelial Cells	#004cff	Unknown	2025-07-09 20:22:47.239	rectangle selection	{"x1": 103523.44667199408, "y1": 231820.05358411602, "x2": 107090.97447225671, "y2": 235333.28160834478}
684	84429	105088	233568	Epithelial Cells	#004cff	Unknown	2025-07-09 20:22:47.239	rectangle selection	{"x1": 103523.44667199408, "y1": 231820.05358411602, "x2": 107090.97447225671, "y2": 235333.28160834478}
685	84656	104192	232704	Epithelial Cells	#004cff	Unknown	2025-07-09 20:22:47.239	rectangle selection	{"x1": 103523.44667199408, "y1": 231820.05358411602, "x2": 107090.97447225671, "y2": 235333.28160834478}
686	84698	106048	232192	Epithelial Cells	#004cff	Unknown	2025-07-09 20:22:47.239	rectangle selection	{"x1": 103523.44667199408, "y1": 231820.05358411602, "x2": 107090.97447225671, "y2": 235333.28160834478}
687	84830	104672	232416	Epithelial Cells	#004cff	Unknown	2025-07-09 20:22:47.239	rectangle selection	{"x1": 103523.44667199408, "y1": 231820.05358411602, "x2": 107090.97447225671, "y2": 235333.28160834478}
688	85011	106688	233792	Epithelial Cells	#004cff	Unknown	2025-07-09 20:22:47.239	rectangle selection	{"x1": 103523.44667199408, "y1": 231820.05358411602, "x2": 107090.97447225671, "y2": 235333.28160834478}
689	85122	106368	234272	Epithelial Cells	#004cff	Unknown	2025-07-09 20:22:47.239	rectangle selection	{"x1": 103523.44667199408, "y1": 231820.05358411602, "x2": 107090.97447225671, "y2": 235333.28160834478}
690	85275	105504	233568	Epithelial Cells	#004cff	Unknown	2025-07-09 20:22:47.239	rectangle selection	{"x1": 103523.44667199408, "y1": 231820.05358411602, "x2": 107090.97447225671, "y2": 235333.28160834478}
691	85280	105664	234240	Epithelial Cells	#004cff	Unknown	2025-07-09 20:22:47.239	rectangle selection	{"x1": 103523.44667199408, "y1": 231820.05358411602, "x2": 107090.97447225671, "y2": 235333.28160834478}
692	85296	106432	234496	Epithelial Cells	#004cff	Unknown	2025-07-09 20:22:47.239	rectangle selection	{"x1": 103523.44667199408, "y1": 231820.05358411602, "x2": 107090.97447225671, "y2": 235333.28160834478}
693	85541	107072	233248	Epithelial Cells	#004cff	Unknown	2025-07-09 20:22:47.239	rectangle selection	{"x1": 103523.44667199408, "y1": 231820.05358411602, "x2": 107090.97447225671, "y2": 235333.28160834478}
694	85676	105088	234048	Epithelial Cells	#004cff	Unknown	2025-07-09 20:22:47.239	rectangle selection	{"x1": 103523.44667199408, "y1": 231820.05358411602, "x2": 107090.97447225671, "y2": 235333.28160834478}
695	85695	103872	232000	Epithelial Cells	#004cff	Unknown	2025-07-09 20:22:47.239	rectangle selection	{"x1": 103523.44667199408, "y1": 231820.05358411602, "x2": 107090.97447225671, "y2": 235333.28160834478}
696	83853	105920	238368	Epithelial Cells	#004cff	Unknown	2025-07-09 20:22:58.165	rectangle selection	{"x1": 104038.72553468695, "y1": 236938.62034620903, "x2": 106674.37813666736, "y2": 238492.74821745453}
697	84021	105728	237984	Epithelial Cells	#004cff	Unknown	2025-07-09 20:22:58.165	rectangle selection	{"x1": 104038.72553468695, "y1": 236938.62034620903, "x2": 106674.37813666736, "y2": 238492.74821745453}
698	84164	105216	238304	Epithelial Cells	#004cff	Unknown	2025-07-09 20:22:58.165	rectangle selection	{"x1": 104038.72553468695, "y1": 236938.62034620903, "x2": 106674.37813666736, "y2": 238492.74821745453}
699	84175	105248	237696	Epithelial Cells	#004cff	Unknown	2025-07-09 20:22:58.165	rectangle selection	{"x1": 104038.72553468695, "y1": 236938.62034620903, "x2": 106674.37813666736, "y2": 238492.74821745453}
700	84227	104896	237536	Epithelial Cells	#004cff	Unknown	2025-07-09 20:22:58.165	rectangle selection	{"x1": 104038.72553468695, "y1": 236938.62034620903, "x2": 106674.37813666736, "y2": 238492.74821745453}
701	84687	104224	238400	Epithelial Cells	#004cff	Unknown	2025-07-09 20:22:58.165	rectangle selection	{"x1": 104038.72553468695, "y1": 236938.62034620903, "x2": 106674.37813666736, "y2": 238492.74821745453}
702	84776	104448	237792	Epithelial Cells	#004cff	Unknown	2025-07-09 20:22:58.165	rectangle selection	{"x1": 104038.72553468695, "y1": 236938.62034620903, "x2": 106674.37813666736, "y2": 238492.74821745453}
703	85220	104128	237664	Epithelial Cells	#004cff	Unknown	2025-07-09 20:22:58.165	rectangle selection	{"x1": 104038.72553468695, "y1": 236938.62034620903, "x2": 106674.37813666736, "y2": 238492.74821745453}
704	85336	104512	237376	Epithelial Cells	#004cff	Unknown	2025-07-09 20:22:58.165	rectangle selection	{"x1": 104038.72553468695, "y1": 236938.62034620903, "x2": 106674.37813666736, "y2": 238492.74821745453}
705	83841	114624	239168	Epithelial Cells	#004cff	Unknown	2025-07-09 20:23:07.190	rectangle selection	{"x1": 111630.28943192832, "y1": 237649.6385213115, "x2": 114722.69419189442, "y2": 239935.43148848673}
706	84226	112864	237920	Epithelial Cells	#004cff	Unknown	2025-07-09 20:23:07.190	rectangle selection	{"x1": 111630.28943192832, "y1": 237649.6385213115, "x2": 114722.69419189442, "y2": 239935.43148848673}
707	84235	113472	238176	Epithelial Cells	#004cff	Unknown	2025-07-09 20:23:07.190	rectangle selection	{"x1": 111630.28943192832, "y1": 237649.6385213115, "x2": 114722.69419189442, "y2": 239935.43148848673}
708	84996	114144	238464	Epithelial Cells	#004cff	Unknown	2025-07-09 20:23:07.190	rectangle selection	{"x1": 111630.28943192832, "y1": 237649.6385213115, "x2": 114722.69419189442, "y2": 239935.43148848673}
709	85167	114592	238656	Epithelial Cells	#004cff	Unknown	2025-07-09 20:23:07.190	rectangle selection	{"x1": 111630.28943192832, "y1": 237649.6385213115, "x2": 114722.69419189442, "y2": 239935.43148848673}
710	85513	113984	237888	Epithelial Cells	#004cff	Unknown	2025-07-09 20:23:07.190	rectangle selection	{"x1": 111630.28943192832, "y1": 237649.6385213115, "x2": 114722.69419189442, "y2": 239935.43148848673}
711	85555	113888	238336	Epithelial Cells	#004cff	Unknown	2025-07-09 20:23:07.190	rectangle selection	{"x1": 111630.28943192832, "y1": 237649.6385213115, "x2": 114722.69419189442, "y2": 239935.43148848673}
712	85579	113184	238112	Epithelial Cells	#004cff	Unknown	2025-07-09 20:23:07.190	rectangle selection	{"x1": 111630.28943192832, "y1": 237649.6385213115, "x2": 114722.69419189442, "y2": 239935.43148848673}
713	85852	112512	237824	Epithelial Cells	#004cff	Unknown	2025-07-09 20:23:07.190	rectangle selection	{"x1": 111630.28943192832, "y1": 237649.6385213115, "x2": 114722.69419189442, "y2": 239935.43148848673}
714	85853	113440	238528	Epithelial Cells	#004cff	Unknown	2025-07-09 20:23:07.190	rectangle selection	{"x1": 111630.28943192832, "y1": 237649.6385213115, "x2": 114722.69419189442, "y2": 239935.43148848673}
715	128672	57184	347520	Tumor	#ff0000	Unknown	2025-07-09 20:24:21.691	rectangle selection	{"x1": 56452.97285735545, "y1": 347255.08995376923, "x2": 59380.81078556123, "y2": 350299.400423712}
716	129069	57504	348064	Tumor	#ff0000	Unknown	2025-07-09 20:24:21.691	rectangle selection	{"x1": 56452.97285735545, "y1": 347255.08995376923, "x2": 59380.81078556123, "y2": 350299.400423712}
717	129275	56608	348064	Tumor	#ff0000	Unknown	2025-07-09 20:24:21.691	rectangle selection	{"x1": 56452.97285735545, "y1": 347255.08995376923, "x2": 59380.81078556123, "y2": 350299.400423712}
718	129919	58528	347968	Tumor	#ff0000	Unknown	2025-07-09 20:24:21.691	rectangle selection	{"x1": 56452.97285735545, "y1": 347255.08995376923, "x2": 59380.81078556123, "y2": 350299.400423712}
719	130499	59328	347360	Tumor	#ff0000	Unknown	2025-07-09 20:24:21.691	rectangle selection	{"x1": 56452.97285735545, "y1": 347255.08995376923, "x2": 59380.81078556123, "y2": 350299.400423712}
720	143181	57760	348352	Tumor	#ff0000	Unknown	2025-07-09 20:24:21.691	rectangle selection	{"x1": 56452.97285735545, "y1": 347255.08995376923, "x2": 59380.81078556123, "y2": 350299.400423712}
721	143415	57728	347616	Tumor	#ff0000	Unknown	2025-07-09 20:24:21.691	rectangle selection	{"x1": 56452.97285735545, "y1": 347255.08995376923, "x2": 59380.81078556123, "y2": 350299.400423712}
722	143456	58560	348064	Tumor	#ff0000	Unknown	2025-07-09 20:24:21.691	rectangle selection	{"x1": 56452.97285735545, "y1": 347255.08995376923, "x2": 59380.81078556123, "y2": 350299.400423712}
723	143595	56992	348832	Tumor	#ff0000	Unknown	2025-07-09 20:24:21.691	rectangle selection	{"x1": 56452.97285735545, "y1": 347255.08995376923, "x2": 59380.81078556123, "y2": 350299.400423712}
724	143628	57216	350176	Tumor	#ff0000	Unknown	2025-07-09 20:24:21.691	rectangle selection	{"x1": 56452.97285735545, "y1": 347255.08995376923, "x2": 59380.81078556123, "y2": 350299.400423712}
725	143711	59072	349024	Tumor	#ff0000	Unknown	2025-07-09 20:24:21.691	rectangle selection	{"x1": 56452.97285735545, "y1": 347255.08995376923, "x2": 59380.81078556123, "y2": 350299.400423712}
726	144052	56800	348384	Tumor	#ff0000	Unknown	2025-07-09 20:24:21.691	rectangle selection	{"x1": 56452.97285735545, "y1": 347255.08995376923, "x2": 59380.81078556123, "y2": 350299.400423712}
727	144582	58944	349984	Tumor	#ff0000	Unknown	2025-07-09 20:24:21.691	rectangle selection	{"x1": 56452.97285735545, "y1": 347255.08995376923, "x2": 59380.81078556123, "y2": 350299.400423712}
728	144614	58048	349376	Tumor	#ff0000	Unknown	2025-07-09 20:24:21.691	rectangle selection	{"x1": 56452.97285735545, "y1": 347255.08995376923, "x2": 59380.81078556123, "y2": 350299.400423712}
729	144615	57632	347584	Tumor	#ff0000	Unknown	2025-07-09 20:24:21.691	rectangle selection	{"x1": 56452.97285735545, "y1": 347255.08995376923, "x2": 59380.81078556123, "y2": 350299.400423712}
730	145325	57408	348896	Tumor	#ff0000	Unknown	2025-07-09 20:24:21.691	rectangle selection	{"x1": 56452.97285735545, "y1": 347255.08995376923, "x2": 59380.81078556123, "y2": 350299.400423712}
731	143144	46688	348928	Tumor	#ff0000	Unknown	2025-07-09 20:24:34.043	rectangle selection	{"x1": 45837.73208209752, "y1": 348064.3751583589, "x2": 47240.67234706389, "y2": 349272.3341507776}
732	127743	42880	328192	Lymphocytes	#fbff00	Unknown	2025-07-09 20:25:13.713	rectangle selection	{"x1": 42611.30074168014, "y1": 328036.57011506945, "x2": 43283.70740164137, "y2": 328703.26214132825}
733	127792	43040	328512	Lymphocytes	#fbff00	Unknown	2025-07-09 20:25:13.713	rectangle selection	{"x1": 42611.30074168014, "y1": 328036.57011506945, "x2": 43283.70740164137, "y2": 328703.26214132825}
734	127794	41824	331616	Lymphocytes	#fbff00	Unknown	2025-07-09 20:25:24.085	rectangle selection	{"x1": 41619.24033094049, "y1": 331430.7882318876, "x2": 41968.61017697148, "y2": 331816.22884584824}
735	146062	137184	373408	Lymphocytes	#fbff00	Unknown	2025-07-09 20:26:37.224	rectangle selection	{"x1": 136386.12256094645, "y1": 373076.1170182095, "x2": 137307.24761965338, "y2": 373673.8510304813}
736	146148	136736	373376	Lymphocytes	#fbff00	Unknown	2025-07-09 20:26:37.224	rectangle selection	{"x1": 136386.12256094645, "y1": 373076.1170182095, "x2": 137307.24761965338, "y2": 373673.8510304813}
737	146329	137344	372896	Lymphocytes	#fbff00	Unknown	2025-07-09 20:26:41.213	rectangle selection	{"x1": 136953.9646099351, "y1": 372476.6463249723, "x2": 137593.27371198454, "y2": 373056.48726063094}
738	157277	123776	379776	Lymphocytes	#fbff00	Unknown	2025-07-09 20:27:29.754	rectangle selection	{"x1": 123593.37491439671, "y1": 379578.4190257625, "x2": 123926.33549354489, "y2": 379913.2750161771}
739	58774	153952	197184	Negative control	#aaaaaa	Unknown	2025-07-09 20:28:00.516	rectangle selection	{"x1": 153912.30480934773, "y1": 196180.01497492657, "x2": 155199.0474159871, "y2": 197951.9476827425}
740	59053	154720	196448	Negative control	#aaaaaa	Unknown	2025-07-09 20:28:00.516	rectangle selection	{"x1": 153912.30480934773, "y1": 196180.01497492657, "x2": 155199.0474159871, "y2": 197951.9476827425}
741	59098	154336	196640	Negative control	#aaaaaa	Unknown	2025-07-09 20:28:00.516	rectangle selection	{"x1": 153912.30480934773, "y1": 196180.01497492657, "x2": 155199.0474159871, "y2": 197951.9476827425}
742	59186	154592	197536	Negative control	#aaaaaa	Unknown	2025-07-09 20:28:00.516	rectangle selection	{"x1": 153912.30480934773, "y1": 196180.01497492657, "x2": 155199.0474159871, "y2": 197951.9476827425}
743	59188	154080	196416	Negative control	#aaaaaa	Unknown	2025-07-09 20:28:00.516	rectangle selection	{"x1": 153912.30480934773, "y1": 196180.01497492657, "x2": 155199.0474159871, "y2": 197951.9476827425}
744	59239	154912	196864	Negative control	#aaaaaa	Unknown	2025-07-09 20:28:00.516	rectangle selection	{"x1": 153912.30480934773, "y1": 196180.01497492657, "x2": 155199.0474159871, "y2": 197951.9476827425}
745	59269	154112	196800	Negative control	#aaaaaa	Unknown	2025-07-09 20:28:00.516	rectangle selection	{"x1": 153912.30480934773, "y1": 196180.01497492657, "x2": 155199.0474159871, "y2": 197951.9476827425}
746	59461	154176	197376	Negative control	#aaaaaa	Unknown	2025-07-09 20:28:00.516	rectangle selection	{"x1": 153912.30480934773, "y1": 196180.01497492657, "x2": 155199.0474159871, "y2": 197951.9476827425}
747	59260	152288	200736	Negative control	#aaaaaa	Unknown	2025-07-09 20:28:22.817	rectangle selection	{"x1": 151457.38346218306, "y1": 200029.8430014365, "x2": 152734.12115150972, "y2": 200832.4469103087}
748	59338	152672	200160	Negative control	#aaaaaa	Unknown	2025-07-09 20:28:22.817	rectangle selection	{"x1": 151457.38346218306, "y1": 200029.8430014365, "x2": 152734.12115150972, "y2": 200832.4469103087}
749	59478	151744	200480	Negative control	#aaaaaa	Unknown	2025-07-09 20:28:22.817	rectangle selection	{"x1": 151457.38346218306, "y1": 200029.8430014365, "x2": 152734.12115150972, "y2": 200832.4469103087}
750	59639	152384	200480	Negative control	#aaaaaa	Unknown	2025-07-09 20:28:22.817	rectangle selection	{"x1": 151457.38346218306, "y1": 200029.8430014365, "x2": 152734.12115150972, "y2": 200832.4469103087}
751	73611	152192	200768	Negative control	#aaaaaa	Unknown	2025-07-09 20:28:22.817	rectangle selection	{"x1": 151457.38346218306, "y1": 200029.8430014365, "x2": 152734.12115150972, "y2": 200832.4469103087}
752	73779	152608	200768	Negative control	#aaaaaa	Unknown	2025-07-09 20:28:22.817	rectangle selection	{"x1": 151457.38346218306, "y1": 200029.8430014365, "x2": 152734.12115150972, "y2": 200832.4469103087}
753	45379	132928	153824	Negative control	#aaaaaa	Unknown	2025-07-09 20:29:29.244	rectangle selection	{"x1": 129531.55019797047, "y1": 152290.47421204508, "x2": 132999.13033302556, "y2": 159585.29904598466}
754	45406	132480	157440	Negative control	#aaaaaa	Unknown	2025-07-09 20:29:29.244	rectangle selection	{"x1": 129531.55019797047, "y1": 152290.47421204508, "x2": 132999.13033302556, "y2": 159585.29904598466}
755	45458	132416	158912	Negative control	#aaaaaa	Unknown	2025-07-09 20:29:29.244	rectangle selection	{"x1": 129531.55019797047, "y1": 152290.47421204508, "x2": 132999.13033302556, "y2": 159585.29904598466}
756	45484	131552	159360	Negative control	#aaaaaa	Unknown	2025-07-09 20:29:29.244	rectangle selection	{"x1": 129531.55019797047, "y1": 152290.47421204508, "x2": 132999.13033302556, "y2": 159585.29904598466}
757	45495	132992	157504	Negative control	#aaaaaa	Unknown	2025-07-09 20:29:29.244	rectangle selection	{"x1": 129531.55019797047, "y1": 152290.47421204508, "x2": 132999.13033302556, "y2": 159585.29904598466}
758	45503	132384	154688	Negative control	#aaaaaa	Unknown	2025-07-09 20:29:29.244	rectangle selection	{"x1": 129531.55019797047, "y1": 152290.47421204508, "x2": 132999.13033302556, "y2": 159585.29904598466}
759	45581	131296	154016	Negative control	#aaaaaa	Unknown	2025-07-09 20:29:29.244	rectangle selection	{"x1": 129531.55019797047, "y1": 152290.47421204508, "x2": 132999.13033302556, "y2": 159585.29904598466}
760	45614	129824	158624	Negative control	#aaaaaa	Unknown	2025-07-09 20:29:29.244	rectangle selection	{"x1": 129531.55019797047, "y1": 152290.47421204508, "x2": 132999.13033302556, "y2": 159585.29904598466}
761	45767	131776	158112	Negative control	#aaaaaa	Unknown	2025-07-09 20:29:29.244	rectangle selection	{"x1": 129531.55019797047, "y1": 152290.47421204508, "x2": 132999.13033302556, "y2": 159585.29904598466}
762	45808	130016	157600	Negative control	#aaaaaa	Unknown	2025-07-09 20:29:29.244	rectangle selection	{"x1": 129531.55019797047, "y1": 152290.47421204508, "x2": 132999.13033302556, "y2": 159585.29904598466}
763	45863	132224	158144	Negative control	#aaaaaa	Unknown	2025-07-09 20:29:29.244	rectangle selection	{"x1": 129531.55019797047, "y1": 152290.47421204508, "x2": 132999.13033302556, "y2": 159585.29904598466}
764	45877	130688	152576	Negative control	#aaaaaa	Unknown	2025-07-09 20:29:29.244	rectangle selection	{"x1": 129531.55019797047, "y1": 152290.47421204508, "x2": 132999.13033302556, "y2": 159585.29904598466}
765	45934	132224	153248	Negative control	#aaaaaa	Unknown	2025-07-09 20:29:29.244	rectangle selection	{"x1": 129531.55019797047, "y1": 152290.47421204508, "x2": 132999.13033302556, "y2": 159585.29904598466}
766	45944	132032	159200	Negative control	#aaaaaa	Unknown	2025-07-09 20:29:29.244	rectangle selection	{"x1": 129531.55019797047, "y1": 152290.47421204508, "x2": 132999.13033302556, "y2": 159585.29904598466}
767	45946	132480	155392	Negative control	#aaaaaa	Unknown	2025-07-09 20:29:29.244	rectangle selection	{"x1": 129531.55019797047, "y1": 152290.47421204508, "x2": 132999.13033302556, "y2": 159585.29904598466}
768	45955	132832	158528	Negative control	#aaaaaa	Unknown	2025-07-09 20:29:29.244	rectangle selection	{"x1": 129531.55019797047, "y1": 152290.47421204508, "x2": 132999.13033302556, "y2": 159585.29904598466}
769	45971	130048	154944	Negative control	#aaaaaa	Unknown	2025-07-09 20:29:29.244	rectangle selection	{"x1": 129531.55019797047, "y1": 152290.47421204508, "x2": 132999.13033302556, "y2": 159585.29904598466}
770	45974	131392	153312	Negative control	#aaaaaa	Unknown	2025-07-09 20:29:29.244	rectangle selection	{"x1": 129531.55019797047, "y1": 152290.47421204508, "x2": 132999.13033302556, "y2": 159585.29904598466}
771	46008	130752	158976	Negative control	#aaaaaa	Unknown	2025-07-09 20:29:29.244	rectangle selection	{"x1": 129531.55019797047, "y1": 152290.47421204508, "x2": 132999.13033302556, "y2": 159585.29904598466}
772	46024	132960	156896	Negative control	#aaaaaa	Unknown	2025-07-09 20:29:29.244	rectangle selection	{"x1": 129531.55019797047, "y1": 152290.47421204508, "x2": 132999.13033302556, "y2": 159585.29904598466}
773	46032	132544	154272	Negative control	#aaaaaa	Unknown	2025-07-09 20:29:29.244	rectangle selection	{"x1": 129531.55019797047, "y1": 152290.47421204508, "x2": 132999.13033302556, "y2": 159585.29904598466}
774	46056	129536	158368	Negative control	#aaaaaa	Unknown	2025-07-09 20:29:29.244	rectangle selection	{"x1": 129531.55019797047, "y1": 152290.47421204508, "x2": 132999.13033302556, "y2": 159585.29904598466}
775	46084	132864	154720	Negative control	#aaaaaa	Unknown	2025-07-09 20:29:29.244	rectangle selection	{"x1": 129531.55019797047, "y1": 152290.47421204508, "x2": 132999.13033302556, "y2": 159585.29904598466}
776	46114	131424	152800	Negative control	#aaaaaa	Unknown	2025-07-09 20:29:29.244	rectangle selection	{"x1": 129531.55019797047, "y1": 152290.47421204508, "x2": 132999.13033302556, "y2": 159585.29904598466}
777	46202	132544	153472	Negative control	#aaaaaa	Unknown	2025-07-09 20:29:29.244	rectangle selection	{"x1": 129531.55019797047, "y1": 152290.47421204508, "x2": 132999.13033302556, "y2": 159585.29904598466}
778	46240	130080	157344	Negative control	#aaaaaa	Unknown	2025-07-09 20:29:29.244	rectangle selection	{"x1": 129531.55019797047, "y1": 152290.47421204508, "x2": 132999.13033302556, "y2": 159585.29904598466}
779	46270	130592	157856	Negative control	#aaaaaa	Unknown	2025-07-09 20:29:29.244	rectangle selection	{"x1": 129531.55019797047, "y1": 152290.47421204508, "x2": 132999.13033302556, "y2": 159585.29904598466}
780	46291	131264	158112	Negative control	#aaaaaa	Unknown	2025-07-09 20:29:29.244	rectangle selection	{"x1": 129531.55019797047, "y1": 152290.47421204508, "x2": 132999.13033302556, "y2": 159585.29904598466}
781	46303	130944	155840	Negative control	#aaaaaa	Unknown	2025-07-09 20:29:29.244	rectangle selection	{"x1": 129531.55019797047, "y1": 152290.47421204508, "x2": 132999.13033302556, "y2": 159585.29904598466}
782	46317	131776	152736	Negative control	#aaaaaa	Unknown	2025-07-09 20:29:29.244	rectangle selection	{"x1": 129531.55019797047, "y1": 152290.47421204508, "x2": 132999.13033302556, "y2": 159585.29904598466}
783	46325	132704	156448	Negative control	#aaaaaa	Unknown	2025-07-09 20:29:29.244	rectangle selection	{"x1": 129531.55019797047, "y1": 152290.47421204508, "x2": 132999.13033302556, "y2": 159585.29904598466}
784	46370	131008	158432	Negative control	#aaaaaa	Unknown	2025-07-09 20:29:29.244	rectangle selection	{"x1": 129531.55019797047, "y1": 152290.47421204508, "x2": 132999.13033302556, "y2": 159585.29904598466}
785	46378	132480	157888	Negative control	#aaaaaa	Unknown	2025-07-09 20:29:29.244	rectangle selection	{"x1": 129531.55019797047, "y1": 152290.47421204508, "x2": 132999.13033302556, "y2": 159585.29904598466}
786	46386	129696	153760	Negative control	#aaaaaa	Unknown	2025-07-09 20:29:29.244	rectangle selection	{"x1": 129531.55019797047, "y1": 152290.47421204508, "x2": 132999.13033302556, "y2": 159585.29904598466}
787	46420	129696	156448	Negative control	#aaaaaa	Unknown	2025-07-09 20:29:29.244	rectangle selection	{"x1": 129531.55019797047, "y1": 152290.47421204508, "x2": 132999.13033302556, "y2": 159585.29904598466}
788	46469	130656	158496	Negative control	#aaaaaa	Unknown	2025-07-09 20:29:29.244	rectangle selection	{"x1": 129531.55019797047, "y1": 152290.47421204508, "x2": 132999.13033302556, "y2": 159585.29904598466}
789	46474	129888	159136	Negative control	#aaaaaa	Unknown	2025-07-09 20:29:29.244	rectangle selection	{"x1": 129531.55019797047, "y1": 152290.47421204508, "x2": 132999.13033302556, "y2": 159585.29904598466}
790	46518	131968	155904	Negative control	#aaaaaa	Unknown	2025-07-09 20:29:29.244	rectangle selection	{"x1": 129531.55019797047, "y1": 152290.47421204508, "x2": 132999.13033302556, "y2": 159585.29904598466}
791	46523	130848	154464	Negative control	#aaaaaa	Unknown	2025-07-09 20:29:29.244	rectangle selection	{"x1": 129531.55019797047, "y1": 152290.47421204508, "x2": 132999.13033302556, "y2": 159585.29904598466}
792	46525	132160	157920	Negative control	#aaaaaa	Unknown	2025-07-09 20:29:29.244	rectangle selection	{"x1": 129531.55019797047, "y1": 152290.47421204508, "x2": 132999.13033302556, "y2": 159585.29904598466}
793	46583	131296	158400	Negative control	#aaaaaa	Unknown	2025-07-09 20:29:29.244	rectangle selection	{"x1": 129531.55019797047, "y1": 152290.47421204508, "x2": 132999.13033302556, "y2": 159585.29904598466}
794	46598	132512	156768	Negative control	#aaaaaa	Unknown	2025-07-09 20:29:29.244	rectangle selection	{"x1": 129531.55019797047, "y1": 152290.47421204508, "x2": 132999.13033302556, "y2": 159585.29904598466}
795	46613	131264	155520	Negative control	#aaaaaa	Unknown	2025-07-09 20:29:29.244	rectangle selection	{"x1": 129531.55019797047, "y1": 152290.47421204508, "x2": 132999.13033302556, "y2": 159585.29904598466}
796	46614	131936	152960	Negative control	#aaaaaa	Unknown	2025-07-09 20:29:29.244	rectangle selection	{"x1": 129531.55019797047, "y1": 152290.47421204508, "x2": 132999.13033302556, "y2": 159585.29904598466}
797	46616	131296	156544	Negative control	#aaaaaa	Unknown	2025-07-09 20:29:29.244	rectangle selection	{"x1": 129531.55019797047, "y1": 152290.47421204508, "x2": 132999.13033302556, "y2": 159585.29904598466}
798	46621	130144	154464	Negative control	#aaaaaa	Unknown	2025-07-09 20:29:29.244	rectangle selection	{"x1": 129531.55019797047, "y1": 152290.47421204508, "x2": 132999.13033302556, "y2": 159585.29904598466}
799	46629	131520	156320	Negative control	#aaaaaa	Unknown	2025-07-09 20:29:29.244	rectangle selection	{"x1": 129531.55019797047, "y1": 152290.47421204508, "x2": 132999.13033302556, "y2": 159585.29904598466}
800	46638	130816	155392	Negative control	#aaaaaa	Unknown	2025-07-09 20:29:29.244	rectangle selection	{"x1": 129531.55019797047, "y1": 152290.47421204508, "x2": 132999.13033302556, "y2": 159585.29904598466}
801	46690	131872	153152	Negative control	#aaaaaa	Unknown	2025-07-09 20:29:29.244	rectangle selection	{"x1": 129531.55019797047, "y1": 152290.47421204508, "x2": 132999.13033302556, "y2": 159585.29904598466}
802	46706	130368	155232	Negative control	#aaaaaa	Unknown	2025-07-09 20:29:29.244	rectangle selection	{"x1": 129531.55019797047, "y1": 152290.47421204508, "x2": 132999.13033302556, "y2": 159585.29904598466}
803	46713	129600	157728	Negative control	#aaaaaa	Unknown	2025-07-09 20:29:29.244	rectangle selection	{"x1": 129531.55019797047, "y1": 152290.47421204508, "x2": 132999.13033302556, "y2": 159585.29904598466}
804	46736	131776	152960	Negative control	#aaaaaa	Unknown	2025-07-09 20:29:29.244	rectangle selection	{"x1": 129531.55019797047, "y1": 152290.47421204508, "x2": 132999.13033302556, "y2": 159585.29904598466}
805	46746	132928	155680	Negative control	#aaaaaa	Unknown	2025-07-09 20:29:29.244	rectangle selection	{"x1": 129531.55019797047, "y1": 152290.47421204508, "x2": 132999.13033302556, "y2": 159585.29904598466}
806	46812	131328	158944	Negative control	#aaaaaa	Unknown	2025-07-09 20:29:29.244	rectangle selection	{"x1": 129531.55019797047, "y1": 152290.47421204508, "x2": 132999.13033302556, "y2": 159585.29904598466}
807	35262	131520	134208	Lymphocytes	#fbff00	Unknown	2025-07-09 20:30:05.104	rectangle selection	{"x1": 130689.13550792141, "y1": 133669.79544293706, "x2": 131759.24322451185, "y2": 135212.50390681686}
808	35713	130784	133984	Lymphocytes	#fbff00	Unknown	2025-07-09 20:30:05.104	rectangle selection	{"x1": 130689.13550792141, "y1": 133669.79544293706, "x2": 131759.24322451185, "y2": 135212.50390681686}
809	36083	131424	135008	Lymphocytes	#fbff00	Unknown	2025-07-09 20:30:05.104	rectangle selection	{"x1": 130689.13550792141, "y1": 133669.79544293706, "x2": 131759.24322451185, "y2": 135212.50390681686}
810	36161	131008	133824	Lymphocytes	#fbff00	Unknown	2025-07-09 20:30:05.104	rectangle selection	{"x1": 130689.13550792141, "y1": 133669.79544293706, "x2": 131759.24322451185, "y2": 135212.50390681686}
811	36330	131360	133728	Lymphocytes	#fbff00	Unknown	2025-07-09 20:30:05.104	rectangle selection	{"x1": 130689.13550792141, "y1": 133669.79544293706, "x2": 131759.24322451185, "y2": 135212.50390681686}
812	36362	130752	134528	Lymphocytes	#fbff00	Unknown	2025-07-09 20:30:05.104	rectangle selection	{"x1": 130689.13550792141, "y1": 133669.79544293706, "x2": 131759.24322451185, "y2": 135212.50390681686}
813	35262	131520	134208	Lymphocytes	#fbff00	Unknown	2025-07-09 20:30:05.513	rectangle selection	{"x1": 130689.13550792141, "y1": 133669.79544293706, "x2": 131759.24322451185, "y2": 135212.50390681686}
814	35713	130784	133984	Lymphocytes	#fbff00	Unknown	2025-07-09 20:30:05.513	rectangle selection	{"x1": 130689.13550792141, "y1": 133669.79544293706, "x2": 131759.24322451185, "y2": 135212.50390681686}
815	36083	131424	135008	Lymphocytes	#fbff00	Unknown	2025-07-09 20:30:05.513	rectangle selection	{"x1": 130689.13550792141, "y1": 133669.79544293706, "x2": 131759.24322451185, "y2": 135212.50390681686}
816	36161	131008	133824	Lymphocytes	#fbff00	Unknown	2025-07-09 20:30:05.513	rectangle selection	{"x1": 130689.13550792141, "y1": 133669.79544293706, "x2": 131759.24322451185, "y2": 135212.50390681686}
817	36330	131360	133728	Lymphocytes	#fbff00	Unknown	2025-07-09 20:30:05.513	rectangle selection	{"x1": 130689.13550792141, "y1": 133669.79544293706, "x2": 131759.24322451185, "y2": 135212.50390681686}
818	36362	130752	134528	Lymphocytes	#fbff00	Unknown	2025-07-09 20:30:05.513	rectangle selection	{"x1": 130689.13550792141, "y1": 133669.79544293706, "x2": 131759.24322451185, "y2": 135212.50390681686}
819	35205	132928	132480	Lymphocytes	#fbff00	Unknown	2025-07-09 20:30:15.834	rectangle selection	{"x1": 132240.60702419013, "y1": 131881.92234586691, "x2": 133470.6278433315, "y2": 133176.37385653652}
820	35436	132448	132032	Lymphocytes	#fbff00	Unknown	2025-07-09 20:30:15.834	rectangle selection	{"x1": 132240.60702419013, "y1": 131881.92234586691, "x2": 133470.6278433315, "y2": 133176.37385653652}
821	35799	132736	132160	Lymphocytes	#fbff00	Unknown	2025-07-09 20:30:15.834	rectangle selection	{"x1": 132240.60702419013, "y1": 131881.92234586691, "x2": 133470.6278433315, "y2": 133176.37385653652}
822	35806	133056	133056	Lymphocytes	#fbff00	Unknown	2025-07-09 20:30:15.834	rectangle selection	{"x1": 132240.60702419013, "y1": 131881.92234586691, "x2": 133470.6278433315, "y2": 133176.37385653652}
823	36059	132704	132736	Lymphocytes	#fbff00	Unknown	2025-07-09 20:30:15.834	rectangle selection	{"x1": 132240.60702419013, "y1": 131881.92234586691, "x2": 133470.6278433315, "y2": 133176.37385653652}
824	36063	133120	132256	Lymphocytes	#fbff00	Unknown	2025-07-09 20:30:15.834	rectangle selection	{"x1": 132240.60702419013, "y1": 131881.92234586691, "x2": 133470.6278433315, "y2": 133176.37385653652}
825	36483	132256	133056	Lymphocytes	#fbff00	Unknown	2025-07-09 20:30:15.834	rectangle selection	{"x1": 132240.60702419013, "y1": 131881.92234586691, "x2": 133470.6278433315, "y2": 133176.37385653652}
826	36538	132832	132864	Lymphocytes	#fbff00	Unknown	2025-07-09 20:30:15.834	rectangle selection	{"x1": 132240.60702419013, "y1": 131881.92234586691, "x2": 133470.6278433315, "y2": 133176.37385653652}
827	36649	132576	132480	Lymphocytes	#fbff00	Unknown	2025-07-09 20:30:15.834	rectangle selection	{"x1": 132240.60702419013, "y1": 131881.92234586691, "x2": 133470.6278433315, "y2": 133176.37385653652}
828	36726	133248	132928	Lymphocytes	#fbff00	Unknown	2025-07-09 20:30:15.834	rectangle selection	{"x1": 132240.60702419013, "y1": 131881.92234586691, "x2": 133470.6278433315, "y2": 133176.37385653652}
829	36747	132640	132896	Lymphocytes	#fbff00	Unknown	2025-07-09 20:30:15.834	rectangle selection	{"x1": 132240.60702419013, "y1": 131881.92234586691, "x2": 133470.6278433315, "y2": 133176.37385653652}
830	35266	129600	122784	Tumor	#ff0000	Unknown	2025-07-09 20:30:33.175	rectangle selection	{"x1": 128695.73550789668, "y1": 122451.17473788567, "x2": 129944.99961967772, "y2": 124145.50177610992}
831	35507	129568	123424	Tumor	#ff0000	Unknown	2025-07-09 20:30:33.175	rectangle selection	{"x1": 128695.73550789668, "y1": 122451.17473788567, "x2": 129944.99961967772, "y2": 124145.50177610992}
832	35778	129024	123040	Tumor	#ff0000	Unknown	2025-07-09 20:30:33.175	rectangle selection	{"x1": 128695.73550789668, "y1": 122451.17473788567, "x2": 129944.99961967772, "y2": 124145.50177610992}
833	36624	128896	123872	Tumor	#ff0000	Unknown	2025-07-09 20:30:33.175	rectangle selection	{"x1": 128695.73550789668, "y1": 122451.17473788567, "x2": 129944.99961967772, "y2": 124145.50177610992}
834	45314	133568	175040	Epithelial Cells	#004cff	Unknown	2025-07-09 20:31:13.889	rectangle selection	{"x1": 132558.10283635874, "y1": 173805.04847935837, "x2": 135454.94375482033, "y2": 175854.37739950305}
835	45376	134656	175520	Epithelial Cells	#004cff	Unknown	2025-07-09 20:31:13.889	rectangle selection	{"x1": 132558.10283635874, "y1": 173805.04847935837, "x2": 135454.94375482033, "y2": 175854.37739950305}
836	45509	134400	175744	Epithelial Cells	#004cff	Unknown	2025-07-09 20:31:13.889	rectangle selection	{"x1": 132558.10283635874, "y1": 173805.04847935837, "x2": 135454.94375482033, "y2": 175854.37739950305}
837	45695	133856	174624	Epithelial Cells	#004cff	Unknown	2025-07-09 20:31:13.889	rectangle selection	{"x1": 132558.10283635874, "y1": 173805.04847935837, "x2": 135454.94375482033, "y2": 175854.37739950305}
838	45713	133312	175552	Epithelial Cells	#004cff	Unknown	2025-07-09 20:31:13.889	rectangle selection	{"x1": 132558.10283635874, "y1": 173805.04847935837, "x2": 135454.94375482033, "y2": 175854.37739950305}
839	45916	133024	175712	Epithelial Cells	#004cff	Unknown	2025-07-09 20:31:13.889	rectangle selection	{"x1": 132558.10283635874, "y1": 173805.04847935837, "x2": 135454.94375482033, "y2": 175854.37739950305}
840	46017	135264	175328	Epithelial Cells	#004cff	Unknown	2025-07-09 20:31:13.889	rectangle selection	{"x1": 132558.10283635874, "y1": 173805.04847935837, "x2": 135454.94375482033, "y2": 175854.37739950305}
841	46484	135072	174688	Epithelial Cells	#004cff	Unknown	2025-07-09 20:31:13.889	rectangle selection	{"x1": 132558.10283635874, "y1": 173805.04847935837, "x2": 135454.94375482033, "y2": 175854.37739950305}
842	46511	134144	173920	Epithelial Cells	#004cff	Unknown	2025-07-09 20:31:13.889	rectangle selection	{"x1": 132558.10283635874, "y1": 173805.04847935837, "x2": 135454.94375482033, "y2": 175854.37739950305}
843	56557	135168	174304	Epithelial Cells	#004cff	Unknown	2025-07-09 20:31:13.889	rectangle selection	{"x1": 132558.10283635874, "y1": 173805.04847935837, "x2": 135454.94375482033, "y2": 175854.37739950305}
844	56682	133696	174272	Epithelial Cells	#004cff	Unknown	2025-07-09 20:31:13.889	rectangle selection	{"x1": 132558.10283635874, "y1": 173805.04847935837, "x2": 135454.94375482033, "y2": 175854.37739950305}
845	56802	133728	175712	Epithelial Cells	#004cff	Unknown	2025-07-09 20:31:13.889	rectangle selection	{"x1": 132558.10283635874, "y1": 173805.04847935837, "x2": 135454.94375482033, "y2": 175854.37739950305}
846	56989	134688	174720	Epithelial Cells	#004cff	Unknown	2025-07-09 20:31:13.889	rectangle selection	{"x1": 132558.10283635874, "y1": 173805.04847935837, "x2": 135454.94375482033, "y2": 175854.37739950305}
847	57128	134144	174816	Epithelial Cells	#004cff	Unknown	2025-07-09 20:31:13.889	rectangle selection	{"x1": 132558.10283635874, "y1": 173805.04847935837, "x2": 135454.94375482033, "y2": 175854.37739950305}
848	57187	134304	174944	Epithelial Cells	#004cff	Unknown	2025-07-09 20:31:13.889	rectangle selection	{"x1": 132558.10283635874, "y1": 173805.04847935837, "x2": 135454.94375482033, "y2": 175854.37739950305}
849	57267	135200	174944	Epithelial Cells	#004cff	Unknown	2025-07-09 20:31:13.889	rectangle selection	{"x1": 132558.10283635874, "y1": 173805.04847935837, "x2": 135454.94375482033, "y2": 175854.37739950305}
850	57496	134368	174432	Epithelial Cells	#004cff	Unknown	2025-07-09 20:31:13.889	rectangle selection	{"x1": 132558.10283635874, "y1": 173805.04847935837, "x2": 135454.94375482033, "y2": 175854.37739950305}
851	57804	134144	175776	Epithelial Cells	#004cff	Unknown	2025-07-09 20:31:13.889	rectangle selection	{"x1": 132558.10283635874, "y1": 173805.04847935837, "x2": 135454.94375482033, "y2": 175854.37739950305}
852	57973	133824	175328	Epithelial Cells	#004cff	Unknown	2025-07-09 20:31:13.889	rectangle selection	{"x1": 132558.10283635874, "y1": 173805.04847935837, "x2": 135454.94375482033, "y2": 175854.37739950305}
853	58086	133184	174848	Epithelial Cells	#004cff	Unknown	2025-07-09 20:31:13.889	rectangle selection	{"x1": 132558.10283635874, "y1": 173805.04847935837, "x2": 135454.94375482033, "y2": 175854.37739950305}
854	101402	112032	277248	Tumor	#ff0000	Unknown	2025-07-09 20:31:58.696	rectangle selection	{"x1": 110000.21809639959, "y1": 274656.73208107613, "x2": 112302.60677588402, "y2": 279673.31582661526}
855	101407	111680	279648	Tumor	#ff0000	Unknown	2025-07-09 20:31:58.696	rectangle selection	{"x1": 110000.21809639959, "y1": 274656.73208107613, "x2": 112302.60677588402, "y2": 279673.31582661526}
856	101475	111840	276832	Tumor	#ff0000	Unknown	2025-07-09 20:31:58.696	rectangle selection	{"x1": 110000.21809639959, "y1": 274656.73208107613, "x2": 112302.60677588402, "y2": 279673.31582661526}
857	101569	111040	275168	Tumor	#ff0000	Unknown	2025-07-09 20:31:58.696	rectangle selection	{"x1": 110000.21809639959, "y1": 274656.73208107613, "x2": 112302.60677588402, "y2": 279673.31582661526}
858	101750	112064	279424	Tumor	#ff0000	Unknown	2025-07-09 20:31:58.696	rectangle selection	{"x1": 110000.21809639959, "y1": 274656.73208107613, "x2": 112302.60677588402, "y2": 279673.31582661526}
859	101839	112288	275744	Tumor	#ff0000	Unknown	2025-07-09 20:31:58.696	rectangle selection	{"x1": 110000.21809639959, "y1": 274656.73208107613, "x2": 112302.60677588402, "y2": 279673.31582661526}
860	101840	111360	275680	Tumor	#ff0000	Unknown	2025-07-09 20:31:58.696	rectangle selection	{"x1": 110000.21809639959, "y1": 274656.73208107613, "x2": 112302.60677588402, "y2": 279673.31582661526}
861	101851	110720	278752	Tumor	#ff0000	Unknown	2025-07-09 20:31:58.696	rectangle selection	{"x1": 110000.21809639959, "y1": 274656.73208107613, "x2": 112302.60677588402, "y2": 279673.31582661526}
862	101875	110720	278016	Tumor	#ff0000	Unknown	2025-07-09 20:31:58.696	rectangle selection	{"x1": 110000.21809639959, "y1": 274656.73208107613, "x2": 112302.60677588402, "y2": 279673.31582661526}
863	102028	110592	276832	Tumor	#ff0000	Unknown	2025-07-09 20:31:58.696	rectangle selection	{"x1": 110000.21809639959, "y1": 274656.73208107613, "x2": 112302.60677588402, "y2": 279673.31582661526}
864	102068	111296	276288	Tumor	#ff0000	Unknown	2025-07-09 20:31:58.696	rectangle selection	{"x1": 110000.21809639959, "y1": 274656.73208107613, "x2": 112302.60677588402, "y2": 279673.31582661526}
865	102175	110560	277376	Tumor	#ff0000	Unknown	2025-07-09 20:31:58.696	rectangle selection	{"x1": 110000.21809639959, "y1": 274656.73208107613, "x2": 112302.60677588402, "y2": 279673.31582661526}
866	102202	110368	276288	Tumor	#ff0000	Unknown	2025-07-09 20:31:58.696	rectangle selection	{"x1": 110000.21809639959, "y1": 274656.73208107613, "x2": 112302.60677588402, "y2": 279673.31582661526}
867	102303	112000	278144	Tumor	#ff0000	Unknown	2025-07-09 20:31:58.696	rectangle selection	{"x1": 110000.21809639959, "y1": 274656.73208107613, "x2": 112302.60677588402, "y2": 279673.31582661526}
868	102313	111200	278176	Tumor	#ff0000	Unknown	2025-07-09 20:31:58.696	rectangle selection	{"x1": 110000.21809639959, "y1": 274656.73208107613, "x2": 112302.60677588402, "y2": 279673.31582661526}
869	102332	111520	279232	Tumor	#ff0000	Unknown	2025-07-09 20:31:58.696	rectangle selection	{"x1": 110000.21809639959, "y1": 274656.73208107613, "x2": 112302.60677588402, "y2": 279673.31582661526}
870	102413	110944	279136	Tumor	#ff0000	Unknown	2025-07-09 20:31:58.696	rectangle selection	{"x1": 110000.21809639959, "y1": 274656.73208107613, "x2": 112302.60677588402, "y2": 279673.31582661526}
871	102665	110112	276800	Tumor	#ff0000	Unknown	2025-07-09 20:31:58.696	rectangle selection	{"x1": 110000.21809639959, "y1": 274656.73208107613, "x2": 112302.60677588402, "y2": 279673.31582661526}
872	102721	110400	275552	Tumor	#ff0000	Unknown	2025-07-09 20:31:58.696	rectangle selection	{"x1": 110000.21809639959, "y1": 274656.73208107613, "x2": 112302.60677588402, "y2": 279673.31582661526}
873	83955	105728	255936	Tumor	#ff0000	Unknown	2025-07-09 20:32:21.854	rectangle selection	{"x1": 104830.64672382372, "y1": 255029.68121057106, "x2": 106125.7700922725, "y2": 256799.56392774856}
874	85585	105152	256416	Tumor	#ff0000	Unknown	2025-07-09 20:32:21.854	rectangle selection	{"x1": 104830.64672382372, "y1": 255029.68121057106, "x2": 106125.7700922725, "y2": 256799.56392774856}
875	101223	100000	264800	Tumor	#ff0000	Unknown	2025-07-09 20:32:28.411	rectangle selection	{"x1": 98024.26144023609, "y1": 264606.599914544, "x2": 100093.78300976411, "y2": 266347.6049704428}
876	101231	99424	266304	Tumor	#ff0000	Unknown	2025-07-09 20:32:28.411	rectangle selection	{"x1": 98024.26144023609, "y1": 264606.599914544, "x2": 100093.78300976411, "y2": 266347.6049704428}
877	101445	100000	265664	Tumor	#ff0000	Unknown	2025-07-09 20:32:28.411	rectangle selection	{"x1": 98024.26144023609, "y1": 264606.599914544, "x2": 100093.78300976411, "y2": 266347.6049704428}
878	101818	99328	265568	Tumor	#ff0000	Unknown	2025-07-09 20:32:28.411	rectangle selection	{"x1": 98024.26144023609, "y1": 264606.599914544, "x2": 100093.78300976411, "y2": 266347.6049704428}
879	102201	98112	265088	Tumor	#ff0000	Unknown	2025-07-09 20:32:28.411	rectangle selection	{"x1": 98024.26144023609, "y1": 264606.599914544, "x2": 100093.78300976411, "y2": 266347.6049704428}
880	83967	103264	253984	Tumor	#ff0000	Unknown	2025-07-09 20:32:37.376	rectangle selection	{"x1": 102811.72729470147, "y1": 253490.9522499593, "x2": 103648.51714010302, "y2": 254514.25469664714}
881	101937	113440	263136	Tumor	#ff0000	Unknown	2025-07-09 20:33:11.515	rectangle selection	{"x1": 113100.59035933146, "y1": 262731.8730324414, "x2": 113841.30267433682, "y2": 263432.84513531654}
