# Supplementary material for: SpatialFinder: a human-in-the-loop vision-language framework for prioritizing high-value regions in spatial transcriptomics
Source: Front Bioinform. 2026 Apr 15;6:1746714. doi: 10.3389/fbinf.2026.1746714 (PMC13124733; doi:10.3389/fbinf.2026.1746714)
Supplement: Supplementary file 5 [file DataSheet2.zip › summary_statistics.json]

{
  "total_nuclei": 161833,
  "class_distribution": {
    "0": {
      "name": "Negative control",
      "count": 40850,
      "percentage": 25.24207052949646
    },
    "1": {
      "name": "Tumor",
      "count": 56600,
      "percentage": 34.97432538481027
    },
    "2": {
      "name": "Lymphocytes",
      "count": 54221,
      "percentage": 33.50429146095048
    },
    "3": {
      "name": "Epithelial Cells",
      "count": 10162,
      "percentage": 6.27931262474279
    }
  },
  "spatial_extent": {
    "x_min": 148,
    "x_max": 23316,
    "y_min": 16,
    "y_max": 24450
  },
  "segmentation_probability": {
    "mean": 0.6811508103001404,
    "std": 0.19952265890630574,
    "min": 0.1500035673379898,
    "max": 0.9342188835144043
  }
}
